# Supplementary material for: Single cell and spatial transcriptomics highlight the interaction of club-like cells with immunosuppressive myeloid cells in prostate cancer
Source: Nat Commun. 2024 Nov 16;15:9949. doi: 10.1038/s41467-024-54364-1 (PMC11569175; doi:10.1038/s41467-024-54364-1)
Supplement: Supplementary file 6 — Supplementary Dataset 4 [file 41467_2024_54364_MOESM6_ESM.xlsx]

## Sheet: Tumor
	names	scores	logfoldchanges	pvals	pvals_adj	sample
0	PRAC1	5.5725	1.40241	2.51108e-08	1.49045e-05	BPH 1
1	TRGC1	5.50933	1.91732	3.60207e-08	2.07119e-05	BPH 1
2	LRRC26	5.24651	1.10174	1.55011e-07	6.95659e-05	BPH 1
3	TPD52	5.04143	1.36397	4.62076e-07	0.000177129	BPH 1
4	CST1	4.91186	1.87714	9.02167e-07	0.000327947	BPH 1
5	KLK2	4.76915	1.02455	1.85006e-06	0.000620136	BPH 1
6	TSPAN1	4.76512	1.04438	1.88737e-06	0.000620136	BPH 1
7	TNFSF10	4.70913	1.08942	2.4878e-06	0.000803081	BPH 1
8	BCAT2	4.68492	1.05304	2.80074e-06	0.00087345	BPH 1
9	KRT14	4.26242	1.14178	2.02227e-05	0.00516804	BPH 1
10	MARCKSL1	4.14063	1.02649	3.46353e-05	0.00817038	BPH 1
11	PI15	4.01777	1.54034	5.87516e-05	0.0125701	BPH 1
12	LSR	4.00147	1.28998	6.29493e-05	0.0131621	BPH 1
13	RAPH1	3.9326	1.83583	8.40323e-05	0.0166257	BPH 1
14	CRACR2B	3.79908	1.22103	0.000145237	0.0259452	BPH 1
15	NCAPD3	3.76494	1.03111	0.000166589	0.0283818	BPH 1
16	TNFRSF19	3.7349	1.58788	0.000187793	0.0317008	BPH 1
17	MIR200CHG	3.7294	1.47267	0.000191938	0.0321061	BPH 1
18	CYB5A	3.68909	1.17484	0.000225056	0.0366227	BPH 1
19	SLC35A3	3.68822	1.21011	0.000225828	0.0366227	BPH 1
0	ACTG2	5.80365	1.44786	6.48882e-09	2.43807e-06	TRNA 13
1	MYH11	5.16836	1.18764	2.36161e-07	5.36785e-05	TRNA 13
2	PPP1R1B	5.04312	1.05564	4.58013e-07	9.69249e-05	TRNA 13
3	DES	4.91429	1.23433	8.91052e-07	0.000169125	TRNA 13
4	MYL9	4.86457	1.0899	1.14703e-06	0.000207039	TRNA 13
5	TAGLN	4.75989	1.075	1.937e-06	0.000318412	TRNA 13
6	CNN1	4.46937	1.06799	7.84498e-06	0.00102284	TRNA 13
7	KCNMB1	4.27828	1.36293	1.88341e-05	0.00207637	TRNA 13
8	PCP4	4.10249	1.00763	4.08726e-05	0.00383931	TRNA 13
0	SNHG8	20.0341	1.049	2.77891e-89	1.13711e-86	TRNA 3
1	FOLH1	19.2772	1.00404	8.35311e-83	3.03108e-80	TRNA 3
2	ODC1	17.5671	1.0073	4.39893e-69	1.20857e-66	TRNA 3
3	CCDC50	16.4964	1.11321	3.89381e-61	9.13242e-59	TRNA 3
4	AL121790.1	14.8525	1.13589	6.70528e-50	1.23996e-47	TRNA 3
5	TMSB15A	14.1313	1.06738	2.436e-45	3.71819e-43	TRNA 3
6	GTF2H5	13.7557	1.00959	4.70682e-43	6.656e-41	TRNA 3
7	CRNDE	13.6218	1.03616	2.97125e-42	3.96828e-40	TRNA 3
8	SLC5A1	12.674	1.11043	8.23704e-37	9.15692e-35	TRNA 3
9	AC023310.4	12.6419	1.12808	1.24024e-36	1.36299e-34	TRNA 3
10	MS4A8	12.4832	1.08959	9.21794e-36	9.74063e-34	TRNA 3
11	CPB1	12.0229	1.00487	2.69348e-33	2.46672e-31	TRNA 3
12	RPRML	12.0132	1.04759	3.03004e-33	2.76179e-31	TRNA 3
13	RAB30-AS1	11.3816	1.056	5.16622e-30	4.21003e-28	TRNA 3
14	CNKSR3	10.1131	1.16862	4.83116e-24	2.66226e-22	TRNA 3
15	LRRC75A	9.87761	1.04188	5.20577e-23	2.63467e-21	TRNA 3
16	AP002360.1	9.66875	1.15784	4.09359e-22	1.92019e-20	TRNA 3
17	GPC5-AS1	9.60978	1.47408	7.27073e-22	3.35325e-20	TRNA 3
18	SPA17	9.55148	1.02363	1.27853e-21	5.69182e-20	TRNA 3
19	AL445524.1	9.50484	1.01544	2.00347e-21	8.79699e-20	TRNA 3
20	PRAME	9.34155	1.24951	9.49317e-21	3.90948e-19	TRNA 3
21	AFDN-DT	9.12452	1.16939	7.20571e-20	2.76172e-18	TRNA 3
22	NME2	8.98019	1.19392	2.70305e-19	9.86432e-18	TRNA 3
23	PKIA	8.90081	1.18171	5.54431e-19	1.94933e-17	TRNA 3
24	SAMD5	8.51649	1.00503	1.64455e-17	5.00444e-16	TRNA 3
25	AGTPBP1	8.50566	1.01571	1.80573e-17	5.47757e-16	TRNA 3
26	PAQR6	8.1893	1.06848	2.6275e-16	7.14739e-15	TRNA 3
27	NABP1	7.92155	1.0121	2.34564e-15	5.69587e-14	TRNA 3
28	AC233263.6	7.7593	1.12879	8.53985e-15	1.94135e-13	TRNA 3
29	AC023043.1	7.72341	1.04893	1.13257e-14	2.53274e-13	TRNA 3
30	ONECUT2	7.59556	1.07804	3.06471e-14	6.62254e-13	TRNA 3
31	ENPP3	7.45478	1.45124	9.00171e-14	1.83585e-12	TRNA 3
32	CFHR1	7.30966	1.58538	2.67818e-13	5.1396e-12	TRNA 3
33	LINC02489	7.27522	1.29423	3.45859e-13	6.50837e-12	TRNA 3
34	UTS2B	7.18174	1.81239	6.88307e-13	1.26312e-11	TRNA 3
35	LRRTM4	7.13983	1.43677	9.34471e-13	1.69865e-11	TRNA 3
36	ALB	7.04506	1.26895	1.85384e-12	3.21778e-11	TRNA 3
37	ZNF385B	6.72628	1.10612	1.74053e-11	2.68867e-10	TRNA 3
38	NTNG1	6.67989	1.07413	2.39118e-11	3.62664e-10	TRNA 3
39	GMNC	6.4367	1.13047	1.22102e-10	1.69845e-09	TRNA 3
40	AC104365.1	6.4288	1.02941	1.28616e-10	1.78081e-09	TRNA 3
41	AC104506.1	6.17105	1.08022	6.78365e-10	8.36839e-09	TRNA 3
42	AC239868.3	6.02111	1.11859	1.73222e-09	2.01659e-08	TRNA 3
43	MLF1	6.0129	1.01603	1.82235e-09	2.11257e-08	TRNA 3
44	B4GALNT4	5.45122	1.15336	5.00252e-08	4.53599e-07	TRNA 3
45	FAM95C	5.39621	1.05826	6.80635e-08	5.99083e-07	TRNA 3
46	BMPR1B-DT	5.26763	1.14199	1.38196e-07	1.14807e-06	TRNA 3
47	AC108860.2	5.26141	1.16496	1.42957e-07	1.18251e-06	TRNA 3
48	DLG3-AS1	5.20556	1.3699	1.93413e-07	1.55898e-06	TRNA 3
49	CEP126	5.00031	1.00122	5.72373e-07	4.2436e-06	TRNA 3
50	SLC22A8	4.90224	1.21652	9.47508e-07	6.7341e-06	TRNA 3
51	VPS9D1-AS1	4.87192	1.03543	1.10522e-06	7.75466e-06	TRNA 3
52	MORN5	4.85295	1.10018	1.21637e-06	8.47581e-06	TRNA 3
53	DNAAF1	4.69953	1.29701	2.60765e-06	1.7029e-05	TRNA 3
54	CNTD1	4.68233	1.21939	2.83635e-06	1.84286e-05	TRNA 3
55	FOXJ1	4.6396	1.11965	3.49076e-06	2.23335e-05	TRNA 3
56	AC069544.1	4.59263	1.31466	4.37702e-06	2.75094e-05	TRNA 3
57	PDIA2	4.56549	1.10355	4.98319e-06	3.10051e-05	TRNA 3
58	SMKR1	4.40471	1.27242	1.05923e-05	6.22591e-05	TRNA 3
59	CRYBA4	4.38813	1.01669	1.14331e-05	6.67926e-05	TRNA 3
60	IDH1-AS1	4.32954	1.0627	1.49421e-05	8.52719e-05	TRNA 3
61	CCDC74B	4.32153	1.36362	1.54951e-05	8.80621e-05	TRNA 3
62	AL359504.2	4.31936	1.15998	1.56484e-05	8.88728e-05	TRNA 3
63	TOLLIP-AS1	4.28745	1.13458	1.80736e-05	0.000101132	TRNA 3
64	SLC45A2	4.22504	1.04036	2.38899e-05	0.000130674	TRNA 3
65	SLIT1	4.20637	1.06838	2.59505e-05	0.000140309	TRNA 3
66	LINC00476	4.20218	1.16054	2.64353e-05	0.000142758	TRNA 3
67	NUSAP1	4.17046	1.25556	3.03989e-05	0.000161993	TRNA 3
68	SCGB1D2	4.15319	1.19422	3.2787e-05	0.000173852	TRNA 3
69	AC007405.3	4.12918	1.0704	3.64056e-05	0.000191246	TRNA 3
70	AC092809.4	4.12583	1.00928	3.69395e-05	0.000193734	TRNA 3
71	CACNA1G	4.0803	1.21125	4.4977e-05	0.000232214	TRNA 3
72	RRM2	4.07261	1.13912	4.64894e-05	0.000239572	TRNA 3
73	SPATA17	4.06048	1.14517	4.89719e-05	0.000251087	TRNA 3
74	AC005920.1	4.02925	1.16589	5.59547e-05	0.000284162	TRNA 3
75	SCN1A	3.96399	1.39413	7.37075e-05	0.000365346	TRNA 3
76	ERICH5	3.90891	1.40375	9.27134e-05	0.000449248	TRNA 3
77	FOXP4-AS1	3.83021	1.0757	0.000128036	0.000600143	TRNA 3
78	PRRT3-AS1	3.82321	1.14913	0.000131724	0.000616527	TRNA 3
79	DNAH6	3.82029	1.36186	0.000133292	0.00062296	TRNA 3
80	AC117498.2	3.75675	1.51485	0.000172133	0.000785773	TRNA 3
81	ERICH6-AS1	3.73765	1.1681	0.000185746	0.00084093	TRNA 3
82	PABPC1L2B	3.71247	1.17838	0.000205249	0.000921417	TRNA 3
83	AC132192.2	3.70416	1.03331	0.000212091	0.00094903	TRNA 3
84	AC092171.4	3.69459	1.1273	0.000220242	0.000982514	TRNA 3
85	PTPRT	3.67192	1.79929	0.000240739	0.00106729	TRNA 3
86	PCF11-AS1	3.56816	1.23571	0.000359496	0.00152826	TRNA 3
87	URB2	3.55565	1.09041	0.00037705	0.00159477	TRNA 3
88	AC004130.1	3.48452	1.12773	0.000493014	0.0020299	TRNA 3
89	USP3-AS1	3.46235	1.06738	0.000535486	0.0021893	TRNA 3
90	AC020765.2	3.45452	1.16723	0.000551279	0.00224766	TRNA 3
91	LDLRAD1	3.44868	1.28155	0.000563336	0.00229099	TRNA 3
92	C2CD4C	3.43451	1.13311	0.000593619	0.00239893	TRNA 3
93	LRRC7	3.3907	1.34331	0.000697136	0.00277011	TRNA 3
94	CHST9	3.19528	1.15168	0.00139696	0.00517358	TRNA 3
95	STBD1	3.16142	1.08986	0.00156999	0.00575126	TRNA 3
96	SLC35F3	3.13246	1.01882	0.00173348	0.00628196	TRNA 3
97	ANKEF1	3.0972	1.03051	0.00195356	0.00698732	TRNA 3
98	CDON	3.04145	1.24022	0.00235445	0.00824938	TRNA 3
99	FIRRE	3.03217	1.38686	0.00242805	0.00847788	TRNA 3
100	LINC01011	2.97967	1.18188	0.00288561	0.00988707	TRNA 3
101	RHCE	2.96066	1.46047	0.00306981	0.0104435	TRNA 3
102	TP73	2.95247	1.25358	0.00315245	0.0107022	TRNA 3
103	AC009119.1	2.93749	1.09702	0.00330884	0.0111622	TRNA 3
104	AC007663.3	2.86105	1.35831	0.00422246	0.0138957	TRNA 3
105	ZMYND12	2.86041	1.21914	0.00423091	0.0139163	TRNA 3
106	DNAJC3-DT	2.85023	1.2852	0.00436878	0.0143135	TRNA 3
107	SLC6A11	2.8331	1.06813	0.00460991	0.0150013	TRNA 3
108	AC091271.1	2.81359	1.05155	0.00489913	0.015822	TRNA 3
109	LINC01467	2.77395	1.49438	0.00553808	0.0176426	TRNA 3
110	AC009309.1	2.74878	1.14702	0.0059817	0.0188776	TRNA 3
111	BX004987.1	2.67282	1.06227	0.00752173	0.0231268	TRNA 3
112	ST6GALNAC5	2.67282	1.11322	0.00752173	0.0231268	TRNA 3
113	ELAVL2	2.64417	1.68803	0.00818919	0.0249003	TRNA 3
114	LINC01750	2.63335	1.18666	0.00845468	0.0255862	TRNA 3
115	KSR2	2.6315	1.11439	0.00850099	0.0257102	TRNA 3
116	DSCAM-AS1	2.61962	1.38738	0.00880289	0.0265273	TRNA 3
117	BRWD1-AS2	2.60389	1.44864	0.00921728	0.0276116	TRNA 3
118	TSACC	2.54677	1.34305	0.0108724	0.0318942	TRNA 3
119	C1orf229	2.54677	1.03192	0.0108724	0.0318942	TRNA 3
120	AL031848.2	2.51767	1.40084	0.0118133	0.034216	TRNA 3
121	LINC00920	2.49239	1.0832	0.0126885	0.0365198	TRNA 3
122	CDCA3	2.48201	1.19549	0.0130644	0.0374896	TRNA 3
123	PLCXD2	2.46531	1.14732	0.0136896	0.0391142	TRNA 3
124	ATP2A1-AS1	2.45327	1.01707	0.0141564	0.0403224	TRNA 3
125	AC004540.2	2.44001	1.34131	0.0146869	0.0417037	TRNA 3
126	AL138885.3	2.42448	1.28388	0.0153301	0.0433381	TRNA 3
127	AP002360.3	2.41417	1.15115	0.0157713	0.0444285	TRNA 3
128	SLC10A5	2.40036	1.29459	0.0163789	0.0459305	TRNA 3
129	CFAP157	2.38493	1.12715	0.0170824	0.0476129	TRNA 3
130	ARMC3	2.36606	1.40496	0.0179787	0.049851	TRNA 3
0	RACK1	29.9583	1.15653	3.43316e-197	3.14872e-194	TRNA 2
1	PRAC1	27.0401	1.63726	4.98914e-161	1.72671e-158	TRNA 2
2	EEF1D	26.8749	1.43218	4.31568e-159	1.36487e-156	TRNA 2
3	UQCRB	26.8362	1.57598	1.22263e-158	3.80114e-156	TRNA 2
4	SLC25A6	26.7384	1.10848	1.68592e-157	4.98787e-155	TRNA 2
5	PABPC1	26.637	1.37128	2.53305e-156	7.37521e-154	TRNA 2
6	PLPP1	26.5228	1.75438	5.2977e-155	1.47236e-152	TRNA 2
7	FASN	25.8868	1.12651	9.36946e-148	2.42062e-145	TRNA 2
8	EIF3E	25.0988	1.66387	5.12725e-139	1.20576e-136	TRNA 2
9	NDRG1	25.0006	1.11077	6.0248e-138	1.3989e-135	TRNA 2
10	SNHG8	24.4082	1.20308	1.40063e-131	3.17181e-129	TRNA 2
11	BTF3	24.2959	1.26634	2.16484e-130	4.7843e-128	TRNA 2
12	COX6C	24.0732	1.35051	4.76763e-128	1.02886e-125	TRNA 2
13	EIF3H	23.719	1.66257	2.29537e-124	4.89582e-122	TRNA 2
14	NPY	23.6277	1.93133	2.00138e-123	4.2197e-121	TRNA 2
15	FAM110B	22.9075	2.74973	3.90844e-116	7.8783e-114	TRNA 2
16	PPP1R14B	22.3296	1.38016	1.90473e-110	3.63942e-108	TRNA 2
17	UQCRH	22.0601	1.24519	7.643e-108	1.43057e-105	TRNA 2
18	C8orf59	21.8619	1.59676	5.99348e-106	1.09938e-103	TRNA 2
19	NPM1	21.6836	1.08147	2.93059e-104	5.32235e-102	TRNA 2
20	TRIB1	21.6227	1.51614	1.09876e-103	1.97594e-101	TRNA 2
21	ABCC4	21.5529	1.73911	4.97617e-103	8.86193e-101	TRNA 2
22	PDLIM5	21.2502	1.42906	3.2793e-100	5.78387e-98	TRNA 2
23	COL9A2	21.146	2.06758	3.00547e-99	5.15227e-97	TRNA 2
24	TMEFF2	20.8937	2.06322	6.10469e-97	1.02732e-94	TRNA 2
25	GLO1	20.8843	1.53789	7.44431e-97	1.24137e-94	TRNA 2
26	STEAP1	20.8775	1.67625	8.56834e-97	1.41594e-94	TRNA 2
27	MME	20.7062	2.26079	3.04261e-95	4.98308e-93	TRNA 2
28	NDUFB9	20.4205	1.44275	1.0992e-92	1.75327e-90	TRNA 2
29	ERRFI1	20.1439	2.01873	3.04418e-90	4.77259e-88	TRNA 2
30	IMPDH2	20.0751	1.33431	1.21812e-89	1.89355e-87	TRNA 2
31	ZFAS1	19.9859	1.23818	7.31093e-89	1.12693e-86	TRNA 2
32	MAZ	19.8424	1.15369	1.28102e-87	1.92605e-85	TRNA 2
33	LBH	19.4686	1.79363	2.02862e-84	3.00089e-82	TRNA 2
34	STEAP4	19.2199	1.11124	2.52403e-82	3.61705e-80	TRNA 2
35	CYC1	19.1929	1.31748	4.24235e-82	6.03235e-80	TRNA 2
36	ENY2	19.1886	1.62446	4.60894e-82	6.50322e-80	TRNA 2
37	MBOAT2	19.0273	1.74705	1.01269e-80	1.40726e-78	TRNA 2
38	PDCD4	18.5666	1.2925	5.99306e-77	8.20379e-75	TRNA 2
39	SLC38A11	18.4864	1.64741	2.65953e-76	3.61361e-74	TRNA 2
40	SPOCK1	18.3682	1.33607	2.35908e-75	3.15858e-73	TRNA 2
41	TMEM132A	18.3522	1.77182	3.1687e-75	4.21185e-73	TRNA 2
42	GOLPH3	18.2065	1.14036	4.58592e-74	5.92391e-72	TRNA 2
43	STEAP2	17.9493	1.16158	4.8575e-72	6.18757e-70	TRNA 2
44	SNHG19	17.7681	1.3104	1.24893e-70	1.56912e-68	TRNA 2
45	ZNF217	17.6314	1.56888	1.41499e-69	1.75373e-67	TRNA 2
46	EEF1G	17.5849	1.52319	3.21826e-69	3.96192e-67	TRNA 2
47	ANKRD29	17.5092	2.24483	1.2186e-68	1.48032e-66	TRNA 2
48	TBCA	17.4065	1.11042	7.36097e-68	8.88305e-66	TRNA 2
49	MAL2	17.2779	1.52464	6.89929e-67	8.06074e-65	TRNA 2
50	ADAM9	17.0399	1.35796	4.15732e-65	4.76611e-63	TRNA 2
51	OCLN	16.9296	1.63849	2.7225e-64	3.08264e-62	TRNA 2
52	MYO6	16.896	1.31407	4.81145e-64	5.38149e-62	TRNA 2
53	ELOC	16.7646	1.40865	4.43097e-63	4.89622e-61	TRNA 2
54	B4GALNT4	16.6729	1.9706	2.06241e-62	2.25184e-60	TRNA 2
55	NME2	16.626	1.72446	4.51925e-62	4.90513e-60	TRNA 2
56	TP53INP1	16.6186	1.25151	5.11375e-62	5.51774e-60	TRNA 2
57	DCAF13	16.4479	1.83889	8.68003e-61	9.31098e-59	TRNA 2
58	RORB	16.4029	1.8377	1.82428e-60	1.94551e-58	TRNA 2
59	MAOA	16.3793	1.19799	2.68989e-60	2.85206e-58	TRNA 2
60	MYO1B	16.3464	1.98232	4.61794e-60	4.86822e-58	TRNA 2
61	ASRGL1	16.3167	1.72933	7.50608e-60	7.86766e-58	TRNA 2
62	CFAP69	16.2919	1.80479	1.12653e-59	1.17409e-57	TRNA 2
63	ORM2	16.2783	2.10371	1.40723e-59	1.45835e-57	TRNA 2
64	IGF1R	16.1279	1.34566	1.62471e-58	1.64652e-56	TRNA 2
65	MCCC2	16.0332	1.47916	7.48992e-58	7.42636e-56	TRNA 2
66	DEGS1	16.029	1.38013	8.01639e-58	7.90562e-56	TRNA 2
67	FOXA1	15.9331	1.01406	3.73257e-57	3.66131e-55	TRNA 2
68	SNHG7	15.9137	1.24927	5.09529e-57	4.97143e-55	TRNA 2
69	MFSD3	15.9022	1.52622	6.11414e-57	5.93395e-55	TRNA 2
70	PCSK1N	15.8745	1.86472	9.51677e-57	9.18769e-55	TRNA 2
71	RAD21	15.8711	1.34243	1.00539e-56	9.65547e-55	TRNA 2
72	YBX3	15.8204	1.13802	2.25211e-56	2.14044e-54	TRNA 2
73	WNK2	15.7922	1.30919	3.52149e-56	3.32963e-54	TRNA 2
74	PCBD1	15.7275	1.12911	9.80145e-56	9.12629e-54	TRNA 2
75	UNC13B	15.5388	1.42187	1.89642e-54	1.72208e-52	TRNA 2
76	PAICS	15.5274	1.3146	2.26442e-54	2.04612e-52	TRNA 2
77	CLDN12	15.5177	1.47138	2.63188e-54	2.3665e-52	TRNA 2
78	GDF15	15.5104	1.2152	2.94989e-54	2.6395e-52	TRNA 2
79	ZNF706	15.5072	1.31782	3.1e-54	2.76035e-52	TRNA 2
80	STMN1	15.3268	1.64625	5.06037e-53	4.37841e-51	TRNA 2
81	ZFAND1	15.2962	1.566	8.10912e-53	6.98336e-51	TRNA 2
82	LAMA3	15.2604	2.27457	1.40343e-52	1.20295e-50	TRNA 2
83	HSPA9	15.114	1.03012	1.3091e-51	1.1117e-49	TRNA 2
84	HIGD2A	15.083	1.0736	2.09375e-51	1.76984e-49	TRNA 2
85	FNIP2	14.9119	1.51592	2.75876e-50	2.2591e-48	TRNA 2
86	SCRIB	14.8529	1.29244	6.66094e-50	5.38245e-48	TRNA 2
87	REPS2	14.8311	1.42101	9.2183e-50	7.41628e-48	TRNA 2
88	ADRB1	14.6538	1.55849	1.27404e-48	1.01167e-46	TRNA 2
89	ABCE1	14.6499	1.60611	1.34885e-48	1.06646e-46	TRNA 2
90	PRKDC	14.6232	1.41686	1.99756e-48	1.56586e-46	TRNA 2
91	NDUFAF8	14.6069	1.02693	2.5386e-48	1.97312e-46	TRNA 2
92	FGFRL1	14.5832	1.64475	3.59068e-48	2.77906e-46	TRNA 2
93	NSA2	14.5799	1.17042	3.77182e-48	2.907e-46	TRNA 2
94	FNTA	14.4758	1.24116	1.72374e-47	1.32295e-45	TRNA 2
95	EGFL7	14.4177	1.37996	4.00642e-47	3.03677e-45	TRNA 2
96	CCDC57	14.4113	1.14399	4.39119e-47	3.30113e-45	TRNA 2
97	RHPN1	14.3855	1.39139	6.37803e-47	4.77519e-45	TRNA 2
98	TRGC1	14.379	1.22234	7.00657e-47	5.22445e-45	TRNA 2
99	METRN	14.3752	1.3732	7.40552e-47	5.49957e-45	TRNA 2
100	RSL1D1	14.3726	1.17155	7.68715e-47	5.6857e-45	TRNA 2
101	TP53TG1	14.3073	1.27255	1.96961e-46	1.43368e-44	TRNA 2
102	HMGCS2	14.2966	2.43925	2.29784e-46	1.66598e-44	TRNA 2
103	VLDLR	14.1373	1.52694	2.23799e-45	1.585e-43	TRNA 2
104	CAMKK2	14.0781	1.29875	5.17915e-45	3.63989e-43	TRNA 2
105	RALGDS	14.0525	1.39933	7.43576e-45	5.20588e-43	TRNA 2
106	AMACR	14.0415	1.36992	8.68821e-45	6.05961e-43	TRNA 2
107	ATAD2	14.0406	1.8	8.79447e-45	6.11049e-43	TRNA 2
108	ZMPSTE24	13.9906	1.20132	1.77989e-44	1.22739e-42	TRNA 2
109	CYHR1	13.9789	1.02929	2.0985e-44	1.44167e-42	TRNA 2
110	PTK2	13.929	1.30715	4.22385e-44	2.88022e-42	TRNA 2
111	FAM83H	13.9232	1.24719	4.57648e-44	3.10913e-42	TRNA 2
112	GPAA1	13.9227	1.04094	4.61248e-44	3.12202e-42	TRNA 2
113	HMGB2	13.9167	1.48421	5.0185e-44	3.37196e-42	TRNA 2
114	AL121790.1	13.9054	1.8106	5.87625e-44	3.93387e-42	TRNA 2
115	TATDN1	13.9033	1.67029	6.04852e-44	4.03447e-42	TRNA 2
116	RNF19A	13.8868	1.5981	7.61569e-44	5.04312e-42	TRNA 2
117	EPHX1	13.8349	1.33995	1.56853e-43	1.03124e-41	TRNA 2
118	NT5DC2	13.8054	1.29923	2.36318e-43	1.54263e-41	TRNA 2
119	CAPN5	13.804	1.29073	2.41169e-43	1.56871e-41	TRNA 2
120	KIFC2	13.7879	1.32894	3.01537e-43	1.95445e-41	TRNA 2
121	CSKMT	13.7437	1.08834	5.55469e-43	3.58767e-41	TRNA 2
122	KCNQ2	13.5588	2.42309	7.02658e-42	4.4753e-40	TRNA 2
123	RGMB	13.5488	1.38723	8.05158e-42	5.11039e-40	TRNA 2
124	MINCR	13.5214	1.61743	1.1689e-41	7.39351e-40	TRNA 2
125	RAMP1	13.5206	1.01473	1.18129e-41	7.44617e-40	TRNA 2
126	FMC1	13.5125	1.14741	1.32025e-41	8.2936e-40	TRNA 2
127	SLIRP	13.4827	1.04051	1.97845e-41	1.23438e-39	TRNA 2
128	KIF5C	13.4202	1.3767	4.60438e-41	2.85332e-39	TRNA 2
129	NRP1	13.3868	1.82173	7.22447e-41	4.43205e-39	TRNA 2
130	LRBA	13.3541	1.27076	1.12121e-40	6.83269e-39	TRNA 2
131	LINC02170	13.3158	1.95472	1.8736e-40	1.13424e-38	TRNA 2
132	KHDRBS3	13.3022	1.68216	2.24665e-40	1.3556e-38	TRNA 2
133	FAT1	13.2791	1.07688	3.06048e-40	1.8406e-38	TRNA 2
134	DNAH5	13.2771	1.7952	3.14434e-40	1.88486e-38	TRNA 2
135	KAT2A	13.267	1.2138	3.59915e-40	2.15046e-38	TRNA 2
136	AZIN1	13.2615	1.14231	3.87158e-40	2.29826e-38	TRNA 2
137	TP53I11	13.2381	1.14542	5.28724e-40	3.12851e-38	TRNA 2
138	IRS2	13.1856	1.07088	1.06158e-39	6.26126e-38	TRNA 2
139	PPP1R16A	13.1801	1.27884	1.14208e-39	6.69302e-38	TRNA 2
140	MEST	13.1363	1.53939	2.03914e-39	1.19121e-37	TRNA 2
141	CAMLG	13.1212	1.2634	2.48968e-39	1.44227e-37	TRNA 2
142	F5	13.082	1.37937	4.17301e-39	2.40709e-37	TRNA 2
143	MYC	13.0077	1.37543	1.10617e-38	6.31208e-37	TRNA 2
144	ACACA	13.0076	1.19245	1.10805e-38	6.31208e-37	TRNA 2
145	CMC2	12.9773	1.24781	1.64686e-38	9.32357e-37	TRNA 2
146	BEND4	12.9222	1.39193	3.37335e-38	1.89808e-36	TRNA 2
147	ASPH	12.8977	1.37163	4.64011e-38	2.60286e-36	TRNA 2
148	CUX1	12.8782	1.21597	5.96903e-38	3.29789e-36	TRNA 2
149	VDAC3	12.8619	1.17665	7.36969e-38	4.03529e-36	TRNA 2
150	INTS8	12.8028	1.36801	1.58127e-37	8.5561e-36	TRNA 2
151	MEX3A	12.7898	2.75862	1.86952e-37	1.00861e-35	TRNA 2
152	DHFR	12.7889	1.7529	1.89036e-37	1.01686e-35	TRNA 2
153	NRBP2	12.7876	1.25087	1.92418e-37	1.03202e-35	TRNA 2
154	SRM	12.7815	1.12844	2.08051e-37	1.11262e-35	TRNA 2
155	LARP1	12.7476	1.09103	3.21531e-37	1.70952e-35	TRNA 2
156	TOMM5	12.7083	1.41054	5.32015e-37	2.7962e-35	TRNA 2
157	SOX4	12.6683	1.1801	8.85717e-37	4.61554e-35	TRNA 2
158	XPO6	12.6634	1.24085	9.4343e-37	4.88851e-35	TRNA 2
159	BOP1	12.6593	1.28168	9.93913e-37	5.12116e-35	TRNA 2
160	CXADR	12.6507	1.20863	1.10914e-36	5.69885e-35	TRNA 2
161	DAPK1	12.6096	1.48141	1.8697e-36	9.52665e-35	TRNA 2
162	UBE2V2	12.5925	1.20235	2.32111e-36	1.1729e-34	TRNA 2
163	SSBP1	12.591	1.00084	2.36587e-36	1.19223e-34	TRNA 2
164	IMMP1L	12.5811	1.48881	2.68359e-36	1.34863e-34	TRNA 2
165	NDUFS4	12.525	1.19745	5.44663e-36	2.72228e-34	TRNA 2
166	CLNS1A	12.4978	1.17869	7.67731e-36	3.80608e-34	TRNA 2
167	EMC2	12.4975	1.34226	7.70648e-36	3.81024e-34	TRNA 2
168	FOLH1	12.4718	1.28273	1.06396e-35	5.24631e-34	TRNA 2
169	ARPC1A	12.4038	1.09418	2.49255e-35	1.22576e-33	TRNA 2
170	DGAT1	12.3735	1.18773	3.6378e-35	1.77942e-33	TRNA 2
171	AL451127.1	12.3301	1.50185	6.23756e-35	3.04297e-33	TRNA 2
172	MCM4	12.3208	2.31938	6.99692e-35	3.39536e-33	TRNA 2
173	CNOT6	12.2988	1.28886	9.19543e-35	4.41549e-33	TRNA 2
174	TMEM192	12.2419	1.22345	1.85582e-34	8.88809e-33	TRNA 2
175	HIPK2	12.2291	1.06371	2.17366e-34	1.03832e-32	TRNA 2
176	CCNH	12.2282	1.27698	2.19683e-34	1.04666e-32	TRNA 2
177	NDUFAF2	12.2173	1.30845	2.51336e-34	1.19128e-32	TRNA 2
178	GDF11	12.2039	1.60658	2.9632e-34	1.39728e-32	TRNA 2
179	ENAH	12.0972	1.1937	1.09217e-33	5.09762e-32	TRNA 2
180	HIST3H2A	12.0722	1.15092	1.48087e-33	6.8943e-32	TRNA 2
181	GCSH	12.0612	1.1417	1.69314e-33	7.86258e-32	TRNA 2
182	SSRP1	12.0277	1.14873	2.54197e-33	1.17154e-31	TRNA 2
183	ORC5	12.0242	1.51122	2.65026e-33	1.21839e-31	TRNA 2
184	LRRC75A	11.9968	1.5355	3.69494e-33	1.69018e-31	TRNA 2
185	GALNT11	11.9806	1.24106	4.49271e-33	2.04491e-31	TRNA 2
186	UBR5	11.9686	1.27573	5.19048e-33	2.35084e-31	TRNA 2
187	CACYBP	11.9451	1.17547	6.88924e-33	3.11254e-31	TRNA 2
188	PPA2	11.9254	1.08825	8.72786e-33	3.9239e-31	TRNA 2
189	CAPN2	11.9169	1.03212	9.6587e-33	4.33177e-31	TRNA 2
190	TCEA1	11.9129	1.02446	1.01342e-32	4.52292e-31	TRNA 2
191	TMEM65	11.8865	1.86029	1.39057e-32	6.17608e-31	TRNA 2
192	COPS5	11.8485	1.11852	2.19071e-32	9.63652e-31	TRNA 2
193	ZNF146	11.8073	1.18684	3.57762e-32	1.56996e-30	TRNA 2
194	SNRPF	11.7963	1.05385	4.07859e-32	1.78553e-30	TRNA 2
195	KIAA1191	11.7918	1.13318	4.30368e-32	1.87512e-30	TRNA 2
196	HERC3	11.7861	1.34922	4.60421e-32	2.00131e-30	TRNA 2
197	NCOA2	11.783	1.20343	4.77683e-32	2.07143e-30	TRNA 2
198	MCM7	11.7816	1.12481	4.85808e-32	2.10169e-30	TRNA 2
199	C8orf33	11.7616	1.14534	6.15693e-32	2.65733e-30	TRNA 2
200	CHCHD7	11.7481	1.31084	7.22605e-32	3.10416e-30	TRNA 2
201	UCK2	11.7183	1.29803	1.02666e-31	4.40002e-30	TRNA 2
202	UBE3C	11.7138	1.16313	1.08349e-31	4.63275e-30	TRNA 2
203	AC034243.1	11.6873	2.04355	1.47972e-31	6.22535e-30	TRNA 2
204	COX20	11.6582	1.02479	2.08378e-31	8.7068e-30	TRNA 2
205	TOP1MT	11.6541	1.70535	2.18744e-31	9.10307e-30	TRNA 2
206	C8orf82	11.648	1.04733	2.34904e-31	9.7485e-30	TRNA 2
207	PHF12	11.6402	1.07159	2.57395e-31	1.06338e-29	TRNA 2
208	LPCAT1	11.6389	1.19975	2.61457e-31	1.07773e-29	TRNA 2
209	SH3D19	11.6345	1.20702	2.75134e-31	1.12652e-29	TRNA 2
210	WHRN	11.6242	1.49264	3.10552e-31	1.26844e-29	TRNA 2
211	SLC37A3	11.6213	1.4397	3.21062e-31	1.30582e-29	TRNA 2
212	SPIDR	11.6185	1.23336	3.32092e-31	1.34769e-29	TRNA 2
213	APLN	11.6141	1.7372	3.49258e-31	1.41111e-29	TRNA 2
214	AKAP1	11.6045	1.13743	3.9117e-31	1.57697e-29	TRNA 2
215	PPP2R2A	11.5956	1.14651	4.33903e-31	1.74541e-29	TRNA 2
216	CORO2A	11.5895	1.15112	4.66027e-31	1.87053e-29	TRNA 2
217	SCAMP1	11.5631	1.15308	6.33742e-31	2.52711e-29	TRNA 2
218	GMNN	11.5541	1.40638	7.04129e-31	2.8017e-29	TRNA 2
219	SAMD5	11.5249	1.86867	9.8875e-31	3.9172e-29	TRNA 2
220	CDK14	11.5181	1.52528	1.06895e-30	4.22581e-29	TRNA 2
221	SMIM19	11.5112	1.2239	1.15907e-30	4.56698e-29	TRNA 2
222	COX16	11.4831	1.35972	1.60464e-30	6.28931e-29	TRNA 2
223	HOOK3	11.4734	1.11597	1.79405e-30	7.01667e-29	TRNA 2
224	NRIP1	11.454	1.2483	2.2464e-30	8.74856e-29	TRNA 2
225	ALDH1A1	11.4522	1.18675	2.29379e-30	8.91418e-29	TRNA 2
226	PFDN4	11.4453	1.25064	2.48233e-30	9.62652e-29	TRNA 2
227	GAL	11.4013	1.95979	4.11793e-30	1.58355e-28	TRNA 2
228	PDP1	11.3981	1.16425	4.2736e-30	1.63655e-28	TRNA 2
229	SLC30A5	11.3911	1.01117	4.63005e-30	1.76935e-28	TRNA 2
230	PKP3	11.3806	1.12489	5.22592e-30	1.99291e-28	TRNA 2
231	PRKAG2-AS1	11.3627	1.42449	6.41061e-30	2.43457e-28	TRNA 2
232	COQ8A	11.3588	1.01766	6.7048e-30	2.54104e-28	TRNA 2
233	TRIQK	11.3042	1.16276	1.25028e-29	4.68997e-28	TRNA 2
234	SMIM32	11.295	1.91362	1.38864e-29	5.16672e-28	TRNA 2
235	LBR	11.2843	1.20501	1.56885e-29	5.81363e-28	TRNA 2
236	FAM69B	11.2762	1.23111	1.71928e-29	6.33888e-28	TRNA 2
237	TRIM24	11.2433	1.20004	2.49755e-29	9.16251e-28	TRNA 2
238	CFAP97	11.2314	1.17121	2.85888e-29	1.04463e-27	TRNA 2
239	SMARCA4	11.2024	1.05797	3.96745e-29	1.44109e-27	TRNA 2
240	C5orf30	11.1996	1.51713	4.09684e-29	1.48515e-27	TRNA 2
241	FGFR1	11.1893	1.10565	4.59916e-29	1.66395e-27	TRNA 2
242	SLC25A13	11.1887	1.33975	4.63279e-29	1.67282e-27	TRNA 2
243	NOP16	11.1523	1.31457	6.97916e-29	2.50037e-27	TRNA 2
244	OPLAH	11.1366	1.21365	8.32314e-29	2.95875e-27	TRNA 2
245	IMPAD1	11.1289	1.00201	9.07089e-29	3.21832e-27	TRNA 2
246	FAM198B	11.1242	1.00199	9.56592e-29	3.38088e-27	TRNA 2
247	MED14	11.1196	1.27524	1.00731e-28	3.5533e-27	TRNA 2
248	ARMC1	11.1189	1.29445	1.01512e-28	3.57398e-27	TRNA 2
249	DDHD2	11.0725	1.26193	1.70547e-28	5.993e-27	TRNA 2
250	GAMT	11.0722	1.02024	1.71122e-28	6.00171e-27	TRNA 2
251	RAB11FIP3	11.0516	1.09488	2.15387e-28	7.53979e-27	TRNA 2
252	QTRT1	11.044	1.08559	2.34361e-28	8.17278e-27	TRNA 2
253	MRRF	11.0331	1.37525	2.64702e-28	9.17849e-27	TRNA 2
254	SLC35E2A	11.0321	1.25238	2.67634e-28	9.26267e-27	TRNA 2
255	SLC10A7	11.0239	1.47384	2.92985e-28	1.0121e-26	TRNA 2
256	MAGEH1	11.0189	1.12316	3.09858e-28	1.06837e-26	TRNA 2
257	MARC1	11.0057	1.03968	3.58853e-28	1.23498e-26	TRNA 2
258	TBC1D4	10.975	1.37428	5.04064e-28	1.72823e-26	TRNA 2
259	PTDSS1	10.96	1.28427	5.94929e-28	2.02463e-26	TRNA 2
260	IPO5	10.953	1.09891	6.42598e-28	2.18281e-26	TRNA 2
261	STK3	10.9437	1.27848	7.12097e-28	2.41442e-26	TRNA 2
262	TMA16	10.9401	1.38006	7.41095e-28	2.49888e-26	TRNA 2
263	SLC6A8	10.8979	1.1366	1.17892e-27	3.93898e-26	TRNA 2
264	UBE2W	10.8939	1.16681	1.23313e-27	4.1126e-26	TRNA 2
265	SLC7A2	10.8603	1.19148	1.78083e-27	5.91771e-26	TRNA 2
266	ZNF7	10.856	1.43825	1.86682e-27	6.19225e-26	TRNA 2
267	ARMC10	10.813	1.04577	2.98582e-27	9.83284e-26	TRNA 2
268	TMEM245	10.8114	1.05082	3.03958e-27	9.99195e-26	TRNA 2
269	TMSB15A	10.7997	1.08635	3.45348e-27	1.13322e-25	TRNA 2
270	ZNF623	10.7863	1.55916	3.99741e-27	1.30471e-25	TRNA 2
271	RHOU	10.7646	1.15936	5.05617e-27	1.64442e-25	TRNA 2
272	TFDP1	10.7535	1.10726	5.70411e-27	1.8486e-25	TRNA 2
273	CNIH4	10.7353	1.09135	6.94586e-27	2.24705e-25	TRNA 2
274	CRNDE	10.7272	1.15251	7.58206e-27	2.44425e-25	TRNA 2
275	ESRP1	10.7104	1.0589	9.10036e-27	2.91323e-25	TRNA 2
276	NBEAL1	10.7038	1.12554	9.77159e-27	3.12265e-25	TRNA 2
277	PLOD2	10.6646	1.51626	1.49005e-26	4.72872e-25	TRNA 2
278	TMEM68	10.6584	1.30921	1.59283e-26	5.04615e-25	TRNA 2
279	NAA15	10.6552	1.4269	1.64834e-26	5.21303e-25	TRNA 2
280	PRAC2	10.6483	1.01885	1.77667e-26	5.60919e-25	TRNA 2
281	LAMC1	10.6339	1.01105	2.07332e-26	6.52331e-25	TRNA 2
282	STAU2	10.632	1.30914	2.1159e-26	6.64587e-25	TRNA 2
283	PHF2	10.6299	1.08593	2.16333e-26	6.78324e-25	TRNA 2
284	PLA2G16	10.6262	1.15823	2.25097e-26	7.03398e-25	TRNA 2
285	CCDC86	10.6161	1.19464	2.50764e-26	7.82272e-25	TRNA 2
286	SLC19A2	10.6125	1.24185	2.60669e-26	8.1179e-25	TRNA 2
287	FAM49B	10.612	1.27057	2.62115e-26	8.14911e-25	TRNA 2
288	RRS1	10.6042	1.59918	2.84788e-26	8.83904e-25	TRNA 2
289	CLGN	10.5712	1.04447	4.051e-26	1.25308e-24	TRNA 2
290	ZNF783	10.5653	1.12351	4.31602e-26	1.33281e-24	TRNA 2
291	MAPK12	10.5577	1.27134	4.67908e-26	1.43483e-24	TRNA 2
292	MATK	10.5555	1.70157	4.79203e-26	1.465e-24	TRNA 2
293	TRGC2	10.5513	1.70411	5.0123e-26	1.52725e-24	TRNA 2
294	NUP205	10.5412	1.38359	5.57966e-26	1.69731e-24	TRNA 2
295	RABGGTB	10.5062	1.03276	8.0886e-26	2.43627e-24	TRNA 2
296	RCC1	10.4895	1.53249	9.65044e-26	2.90193e-24	TRNA 2
297	RIDA	10.4703	1.11438	1.18293e-25	3.53973e-24	TRNA 2
298	EPB41L4A-AS1	10.4472	1.0253	1.50926e-25	4.49422e-24	TRNA 2
299	AC008443.5	10.4326	1.91581	1.76021e-25	5.21608e-24	TRNA 2
300	MSMO1	10.412	1.05128	2.18475e-25	6.43256e-24	TRNA 2
301	EPB41L4B	10.411	1.06671	2.20861e-25	6.49238e-24	TRNA 2
302	BRD3OS	10.4082	1.38849	2.27452e-25	6.67544e-24	TRNA 2
303	MS4A8	10.4002	1.58087	2.47522e-25	7.24131e-24	TRNA 2
304	AP3M2	10.3937	1.4958	2.64882e-25	7.72452e-24	TRNA 2
305	ISCA1	10.3886	1.00213	2.79507e-25	8.1252e-24	TRNA 2
306	PCAT18	10.361	1.14643	3.72852e-25	1.07704e-23	TRNA 2
307	PSAT1	10.3572	1.36366	3.88272e-25	1.11982e-23	TRNA 2
308	NPM3	10.3482	1.27701	4.26369e-25	1.22393e-23	TRNA 2
309	TEAD2	10.3455	1.25482	4.3882e-25	1.25574e-23	TRNA 2
310	NSMAF	10.337	1.11972	4.79236e-25	1.365e-23	TRNA 2
311	C20orf27	10.3309	1.09585	5.1103e-25	1.45106e-23	TRNA 2
312	FAM104B	10.3268	1.60494	5.33299e-25	1.50961e-23	TRNA 2
313	ANAPC15	10.3248	1.04495	5.44424e-25	1.53637e-23	TRNA 2
314	NADK2	10.3108	1.20079	6.29576e-25	1.77121e-23	TRNA 2
315	NKAIN1	10.306	1.08759	6.62276e-25	1.86036e-23	TRNA 2
316	RAB24	10.2917	1.21261	7.67719e-25	2.14996e-23	TRNA 2
317	MAPK9	10.2684	1.09281	9.78567e-25	2.71146e-23	TRNA 2
318	ADGRB1	10.2529	2.17382	1.14852e-24	3.17757e-23	TRNA 2
319	HIGD1A	10.1795	1.02657	2.44926e-24	6.69549e-23	TRNA 2
320	TMEM97	10.179	1.31554	2.46012e-24	6.71518e-23	TRNA 2
321	RNF139	10.1765	1.03999	2.52408e-24	6.86933e-23	TRNA 2
322	SINHCAF	10.1693	1.24372	2.71759e-24	7.37408e-23	TRNA 2
323	BOD1	10.1403	1.17201	3.66121e-24	9.91988e-23	TRNA 2
324	ECSIT	10.1216	1.03186	4.43259e-24	1.19394e-22	TRNA 2
325	AAED1	10.1053	1.2268	5.23425e-24	1.40574e-22	TRNA 2
326	NSD3	10.1006	1.02743	5.4886e-24	1.47189e-22	TRNA 2
327	TCF3	10.0937	1.11029	5.89324e-24	1.5781e-22	TRNA 2
328	NDUFAF6	10.0872	1.28449	6.29143e-24	1.68227e-22	TRNA 2
329	BRD3	10.0752	1.03456	7.11002e-24	1.89563e-22	TRNA 2
330	SLC36A1	10.0708	1.34407	7.43817e-24	1.98024e-22	TRNA 2
331	SNRNP40	10.0666	1.05445	7.76431e-24	2.06407e-22	TRNA 2
332	HNRNPA1P48	10.0514	1.293	9.05292e-24	2.39621e-22	TRNA 2
333	ENTR1	10.0238	1.02645	1.19814e-23	3.15315e-22	TRNA 2
334	CHMP4C	9.9945	1.21312	1.61091e-23	4.20325e-22	TRNA 2
335	AGO2	9.98632	1.14672	1.74955e-23	4.54561e-22	TRNA 2
336	WDR5	9.98193	1.08359	1.82879e-23	4.73807e-22	TRNA 2
337	MNX1	9.98193	1.8821	1.82879e-23	4.73807e-22	TRNA 2
338	CHCHD3	9.95673	1.18637	2.35687e-23	6.04644e-22	TRNA 2
339	RAB11FIP1	9.9274	1.03415	3.16404e-23	8.07203e-22	TRNA 2
340	TRRAP	9.90276	1.11385	4.04939e-23	1.02878e-21	TRNA 2
341	FHDC1	9.89053	1.67989	4.57606e-23	1.15937e-21	TRNA 2
342	RAB26	9.8851	1.76074	4.83093e-23	1.22226e-21	TRNA 2
343	C15orf61	9.85555	1.00601	6.48581e-23	1.62972e-21	TRNA 2
344	FBXO28	9.84461	1.15002	7.23166e-23	1.81464e-21	TRNA 2
345	UBXN2B	9.84358	1.1886	7.30638e-23	1.83089e-21	TRNA 2
346	RXRA	9.83557	1.0456	7.91196e-23	1.97724e-21	TRNA 2
347	WDYHV1	9.83307	1.3262	8.11077e-23	2.02416e-21	TRNA 2
348	PVT1	9.8276	1.72372	8.56352e-23	2.13135e-21	TRNA 2
349	CTNNAL1	9.8186	1.12034	9.36368e-23	2.32419e-21	TRNA 2
350	BICD1	9.81257	1.07235	9.94062e-23	2.46406e-21	TRNA 2
351	HOMER3	9.81093	1.07751	1.01032e-22	2.50098e-21	TRNA 2
352	SLC26A6	9.80378	1.1054	1.08448e-22	2.67735e-21	TRNA 2
353	SLC25A33	9.79366	1.05716	1.19877e-22	2.95156e-21	TRNA 2
354	LCLAT1	9.76036	1.03435	1.66556e-22	4.06808e-21	TRNA 2
355	NFU1	9.74572	1.01632	1.9241e-22	4.68709e-21	TRNA 2
356	CENPV	9.72952	1.57083	2.25645e-22	5.48939e-21	TRNA 2
357	KDM5B	9.70114	1.03831	2.98148e-22	7.20544e-21	TRNA 2
358	HAGHL	9.69481	1.28814	3.17232e-22	7.62968e-21	TRNA 2
359	ASH2L	9.69477	1.11132	3.17366e-22	7.62968e-21	TRNA 2
360	PKIA	9.64717	1.62342	5.05306e-22	1.20688e-20	TRNA 2
361	ADRB2	9.647	1.41837	5.06155e-22	1.20733e-20	TRNA 2
362	NUTF2	9.63425	1.03579	5.73094e-22	1.35756e-20	TRNA 2
363	KCNG3	9.59324	2.27968	8.53578e-22	2.00991e-20	TRNA 2
364	TESMIN	9.59126	1.44621	8.70132e-22	2.04626e-20	TRNA 2
365	APTX	9.58756	1.055	9.01936e-22	2.11563e-20	TRNA 2
366	E2F5	9.55883	1.3581	1.19096e-21	2.77935e-20	TRNA 2
367	NOB1	9.51955	1.02638	1.73934e-21	4.01822e-20	TRNA 2
368	DBNDD1	9.49177	1.18111	2.27152e-21	5.21483e-20	TRNA 2
369	SGK3	9.47919	1.35607	2.56266e-21	5.85391e-20	TRNA 2
370	VPS13B	9.47592	1.1858	2.64431e-21	6.0329e-20	TRNA 2
371	NUDCD1	9.47169	1.41295	2.75339e-21	6.26619e-20	TRNA 2
372	DLX2	9.41445	1.66204	4.75557e-21	1.07164e-19	TRNA 2
373	SLC39A10	9.41269	1.06449	4.83617e-21	1.08847e-19	TRNA 2
374	KIF9	9.39201	1.07645	5.88652e-21	1.32001e-19	TRNA 2
375	PRKAG2	9.39145	1.11184	5.91791e-21	1.32542e-19	TRNA 2
376	PRR34-AS1	9.38469	1.21091	6.31023e-21	1.41157e-19	TRNA 2
377	GLE1	9.38409	1.49531	6.34644e-21	1.41794e-19	TRNA 2
378	VIRMA	9.35954	1.02117	8.00884e-21	1.77637e-19	TRNA 2
379	ADCK5	9.33231	1.09948	1.03585e-20	2.27825e-19	TRNA 2
380	SLC41A1	9.33081	1.57365	1.05069e-20	2.30536e-19	TRNA 2
381	ARFIP1	9.31323	1.0062	1.24e-20	2.71424e-19	TRNA 2
382	CWH43	9.29372	1.03515	1.48987e-20	3.25342e-19	TRNA 2
383	ZNF3	9.28506	1.06367	1.61611e-20	3.52071e-19	TRNA 2
384	BMPR1B-DT	9.28226	1.42912	1.65916e-20	3.60591e-19	TRNA 2
385	SQLE	9.26435	1.02864	1.96277e-20	4.24566e-19	TRNA 2
386	TOP2A	9.25931	2.07856	2.05765e-20	4.44564e-19	TRNA 2
387	AXIN1	9.24479	1.09622	2.35701e-20	5.0745e-19	TRNA 2
388	AC083843.3	9.23264	1.67518	2.64031e-20	5.65126e-19	TRNA 2
389	CETN3	9.213	1.04877	3.17125e-20	6.73266e-19	TRNA 2
390	IFT22	9.14159	1.0644	6.15408e-20	1.27122e-18	TRNA 2
391	MED30	9.13832	1.41656	6.34321e-20	1.30734e-18	TRNA 2
392	DCK	9.12643	1.38259	7.07963e-20	1.45259e-18	TRNA 2
393	SERGEF	9.10373	1.09	8.7282e-20	1.78088e-18	TRNA 2
394	TTC21B	9.09206	1.37974	9.71828e-20	1.9763e-18	TRNA 2
395	WDR90	9.09033	1.09308	9.87353e-20	2.00565e-18	TRNA 2
396	TDRP	9.03339	1.07966	1.6643e-19	3.33643e-18	TRNA 2
397	NOXA1	9.02995	1.05325	1.71755e-19	3.43567e-18	TRNA 2
398	TMEM161B-AS1	9.02848	1.39188	1.74069e-19	3.47815e-18	TRNA 2
399	TAF2	9.01586	1.20805	1.95328e-19	3.86504e-18	TRNA 2
400	KLHDC9	9.01263	1.17318	2.0117e-19	3.97635e-18	TRNA 2
401	EXOSC9	8.99325	1.16834	2.40027e-19	4.72912e-18	TRNA 2
402	ZC3H3	8.97382	1.1327	2.86395e-19	5.62457e-18	TRNA 2
403	BRIX1	8.94303	1.00985	3.78652e-19	7.34209e-18	TRNA 2
404	ZHX1	8.9379	1.05122	3.9663e-19	7.67445e-18	TRNA 2
405	QSOX2	8.92985	1.17222	4.26598e-19	8.23693e-18	TRNA 2
406	PYCR3	8.90211	1.00306	5.47956e-19	1.05138e-17	TRNA 2
407	ANKRD46	8.89935	1.35528	5.61736e-19	1.07557e-17	TRNA 2
408	CKS2	8.89237	1.30046	5.98167e-19	1.14175e-17	TRNA 2
409	DPY19L2	8.87726	1.34053	6.85299e-19	1.30534e-17	TRNA 2
410	EBAG9	8.86412	1.01452	7.71113e-19	1.4597e-17	TRNA 2
411	THAP5	8.79818	1.00542	1.39058e-18	2.60015e-17	TRNA 2
412	BPGM	8.79064	1.54745	1.48713e-18	2.76938e-17	TRNA 2
413	AC009133.1	8.77879	1.2333	1.65238e-18	3.07088e-17	TRNA 2
414	SCX	8.7536	1.36857	2.0666e-18	3.82519e-17	TRNA 2
415	RAI14	8.75019	1.30661	2.12988e-18	3.93834e-17	TRNA 2
416	SMYD3	8.74938	1.46415	2.14538e-18	3.96301e-17	TRNA 2
417	AP002387.2	8.7393	1.21901	2.34568e-18	4.31995e-17	TRNA 2
418	C8orf76	8.71897	1.14331	2.80754e-18	5.13447e-17	TRNA 2
419	GTF2E2	8.67262	1.02859	4.22288e-18	7.68456e-17	TRNA 2
420	CNTNAP2	8.65169	1.73911	5.07435e-18	9.18844e-17	TRNA 2
421	PPAT	8.64923	1.28056	5.18471e-18	9.36977e-17	TRNA 2
422	CASP2	8.6448	1.28661	5.39016e-18	9.72191e-17	TRNA 2
423	TCOF1	8.63756	1.07913	5.74265e-18	1.03475e-16	TRNA 2
424	TIGD5	8.63661	1.02888	5.79046e-18	1.04234e-16	TRNA 2
425	TET3	8.63136	1.46057	6.06282e-18	1.0903e-16	TRNA 2
426	PPIF	8.63028	1.05756	6.12018e-18	1.09953e-16	TRNA 2
427	SMKR1	8.61973	2.28797	6.71135e-18	1.20339e-16	TRNA 2
428	MAP2	8.5938	1.59758	8.41407e-18	1.50282e-16	TRNA 2
429	YRDC	8.56701	1.08414	1.06209e-17	1.88596e-16	TRNA 2
430	PTK6	8.53703	1.08239	1.37717e-17	2.43601e-16	TRNA 2
431	SNHG12	8.52066	1.11689	1.58644e-17	2.79272e-16	TRNA 2
432	CDC23	8.5142	1.20495	1.67743e-17	2.95006e-16	TRNA 2
433	SLC25A22	8.48147	1.31092	2.22374e-17	3.88107e-16	TRNA 2
434	TCTEX1D2	8.45756	1.17058	2.73028e-17	4.72021e-16	TRNA 2
435	PAXIP1	8.45571	1.39529	2.77397e-17	4.79123e-16	TRNA 2
436	AADAT	8.45519	1.00592	2.78628e-17	4.80798e-16	TRNA 2
437	ADRA2A	8.4371	1.11621	3.25303e-17	5.57667e-16	TRNA 2
438	PARVB	8.40161	1.11283	4.40397e-17	7.46599e-16	TRNA 2
439	INPP5E	8.33549	1.35684	7.71749e-17	1.28576e-15	TRNA 2
440	ZNRF2	8.31943	1.2923	8.83883e-17	1.46327e-15	TRNA 2
441	TMEM150C	8.29048	1.02368	1.12788e-16	1.84721e-15	TRNA 2
442	ZNF121	8.29014	1.18119	1.13116e-16	1.85092e-15	TRNA 2
443	CCNB1	8.21993	1.69222	2.03619e-16	3.28205e-15	TRNA 2
444	SBK1	8.20417	1.41037	2.32194e-16	3.73281e-15	TRNA 2
445	RNF144A	8.19224	1.09426	2.56416e-16	4.1078e-15	TRNA 2
446	NLN	8.19013	1.33613	2.60953e-16	4.17319e-15	TRNA 2
447	SNX16	8.15089	1.51927	3.61263e-16	5.71263e-15	TRNA 2
448	OSGIN2	8.13689	1.18335	4.05564e-16	6.38016e-15	TRNA 2
449	NLE1	8.13568	1.06001	4.09623e-16	6.43848e-15	TRNA 2
450	TMEM184C	8.12741	1.04196	4.38549e-16	6.88135e-15	TRNA 2
451	POGK	8.11363	1.03257	4.91296e-16	7.68273e-15	TRNA 2
452	DNAAF5	8.10144	1.34833	5.43122e-16	8.47871e-15	TRNA 2
453	FECH	8.09606	1.01078	5.67695e-16	8.82476e-15	TRNA 2
454	SLC20A2	8.03016	1.25548	9.73487e-16	1.47943e-14	TRNA 2
455	NBPF1	8.02921	1.91723	9.81035e-16	1.48843e-14	TRNA 2
456	TAF9B	7.99962	1.10697	1.24806e-15	1.87649e-14	TRNA 2
457	SIPA1L1	7.99876	1.00173	1.25682e-15	1.88657e-14	TRNA 2
458	BIRC5	7.98872	2.07801	1.36346e-15	2.0433e-14	TRNA 2
459	ARHGAP39	7.95943	1.36729	1.72831e-15	2.56908e-14	TRNA 2
460	ZNF680	7.95788	1.19422	1.7501e-15	2.59937e-14	TRNA 2
461	CAMSAP1	7.93811	1.17259	2.05284e-15	3.02938e-14	TRNA 2
462	PLD6	7.9211	1.23345	2.35423e-15	3.45746e-14	TRNA 2
463	TGS1	7.91696	1.31977	2.43383e-15	3.5715e-14	TRNA 2
464	AP1AR	7.90594	1.0886	2.65928e-15	3.8806e-14	TRNA 2
465	TPPP	7.89189	1.8829	2.97633e-15	4.33293e-14	TRNA 2
466	PTPRT	7.89004	2.18219	3.02084e-15	4.39075e-14	TRNA 2
467	GAB1	7.88194	1.41834	3.22324e-15	4.67014e-14	TRNA 2
468	NUP133	7.87251	1.00852	3.4759e-15	5.0164e-14	TRNA 2
469	LACTB2	7.85938	1.18434	3.86055e-15	5.55404e-14	TRNA 2
470	FANCF	7.85683	1.12629	3.93965e-15	5.65012e-14	TRNA 2
471	CCDC117	7.85666	1.05039	3.94507e-15	5.65347e-14	TRNA 2
472	RASAL2	7.84865	1.56147	4.20539e-15	6.00775e-14	TRNA 2
473	AC104986.2	7.84029	1.70026	4.49492e-15	6.40143e-14	TRNA 2
474	NUP155	7.83	1.06751	4.8787e-15	6.93184e-14	TRNA 2
475	ZNF746	7.81626	1.18394	5.4416e-15	7.71966e-14	TRNA 2
476	MIRLET7BHG	7.81049	1.33269	5.69669e-15	8.06284e-14	TRNA 2
477	MEX3D	7.79554	1.03615	6.41325e-15	9.0352e-14	TRNA 2
478	CMSS1	7.78223	1.34677	7.12556e-15	9.99267e-14	TRNA 2
479	NVL	7.77543	1.09406	7.51931e-15	1.05288e-13	TRNA 2
480	LOX	7.7737	1.19578	7.62234e-15	1.06568e-13	TRNA 2
481	OLFM2	7.76388	1.60297	8.23672e-15	1.14894e-13	TRNA 2
482	TONSL	7.73632	1.6486	1.02337e-14	1.42103e-13	TRNA 2
483	CHAMP1	7.72671	1.21434	1.10359e-14	1.52434e-13	TRNA 2
484	SCUBE2	7.70755	1.25197	1.2826e-14	1.76482e-13	TRNA 2
485	UNG	7.69325	1.33871	1.43449e-14	1.96218e-13	TRNA 2
486	C1orf109	7.67679	1.22348	1.63122e-14	2.22299e-13	TRNA 2
487	BRSK2	7.66663	1.73378	1.76578e-14	2.39746e-13	TRNA 2
488	RAD17	7.64901	1.03213	2.02531e-14	2.73365e-13	TRNA 2
489	AGK	7.64505	1.32537	2.08867e-14	2.8109e-13	TRNA 2
490	RCL1	7.6102	1.46767	2.73666e-14	3.62183e-13	TRNA 2
491	UBE2C	7.60641	2.31829	2.81809e-14	3.72691e-13	TRNA 2
492	ZNF627	7.59237	1.54326	3.14105e-14	4.13019e-13	TRNA 2
493	JMY	7.59048	1.15261	3.18733e-14	4.18806e-13	TRNA 2
494	AC019197.1	7.55507	1.59281	4.18634e-14	5.44996e-13	TRNA 2
495	TMEM52	7.5045	2.1452	6.16618e-14	7.90953e-13	TRNA 2
496	AL157373.2	7.49796	1.75488	6.48203e-14	8.29727e-13	TRNA 2
497	HPGD	7.49718	1.63875	6.52047e-14	8.34066e-13	TRNA 2
498	POLR1E	7.47918	1.30229	7.47894e-14	9.53344e-13	TRNA 2
499	GTF2H2	7.47302	1.47885	7.83762e-14	9.95606e-13	TRNA 2
500	GTF2IRD1	7.46634	1.34094	8.24551e-14	1.04525e-12	TRNA 2
501	CELSR3	7.45303	1.62604	9.12189e-14	1.15157e-12	TRNA 2
502	CENPH	7.42568	2.48075	1.12201e-13	1.40965e-12	TRNA 2
503	AL591845.1	7.41242	1.43766	1.2402e-13	1.55071e-12	TRNA 2
504	STXBP4	7.38291	1.36691	1.54866e-13	1.9259e-12	TRNA 2
505	PUM3	7.3758	1.02213	1.63356e-13	2.02736e-12	TRNA 2
506	MPHOSPH9	7.37107	1.4628	1.69269e-13	2.09507e-12	TRNA 2
507	POLR3K	7.3553	1.01967	1.90496e-13	2.34673e-12	TRNA 2
508	GEMIN5	7.29513	1.01179	2.98371e-13	3.61972e-12	TRNA 2
509	ZYG11B	7.28639	1.05439	3.18379e-13	3.84972e-12	TRNA 2
510	TRAF2	7.28565	1.03244	3.20113e-13	3.86814e-12	TRNA 2
511	FAM13A-AS1	7.2614	1.13881	3.83092e-13	4.61093e-12	TRNA 2
512	RTL6	7.24504	1.08051	4.32321e-13	5.18305e-12	TRNA 2
513	PRR7	7.24017	1.16295	4.48123e-13	5.36549e-12	TRNA 2
514	HIVEP1	7.23668	1.02372	4.59798e-13	5.49093e-12	TRNA 2
515	JPH1	7.23418	1.80222	4.68341e-13	5.58205e-12	TRNA 2
516	MSH2	7.22755	1.01035	4.91786e-13	5.8463e-12	TRNA 2
517	COL4A5	7.22204	1.11019	5.12147e-13	6.07653e-12	TRNA 2
518	CKS1B	7.2167	1.1685	5.32661e-13	6.29954e-12	TRNA 2
519	ADARB1	7.20709	1.00868	5.716e-13	6.74702e-12	TRNA 2
520	AL513548.1	7.2061	1.12645	5.75772e-13	6.79189e-12	TRNA 2
521	UBE2T	7.19688	2.3045	6.16049e-13	7.24835e-12	TRNA 2
522	TGM3	7.19611	1.27643	6.1956e-13	7.28499e-12	TRNA 2
523	RECQL4	7.15269	1.55964	8.50934e-13	9.87267e-12	TRNA 2
524	CSPP1	7.10531	1.71438	1.20052e-12	1.37289e-11	TRNA 2
525	EPPK1	7.09868	1.79548	1.25956e-12	1.43772e-11	TRNA 2
526	SKA2	7.06861	1.13005	1.56489e-12	1.76211e-11	TRNA 2
527	RHBDL1	7.0544	1.56933	1.73347e-12	1.94122e-11	TRNA 2
528	AC002456.1	7.04432	2.83961	1.86368e-12	2.08195e-11	TRNA 2
529	RETREG1	7.03217	1.22467	2.03339e-12	2.25778e-11	TRNA 2
530	PTTG1	6.9767	2.22363	3.02199e-12	3.31931e-11	TRNA 2
531	NOA1	6.96946	1.22466	3.18157e-12	3.48623e-11	TRNA 2
532	MAD2L1	6.95271	1.43896	3.58344e-12	3.90559e-11	TRNA 2
533	AP002360.1	6.94401	1.11476	3.81135e-12	4.14414e-11	TRNA 2
534	ANKRD13B	6.91213	1.53563	4.77422e-12	5.14231e-11	TRNA 2
535	PAM16	6.88517	1.25166	5.77189e-12	6.16262e-11	TRNA 2
536	CEP44	6.88078	1.03748	5.95275e-12	6.34464e-11	TRNA 2
537	SLC29A4	6.86523	1.24995	6.63857e-12	7.04695e-11	TRNA 2
538	SH3D21	6.81983	1.03048	9.11491e-12	9.5322e-11	TRNA 2
539	ELOA-AS1	6.81078	1.27539	9.70686e-12	1.01339e-10	TRNA 2
540	TEF	6.79149	1.00406	1.10983e-11	1.15015e-10	TRNA 2
541	AGMAT	6.74488	2.32838	1.5315e-11	1.56242e-10	TRNA 2
542	PUS7	6.74226	1.21742	1.55946e-11	1.58918e-10	TRNA 2
543	B3GNTL1	6.73424	1.04765	1.64784e-11	1.67181e-10	TRNA 2
544	NCAPG2	6.71215	1.7319	1.9178e-11	1.92968e-10	TRNA 2
545	ZNF250	6.66529	1.47136	2.64151e-11	2.62334e-10	TRNA 2
546	BCL7A	6.65443	1.40432	2.84397e-11	2.81679e-10	TRNA 2
547	WDR89	6.63927	1.59792	3.1524e-11	3.09719e-10	TRNA 2
548	RBM12B	6.60279	1.03117	4.03496e-11	3.91812e-10	TRNA 2
549	DIRAS1	6.59801	1.57805	4.16721e-11	4.03799e-10	TRNA 2
550	CDK1	6.55541	2.8343	5.54896e-11	5.31513e-10	TRNA 2
551	CTXN1	6.54748	1.40218	5.85147e-11	5.59028e-10	TRNA 2
552	TMEM267	6.5098	1.00162	7.52532e-11	7.11164e-10	TRNA 2
553	CADPS	6.49076	1.4804	8.54058e-11	8.0133e-10	TRNA 2
554	PANX2	6.48352	1.0919	8.96062e-11	8.38167e-10	TRNA 2
555	JRK	6.47603	1.25519	9.41693e-11	8.79505e-10	TRNA 2
556	ELFN2	6.45406	2.181	1.08893e-10	1.01084e-09	TRNA 2
557	CLBA1	6.44497	1.07194	1.15622e-10	1.06952e-09	TRNA 2
558	CASKIN1	6.43222	1.8361	1.25751e-10	1.15622e-09	TRNA 2
559	HEATR1	6.41917	1.11785	1.37018e-10	1.25353e-09	TRNA 2
560	NT5C3A	6.39423	1.10741	1.61355e-10	1.46813e-09	TRNA 2
561	COL26A1	6.3898	1.23429	1.66107e-10	1.50762e-09	TRNA 2
562	TIMM8A	6.37623	1.26519	1.81502e-10	1.63762e-09	TRNA 2
563	HILPDA	6.37524	1.54685	1.82679e-10	1.64743e-09	TRNA 2
564	TRMT12	6.36796	1.08644	1.9156e-10	1.72076e-09	TRNA 2
565	GTPBP3	6.3618	1.00238	1.99404e-10	1.7851e-09	TRNA 2
566	CENPU	6.34767	1.87919	2.18598e-10	1.94742e-09	TRNA 2
567	ADAM2	6.32794	2.11599	2.48448e-10	2.20265e-09	TRNA 2
568	UTP15	6.32398	1.10486	2.54907e-10	2.25773e-09	TRNA 2
569	FFAR2	6.32123	1.43206	2.59497e-10	2.29506e-09	TRNA 2
570	ACTR3B	6.31403	1.07562	2.71857e-10	2.39629e-09	TRNA 2
571	TMEM144	6.29642	1.00541	3.04606e-10	2.67595e-09	TRNA 2
572	POLR1B	6.24895	1.05728	4.1322e-10	3.57126e-09	TRNA 2
573	ZNF618	6.24344	1.13187	4.28058e-10	3.68806e-09	TRNA 2
574	SPACA9	6.23573	1.53843	4.49684e-10	3.85626e-09	TRNA 2
575	MERTK	6.22612	1.07951	4.78121e-10	4.07915e-09	TRNA 2
576	RBM20	6.2166	2.00955	5.08032e-10	4.31827e-09	TRNA 2
577	PRKX	6.21355	1.23518	5.18023e-10	4.39505e-09	TRNA 2
578	ELOVL2	6.21079	1.57206	5.27194e-10	4.46666e-09	TRNA 2
579	IFT74	6.20872	1.04894	5.34175e-10	4.52372e-09	TRNA 2
580	MLLT3	6.20174	1.03263	5.58411e-10	4.71156e-09	TRNA 2
581	WNK3	6.18159	1.83116	6.34609e-10	5.32509e-09	TRNA 2
582	SUGCT	6.16909	1.71595	6.86821e-10	5.74742e-09	TRNA 2
583	CDCA4	6.16729	1.34459	6.94722e-10	5.81089e-09	TRNA 2
584	LINC01607	6.12787	1.53287	8.90607e-10	7.33891e-09	TRNA 2
585	VPS37D	6.12167	1.15724	9.25983e-10	7.59969e-09	TRNA 2
586	UTP25	6.10569	1.37978	1.02356e-09	8.34822e-09	TRNA 2
587	TNFRSF18	6.08803	1.53305	1.14306e-09	9.24888e-09	TRNA 2
588	FAM198B-AS1	6.06951	1.53393	1.283e-09	1.0331e-08	TRNA 2
589	FAM53B	6.03118	1.04617	1.62769e-09	1.2925e-08	TRNA 2
590	RBM24	6.01498	1.54249	1.79906e-09	1.4212e-08	TRNA 2
591	LONRF2	6.0062	1.11707	1.89927e-09	1.49585e-08	TRNA 2
592	NBPF19	6.00327	1.01209	1.93386e-09	1.52113e-08	TRNA 2
593	DDX59	5.99741	1.03937	2.0049e-09	1.57095e-08	TRNA 2
594	NKRF	5.99138	1.27704	2.08069e-09	1.62755e-08	TRNA 2
595	FGD1	5.92763	1.35225	3.07334e-09	2.35777e-08	TRNA 2
596	CHCHD4	5.9238	1.2258	3.14588e-09	2.40839e-08	TRNA 2
597	TSNARE1	5.91962	1.07598	3.22685e-09	2.46831e-08	TRNA 2
598	ZNF587B	5.91859	1.07939	3.24719e-09	2.48284e-08	TRNA 2
599	ZBED4	5.91583	1.06768	3.30205e-09	2.52058e-08	TRNA 2
600	MSANTD3	5.84588	1.10321	5.03893e-09	3.78033e-08	TRNA 2
601	CCDC34	5.84089	1.29287	5.19243e-09	3.88754e-08	TRNA 2
602	ZNF426	5.78541	1.10352	7.23365e-09	5.32665e-08	TRNA 2
603	DLL3	5.7842	1.57799	7.28574e-09	5.36285e-08	TRNA 2
604	BX890604.1	5.76921	1.34315	7.96426e-09	5.82722e-08	TRNA 2
605	HAUS6	5.7662	1.13391	8.10799e-09	5.92529e-08	TRNA 2
606	SCNN1D	5.72933	1.07712	1.00829e-08	7.27867e-08	TRNA 2
607	TADA1	5.72735	1.17362	1.02014e-08	7.35837e-08	TRNA 2
608	UBR5-AS1	5.72524	1.39226	1.0329e-08	7.44751e-08	TRNA 2
609	SHISA2	5.68445	1.68436	1.31237e-08	9.35227e-08	TRNA 2
610	AC084033.3	5.68122	1.1994	1.3374e-08	9.51588e-08	TRNA 2
611	TRMT10A	5.66601	1.08303	1.46159e-08	1.03634e-07	TRNA 2
612	FANCC	5.63319	1.24288	1.76905e-08	1.24091e-07	TRNA 2
613	FAM200A	5.60386	1.01612	2.09631e-08	1.45544e-07	TRNA 2
614	THSD7A	5.60343	1.99733	2.10153e-08	1.45851e-07	TRNA 2
615	FEN1	5.57746	1.12799	2.44062e-08	1.67986e-07	TRNA 2
616	SLC45A4	5.57634	1.14873	2.45638e-08	1.68944e-07	TRNA 2
617	PCSK6	5.56893	1.02386	2.56312e-08	1.75693e-07	TRNA 2
618	FOXP4-AS1	5.55648	1.41689	2.7527e-08	1.88195e-07	TRNA 2
619	PCAT6	5.54528	1.51379	2.93483e-08	1.99828e-07	TRNA 2
620	PCLAF	5.53602	1.4624	3.09422e-08	2.09979e-07	TRNA 2
621	TLE4	5.53576	1.32483	3.09878e-08	2.10211e-07	TRNA 2
622	ZNF43	5.53387	1.13687	3.13247e-08	2.12417e-07	TRNA 2
623	ZFP41	5.49958	1.21801	3.80694e-08	2.54485e-07	TRNA 2
624	C5orf49	5.49562	1.06865	3.89343e-08	2.59888e-07	TRNA 2
625	AC093297.2	5.46194	1.05635	4.70969e-08	3.10309e-07	TRNA 2
626	AC009041.2	5.45858	1.24623	4.79967e-08	3.15557e-07	TRNA 2
627	ZNF473	5.44699	1.44432	5.12293e-08	3.35009e-07	TRNA 2
628	MNX1-AS1	5.44324	1.74856	5.23192e-08	3.41649e-07	TRNA 2
629	NOL4	5.44195	2.0894	5.27003e-08	3.44015e-07	TRNA 2
630	MORN1	5.43657	1.00889	5.4317e-08	3.53813e-07	TRNA 2
631	WDR60	5.43368	1.06004	5.52033e-08	3.59203e-07	TRNA 2
632	BMP6	5.42774	3.23739	5.70731e-08	3.70408e-07	TRNA 2
633	HERC5	5.42769	1.19112	5.70869e-08	3.70408e-07	TRNA 2
634	NR5A2	5.37213	1.46862	7.78117e-08	4.96452e-07	TRNA 2
635	PDIA2	5.34237	2.81564	9.17402e-08	5.80874e-07	TRNA 2
636	PSMG3-AS1	5.31058	1.12184	1.09277e-07	6.84583e-07	TRNA 2
637	AP000438.1	5.30843	1.88409	1.10575e-07	6.91775e-07	TRNA 2
638	AC239868.3	5.2974	1.03276	1.17463e-07	7.31868e-07	TRNA 2
639	AL392172.1	5.28629	1.08378	1.24823e-07	7.75096e-07	TRNA 2
640	SRFBP1	5.25472	1.12976	1.48253e-07	9.095e-07	TRNA 2
641	FAM206A	5.2253	1.05838	1.73875e-07	1.05574e-06	TRNA 2
642	BMX	5.19463	1.60836	2.05127e-07	1.23244e-06	TRNA 2
643	ZIC2	5.16233	2.27892	2.439e-07	1.45161e-06	TRNA 2
644	NTM	5.15294	1.97231	2.56439e-07	1.5213e-06	TRNA 2
645	SERPINI1	5.14725	1.00607	2.64331e-07	1.56206e-06	TRNA 2
646	AL445524.1	5.13993	1.11071	2.74843e-07	1.61948e-06	TRNA 2
647	TYMS	5.13502	1.9292	2.82116e-07	1.65914e-06	TRNA 2
648	MCM2	5.1336	1.5421	2.84256e-07	1.67119e-06	TRNA 2
649	TMEM38B	5.12666	1.08587	2.94923e-07	1.72836e-06	TRNA 2
650	TMEM67	5.12287	1.38839	3.00916e-07	1.76123e-06	TRNA 2
651	RCBTB1	5.12175	1.46616	3.02709e-07	1.76947e-06	TRNA 2
652	SH3RF3	5.11882	1.59052	3.07448e-07	1.7966e-06	TRNA 2
653	SMC2	5.11633	1.35945	3.11546e-07	1.81996e-06	TRNA 2
654	AL121899.1	5.08936	1.61421	3.5927e-07	2.08152e-06	TRNA 2
655	NPHP4	5.07989	1.5377	3.77661e-07	2.18187e-06	TRNA 2
656	TK1	5.06839	1.28824	4.01203e-07	2.31278e-06	TRNA 2
657	FBXL7	5.0618	1.11785	4.15326e-07	2.38594e-06	TRNA 2
658	DISC1	5.05753	1.48665	4.24718e-07	2.43608e-06	TRNA 2
659	MMACHC	5.04172	1.5217	4.61356e-07	2.63798e-06	TRNA 2
660	SOCS7	5.00666	1.30244	5.53816e-07	3.12959e-06	TRNA 2
661	DGAT2	5.0046	1.4697	5.59793e-07	3.16044e-06	TRNA 2
662	EZH2	4.99559	1.1535	5.86549e-07	3.3054e-06	TRNA 2
663	AL606807.1	4.98366	1.49647	6.23917e-07	3.50414e-06	TRNA 2
664	PRMT9	4.98194	1.0301	6.29499e-07	3.53441e-06	TRNA 2
665	ZNF667	4.97048	1.39158	6.67863e-07	3.73153e-06	TRNA 2
666	CADM2	4.96114	1.74728	7.0082e-07	3.90615e-06	TRNA 2
667	INTS7	4.95825	1.03517	7.11308e-07	3.961e-06	TRNA 2
668	AMMECR1	4.94464	1.05818	7.62848e-07	4.23259e-06	TRNA 2
669	AC092611.2	4.91733	1.26519	8.77317e-07	4.82827e-06	TRNA 2
670	SEPT3	4.90325	1.43174	9.42652e-07	5.15997e-06	TRNA 2
671	AC109322.1	4.89924	1.16874	9.62073e-07	5.25687e-06	TRNA 2
672	MSH3	4.87021	1.33469	1.11479e-06	6.02493e-06	TRNA 2
673	CERS1	4.85699	2.47276	1.19185e-06	6.40741e-06	TRNA 2
674	ZNF517	4.85264	1.45683	1.2183e-06	6.53813e-06	TRNA 2
675	TWNK	4.85225	1.26085	1.22069e-06	6.5466e-06	TRNA 2
676	SETDB2	4.79695	1.08397	1.61104e-06	8.49906e-06	TRNA 2
677	LINC00240	4.79018	1.66921	1.66629e-06	8.76536e-06	TRNA 2
678	FANCG	4.78377	1.24302	1.72042e-06	9.02677e-06	TRNA 2
679	DLX5	4.78277	1.63347	1.72892e-06	9.0662e-06	TRNA 2
680	MKI67	4.77653	1.563	1.78347e-06	9.33357e-06	TRNA 2
681	TIAM1	4.77377	1.19613	1.80807e-06	9.45691e-06	TRNA 2
682	SPIRE2	4.77033	1.17416	1.83927e-06	9.60644e-06	TRNA 2
683	IDH1-AS1	4.74384	1.00615	2.09707e-06	1.08601e-05	TRNA 2
684	CEP41	4.73001	1.16262	2.24508e-06	1.15743e-05	TRNA 2
685	LMNB1	4.72045	1.91162	2.35324e-06	1.20971e-05	TRNA 2
686	ADAMTS13	4.72028	1.17288	2.35524e-06	1.21014e-05	TRNA 2
687	AP006284.1	4.71808	1.43796	2.38081e-06	1.22294e-05	TRNA 2
688	PSPH	4.68806	1.02944	2.75809e-06	1.40065e-05	TRNA 2
689	POP1	4.67897	1.09078	2.88319e-06	1.45934e-05	TRNA 2
690	AL136454.1	4.66725	2.09021	3.0525e-06	1.53994e-05	TRNA 2
691	KCNJ2	4.65011	1.82931	3.31754e-06	1.6612e-05	TRNA 2
692	KLHL29	4.60338	1.32444	4.15691e-06	2.05581e-05	TRNA 2
693	RFX6	4.59929	2.19349	4.23939e-06	2.09266e-05	TRNA 2
694	AC137767.1	4.59485	1.42051	4.33059e-06	2.13366e-05	TRNA 2
695	LINC00294	4.59253	1.13858	4.37915e-06	2.15469e-05	TRNA 2
696	XYLT1	4.58154	1.26281	4.61561e-06	2.26133e-05	TRNA 2
697	SPDL1	4.55845	1.32707	5.15314e-06	2.50262e-05	TRNA 2
698	KANTR	4.55342	1.14953	5.27819e-06	2.55929e-05	TRNA 2
699	CCNE2	4.53856	2.44548	5.66409e-06	2.72821e-05	TRNA 2
700	TUB	4.53235	1.24953	5.83303e-06	2.80019e-05	TRNA 2
701	HEATR6	4.52434	1.20542	6.05838e-06	2.90078e-05	TRNA 2
702	KRBA1	4.50797	1.07608	6.54495e-06	3.12478e-05	TRNA 2
703	SPAG5	4.49927	1.82567	6.8186e-06	3.24698e-05	TRNA 2
704	KCNG1	4.49049	1.39691	7.10605e-06	3.3751e-05	TRNA 2
705	TPX2	4.47929	2.23975	7.48924e-06	3.54151e-05	TRNA 2
706	METTL2A	4.47666	1.0031	7.58196e-06	3.58351e-05	TRNA 2
707	ENOX2	4.4618	1.29727	8.12737e-06	3.81475e-05	TRNA 2
708	ATP7B	4.45146	1.15209	8.5287e-06	3.98172e-05	TRNA 2
709	ZNF135	4.43893	1.03458	9.04074e-06	4.20259e-05	TRNA 2
710	CDK5R1	4.43591	2.12733	9.16822e-06	4.25754e-05	TRNA 2
711	AC005476.2	4.42941	2.48393	9.4491e-06	4.38131e-05	TRNA 2
712	C19orf81	4.41752	1.05366	9.98386e-06	4.61178e-05	TRNA 2
713	AC104051.2	4.40081	3.63608	1.07847e-05	4.95055e-05	TRNA 2
714	HMBOX1	4.39861	1.31575	1.08944e-05	4.99592e-05	TRNA 2
715	ARHGDIG	4.39693	2.07089	1.09791e-05	5.03221e-05	TRNA 2
716	CEACAM19	4.38315	1.07016	1.16975e-05	5.33484e-05	TRNA 2
717	AL023284.4	4.33698	1.01752	1.44455e-05	6.48176e-05	TRNA 2
718	GAREM1	4.3325	1.14767	1.47427e-05	6.60217e-05	TRNA 2
719	USP51	4.32388	1.28649	1.53306e-05	6.84541e-05	TRNA 2
720	SOX8	4.31579	1.89098	1.59036e-05	7.08401e-05	TRNA 2
721	CHAF1A	4.25467	1.39416	2.0936e-05	9.12402e-05	TRNA 2
722	ZWILCH	4.24838	1.31532	2.15324e-05	9.36165e-05	TRNA 2
723	LIN7A	4.22766	1.33254	2.36134e-05	0.000101867	TRNA 2
724	VPS9D1-AS1	4.22723	1.89437	2.36586e-05	0.000102038	TRNA 2
725	ZBTB8A	4.20509	1.05701	2.60977e-05	0.000111848	TRNA 2
726	ANKRD16	4.19846	1.25169	2.68739e-05	0.000115014	TRNA 2
727	PTGER3	4.1733	2.5289	3.00214e-05	0.00012768	TRNA 2
728	UGT2B4	4.11473	1.80008	3.8764e-05	0.000161676	TRNA 2
729	CD3EAP	4.10361	1.51645	4.06748e-05	0.000168762	TRNA 2
730	KCNJ3	4.09164	2.65487	4.28335e-05	0.000176919	TRNA 2
731	CCNA2	4.08647	2.05842	4.37986e-05	0.000180701	TRNA 2
732	ZNF764	4.08199	1.30137	4.46516e-05	0.000184055	TRNA 2
733	OTUD3	4.0645	1.14848	4.81348e-05	0.000197614	TRNA 2
734	PCBD2	4.05193	1.11729	5.07977e-05	0.000207894	TRNA 2
735	SNX30	4.04977	1.35622	5.12674e-05	0.000209676	TRNA 2
736	AP006621.3	4.0344	1.52879	5.47429e-05	0.000223293	TRNA 2
737	ZBTB6	4.02333	1.09411	5.73819e-05	0.000233124	TRNA 2
738	FNDC10	4.01764	1.08156	5.87837e-05	0.000238292	TRNA 2
739	PALMD	4.01764	1.0082	5.87837e-05	0.000238292	TRNA 2
740	TTC26	4.00997	1.24886	6.07254e-05	0.000245674	TRNA 2
741	CENPF	4.0039	1.45478	6.23065e-05	0.000251848	TRNA 2
742	NUSAP1	3.99748	1.56633	6.40196e-05	0.000257807	TRNA 2
743	BLOC1S5	3.99477	1.06324	6.47572e-05	0.000260606	TRNA 2
744	ZWINT	3.99171	1.3647	6.55982e-05	0.000263817	TRNA 2
745	ADGRV1	3.99111	1.00719	6.57652e-05	0.00026443	TRNA 2
746	AC138969.1	3.98155	1.0526	6.84684e-05	0.000274757	TRNA 2
747	COPG2	3.97362	1.11247	7.07881e-05	0.00028357	TRNA 2
748	SCAI	3.96346	1.24055	7.38725e-05	0.000295088	TRNA 2
749	HOXC6	3.95958	1.03794	7.50818e-05	0.000299657	TRNA 2
750	C1orf226	3.95165	1.69652	7.76128e-05	0.000308885	TRNA 2
751	POLA1	3.93658	1.06291	8.26514e-05	0.000327163	TRNA 2
752	CDC20	3.9324	1.67472	8.41016e-05	0.000332258	TRNA 2
753	VLDLR-AS1	3.92805	1.37337	8.56371e-05	0.000337888	TRNA 2
754	ASF1B	3.90152	1.58399	9.55912e-05	0.000374344	TRNA 2
755	MYBL2	3.88506	1.5525	0.000102303	0.000397909	TRNA 2
756	ATP8A2	3.87486	1.6381	0.000106687	0.000413298	TRNA 2
757	FZD9	3.84854	1.28789	0.000118824	0.000455219	TRNA 2
758	CD164L2	3.84613	1.15587	0.000119999	0.000459434	TRNA 2
759	RELN	3.81193	1.60549	0.000137887	0.00052182	TRNA 2
760	CCDC138	3.8037	1.05946	0.00014255	0.000537802	TRNA 2
761	E2F1	3.80155	1.70795	0.000143795	0.000542259	TRNA 2
762	PDE3A	3.8003	1.59966	0.000144522	0.000544569	TRNA 2
763	AC145207.5	3.7978	1.29781	0.000145986	0.000549408	TRNA 2
764	DOC2A	3.78815	1.09701	0.000151772	0.000569082	TRNA 2
765	TOX2	3.77639	1.39933	0.000159115	0.000594188	TRNA 2
766	APTR	3.77032	1.2159	0.000163038	0.00060797	TRNA 2
767	ZNF563	3.75378	1.14176	0.000174187	0.000647177	TRNA 2
768	GRIP1	3.7437	1.24242	0.000181329	0.000671806	TRNA 2
769	SPAG1	3.74232	1.09749	0.000182326	0.000674685	TRNA 2
770	AC020915.3	3.73767	1.06276	0.000185732	0.000686298	TRNA 2
771	CELF5	3.73242	2.12365	0.000189651	0.000698829	TRNA 2
772	NRARP	3.72673	1.01586	0.000193979	0.000713629	TRNA 2
773	AC025183.1	3.7238	1.22305	0.000196244	0.000721385	TRNA 2
774	BAIAP2L2	3.71665	1.53289	0.00020188	0.000740172	TRNA 2
775	TMEM147-AS1	3.70606	1.15041	0.000210511	0.000769357	TRNA 2
776	FAM86B1	3.70412	1.88546	0.000212127	0.000774954	TRNA 2
777	NKX6-1	3.67672	1.56548	0.000236248	0.00085659	TRNA 2
778	ZNF696	3.67237	1.92881	0.000240307	0.00087008	TRNA 2
779	FOXM1	3.65575	2.21066	0.000256433	0.000924477	TRNA 2
780	TUBB3	3.64291	2.62561	0.00026957	0.000968034	TRNA 2
781	CYP4F22	3.61337	2.23557	0.000302248	0.00107507	TRNA 2
782	AL162411.1	3.6119	1.41573	0.00030396	0.00108074	TRNA 2
783	ZNF584	3.60622	1.04996	0.000310695	0.00110212	TRNA 2
784	PDZD2	3.57908	1.02913	0.000344806	0.00121071	TRNA 2
785	TCF19	3.57624	1.10136	0.000348575	0.00122278	TRNA 2
786	ATP2A1-AS1	3.57387	2.31018	0.000351746	0.00123272	TRNA 2
787	ZDHHC11B	3.55591	2.0566	0.000376677	0.00131407	TRNA 2
788	CDCA3	3.55315	2.30024	0.000380646	0.0013264	TRNA 2
789	DWORF	3.54152	2.3551	0.000397827	0.00138102	TRNA 2
790	ANGPTL3	3.53394	4.20747	0.000409413	0.00141749	TRNA 2
791	RACGAP1	3.52851	1.19659	0.000417901	0.00144415	TRNA 2
792	HELLS	3.52171	1.29164	0.000428776	0.001477	TRNA 2
793	AC012615.1	3.51564	1.10009	0.000438704	0.00150752	TRNA 2
794	GINS2	3.49703	1.8387	0.000470473	0.00160975	TRNA 2
795	TNFRSF11B	3.4652	1.59365	0.000529842	0.00180013	TRNA 2
796	MAP3K21	3.4204	1.15394	0.000625286	0.00209912	TRNA 2
797	ZNF354B	3.41424	1.65954	0.000639595	0.00214206	TRNA 2
798	EDA	3.40653	1.00104	0.000657935	0.00219987	TRNA 2
799	AP003419.3	3.3974	1.24376	0.00068029	0.00226883	TRNA 2
800	MARS2	3.39611	1.3235	0.000683509	0.00227874	TRNA 2
801	AC116614.1	3.38612	1.09967	0.000708891	0.00235779	TRNA 2
802	TBC1D31	3.38594	1.19152	0.000709337	0.00235884	TRNA 2
803	ARHGEF4	3.37341	1.09118	0.000742431	0.00245909	TRNA 2
804	ZNF846	3.3651	1.10683	0.000765165	0.00252982	TRNA 2
805	KIF11	3.35467	2.24491	0.000794585	0.00261953	TRNA 2
806	AL583785.1	3.352	4.38537	0.000802289	0.00264208	TRNA 2
807	NKX2-1	3.33366	1.11341	0.000857129	0.00280856	TRNA 2
808	DCAF4	3.32327	1.0766	0.000889672	0.00290172	TRNA 2
809	BRCA1	3.25953	1.81045	0.00111598	0.00357749	TRNA 2
810	ST3GAL1	3.24656	1.31986	0.00116807	0.00373275	TRNA 2
811	SETD9	3.24475	1.21397	0.00117552	0.00375319	TRNA 2
812	SMN1	3.23222	1.05376	0.00122832	0.00389947	TRNA 2
813	TRIP13	3.21969	1.30807	0.00128331	0.00405718	TRNA 2
814	CDON	3.21667	1.141	0.00129687	0.00409793	TRNA 2
815	AC108860.2	3.21538	1.16509	0.00130272	0.00411359	TRNA 2
816	CCDC110	3.20496	1.84343	0.00135083	0.0042516	TRNA 2
817	AC010624.2	3.17033	2.13236	0.00152268	0.00474848	TRNA 2
818	C8orf34-AS1	3.15525	1.41965	0.0016036	0.00497378	TRNA 2
819	LNX1	3.14543	1.14103	0.00165843	0.00512995	TRNA 2
820	CCNB2	3.13104	1.31199	0.00174186	0.00535989	TRNA 2
821	FAM27C	3.11114	1.717	0.00186364	0.00570411	TRNA 2
822	AC120053.1	3.09796	1.83653	0.00194855	0.00594601	TRNA 2
823	AC245041.2	3.09792	1.0957	0.00194883	0.00594601	TRNA 2
824	C9orf40	3.09603	1.64963	0.00196133	0.00598315	TRNA 2
825	PPP1R26-AS1	3.09366	1.51027	0.00197706	0.00602512	TRNA 2
826	CBX2	3.06794	2.00853	0.00215538	0.00652518	TRNA 2
827	CDKN3	3.06523	2.08306	0.00217503	0.00657708	TRNA 2
828	EPHA10	3.04791	1.09216	0.00230435	0.00693044	TRNA 2
829	MAFG-DT	3.04352	1.04383	0.00233827	0.00702553	TRNA 2
830	PKMYT1	3.04188	2.18757	0.00235102	0.00705922	TRNA 2
831	PRC1	3.03861	1.39355	0.00237672	0.00713054	TRNA 2
832	TIPARP-AS1	3.02298	1.72014	0.00250302	0.00747144	TRNA 2
833	CSTF2	3.00807	1.19782	0.0026291	0.00781361	TRNA 2
834	CA13	3.00135	1.81172	0.00268782	0.00797908	TRNA 2
835	PRIMA1	2.99063	3.04005	0.00278404	0.00824336	TRNA 2
836	CDT1	2.98852	1.36269	0.00280334	0.00829515	TRNA 2
837	CEACAM20	2.97271	1.3744	0.00295183	0.00869386	TRNA 2
838	MND1	2.96879	2.78259	0.00298974	0.00879281	TRNA 2
839	KIF20A	2.9591	1.92648	0.00308539	0.00904224	TRNA 2
840	CLTRN	2.95385	1.52469	0.00313842	0.00918736	TRNA 2
841	ONECUT2	2.94299	1.06743	0.00325058	0.00948996	TRNA 2
842	ZNF566	2.92972	1.11991	0.00339263	0.0098654	TRNA 2
843	ORC6	2.91934	2.10572	0.00350769	0.0101806	TRNA 2
844	TEDC2	2.91913	1.31393	0.00351011	0.010186	TRNA 2
845	ORM1	2.90259	1.66651	0.00370092	0.0107076	TRNA 2
846	RANBP3L	2.90216	1.38182	0.00370601	0.0107172	TRNA 2
847	ASB9	2.88894	2.09074	0.00386549	0.0111363	TRNA 2
848	C8orf37	2.88045	1.12708	0.00397108	0.0114136	TRNA 2
849	PBK	2.8733	2.34206	0.00406208	0.0116478	TRNA 2
850	CDCA5	2.84711	2.05801	0.00441178	0.0125719	TRNA 2
851	DEPDC1	2.83643	1.32375	0.00456209	0.0129519	TRNA 2
852	CHAF1B	2.8167	1.12025	0.00485193	0.0137027	TRNA 2
853	TDRD1	2.80964	1.3734	0.0049597	0.0139877	TRNA 2
854	CEP83	2.78815	1.09072	0.00530106	0.0148587	TRNA 2
855	NDST1-AS1	2.78535	1.9561	0.00534705	0.0149765	TRNA 2
856	CYP51A1	2.77992	1.14634	0.00543724	0.0151989	TRNA 2
857	MEMO1	2.76816	1.57396	0.00563736	0.0157176	TRNA 2
858	FAM216A	2.75623	1.03325	0.00584719	0.016236	TRNA 2
859	C8orf34	2.75356	1.73364	0.00589511	0.0163567	TRNA 2
860	C2orf81	2.73771	1.06185	0.00618688	0.0170913	TRNA 2
861	RMI2	2.73676	2.30098	0.00620473	0.0171354	TRNA 2
862	ZNF182	2.72393	1.16885	0.0064511	0.0177623	TRNA 2
863	LINC01176	2.71264	1.05511	0.00667494	0.0183428	TRNA 2
864	TCP11L1	2.71135	1.58145	0.00670101	0.0184062	TRNA 2
865	ZIC5	2.7092	2.89941	0.00674467	0.0185123	TRNA 2
866	RNF139-AS1	2.68921	1.16	0.00716214	0.0195703	TRNA 2
867	AC020765.2	2.6874	1.88321	0.00720105	0.0196678	TRNA 2
868	PCSK4	2.68047	1.29314	0.00735197	0.0200561	TRNA 2
869	FYB2	2.67836	1.73935	0.00739847	0.0201649	TRNA 2
870	TACC3	2.67836	1.00205	0.00739847	0.0201649	TRNA 2
871	PABPC4L	2.65561	1.05584	0.00791643	0.0214492	TRNA 2
872	LRP2BP	2.62486	1.11974	0.00866846	0.0232805	TRNA 2
873	LINC00894	2.5979	1.3845	0.00937967	0.0250147	TRNA 2
874	SNTB1	2.59656	1.07612	0.00941621	0.0251085	TRNA 2
875	MELK	2.57998	1.32982	0.00988064	0.0262287	TRNA 2
876	AC009812.1	2.57739	1.62682	0.00995483	0.0263951	TRNA 2
877	FANCI	2.57671	1.01761	0.0099747	0.026444	TRNA 2
878	SPC24	2.57645	3.09911	0.00998216	0.0264599	TRNA 2
879	SASS6	2.57279	1.05351	0.0100884	0.0267222	TRNA 2
880	SUV39H1	2.56788	1.23979	0.0102324	0.0270763	TRNA 2
881	AC013394.1	2.56568	1.15014	0.0102974	0.0272287	TRNA 2
882	AL354707.1	2.56068	1.28708	0.0104467	0.0275876	TRNA 2
883	TUSC8	2.55814	2.46574	0.0105233	0.027778	TRNA 2
884	AC002310.1	2.55138	1.02397	0.0107298	0.0282498	TRNA 2
885	GDPD1	2.54509	1.43585	0.010925	0.0287224	TRNA 2
886	ZNF383	2.53329	1.09613	0.0112998	0.0296357	TRNA 2
887	CENPQ	2.53221	1.10093	0.0113346	0.0297093	TRNA 2
888	AZIN1-AS1	2.51916	1.34665	0.0117635	0.0307419	TRNA 2
889	LINC02447	2.51916	1.20772	0.0117635	0.0307419	TRNA 2
890	HMMR	2.50757	2.26009	0.0121563	0.0316378	TRNA 2
891	ZNF681	2.50633	1.5503	0.0121993	0.0317318	TRNA 2
892	AC106897.1	2.50279	1.13977	0.0123217	0.0320138	TRNA 2
893	AP003352.1	2.49969	2.46381	0.0124301	0.0322772	TRNA 2
894	SEC24B-AS1	2.49874	2.26695	0.0124634	0.0323498	TRNA 2
895	SEMA3G	2.49047	1.23779	0.0127573	0.0330284	TRNA 2
896	KIF2C	2.48763	1.81488	0.0128597	0.0332647	TRNA 2
897	WDR97	2.46778	1.00454	0.0135955	0.0349815	TRNA 2
898	LEAP2	2.44249	1.20563	0.0145862	0.0373003	TRNA 2
899	AC097478.1	2.43207	1.3526	0.0150129	0.0382739	TRNA 2
900	AURKB	2.42656	1.13377	0.0152429	0.0388011	TRNA 2
901	SLC22A31	2.41553	1.31669	0.0157124	0.0398688	TRNA 2
902	ZNF34	2.40907	1.26895	0.0159933	0.0405256	TRNA 2
903	LCA5L	2.35966	2.00609	0.0182915	0.0458111	TRNA 2
904	ZNF232	2.35368	1.0658	0.0185887	0.0464731	TRNA 2
905	KIF20B	2.34894	1.02504	0.018827	0.0469982	TRNA 2
906	ASPM	2.34446	2.47385	0.0190546	0.0474761	TRNA 2
907	FANCD2	2.34093	1.26863	0.0192359	0.0478497	TRNA 2
908	AC008736.1	2.33167	2.22007	0.0197182	0.0488903	TRNA 2
909	ZNF555	2.32697	1.03569	0.0199667	0.0494597	TRNA 2
910	LURAP1L	2.32435	1.06953	0.020107	0.0497602	TRNA 2
0	CST1	18.8534	2.19478	2.75763e-79	2.86566e-76	TRNA 1
1	PRAC1	17.0858	1.19949	1.89203e-65	9.83075e-63	TRNA 1
2	MIPEP	14.756	1.67942	2.81581e-49	8.02324e-47	TRNA 1
3	SFTPA2	13.738	1.58963	6.00948e-43	1.39689e-40	TRNA 1
4	RNF157	13.0417	1.74767	7.08505e-39	1.49005e-36	TRNA 1
5	ZFAS1	12.2716	1.05834	1.28725e-34	2.39375e-32	TRNA 1
6	AMACR	11.2506	1.56388	2.29941e-29	3.9059e-27	TRNA 1
7	AHCY	10.4833	1.0762	1.03089e-25	1.6407e-23	TRNA 1
8	PCBD1	10.2534	1.02987	1.1421e-24	1.78551e-22	TRNA 1
9	RNF43	9.06841	1.8696	1.20763e-19	1.6538e-17	TRNA 1
10	NPY	8.63734	1.09941	5.75358e-18	7.41918e-16	TRNA 1
11	SLC38A11	8.46194	1.88162	2.62955e-17	3.29459e-15	TRNA 1
12	CST2	6.86267	1.58442	6.75858e-12	6.31731e-10	TRNA 1
13	IQANK1	6.84989	1.02012	7.39077e-12	6.80028e-10	TRNA 1
14	VSTM2L	6.75492	1.3957	1.42909e-11	1.27507e-09	TRNA 1
15	SMYD2	6.71197	1.06613	1.92009e-11	1.69602e-09	TRNA 1
16	PHGR1	6.58716	2.12797	4.48327e-11	3.82616e-09	TRNA 1
17	LINC00667	6.41936	1.25497	1.3685e-10	1.14578e-08	TRNA 1
18	HIST3H2A	6.38636	1.24566	1.69883e-10	1.41134e-08	TRNA 1
19	TGM3	6.032	1.35836	1.61941e-09	1.18217e-07	TRNA 1
20	MINCR	5.97223	1.09334	2.34029e-09	1.66233e-07	TRNA 1
21	RABGGTB	5.84099	1.04954	5.18903e-09	3.60903e-07	TRNA 1
22	PTCD3	5.60262	1.09941	2.11141e-08	1.35145e-06	TRNA 1
23	LUZP2	5.48003	1.03444	4.25266e-08	2.59956e-06	TRNA 1
24	PFDN4	5.42232	1.0046	5.88297e-08	3.46429e-06	TRNA 1
25	RFX3	5.18061	1.07388	2.21166e-07	1.1698e-05	TRNA 1
26	ACSL5	5.07277	1.36203	3.92073e-07	1.93474e-05	TRNA 1
27	CRISP3	4.99434	2.68196	5.90387e-07	2.79619e-05	TRNA 1
28	SNHG12	4.79338	1.28749	1.63997e-06	7.15352e-05	TRNA 1
29	LEF1	4.73466	1.22151	2.19426e-06	9.29589e-05	TRNA 1
30	CPNE7	4.7173	1.10379	2.38998e-06	0.000100527	TRNA 1
31	MICAL2	4.65095	1.69652	3.30413e-06	0.000135997	TRNA 1
32	ZNF697	4.64182	1.04445	3.45348e-06	0.000141225	TRNA 1
33	DEFA5	4.56139	3.28605	5.08164e-06	0.000196869	TRNA 1
34	TRABD2A	4.46534	2.92611	7.994e-06	0.00029544	TRNA 1
35	TSHZ1	4.44109	1.60968	8.95056e-06	0.000326695	TRNA 1
36	EPHA4	4.41918	1.85053	9.90751e-06	0.000357926	TRNA 1
37	CDK7	4.33239	1.17074	1.475e-05	0.000505967	TRNA 1
38	IFT22	4.23116	1.01168	2.32486e-05	0.000742694	TRNA 1
39	POLR1A	4.21002	1.03695	2.55347e-05	0.000809866	TRNA 1
40	AIMP2	4.2035	1.388	2.62815e-05	0.000829087	TRNA 1
41	TAF12	4.18901	1.67899	2.80178e-05	0.000876041	TRNA 1
42	PSD3	4.15073	1.48883	3.31418e-05	0.00102179	TRNA 1
43	CHGB	4.14062	1.47415	3.4637e-05	0.00106232	TRNA 1
44	AC004982.2	4.02896	1.01574	5.60231e-05	0.00161452	TRNA 1
45	B4GALNT4	3.9519	1.07639	7.75331e-05	0.00212799	TRNA 1
46	YPEL1	3.9458	1.36881	7.95353e-05	0.00216165	TRNA 1
47	RIPK2	3.92322	1.0176	8.7372e-05	0.00234144	TRNA 1
48	GOLGA8A	3.9058	1.08664	9.39136e-05	0.00248737	TRNA 1
49	CTXN1	3.86581	1.9057	0.000110723	0.00281442	TRNA 1
50	TMEM69	3.81243	1.1114	0.000137608	0.00338578	TRNA 1
51	PGM2L1	3.68376	1.52745	0.000229814	0.00519672	TRNA 1
52	ALKBH2	3.65134	1.12911	0.000260879	0.00579483	TRNA 1
53	PPFIA2	3.57189	2.00559	0.000354417	0.00738341	TRNA 1
54	TOP1MT	3.3914	1.20476	0.000695357	0.0128421	TRNA 1
55	RHOBTB1	3.35789	1.49984	0.000785386	0.0142596	TRNA 1
56	RAPGEF4	3.35176	1.50006	0.000803	0.0145049	TRNA 1
57	TTI1	3.3441	1.04293	0.00082551	0.0148206	TRNA 1
58	AL445524.1	3.28973	1.45223	0.00100283	0.0174714	TRNA 1
59	Z93241.1	3.24567	1.4865	0.00117175	0.0198278	TRNA 1
60	CST4	3.243	2.10458	0.00118279	0.0199763	TRNA 1
61	GINS2	3.23782	1.77914	0.00120449	0.0202459	TRNA 1
62	FBXO34	3.16663	1.07902	0.00154215	0.0247445	TRNA 1
63	CNBD2	3.08232	1.10166	0.00205394	0.0315719	TRNA 1
64	MOV10L1	3.07075	1.05821	0.00213524	0.0326308	TRNA 1
65	NOA1	2.99432	1.06054	0.00275059	0.0398948	TRNA 1
66	ASCL2	2.97744	2.19827	0.0029067	0.0416677	TRNA 1
67	KIZ	2.96688	1.24128	0.00300837	0.042825	TRNA 1
68	DLX1	2.91544	1.0179	0.00355185	0.0485658	TRNA 1
69	ERMP1	2.90778	1.04338	0.00364004	0.0493515	TRNA 1
0	PRAC1	27.172	1.51544	1.39149e-162	2.50635e-158	TRNA 4
1	NPY	26.7228	1.87649	2.5598e-157	2.30536e-153	TRNA 4
2	PLPP1	22.843	1.18924	1.71705e-115	2.06184e-112	TRNA 4
3	PCAT14	22.3524	1.96051	1.14306e-110	1.2868e-107	TRNA 4
4	TRGC1	22.3152	1.53544	2.62996e-110	2.78652e-107	TRNA 4
5	TSPAN1	21.7094	1.10942	1.67143e-104	1.43361e-101	TRNA 4
6	MARCKSL1	21.6343	1.16346	8.55078e-104	6.41736e-101	TRNA 4
7	NKX3-1	21.6213	1.03281	1.13119e-103	8.15001e-101	TRNA 4
8	PDLIM5	21.3704	1.34273	2.52025e-101	1.62124e-98	TRNA 4
9	FASN	21.06	1.17456	1.85169e-98	1.11176e-95	TRNA 4
10	ABCC4	20.5437	1.38717	8.7682e-94	4.64508e-91	TRNA 4
11	SPOCK1	20.099	1.39852	7.53227e-90	3.66679e-87	TRNA 4
12	SLC45A3	19.8185	1.32541	2.0636e-87	8.84989e-85	TRNA 4
13	MCCC2	19.5508	1.42742	4.05842e-85	1.70001e-82	TRNA 4
14	SPDEF	19.454	1.07944	2.69566e-84	1.10351e-81	TRNA 4
15	ERG	19.3817	1.49782	1.10106e-83	4.21965e-81	TRNA 4
16	SNHG19	18.6827	1.26229	6.8431e-78	2.16242e-75	TRNA 4
17	C19orf48	18.2851	1.07967	1.08699e-74	3.20966e-72	TRNA 4
18	CD24	18.2069	1.09848	4.54859e-74	1.28014e-71	TRNA 4
19	TMEFF2	18.128	1.48247	1.91776e-73	5.15563e-71	TRNA 4
20	LRRC26	18.1128	1.08428	2.52346e-73	6.58733e-71	TRNA 4
21	PCA3	17.7996	2.05869	7.11286e-71	1.64252e-68	TRNA 4
22	FOLH1	17.7228	1.19007	2.79622e-70	6.14214e-68	TRNA 4
23	STEAP2	17.5913	1.09439	2.87068e-69	5.87575e-67	TRNA 4
24	MYO6	17.502	1.16863	1.38355e-68	2.76895e-66	TRNA 4
25	OR51E2	17.4329	1.99388	4.64013e-68	9.1844e-66	TRNA 4
26	EPCAM	16.6605	1.12713	2.53841e-62	4.35447e-60	TRNA 4
27	HPN	16.4379	1.30362	1.02391e-60	1.66149e-58	TRNA 4
28	PDE9A	16.3101	1.32884	8.3624e-60	1.32126e-57	TRNA 4
29	RAB3B	16.2999	1.13276	9.8913e-60	1.52275e-57	TRNA 4
30	FOXA1	15.863	1.02475	1.14378e-56	1.53744e-54	TRNA 4
31	TMPRSS2	15.5088	1.10933	3.02646e-54	3.7856e-52	TRNA 4
32	GOLM1	15.3935	1.05067	1.81012e-53	2.17359e-51	TRNA 4
33	CRISP3	15.2798	1.54138	1.04318e-52	1.22012e-50	TRNA 4
34	ANO7	15.2601	1.16443	1.41138e-52	1.64011e-50	TRNA 4
35	GTF3C6	14.9772	1.0656	1.03552e-50	1.12555e-48	TRNA 4
36	UAP1	14.6921	1.11552	7.24e-49	7.62613e-47	TRNA 4
37	SLC38A11	14.3293	1.27973	1.43576e-46	1.42878e-44	TRNA 4
38	XAB2	14.084	1.05569	4.76491e-45	4.54103e-43	TRNA 4
39	CPNE4	13.9575	1.35036	2.83118e-44	2.58859e-42	TRNA 4
40	PTPRN2	13.753	1.17246	4.88504e-43	4.27133e-41	TRNA 4
41	STEAP1	13.7111	1.08228	8.71824e-43	7.44232e-41	TRNA 4
42	RAP1GAP	13.6282	1.07344	2.72114e-42	2.27969e-40	TRNA 4
43	MAP7	13.5529	1.34022	7.61096e-42	6.31745e-40	TRNA 4
44	GPR160	13.2812	1.13103	2.97666e-40	2.3011e-38	TRNA 4
45	AP001816.1	13.193	1.04695	9.62127e-40	7.34315e-38	TRNA 4
46	PCAT18	13.1696	1.5169	1.31308e-39	9.93747e-38	TRNA 4
47	PLA2G7	12.9945	1.10335	1.31494e-38	9.58897e-37	TRNA 4
48	MBOAT2	12.7402	1.19686	3.53587e-37	2.43084e-35	TRNA 4
49	CACNA1D	12.7101	1.44594	5.19743e-37	3.53269e-35	TRNA 4
50	ENTPD5	12.6016	1.06572	2.06869e-36	1.38518e-34	TRNA 4
51	C1orf116	12.6012	1.04943	2.08082e-36	1.38814e-34	TRNA 4
52	SCD	12.5187	1.1168	5.90155e-36	3.8514e-34	TRNA 4
53	CMTM4	12.4467	1.34446	1.45786e-35	9.34484e-34	TRNA 4
54	GJB1	12.3998	1.29588	2.62105e-35	1.65651e-33	TRNA 4
55	RALGAPA2	12.3463	1.08245	5.09853e-35	3.16671e-33	TRNA 4
56	HIST3H2A	12.1393	1.11469	6.53459e-34	3.92337e-32	TRNA 4
57	PRAC2	12.1389	1.25354	6.57151e-34	3.93243e-32	TRNA 4
58	PODXL2	12.0468	1.01851	2.0154e-33	1.15979e-31	TRNA 4
59	KCNC2	11.9635	2.0613	5.51931e-33	3.14601e-31	TRNA 4
60	FNIP2	11.9261	1.34463	8.6553e-33	4.91796e-31	TRNA 4
61	FBXO25	11.9012	1.02824	1.16684e-32	6.60916e-31	TRNA 4
62	REPS2	11.6968	1.3867	1.32363e-31	7.20278e-30	TRNA 4
63	ANK3	11.6623	1.07519	1.98548e-31	1.05806e-29	TRNA 4
64	PPM1H	11.6601	1.12532	2.0386e-31	1.08317e-29	TRNA 4
65	HGD	11.5883	1.34378	4.72332e-31	2.48762e-29	TRNA 4
66	HIST1H1C	11.4874	1.03996	1.52555e-30	7.87341e-29	TRNA 4
67	GALNT7	11.3271	1.0022	9.63485e-30	4.76766e-28	TRNA 4
68	MARC1	10.8534	1.21934	1.92233e-27	8.61318e-26	TRNA 4
69	C19orf81	10.6655	1.20077	1.47678e-26	6.33326e-25	TRNA 4
70	GALNT3	10.6055	1.04153	2.81106e-26	1.17751e-24	TRNA 4
71	SEC23B	10.5752	1.00129	3.8839e-26	1.61563e-24	TRNA 4
72	AMACR	10.5621	1.61956	4.46531e-26	1.8321e-24	TRNA 4
73	CDK19	10.4525	1.06253	1.42749e-25	5.66343e-24	TRNA 4
74	TMSB15A	10.3847	1.43731	2.91107e-25	1.13249e-23	TRNA 4
75	BIK	10.3694	1.05046	3.41806e-25	1.32685e-23	TRNA 4
76	LUZP2	10.2406	1.43866	1.30433e-24	4.8945e-23	TRNA 4
77	COLEC12	10.2134	1.08434	1.72726e-24	6.44127e-23	TRNA 4
78	KCNN2	10.1725	1.38874	2.63165e-24	9.71336e-23	TRNA 4
79	BDH1	10.0905	1.21116	6.08579e-24	2.19234e-22	TRNA 4
80	GGCT	9.73533	1.013	2.13128e-22	7.18889e-21	TRNA 4
81	NUDT11	9.54143	1.22147	1.40876e-21	4.5393e-20	TRNA 4
82	AADAT	9.46477	1.34	2.94209e-21	9.297e-20	TRNA 4
83	SLC19A1	9.43618	1.15329	3.86616e-21	1.2048e-19	TRNA 4
84	SHISA2	9.36067	1.11151	7.92303e-21	2.43117e-19	TRNA 4
85	ADRB1	9.25952	1.04271	2.05361e-20	6.09383e-19	TRNA 4
86	TMEM184A	9.20297	1.12132	3.48183e-20	1.0181e-18	TRNA 4
87	EDRF1	9.18908	1.01174	3.96212e-20	1.15291e-18	TRNA 4
88	C2orf72	9.18891	1.45582	3.96849e-20	1.15291e-18	TRNA 4
89	TBX1	9.06118	1.11037	1.29047e-19	3.66048e-18	TRNA 4
90	SAPCD2	8.97795	1.25284	2.75862e-19	7.586e-18	TRNA 4
91	PHGR1	8.88861	2.1548	6.18795e-19	1.67353e-17	TRNA 4
92	OR51E1	8.70727	1.31155	3.11269e-18	8.07863e-17	TRNA 4
93	GLYATL1	8.67534	1.60046	4.12308e-18	1.0534e-16	TRNA 4
94	F5	8.2453	1.12305	1.64752e-16	3.78993e-15	TRNA 4
95	SIM2	8.20524	1.09895	2.30137e-16	5.2207e-15	TRNA 4
96	NLRP2	8.062	1.01308	7.50544e-16	1.65065e-14	TRNA 4
97	PCDHB2	8.03762	1.40735	9.1599e-16	2.00228e-14	TRNA 4
98	GRHL2	7.93168	1.02711	2.162e-15	4.61397e-14	TRNA 4
99	ELOVL2	7.84511	1.23426	4.32586e-15	8.9974e-14	TRNA 4
100	TOM1L1	7.81364	1.01119	5.55617e-15	1.14768e-13	TRNA 4
101	CGREF1	7.59691	1.1745	3.03281e-14	5.97669e-13	TRNA 4
102	KCTD1	7.58204	1.23034	3.40161e-14	6.69615e-13	TRNA 4
103	ESRP2	7.56106	1.02226	3.99797e-14	7.83585e-13	TRNA 4
104	SLC25A33	7.51333	1.09331	5.76398e-14	1.11515e-12	TRNA 4
105	FEV	7.34416	1.4007	2.0705e-13	3.84076e-12	TRNA 4
106	DNAH5	7.31494	1.63562	2.57495e-13	4.73749e-12	TRNA 4
107	SAMD5	7.19424	1.26097	6.28078e-13	1.1102e-11	TRNA 4
108	ATP8A2	7.16001	1.72247	8.06734e-13	1.41077e-11	TRNA 4
109	UCK2	6.9962	1.02978	2.63007e-12	4.38231e-11	TRNA 4
110	ZNF614	6.88138	1.11347	5.92763e-12	9.56707e-11	TRNA 4
111	LINC00665	6.8472	1.35822	7.53105e-12	1.20577e-10	TRNA 4
112	TTTY15	6.75596	1.06458	1.41897e-11	2.23805e-10	TRNA 4
113	AC083798.2	6.72673	1.09738	1.73516e-11	2.71299e-10	TRNA 4
114	SLC25A22	6.38015	1.09877	1.76918e-10	2.48762e-09	TRNA 4
115	SLIT1	6.29046	1.02657	3.16526e-10	4.34216e-09	TRNA 4
116	CFAP65	6.27634	1.11781	3.46638e-10	4.73722e-09	TRNA 4
117	KLHL23	6.20291	1.01177	5.54298e-10	7.38463e-09	TRNA 4
118	ERVH48-1	6.20204	1.09149	5.57353e-10	7.41984e-09	TRNA 4
119	B4GALNT4	6.17835	1.11311	6.47742e-10	8.57876e-09	TRNA 4
120	TRIM36	6.15887	1.00673	7.32658e-10	9.62556e-09	TRNA 4
121	ZNF697	6.11846	1.27982	9.44811e-10	1.22519e-08	TRNA 4
122	C9orf152	6.02382	1.03575	1.70347e-09	2.16076e-08	TRNA 4
123	NKAIN1	6.0003	1.00838	1.96948e-09	2.47725e-08	TRNA 4
124	MAPT	5.97431	1.09414	2.31067e-09	2.87827e-08	TRNA 4
125	OGDHL	5.95644	1.07211	2.5779e-09	3.17167e-08	TRNA 4
126	PIGZ	5.93828	1.04616	2.8802e-09	3.53153e-08	TRNA 4
127	TTC36	5.65493	1.23578	1.5591e-08	1.72922e-07	TRNA 4
128	IQANK1	5.59395	1.03956	2.21964e-08	2.42011e-07	TRNA 4
129	LINC02170	5.53573	1.75693	3.09931e-08	3.33282e-07	TRNA 4
130	MANEAL	5.50812	1.02007	3.6268e-08	3.84497e-07	TRNA 4
131	PCDHB5	5.4336	1.13181	5.52298e-08	5.71724e-07	TRNA 4
132	SLCO1A2	5.36789	1.52909	7.96647e-08	8.10232e-07	TRNA 4
133	SPTY2D1OS	5.32454	1.3147	1.01208e-07	1.01841e-06	TRNA 4
134	C5orf30	5.29976	1.31441	1.15957e-07	1.15649e-06	TRNA 4
135	ELFN1-AS1	5.20471	1.59898	1.943e-07	1.87252e-06	TRNA 4
136	PSAT1	5.16246	1.23606	2.43725e-07	2.31173e-06	TRNA 4
137	DLX1	5.15001	1.82931	2.60473e-07	2.46022e-06	TRNA 4
138	GAL	4.98966	1.72805	6.04864e-07	5.47203e-06	TRNA 4
139	SOX14	4.90597	1.19205	9.29689e-07	8.15663e-06	TRNA 4
140	SLC13A3	4.89029	1.07189	1.00689e-06	8.79111e-06	TRNA 4
141	AFDN-DT	4.85132	1.44974	1.2264e-06	1.05643e-05	TRNA 4
142	FOXD1	4.84763	1.32981	1.24942e-06	1.07523e-05	TRNA 4
143	AC020978.5	4.8255	1.08927	1.39652e-06	1.1944e-05	TRNA 4
144	LNX1	4.79662	1.29134	1.61362e-06	1.36453e-05	TRNA 4
145	RAC3	4.78458	1.05845	1.71348e-06	1.43884e-05	TRNA 4
146	PCDHB16	4.6648	1.04584	3.08913e-06	2.49737e-05	TRNA 4
147	HOXC6	4.62918	1.46243	3.67114e-06	2.93626e-05	TRNA 4
148	VPS9D1-AS1	4.62077	1.65709	3.82325e-06	3.04845e-05	TRNA 4
149	KNSTRN	4.60186	1.48252	4.18733e-06	3.32403e-05	TRNA 4
150	PAQR6	4.50307	1.10153	6.69798e-06	5.11637e-05	TRNA 4
151	LINC01006	4.49799	1.17742	6.85974e-06	5.22442e-05	TRNA 4
152	AL161772.1	4.45488	1.65501	8.39399e-06	6.31021e-05	TRNA 4
153	NLN	4.44618	1.04065	8.74119e-06	6.54935e-05	TRNA 4
154	ACSM1	4.43453	1.17581	9.22717e-06	6.89054e-05	TRNA 4
155	BRSK2	4.42093	1.03123	9.82765e-06	7.30866e-05	TRNA 4
156	FRK	4.32946	1.01352	1.49477e-05	0.000107781	TRNA 4
157	FGFR3	4.29049	1.23765	1.78277e-05	0.000126522	TRNA 4
158	LINC01568	4.06178	1.59478	4.86998e-05	0.000319672	TRNA 4
159	PCAT6	3.92875	1.34572	8.53887e-05	0.000533665	TRNA 4
160	MDFI	3.91768	1.02915	8.94043e-05	0.000556444	TRNA 4
161	BEND4	3.68453	1.10378	0.000229123	0.0013089	TRNA 4
162	RPGRIP1L	3.66995	1.23339	0.000242599	0.00138019	TRNA 4
163	CPT1B	3.66194	1.01411	0.000250315	0.00141961	TRNA 4
164	AC009119.1	3.6349	2.11804	0.000278084	0.00155734	TRNA 4
165	PUS7	3.61813	1.37109	0.000296738	0.0016471	TRNA 4
166	AL121832.2	3.58591	1.05217	0.000335903	0.00183732	TRNA 4
167	ZSCAN2	3.53138	1.38075	0.00041339	0.00220622	TRNA 4
168	STYK1	3.52274	1.06715	0.000427113	0.00226736	TRNA 4
169	MSI1	3.50533	1.08973	0.000456039	0.00240321	TRNA 4
170	AL022322.1	3.49836	1.02597	0.000468134	0.00245975	TRNA 4
171	PCDHB10	3.47259	1.10789	0.000515458	0.0026762	TRNA 4
172	HIST1H3E	3.46977	1.48342	0.000520908	0.00270236	TRNA 4
173	LINC00992	3.38089	1.35384	0.000722519	0.00362205	TRNA 4
174	ZNF772	3.3723	1.08111	0.000745432	0.00372654	TRNA 4
175	ECT2	3.33622	1.04139	0.000849266	0.0041967	TRNA 4
176	ADGRF1	3.27593	1.0558	0.00105316	0.00505987	TRNA 4
177	LINC00842	3.21967	2.0232	0.00128338	0.00605294	TRNA 4
178	DAPL1	3.18809	1.02274	0.00143218	0.00668996	TRNA 4
179	INSM1	3.1633	1.18768	0.00155991	0.00721693	TRNA 4
180	HS3ST4	3.16324	1.68123	0.00156022	0.00721693	TRNA 4
181	SEPT3	3.14595	1.02227	0.00165548	0.00762231	TRNA 4
182	AC019197.1	3.09206	1.10161	0.00198774	0.00899125	TRNA 4
183	AL445524.1	3.09044	1.06845	0.00199857	0.00902666	TRNA 4
184	PHF21B	3.08941	1.31628	0.00200557	0.00905144	TRNA 4
185	HNF1B	3.05344	1.35189	0.00226234	0.0101065	TRNA 4
186	AL355353.1	3.00041	1.15071	0.00269615	0.0117986	TRNA 4
187	RNF157	2.9807	1.11895	0.00287591	0.0125002	TRNA 4
188	AC104667.2	2.95591	1.14381	0.00311744	0.0133821	TRNA 4
189	AC245041.2	2.94617	1.09815	0.00321732	0.0137519	TRNA 4
190	TBC1D30	2.94341	1.03548	0.00324622	0.0138615	TRNA 4
191	SLC27A2	2.93534	1.14252	0.00333186	0.0141742	TRNA 4
192	EDARADD	2.90116	1.03244	0.00371788	0.0156245	TRNA 4
193	DLX6-AS1	2.86646	1.69894	0.00415093	0.0171719	TRNA 4
194	SMIM32	2.81585	1.00585	0.00486483	0.0197443	TRNA 4
195	AL157373.2	2.80444	1.4696	0.00504044	0.0203607	TRNA 4
196	THNSL1	2.76974	1.29524	0.00561012	0.0223462	TRNA 4
197	CDH7	2.70933	1.21634	0.00674186	0.0262164	TRNA 4
198	PABPC1L2B	2.70115	1.27076	0.00691005	0.0268068	TRNA 4
199	AL024508.2	2.69746	1.31344	0.00698708	0.0270415	TRNA 4
200	RPP40	2.68109	1.10581	0.00733828	0.028243	TRNA 4
201	AL662890.1	2.67291	1.41951	0.00751975	0.0288428	TRNA 4
202	MEX3A	2.6661	1.11726	0.0076736	0.0293143	TRNA 4
203	PCGEM1	2.65043	1.54845	0.00803903	0.0305548	TRNA 4
204	AP002498.1	2.64005	2.1137	0.00828936	0.0313606	TRNA 4
205	C1orf53	2.62408	1.10404	0.00868821	0.0326229	TRNA 4
206	PPM1E	2.55567	1.53071	0.0105984	0.038848	TRNA 4
207	FOXP4-AS1	2.49728	1.39871	0.0125151	0.0449046	TRNA 4
208	LINC01896	2.49134	1.16082	0.0127262	0.0455351	TRNA 4
209	DMRTA1	2.48466	1.20095	0.0129677	0.0462706	TRNA 4
210	AC106869.1	2.46241	1.1845	0.0138008	0.0488082	TRNA 4
0	SPINK1	8.67712	1.80965	4.05925e-18	3.49682e-15	TRNA 10
1	MYO6	7.87099	1.23427	3.51858e-15	2.18237e-12	TRNA 10
2	TRGC1	7.68149	1.19031	1.57251e-14	8.12776e-12	TRNA 10
3	C15orf48	7.24903	1.11343	4.1976e-13	1.85966e-10	TRNA 10
4	LIMS1	7.18465	1.28893	6.73778e-13	2.82368e-10	TRNA 10
5	FABP5	4.49223	1.4131	7.0482e-06	0.000926181	TRNA 10
6	ACSL5	4.36473	1.20982	1.2728e-05	0.00157888	TRNA 10
7	PPP1R1B	3.93773	1.10696	8.22554e-05	0.00839113	TRNA 10
0	TPT1	21.22	1.09071	6.23801e-100	2.57599e-96	TRNA 9
1	PCAT14	19.7579	2.50601	6.85975e-87	5.96365e-84	TRNA 9
2	PRAC1	19.018	2.48792	1.21038e-80	5.88032e-78	TRNA 9
3	AGR2	18.9408	2.52194	5.26384e-80	2.34995e-77	TRNA 9
4	RACK1	18.18	1.31218	7.43916e-74	2.84599e-71	TRNA 9
5	TRGC1	17.8524	3.04627	2.76658e-71	9.32618e-69	TRNA 9
6	PCA3	17.4729	2.54947	2.30544e-68	6.34687e-66	TRNA 9
7	EEF2	16.8642	1.19611	8.24469e-64	1.84035e-61	TRNA 9
8	GOLM1	16.8006	2.04287	2.41746e-63	5.18592e-61	TRNA 9
9	GDF15	16.2132	2.22576	4.06784e-59	8.09549e-57	TRNA 9
10	OR51E2	16.1059	2.03386	2.31819e-58	4.40137e-56	TRNA 9
11	SNHG19	15.6311	2.25517	4.4694e-55	8.20285e-53	TRNA 9
12	ZFAS1	15.5647	1.99037	1.2643e-54	2.29492e-52	TRNA 9
13	ERG	14.9542	2.56958	1.46303e-50	2.59853e-48	TRNA 9
14	HPN	14.5552	2.31892	5.41617e-48	9.4173e-46	TRNA 9
15	NACA	14.3994	1.05066	5.21866e-47	8.88679e-45	TRNA 9
16	SLC25A6	14.3207	1.55926	1.6257e-46	2.71245e-44	TRNA 9
17	ODC1	14.3017	1.87631	2.13557e-46	3.52754e-44	TRNA 9
18	TCIM	14.2626	1.96937	3.74061e-46	6.11756e-44	TRNA 9
19	MARCKSL1	14.23	1.88553	5.972e-46	9.67113e-44	TRNA 9
20	RASD1	14.0905	2.09102	4.34664e-45	6.97065e-43	TRNA 9
21	SNHG8	13.6704	1.7178	1.52518e-42	2.39932e-40	TRNA 9
22	TSPAN1	13.6444	1.5192	2.1814e-42	3.39927e-40	TRNA 9
23	IMPDH2	13.6148	1.7843	3.27119e-42	5.04985e-40	TRNA 9
24	ATP5MC2	13.3606	1.55054	1.02734e-40	1.57126e-38	TRNA 9
25	TMEM178A	13.3291	2.63634	1.56746e-40	2.37534e-38	TRNA 9
26	KRT18	13.1746	1.42599	1.22804e-39	1.84408e-37	TRNA 9
27	CLDN3	13.1353	1.69765	2.06754e-39	3.07672e-37	TRNA 9
28	REPS2	13.1258	2.11976	2.34343e-39	3.45614e-37	TRNA 9
29	MYO6	13.032	1.83005	8.05016e-39	1.17675e-36	TRNA 9
30	NPM1	12.8843	1.37384	5.51919e-38	7.79197e-36	TRNA 9
31	GALNT7	12.8675	1.87007	6.86248e-38	9.60631e-36	TRNA 9
32	PPP1R1B	12.8475	2.21498	8.88919e-38	1.23388e-35	TRNA 9
33	PCAT18	12.6833	2.58159	7.31516e-37	1.00693e-34	TRNA 9
34	GLYATL1	12.6065	2.96752	1.94442e-36	2.65437e-34	TRNA 9
35	NDRG1	12.5494	1.20306	4.00388e-36	5.42099e-34	TRNA 9
36	SNHG25	12.534	1.12242	4.8618e-36	6.52904e-34	TRNA 9
37	TRIB1	12.503	1.55205	7.18504e-36	9.57117e-34	TRNA 9
38	PPP1R14B	12.331	1.9808	6.16507e-35	8.14677e-33	TRNA 9
39	TRPM4	12.2978	1.45399	9.30791e-35	1.22022e-32	TRNA 9
40	FAU	12.2764	1.08997	1.21343e-34	1.57822e-32	TRNA 9
41	KRT8	12.2724	1.32973	1.27467e-34	1.64492e-32	TRNA 9
42	ELF3	12.198	1.60224	3.18537e-34	4.0752e-32	TRNA 9
43	EEF1G	12.1974	1.88055	3.20726e-34	4.0752e-32	TRNA 9
44	EEF1B2	12.1404	1.35985	6.45285e-34	8.13651e-32	TRNA 9
45	CLDN4	12.1043	1.56119	1.00161e-33	1.25337e-31	TRNA 9
46	PTRHD1	12.0568	1.9265	1.78492e-33	2.20025e-31	TRNA 9
47	PPIA	12.0139	1.16812	3.00403e-33	3.64857e-31	TRNA 9
48	IER2	12.0113	1.36054	3.10113e-33	3.73901e-31	TRNA 9
49	AMACR	11.981	2.50126	4.47095e-33	5.35153e-31	TRNA 9
50	SPDEF	11.9333	1.37251	7.93641e-33	9.4312e-31	TRNA 9
51	UAP1	11.8354	1.72582	2.56058e-32	3.02111e-30	TRNA 9
52	TSPAN13	11.82	1.81723	3.07841e-32	3.60632e-30	TRNA 9
53	EIF4EBP1	11.6545	1.8987	2.17687e-31	2.53222e-29	TRNA 9
54	TNFSF10	11.6014	1.43897	4.05378e-31	4.68255e-29	TRNA 9
55	EPCAM	11.5388	1.50445	8.41354e-31	9.65103e-29	TRNA 9
56	HES1	11.497	1.31697	1.366e-30	1.55611e-28	TRNA 9
57	CRACR2B	11.3704	2.05726	5.87084e-30	6.64209e-28	TRNA 9
58	C19orf48	11.2942	1.35851	1.40151e-29	1.57484e-27	TRNA 9
59	RGS10	11.2794	1.54212	1.65893e-29	1.8515e-27	TRNA 9
60	FMOD	11.2386	1.52231	2.63588e-29	2.92211e-27	TRNA 9
61	BTF3	11.212	1.21578	3.56224e-29	3.92274e-27	TRNA 9
62	REXO2	11.2067	1.47844	3.78037e-29	4.13537e-27	TRNA 9
63	CANT1	11.1316	1.34425	8.80268e-29	9.56597e-27	TRNA 9
64	GJB1	11.0929	2.14836	1.35847e-28	1.46662e-26	TRNA 9
65	MPC2	11.0657	1.37198	1.84026e-28	1.97386e-26	TRNA 9
66	MCCC2	11.0042	1.36287	3.64562e-28	3.88506e-26	TRNA 9
67	PYCR1	10.9969	1.88821	3.95448e-28	4.18719e-26	TRNA 9
68	TMEM256	10.9499	1.51296	6.65328e-28	6.99993e-26	TRNA 9
69	LRRC75A	10.9389	2.71762	7.51185e-28	7.85321e-26	TRNA 9
70	GCNT1	10.9376	1.8379	7.61824e-28	7.91435e-26	TRNA 9
71	APEX1	10.9253	1.47875	8.72951e-28	9.01213e-26	TRNA 9
72	ANKRD37	10.8882	1.5473	1.3122e-27	1.33442e-25	TRNA 9
73	POLR1D	10.8879	1.39079	1.3168e-27	1.33442e-25	TRNA 9
74	NHP2	10.7795	1.44143	4.30349e-27	4.33445e-25	TRNA 9
75	EIF3B	10.7406	1.42011	6.56341e-27	6.53098e-25	TRNA 9
76	PART1	10.691	1.31642	1.12157e-26	1.10935e-24	TRNA 9
77	CCT7	10.6221	1.29711	2.35129e-26	2.29814e-24	TRNA 9
78	EIF3D	10.5329	1.34482	6.09017e-26	5.88289e-24	TRNA 9
79	HSPD1	10.5016	1.25712	8.49138e-26	8.15469e-24	TRNA 9
80	GNL3	10.4752	1.42844	1.12355e-25	1.07276e-23	TRNA 9
81	SMS	10.4742	1.40723	1.13497e-25	1.07743e-23	TRNA 9
82	FBP1	10.442	1.70115	1.59423e-25	1.50477e-23	TRNA 9
83	RAB11A	10.3789	1.22645	3.09163e-25	2.90156e-23	TRNA 9
84	SLC25A5	10.3739	1.28387	3.25853e-25	3.04093e-23	TRNA 9
85	HLA-DMB	10.3645	2.20966	3.59554e-25	3.32348e-23	TRNA 9
86	CYB5A	10.3644	1.38048	3.60154e-25	3.32348e-23	TRNA 9
87	HSPE1	10.3607	1.27221	3.74231e-25	3.43419e-23	TRNA 9
88	PLA2G7	10.3452	1.4914	4.39848e-25	4.01404e-23	TRNA 9
89	FAM3D	10.3138	2.27441	6.10211e-25	5.53817e-23	TRNA 9
90	RAN	10.3114	1.26682	6.26108e-25	5.65139e-23	TRNA 9
91	SSR2	10.2894	1.24428	7.86339e-25	7.05911e-23	TRNA 9
92	APRT	10.2705	1.2173	9.57391e-25	8.54821e-23	TRNA 9
93	ABCC4	10.2534	1.27597	1.1424e-24	1.0091e-22	TRNA 9
94	SH3YL1	10.1874	1.42754	2.25688e-24	1.98293e-22	TRNA 9
95	RTRAF	10.177	1.31178	2.51257e-24	2.19591e-22	TRNA 9
96	TRPM8	10.1552	1.57287	3.14124e-24	2.7309e-22	TRNA 9
97	EGR2	10.1517	1.3606	3.25622e-24	2.81603e-22	TRNA 9
98	MYBPC1	10.1276	1.35145	4.16606e-24	3.58412e-22	TRNA 9
99	RAP1GAP	10.0954	1.61675	5.78751e-24	4.95327e-22	TRNA 9
100	STEAP4	10.0794	1.2119	6.81325e-24	5.8011e-22	TRNA 9
101	FNIP2	10.0594	1.56736	8.35008e-24	7.07316e-22	TRNA 9
102	LUZP2	10.0441	3.00709	9.75317e-24	8.2043e-22	TRNA 9
103	PTPRN2	10.0438	1.32998	9.78476e-24	8.2043e-22	TRNA 9
104	C6orf48	10.0301	1.27962	1.12432e-23	9.34753e-22	TRNA 9
105	SNRPE	10.0299	1.22397	1.12614e-23	9.34753e-22	TRNA 9
106	TNFRSF19	10.0253	1.33594	1.18011e-23	9.74651e-22	TRNA 9
107	FAM198B	9.98799	1.72329	1.72036e-23	1.41378e-21	TRNA 9
108	SOX9	9.98257	1.49139	1.817e-23	1.4858e-21	TRNA 9
109	ST14	9.94176	1.38347	2.73945e-23	2.20733e-21	TRNA 9
110	XBP1	9.91083	1.1778	3.73517e-23	2.99503e-21	TRNA 9
111	EIF3E	9.90796	1.09018	3.844e-23	3.0674e-21	TRNA 9
112	CCT5	9.90015	1.26487	4.1564e-23	3.30074e-21	TRNA 9
113	ARFIP2	9.84181	1.21937	7.43624e-23	5.87712e-21	TRNA 9
114	SNRPD2	9.83966	1.14343	7.59704e-23	5.97561e-21	TRNA 9
115	NONO	9.83623	1.14025	7.86025e-23	6.15334e-21	TRNA 9
116	PAICS	9.82993	1.43962	8.36756e-23	6.51959e-21	TRNA 9
117	SERINC2	9.79271	1.29425	1.2101e-22	9.38422e-21	TRNA 9
118	MGST2	9.78896	1.32652	1.25578e-22	9.69296e-21	TRNA 9
119	KLF6	9.77725	1.20627	1.40995e-22	1.08324e-20	TRNA 9
120	CCT3	9.7562	1.22036	1.7353e-22	1.32091e-20	TRNA 9
121	DNASE2B	9.75365	1.88333	1.77948e-22	1.34832e-20	TRNA 9
122	SNHG7	9.73891	1.55996	2.05755e-22	1.54485e-20	TRNA 9
123	COTL1	9.71826	1.26414	2.52044e-22	1.86693e-20	TRNA 9
124	F3	9.71364	1.29414	2.63746e-22	1.94489e-20	TRNA 9
125	ATP6V1G1	9.69802	1.1178	3.07413e-22	2.25682e-20	TRNA 9
126	CREB3L1	9.69563	1.19415	3.147e-22	2.3001e-20	TRNA 9
127	NME2	9.68351	2.47316	3.54333e-22	2.57836e-20	TRNA 9
128	EIF3M	9.68112	1.16147	3.6272e-22	2.62781e-20	TRNA 9
129	HIST3H2A	9.63752	2.13866	5.55125e-22	4.00417e-20	TRNA 9
130	HMG20B	9.61369	1.18931	6.99956e-22	5.0029e-20	TRNA 9
131	IGBP1	9.61329	1.35284	7.02671e-22	5.0029e-20	TRNA 9
132	EGR3	9.61082	1.21566	7.19741e-22	5.10244e-20	TRNA 9
133	SERHL2	9.60141	2.22393	7.88553e-22	5.56637e-20	TRNA 9
134	TMEM258	9.58197	1.17529	9.52155e-22	6.66427e-20	TRNA 9
135	EBPL	9.58197	1.50587	9.52155e-22	6.66427e-20	TRNA 9
136	MIR4458HG	9.57734	1.50858	9.9574e-22	6.93993e-20	TRNA 9
137	TTC38	9.57144	1.71337	1.05423e-21	7.31668e-20	TRNA 9
138	MAZ	9.54227	1.11768	1.39737e-21	9.61741e-20	TRNA 9
139	NOP10	9.53669	1.1986	1.47461e-21	1.01069e-19	TRNA 9
140	NDUFAF3	9.52888	1.19017	1.58988e-21	1.08519e-19	TRNA 9
141	ALDH1A3	9.52569	1.11611	1.63945e-21	1.11442e-19	TRNA 9
142	CCT4	9.51055	1.1483	1.8966e-21	1.28393e-19	TRNA 9
143	NBEAL1	9.49158	1.32206	2.27562e-21	1.53423e-19	TRNA 9
144	HNRNPF	9.48632	1.17095	2.39339e-21	1.60547e-19	TRNA 9
145	AC020571.1	9.486	1.57705	2.40072e-21	1.60547e-19	TRNA 9
146	ACSM3	9.4758	1.50545	2.64733e-21	1.75617e-19	TRNA 9
147	PABPC4	9.47253	1.05064	2.73149e-21	1.80475e-19	TRNA 9
148	CDK4	9.47197	1.3915	2.74613e-21	1.80719e-19	TRNA 9
149	B3GAT1	9.4632	2.11443	2.98651e-21	1.95759e-19	TRNA 9
150	LSM7	9.46137	1.25271	3.03935e-21	1.98435e-19	TRNA 9
151	NUPR1	9.44447	1.07724	3.572e-21	2.32292e-19	TRNA 9
152	KLF4	9.43826	1.25345	3.79039e-21	2.45528e-19	TRNA 9
153	CSKMT	9.41363	1.23482	4.79311e-21	3.09268e-19	TRNA 9
154	FABP5	9.39912	1.72268	5.50217e-21	3.53637e-19	TRNA 9
155	GHR	9.39513	1.35411	5.7145e-21	3.65861e-19	TRNA 9
156	TRAF4	9.38676	1.40819	6.18714e-21	3.94592e-19	TRNA 9
157	EIF3H	9.36979	1.12568	7.26787e-21	4.61734e-19	TRNA 9
158	BZW2	9.36485	1.58132	7.61615e-21	4.82006e-19	TRNA 9
159	NR4A2	9.35951	1.16365	8.01109e-21	5.05065e-19	TRNA 9
160	TCEA3	9.35496	1.19966	8.36297e-21	5.25245e-19	TRNA 9
161	SRM	9.33368	1.2955	1.02257e-20	6.39803e-19	TRNA 9
162	PDLIM5	9.32627	1.12387	1.09665e-20	6.82017e-19	TRNA 9
163	ROMO1	9.32611	1.10425	1.0983e-20	6.82017e-19	TRNA 9
164	VSTM2L	9.31104	2.00652	1.26582e-20	7.83102e-19	TRNA 9
165	PDIA5	9.28243	1.37394	1.65658e-20	1.02102e-18	TRNA 9
166	NUDT8	9.2794	1.91701	1.70435e-20	1.04656e-18	TRNA 9
167	ZNF511	9.27406	1.54471	1.79192e-20	1.09625e-18	TRNA 9
168	NSMCE1	9.2735	1.20843	1.80132e-20	1.09794e-18	TRNA 9
169	TMED3	9.26984	1.17637	1.86433e-20	1.13217e-18	TRNA 9
170	COL2A1	9.25708	2.24107	2.10094e-20	1.27118e-18	TRNA 9
171	CLNS1A	9.25262	1.34811	2.19058e-20	1.32058e-18	TRNA 9
172	PHB2	9.2413	1.11395	2.43518e-20	1.4627e-18	TRNA 9
173	NOP56	9.24082	1.17885	2.44609e-20	1.46393e-18	TRNA 9
174	TMSB15A	9.22424	1.7989	2.85569e-20	1.7029e-18	TRNA 9
175	EIF3G	9.21587	1.05046	3.08751e-20	1.83451e-18	TRNA 9
176	SYNGR2	9.19061	1.10051	3.90628e-20	2.31268e-18	TRNA 9
177	CACNA1D	9.18312	1.98742	4.18796e-20	2.4706e-18	TRNA 9
178	THAP4	9.16223	1.43094	5.08346e-20	2.97587e-18	TRNA 9
179	ENC1	9.16191	1.80723	5.09851e-20	2.97587e-18	TRNA 9
180	CCT8	9.15474	1.14861	5.44889e-20	3.16918e-18	TRNA 9
181	NDUFA8	9.14541	1.18609	5.94017e-20	3.43329e-18	TRNA 9
182	PRKACB	9.14533	1.2471	5.94455e-20	3.43329e-18	TRNA 9
183	TC2N	9.13194	1.27452	6.72801e-20	3.87224e-18	TRNA 9
184	GUCY1A1	9.12334	1.21112	7.28469e-20	4.17807e-18	TRNA 9
185	TXN	9.11568	1.05363	7.81758e-20	4.45279e-18	TRNA 9
186	SLC4A4	9.10524	1.35817	8.6074e-20	4.88581e-18	TRNA 9
187	CCNG1	9.10468	1.10875	8.65175e-20	4.88822e-18	TRNA 9
188	C8orf59	9.10445	1.1442	8.67083e-20	4.88822e-18	TRNA 9
189	GGT1	9.09879	1.2157	9.13469e-20	5.13221e-18	TRNA 9
190	CSNK2B	9.08643	1.11424	1.02343e-19	5.7305e-18	TRNA 9
191	IGFBP2	9.07432	1.07771	1.14393e-19	6.38361e-18	TRNA 9
192	SLIRP	9.06515	1.10392	1.24433e-19	6.92047e-18	TRNA 9
193	LFNG	9.04586	1.12618	1.4849e-19	8.23073e-18	TRNA 9
194	OCLN	9.02402	2.02752	1.81308e-19	1.00162e-17	TRNA 9
195	CCT2	9.01653	1.11916	1.94142e-19	1.06895e-17	TRNA 9
196	NME1	9.01063	1.35291	2.04874e-19	1.12429e-17	TRNA 9
197	ARPC3	8.98592	1.12156	2.56573e-19	1.39871e-17	TRNA 9
198	COA4	8.96329	1.418	3.15145e-19	1.71236e-17	TRNA 9
199	MAFF	8.95723	1.12753	3.32943e-19	1.80313e-17	TRNA 9
200	EPB41L4A-AS1	8.95372	1.35539	3.43697e-19	1.85529e-17	TRNA 9
201	C1QBP	8.94958	1.2382	3.5685e-19	1.92002e-17	TRNA 9
202	SLC43A1	8.94169	1.47571	3.8328e-19	2.05553e-17	TRNA 9
203	PKN1	8.93108	1.34083	4.21854e-19	2.25507e-17	TRNA 9
204	TOMM22	8.92455	1.11972	4.47521e-19	2.38457e-17	TRNA 9
205	GUK1	8.91474	1.00732	4.88942e-19	2.5969e-17	TRNA 9
206	SRSF6	8.91116	1.02122	5.05024e-19	2.67371e-17	TRNA 9
207	MDH2	8.90167	1.05879	5.50113e-19	2.89387e-17	TRNA 9
208	IP6K2	8.88996	1.13189	6.11332e-19	3.20571e-17	TRNA 9
209	UGDH	8.88533	1.10037	6.37296e-19	3.33129e-17	TRNA 9
210	CORO1B	8.8713	1.11949	7.22939e-19	3.75519e-17	TRNA 9
211	NEDD9	8.87003	1.08442	7.31267e-19	3.78654e-17	TRNA 9
212	SND1	8.86796	1.05411	7.45001e-19	3.8456e-17	TRNA 9
213	ECI2	8.86604	1.12565	7.57905e-19	3.90003e-17	TRNA 9
214	EIF5A	8.85975	1.04968	8.01961e-19	4.11391e-17	TRNA 9
215	FAM189A2	8.85935	1.3645	8.04833e-19	4.11586e-17	TRNA 9
216	ARF4	8.8548	1.04254	8.38299e-19	4.27377e-17	TRNA 9
217	ERRFI1	8.84341	1.41141	9.28429e-19	4.71871e-17	TRNA 9
218	SAPCD2	8.83504	1.45455	1.00064e-18	5.07011e-17	TRNA 9
219	MAP7	8.81966	1.30799	1.14813e-18	5.79963e-17	TRNA 9
220	C22orf42	8.81184	2.09832	1.23104e-18	6.19949e-17	TRNA 9
221	TM4SF1	8.8077	1.11069	1.27741e-18	6.41345e-17	TRNA 9
222	SNRPD1	8.79032	1.2761	1.4913e-18	7.41969e-17	TRNA 9
223	SLC25A39	8.77653	1.1839	1.6859e-18	8.36267e-17	TRNA 9
224	TXNDC17	8.76466	1.15645	1.87345e-18	9.23751e-17	TRNA 9
225	PA2G4	8.7598	1.11992	1.95605e-18	9.61607e-17	TRNA 9
226	DUS1L	8.7535	1.10129	2.06838e-18	1.01381e-16	TRNA 9
227	PCBD1	8.74553	1.02033	2.21975e-18	1.08479e-16	TRNA 9
228	FOXA1	8.74218	1.04562	2.28654e-18	1.1076e-16	TRNA 9
229	LRIG1	8.73134	1.0634	2.51672e-18	1.21553e-16	TRNA 9
230	FASN	8.71978	1.05823	2.78735e-18	1.33842e-16	TRNA 9
231	AKR1A1	8.70328	1.09667	3.22416e-18	1.54367e-16	TRNA 9
232	CSGALNACT1	8.68543	1.08293	3.77313e-18	1.79082e-16	TRNA 9
233	LTBR	8.68527	1.05377	3.77843e-18	1.79082e-16	TRNA 9
234	GRHPR	8.68511	1.04002	3.78373e-18	1.79082e-16	TRNA 9
235	CNPY2	8.68176	1.08817	3.8968e-18	1.83907e-16	TRNA 9
236	NDUFB4	8.66742	1.01399	4.42037e-18	2.07431e-16	TRNA 9
237	MPST	8.65937	1.14293	4.74397e-18	2.21985e-16	TRNA 9
238	SAT2	8.6502	1.06596	5.14095e-18	2.39882e-16	TRNA 9
239	SNRPF	8.64127	1.21168	5.55904e-18	2.5866e-16	TRNA 9
240	TMEM106C	8.63067	1.38372	6.09928e-18	2.82207e-16	TRNA 9
241	FBL	8.62908	1.1371	6.18489e-18	2.85369e-16	TRNA 9
242	CDYL2	8.62302	1.3398	6.52112e-18	2.99211e-16	TRNA 9
243	NPEPPS	8.61624	1.00933	6.91859e-18	3.16134e-16	TRNA 9
244	SLC37A1	8.61609	1.23832	6.92822e-18	3.16134e-16	TRNA 9
245	TP53INP1	8.61545	1.00864	6.96689e-18	3.17022e-16	TRNA 9
246	SEC61G	8.61082	1.07196	7.25369e-18	3.29166e-16	TRNA 9
247	CBR3	8.59887	2.00137	8.05057e-18	3.62593e-16	TRNA 9
248	GPR160	8.59879	1.37801	8.05617e-18	3.62593e-16	TRNA 9
249	RAB17	8.59544	2.81072	8.29454e-18	3.72308e-16	TRNA 9
250	KCNN4	8.58643	1.80096	8.97099e-18	4.00494e-16	TRNA 9
251	DAP3	8.58006	1.16404	9.48253e-18	4.2219e-16	TRNA 9
252	RBM3	8.57368	1.02271	1.00228e-17	4.45046e-16	TRNA 9
253	SMOC2	8.57336	1.11301	1.00506e-17	4.45084e-16	TRNA 9
254	MAL2	8.56794	1.52902	1.0535e-17	4.65287e-16	TRNA 9
255	COLCA1	8.56252	1.21806	1.10424e-17	4.86397e-16	TRNA 9
256	SELENOH	8.56101	1.06684	1.11885e-17	4.91519e-16	TRNA 9
257	CLTA	8.55615	1.02556	1.16703e-17	5.11328e-16	TRNA 9
258	PATZ1	8.54881	1.40454	1.24361e-17	5.43436e-16	TRNA 9
259	NDUFA7	8.53287	1.07507	1.42759e-17	6.22187e-16	TRNA 9
260	AP001816.1	8.52139	1.3753	1.57644e-17	6.83455e-16	TRNA 9
261	RSL1D1	8.51103	1.11009	1.72391e-17	7.45435e-16	TRNA 9
262	CLIC1	8.50633	1.03918	1.79526e-17	7.74258e-16	TRNA 9
263	BUD31	8.50266	1.13973	1.8529e-17	7.97036e-16	TRNA 9
264	LTA4H	8.49246	1.18008	2.02307e-17	8.65727e-16	TRNA 9
265	TCP1	8.47987	1.04601	2.25451e-17	9.62274e-16	TRNA 9
266	EMB	8.47851	1.06808	2.28092e-17	9.71036e-16	TRNA 9
267	RHPN2	8.47596	1.18434	2.33146e-17	9.9e-16	TRNA 9
268	FBXO25	8.45588	1.1347	2.77001e-17	1.1732e-15	TRNA 9
269	FAM89B	8.44599	1.2909	3.01474e-17	1.27034e-15	TRNA 9
270	ACER3	8.43802	1.26063	3.22754e-17	1.35655e-15	TRNA 9
271	TP53	8.42894	1.40246	3.48825e-17	1.4607e-15	TRNA 9
272	TBX1	8.40718	2.28498	4.20004e-17	1.74312e-15	TRNA 9
273	C9orf152	8.40183	1.54221	4.39556e-17	1.81969e-15	TRNA 9
274	IVD	8.39076	1.19546	4.83027e-17	1.98969e-15	TRNA 9
275	RPAIN	8.37984	1.1326	5.30015e-17	2.17781e-15	TRNA 9
276	C11orf1	8.378	1.08944	5.38334e-17	2.2065e-15	TRNA 9
277	GATA2	8.36278	1.00085	6.1258e-17	2.5046e-15	TRNA 9
278	HDAC1	8.35935	1.11521	6.3064e-17	2.55944e-15	TRNA 9
279	SLC7A2	8.356	1.2734	6.48786e-17	2.62663e-15	TRNA 9
280	DNPH1	8.35465	1.29662	6.56277e-17	2.644e-15	TRNA 9
281	DNAJC10	8.35465	1.00818	6.56277e-17	2.644e-15	TRNA 9
282	PPA1	8.33185	1.00645	7.95869e-17	3.16775e-15	TRNA 9
283	MIR200CHG	8.32181	1.3526	8.66303e-17	3.4398e-15	TRNA 9
284	SEC23B	8.31129	1.15324	9.46684e-17	3.74996e-15	TRNA 9
285	TKT	8.30858	1.10367	9.68553e-17	3.8274e-15	TRNA 9
286	SMIM26	8.29327	1.01852	1.10172e-16	4.32263e-15	TRNA 9
287	CADM1	8.2877	1.04714	1.15464e-16	4.50882e-15	TRNA 9
288	GALNT1	8.25231	1.08887	1.55367e-16	6.01822e-15	TRNA 9
289	SEL1L3	8.2382	1.33287	1.74824e-16	6.73133e-15	TRNA 9
290	DPY30	8.237	1.12477	1.76579e-16	6.7831e-15	TRNA 9
291	GSE1	8.22632	1.25762	1.9305e-16	7.36444e-15	TRNA 9
292	GLO1	8.22568	1.07874	1.9408e-16	7.38667e-15	TRNA 9
293	AHCY	8.19571	1.05871	2.49109e-16	9.43757e-15	TRNA 9
294	TIMM9	8.15722	1.36932	3.42834e-16	1.27831e-14	TRNA 9
295	GGCT	8.15108	1.27815	3.60691e-16	1.34187e-14	TRNA 9
296	TSC22D4	8.1278	1.16292	4.37134e-16	1.60815e-14	TRNA 9
297	CNOT1	8.12191	1.00614	4.58917e-16	1.68453e-14	TRNA 9
298	CYC1	8.11896	1.01412	4.70206e-16	1.72214e-14	TRNA 9
299	CCT6A	8.11712	1.06925	4.7736e-16	1.74448e-14	TRNA 9
300	TAF9	8.0862	1.14381	6.1556e-16	2.23469e-14	TRNA 9
301	POLR2E	8.06914	1.05232	7.07945e-16	2.54768e-14	TRNA 9
302	GABARAP	8.06787	1.01944	7.15377e-16	2.56882e-14	TRNA 9
303	ADIPOR1	8.06069	1.01399	7.58637e-16	2.71826e-14	TRNA 9
304	UBE2E1	8.01151	1.10625	1.13305e-15	3.9991e-14	TRNA 9
305	POLR2H	8.01119	1.0864	1.136e-15	4.00019e-14	TRNA 9
306	SPG21	8.01096	1.01356	1.13821e-15	4.00019e-14	TRNA 9
307	PSMA5	8.00705	1.15116	1.17493e-15	4.12048e-14	TRNA 9
308	IMP3	8.00299	1.14933	1.21439e-15	4.24086e-14	TRNA 9
309	WWC1	8.00219	1.10862	1.22228e-15	4.25044e-14	TRNA 9
310	SMIM4	7.99071	1.09947	1.34164e-15	4.64595e-14	TRNA 9
311	GMDS	7.98314	1.46271	1.42659e-15	4.9298e-14	TRNA 9
312	FMC1	7.96775	1.08228	1.61583e-15	5.56766e-14	TRNA 9
313	ALDH18A1	7.95118	1.01693	1.8475e-15	6.31821e-14	TRNA 9
314	ZNF593	7.9487	1.17152	1.88471e-15	6.43217e-14	TRNA 9
315	TRAP1	7.94265	1.03332	1.97911e-15	6.74041e-14	TRNA 9
316	SFT2D1	7.91595	1.02708	2.45381e-15	8.18829e-14	TRNA 9
317	ETFA	7.91403	1.08516	2.49183e-15	8.2817e-14	TRNA 9
318	PHGR1	7.91339	2.59402	2.50463e-15	8.30753e-14	TRNA 9
319	POLD2	7.89977	1.0329	2.79429e-15	9.17617e-14	TRNA 9
320	SNRPB	7.89793	1.04077	2.83569e-15	9.29363e-14	TRNA 9
321	PRPF19	7.8906	1.1955	3.00739e-15	9.81742e-14	TRNA 9
322	DDOST	7.88964	1.00792	3.03053e-15	9.87344e-14	TRNA 9
323	SEC13	7.86525	1.04721	3.68354e-15	1.18837e-13	TRNA 9
324	SFXN4	7.8643	1.60684	3.71179e-15	1.19515e-13	TRNA 9
325	TOM1L1	7.86326	1.20851	3.74264e-15	1.20274e-13	TRNA 9
326	SLC19A1	7.86175	2.02301	3.78818e-15	1.21501e-13	TRNA 9
327	SIM2	7.85919	2.20359	3.86611e-15	1.2376e-13	TRNA 9
328	MIF	7.8423	1.60268	4.42378e-15	1.41066e-13	TRNA 9
329	MB	7.82954	2.19609	4.89642e-15	1.54941e-13	TRNA 9
330	IFRD2	7.82731	1.1583	4.9841e-15	1.57414e-13	TRNA 9
331	NOB1	7.82125	1.60041	5.22994e-15	1.64758e-13	TRNA 9
332	NCALD	7.81982	2.2015	5.2899e-15	1.66119e-13	TRNA 9
333	PLEKHJ1	7.81631	1.04042	5.43931e-15	1.70487e-13	TRNA 9
334	SDHB	7.80707	1.01178	5.85342e-15	1.82773e-13	TRNA 9
335	P4HTM	7.80555	1.26646	5.92415e-15	1.84518e-13	TRNA 9
336	ERCC1	7.80539	1.01898	5.93164e-15	1.84518e-13	TRNA 9
337	TIMM8B	7.77845	1.04733	7.34171e-15	2.2541e-13	TRNA 9
338	NPR3	7.77773	2.37884	7.38345e-15	2.26271e-13	TRNA 9
339	BIK	7.77471	1.03604	7.56227e-15	2.31322e-13	TRNA 9
340	BACE2	7.76179	1.05918	8.37365e-15	2.54257e-13	TRNA 9
341	ACAT1	7.72927	1.00618	1.08162e-14	3.2425e-13	TRNA 9
342	PDCD2	7.70799	1.20571	1.27813e-14	3.79714e-13	TRNA 9
343	TMC5	7.6883	1.31172	1.49098e-14	4.38219e-13	TRNA 9
344	STRAP	7.68432	1.03439	1.53813e-14	4.50475e-13	TRNA 9
345	TUBA1C	7.67236	1.10844	1.68856e-14	4.91915e-13	TRNA 9
346	CHCHD5	7.66894	1.21311	1.73429e-14	5.04349e-13	TRNA 9
347	NDUFB3	7.66774	1.03941	1.75053e-14	5.07284e-13	TRNA 9
348	EIF2A	7.66647	1.18461	1.76801e-14	5.11454e-13	TRNA 9
349	BTF3L4	7.64965	1.04644	2.01532e-14	5.75934e-13	TRNA 9
350	VASN	7.62964	1.6433	2.35409e-14	6.68124e-13	TRNA 9
351	PTPN13	7.60206	1.20013	2.91448e-14	8.17341e-13	TRNA 9
352	KDM1A	7.57417	1.10854	3.61444e-14	9.9175e-13	TRNA 9
353	RPF2	7.56763	1.31284	3.80097e-14	1.0412e-12	TRNA 9
354	LRPPRC	7.54428	1.03786	4.54809e-14	1.22629e-12	TRNA 9
355	CHSY1	7.5442	1.17588	4.55087e-14	1.22629e-12	TRNA 9
356	CAMK1	7.5375	1.31392	4.79065e-14	1.2867e-12	TRNA 9
357	CBLC	7.53702	1.97303	4.80825e-14	1.28933e-12	TRNA 9
358	ASNA1	7.53136	1.07131	5.02134e-14	1.33778e-12	TRNA 9
359	SLC7A1	7.50681	1.02953	6.0584e-14	1.60116e-12	TRNA 9
360	TMTC4	7.49247	1.68104	6.75913e-14	1.77152e-12	TRNA 9
361	KRTCAP3	7.47676	1.17957	7.61749e-14	1.98777e-12	TRNA 9
362	PDE3B	7.47095	1.11775	7.96205e-14	2.06788e-12	TRNA 9
363	SLC35E2A	7.46202	1.15909	8.52069e-14	2.20258e-12	TRNA 9
364	ZNF146	7.45891	1.14294	8.72412e-14	2.24813e-12	TRNA 9
365	OCIAD2	7.4554	1.05605	8.95936e-14	2.30157e-12	TRNA 9
366	LSR	7.44871	1.01005	9.4259e-14	2.41766e-12	TRNA 9
367	GNPNAT1	7.44743	1.11838	9.51743e-14	2.43735e-12	TRNA 9
368	C2	7.44584	1.80335	9.63308e-14	2.46315e-12	TRNA 9
369	ADSL	7.4452	1.13969	9.67973e-14	2.47125e-12	TRNA 9
370	ZNF615	7.43882	1.20629	1.01586e-13	2.58152e-12	TRNA 9
371	TRAF7	7.43771	1.38027	1.02447e-13	2.59458e-12	TRNA 9
372	ARHGEF26	7.43189	1.10182	1.07057e-13	2.70393e-12	TRNA 9
373	CDK6	7.43133	1.50807	1.0751e-13	2.71035e-12	TRNA 9
374	TIPARP	7.43117	1.12046	1.07639e-13	2.71035e-12	TRNA 9
375	CFAP298	7.42368	1.08295	1.1391e-13	2.84655e-12	TRNA 9
376	ESRRA	7.413	1.26614	1.23475e-13	3.07625e-12	TRNA 9
377	LSM2	7.40057	1.38776	1.35606e-13	3.35321e-12	TRNA 9
378	HIST1H1C	7.39275	1.26154	1.43819e-13	3.53511e-12	TRNA 9
379	PSMG4	7.39084	1.5975	1.45903e-13	3.58102e-12	TRNA 9
380	FAM57A	7.38431	1.51167	1.53252e-13	3.75024e-12	TRNA 9
381	HNMT	7.3682	1.17009	1.72942e-13	4.21335e-12	TRNA 9
382	HSD17B6	7.3682	1.20892	1.72942e-13	4.21335e-12	TRNA 9
383	SLC26A2	7.35968	1.00935	1.84357e-13	4.47168e-12	TRNA 9
384	ENY2	7.3486	1.02434	2.00299e-13	4.84412e-12	TRNA 9
385	AFMID	7.34166	1.23348	2.10957e-13	5.087e-12	TRNA 9
386	FGF13	7.33855	1.32866	2.15914e-13	5.19894e-12	TRNA 9
387	PPM1H	7.338	1.02405	2.16816e-13	5.21306e-12	TRNA 9
388	ASS1	7.32963	2.15175	2.30795e-13	5.54109e-12	TRNA 9
389	CA5B	7.32365	1.50551	2.41318e-13	5.76859e-12	TRNA 9
390	CAMSAP3	7.314	1.30481	2.59297e-13	6.17157e-12	TRNA 9
391	VPS37B	7.31265	1.17404	2.61926e-13	6.21624e-12	TRNA 9
392	DHPS	7.3085	1.20269	2.70132e-13	6.39261e-12	TRNA 9
393	SCRIB	7.30603	1.20551	2.75144e-13	6.50189e-12	TRNA 9
394	DECR1	7.29934	1.10428	2.89187e-13	6.78521e-12	TRNA 9
395	FAM136A	7.28579	1.09149	3.19795e-13	7.43997e-12	TRNA 9
396	SLC25A10	7.28515	1.36677	3.21312e-13	7.46473e-12	TRNA 9
397	TMC4	7.28061	1.02235	3.32321e-13	7.67731e-12	TRNA 9
398	MIPEP	7.27399	1.53431	3.49018e-13	8.02935e-12	TRNA 9
399	GALNT3	7.26889	1.04588	3.62452e-13	8.31526e-12	TRNA 9
400	HEBP1	7.25917	1.02302	3.89484e-13	8.89833e-12	TRNA 9
401	CMC2	7.2445	1.31857	4.34037e-13	9.83459e-12	TRNA 9
402	ST6GALNAC1	7.2386	1.72191	4.53333e-13	1.02437e-11	TRNA 9
403	RNF44	7.22904	1.00292	4.8643e-13	1.09169e-11	TRNA 9
404	ICA1	7.21876	1.06829	5.24656e-13	1.17429e-11	TRNA 9
405	NR4A3	7.20672	1.01655	5.73159e-13	1.27594e-11	TRNA 9
406	GEMIN4	7.20066	1.09399	5.9921e-13	1.32678e-11	TRNA 9
407	CRYL1	7.19747	1.10435	6.13384e-13	1.34912e-11	TRNA 9
408	ZNF350	7.18703	1.29886	6.62149e-13	1.44866e-11	TRNA 9
409	LONP1	7.16559	1.12237	7.74517e-13	1.67454e-11	TRNA 9
410	ETHE1	7.16216	1.04214	7.94135e-13	1.70801e-11	TRNA 9
411	AHSA1	7.16177	1.07697	7.96448e-13	1.71076e-11	TRNA 9
412	FARSA	7.16097	1.13946	8.01093e-13	1.7185e-11	TRNA 9
413	SMOX	7.16017	1.58725	8.05765e-13	1.72628e-11	TRNA 9
414	QTRT1	7.15666	1.24701	8.2664e-13	1.76871e-11	TRNA 9
415	STK17B	7.12805	1.08751	1.01801e-12	2.15032e-11	TRNA 9
416	BAX	7.1078	1.29596	1.17904e-12	2.47463e-11	TRNA 9
417	CHRM3	7.10135	2.82505	1.23546e-12	2.58321e-11	TRNA 9
418	CLMN	7.10103	1.18496	1.23831e-12	2.5859e-11	TRNA 9
419	ZBTB7B	7.08461	1.18402	1.39437e-12	2.89349e-11	TRNA 9
420	PAFAH1B3	7.07807	1.51513	1.46172e-12	3.02187e-11	TRNA 9
421	UBALD1	7.06739	1.04582	1.57871e-12	3.25965e-11	TRNA 9
422	FAM83H	7.06676	1.1254	1.58598e-12	3.27057e-11	TRNA 9
423	PES1	7.06596	1.38334	1.59511e-12	3.2853e-11	TRNA 9
424	SHMT2	7.06532	1.5012	1.60246e-12	3.29631e-11	TRNA 9
425	MYO5C	7.05998	1.16218	1.66526e-12	3.42124e-11	TRNA 9
426	CDC42EP2	7.05671	1.70604	1.70488e-12	3.49395e-11	TRNA 9
427	SMPDL3B	7.04205	1.67062	1.89437e-12	3.86788e-11	TRNA 9
428	CRISP3	7.04093	2.1946	1.9096e-12	3.89417e-11	TRNA 9
429	ITPA	7.00068	1.17506	2.54725e-12	5.12491e-11	TRNA 9
430	MCM7	6.98083	1.17964	2.93437e-12	5.85302e-11	TRNA 9
431	NUDCD2	6.98051	1.0382	2.94104e-12	5.85302e-11	TRNA 9
432	FAM84B	6.96728	1.11399	3.23123e-12	6.39969e-11	TRNA 9
433	MCRIP2	6.95007	1.20911	3.65117e-12	7.08696e-11	TRNA 9
434	TMEM184A	6.94847	1.62748	3.69266e-12	7.14231e-11	TRNA 9
435	PTRH2	6.94441	1.29805	3.80055e-12	7.32527e-11	TRNA 9
436	POLDIP2	6.93444	1.02785	4.07825e-12	7.78781e-11	TRNA 9
437	LINC00665	6.89618	1.99523	5.3418e-12	1.00268e-10	TRNA 9
438	SMIM31	6.88311	1.22567	5.85589e-12	1.09668e-10	TRNA 9
439	MRTO4	6.87411	1.25692	6.23801e-12	1.16297e-10	TRNA 9
440	CGREF1	6.86924	2.51316	6.45434e-12	1.20059e-10	TRNA 9
441	MAPT	6.85753	1.32627	7.00631e-12	1.30034e-10	TRNA 9
442	ABRACL	6.84119	1.70609	7.85398e-12	1.45114e-10	TRNA 9
443	YRDC	6.83991	1.85549	7.92422e-12	1.46085e-10	TRNA 9
444	DPAGT1	6.83417	1.06231	8.24797e-12	1.51378e-10	TRNA 9
445	NARF	6.80261	1.07023	1.02741e-11	1.86288e-10	TRNA 9
446	PRAC2	6.79536	1.66969	1.08046e-11	1.94624e-10	TRNA 9
447	MPG	6.78651	1.00757	1.1488e-11	2.05812e-10	TRNA 9
448	TRADD	6.78252	1.37293	1.18095e-11	2.11114e-10	TRNA 9
449	EPB41	6.78045	1.03427	1.19802e-11	2.13012e-10	TRNA 9
450	RAB11FIP1	6.76483	1.05307	1.33468e-11	2.34534e-10	TRNA 9
451	RORC	6.76292	1.28071	1.35242e-11	2.374e-10	TRNA 9
452	PMPCA	6.75494	1.12348	1.4289e-11	2.50558e-10	TRNA 9
453	DCTPP1	6.74395	1.08433	1.54143e-11	2.68444e-10	TRNA 9
454	MACROD1	6.73191	1.37982	1.67451e-11	2.89629e-10	TRNA 9
455	CLDN7	6.72226	1.53601	1.78921e-11	3.07216e-10	TRNA 9
456	TBRG4	6.71055	1.21284	1.93895e-11	3.30863e-10	TRNA 9
457	NIT2	6.70082	1.02651	2.07248e-11	3.52919e-10	TRNA 9
458	HIST2H2AA4	6.70027	1.86104	2.0804e-11	3.53904e-10	TRNA 9
459	MAP2K3	6.69596	1.12586	2.14258e-11	3.62985e-10	TRNA 9
460	DCAF13	6.69309	1.11116	2.18503e-11	3.69042e-10	TRNA 9
461	CCDC85B	6.68783	1.0444	2.26501e-11	3.8177e-10	TRNA 9
462	ADGRE5	6.6848	1.05587	2.31235e-11	3.88956e-10	TRNA 9
463	LARGE2	6.67827	1.33596	2.41784e-11	4.05873e-10	TRNA 9
464	ITPR3	6.67771	1.18112	2.42706e-11	4.07007e-10	TRNA 9
465	COX16	6.67364	1.39158	2.49528e-11	4.17177e-10	TRNA 9
466	YBEY	6.6683	1.2459	2.58777e-11	4.31765e-10	TRNA 9
467	ATXN2L	6.6577	1.0892	2.7814e-11	4.59892e-10	TRNA 9
468	RAPGEF4	6.63921	2.22114	3.15367e-11	5.18331e-10	TRNA 9
469	SUSD6	6.63905	1.22055	3.15708e-11	5.18376e-10	TRNA 9
470	POP7	6.60876	1.16714	3.87544e-11	6.25753e-10	TRNA 9
471	RPP25L	6.58844	1.343	4.44477e-11	7.08675e-10	TRNA 9
472	ZNF581	6.58023	1.7729	4.69726e-11	7.45335e-10	TRNA 9
473	UMPS	6.57321	1.53493	4.92405e-11	7.76843e-10	TRNA 9
474	DKC1	6.57162	1.27836	4.97707e-11	7.84458e-10	TRNA 9
475	MARS	6.55727	1.17013	5.48006e-11	8.58006e-10	TRNA 9
476	LDLRAD3	6.5391	1.38635	6.18901e-11	9.60809e-10	TRNA 9
477	GNAI1	6.53822	1.10204	6.2254e-11	9.6555e-10	TRNA 9
478	RNF144A	6.52667	1.32331	6.72499e-11	1.0343e-09	TRNA 9
479	PDP1	6.52459	1.19007	6.81862e-11	1.04675e-09	TRNA 9
480	ZNHIT3	6.51742	1.05664	7.1527e-11	1.09701e-09	TRNA 9
481	NAE1	6.5069	1.15018	7.67181e-11	1.17336e-09	TRNA 9
482	TCF3	6.50658	1.32247	7.6881e-11	1.17477e-09	TRNA 9
483	UCK2	6.50578	2.0061	7.72898e-11	1.17992e-09	TRNA 9
484	RABGGTB	6.50124	1.07279	7.96609e-11	1.21275e-09	TRNA 9
485	PSD3	6.49805	1.40102	8.13671e-11	1.23645e-09	TRNA 9
486	EXOSC4	6.49112	1.10781	8.52024e-11	1.28998e-09	TRNA 9
487	TRUB2	6.48849	1.25594	8.67029e-11	1.3115e-09	TRNA 9
488	PFDN6	6.48036	1.13471	9.15061e-11	1.37659e-09	TRNA 9
489	SGSH	6.47526	1.23381	9.46518e-11	1.41618e-09	TRNA 9
490	THEM6	6.47151	1.33511	9.70289e-11	1.44781e-09	TRNA 9
491	EIF4EBP3	6.46848	1.98553	9.89934e-11	1.47446e-09	TRNA 9
492	EPHB4	6.45796	1.03291	1.06124e-10	1.56654e-09	TRNA 9
493	ARHGDIB	6.44337	1.00993	1.16847e-10	1.7141e-09	TRNA 9
494	UCKL1	6.44202	1.19802	1.17895e-10	1.72795e-09	TRNA 9
495	MAP2K1	6.43174	1.07181	1.26155e-10	1.83597e-09	TRNA 9
496	CDC14A	6.40495	1.54577	1.50414e-10	2.17561e-09	TRNA 9
497	PLPP2	6.40344	1.11059	1.51915e-10	2.19347e-09	TRNA 9
498	WDR75	6.39411	1.04047	1.61481e-10	2.3154e-09	TRNA 9
499	SEMA3F	6.39164	1.26643	1.64112e-10	2.34905e-09	TRNA 9
500	DDX54	6.3859	1.14325	1.70387e-10	2.43255e-09	TRNA 9
501	CYP39A1	6.38391	1.13361	1.7262e-10	2.4623e-09	TRNA 9
502	AL121790.1	6.37945	1.17113	1.77727e-10	2.53295e-09	TRNA 9
503	FEV	6.35689	1.15968	2.05877e-10	2.89666e-09	TRNA 9
504	TFEB	6.35562	1.48761	2.07593e-10	2.91831e-09	TRNA 9
505	RUVBL1	6.33266	1.51374	2.40969e-10	3.35326e-09	TRNA 9
506	TMEM126A	6.32365	1.03119	2.55449e-10	3.53986e-09	TRNA 9
507	TIMM10	6.31082	1.0678	2.77558e-10	3.8079e-09	TRNA 9
508	ATP8A1	6.29408	1.00537	3.09222e-10	4.19699e-09	TRNA 9
509	HSBP1L1	6.29074	1.08704	3.15966e-10	4.28499e-09	TRNA 9
510	INTS5	6.28818	1.49555	3.212e-10	4.3524e-09	TRNA 9
511	SFTPA2	6.28452	1.08966	3.28872e-10	4.43816e-09	TRNA 9
512	AKT1S1	6.28452	1.09838	3.28872e-10	4.43816e-09	TRNA 9
513	PLIN2	6.25471	1.31797	3.9826e-10	5.30093e-09	TRNA 9
514	ACTL6A	6.24506	1.24786	4.23627e-10	5.62498e-09	TRNA 9
515	ZNF350-AS1	6.24243	2.17825	4.30815e-10	5.71583e-09	TRNA 9
516	TTYH3	6.23829	1.83289	4.42384e-10	5.84584e-09	TRNA 9
517	MVB12A	6.22713	1.08527	4.75058e-10	6.23273e-09	TRNA 9
518	PRR36	6.22601	1.65754	4.78452e-10	6.2673e-09	TRNA 9
519	HPCAL1	6.2241	1.05327	4.84325e-10	6.33419e-09	TRNA 9
520	BOP1	6.20768	1.80601	5.3772e-10	6.97727e-09	TRNA 9
521	PCCB	6.20545	1.19835	5.45407e-10	7.06591e-09	TRNA 9
522	AAMDC	6.19341	1.00419	5.88748e-10	7.56216e-09	TRNA 9
523	GLRX	6.17963	1.04306	6.42541e-10	8.15795e-09	TRNA 9
524	FAM234B	6.17341	1.90977	6.68335e-10	8.42715e-09	TRNA 9
525	TMEM69	6.16982	1.0973	6.83674e-10	8.60741e-09	TRNA 9
526	AGPAT5	6.16886	1.14257	6.87821e-10	8.64645e-09	TRNA 9
527	ZNF614	6.16289	1.14836	7.14307e-10	8.95894e-09	TRNA 9
528	ABCA2	6.16105	1.08617	7.22627e-10	9.04954e-09	TRNA 9
529	POLR1C	6.15157	1.14498	7.67205e-10	9.54988e-09	TRNA 9
530	RPA3	6.15021	1.15403	7.73788e-10	9.61733e-09	TRNA 9
531	FZD8	6.14264	1.44636	8.11605e-10	1.00195e-08	TRNA 9
532	TRIM36	6.13021	1.04852	8.77648e-10	1.07544e-08	TRNA 9
533	BHLHE41	6.13005	1.28514	8.78528e-10	1.07572e-08	TRNA 9
534	NAALADL2	6.12925	1.29303	8.8294e-10	1.08033e-08	TRNA 9
535	PROM2	6.12184	1.03678	9.25021e-10	1.12764e-08	TRNA 9
536	CRAT	6.11905	1.19609	9.4136e-10	1.14502e-08	TRNA 9
537	ACSM1	6.11777	1.89609	9.48922e-10	1.15337e-08	TRNA 9
538	EPHB3	6.11729	1.65584	9.51773e-10	1.15429e-08	TRNA 9
539	BEND4	6.10311	1.07329	1.04026e-09	1.2515e-08	TRNA 9
540	UBE2S	6.09386	1.43995	1.10219e-09	1.32215e-08	TRNA 9
541	POLB	6.07059	1.06234	1.27444e-09	1.50796e-08	TRNA 9
542	HDHD5	6.06963	1.61011	1.28205e-09	1.51372e-08	TRNA 9
543	PKP3	6.06883	1.02121	1.28843e-09	1.51799e-08	TRNA 9
544	PSMG3	6.05736	1.6128	1.38378e-09	1.61764e-08	TRNA 9
545	NUDT19	6.04141	1.02397	1.52769e-09	1.77333e-08	TRNA 9
546	RCC2	6.02563	1.33935	1.6845e-09	1.94577e-08	TRNA 9
547	SLC38A11	6.02308	1.01399	1.71127e-09	1.97256e-08	TRNA 9
548	SCARB1	6.01431	1.29079	1.8065e-09	2.07653e-08	TRNA 9
549	LLGL2	6.01232	1.21953	1.82885e-09	2.09494e-08	TRNA 9
550	SPINT1-AS1	6.00658	1.01483	1.89474e-09	2.16292e-08	TRNA 9
551	B4GALNT4	5.98889	2.28451	2.11281e-09	2.37572e-08	TRNA 9
552	CENPN	5.9853	1.53684	2.1599e-09	2.42537e-08	TRNA 9
553	AEN	5.98466	1.12363	2.16838e-09	2.43324e-08	TRNA 9
554	GOSR1	5.95868	1.08658	2.54285e-09	2.82362e-08	TRNA 9
555	TAP1	5.95517	1.01622	2.59798e-09	2.87624e-08	TRNA 9
556	HNRNPA1P48	5.94704	1.2995	2.73031e-09	3.00863e-08	TRNA 9
557	IQANK1	5.94545	1.14544	2.75702e-09	3.03199e-08	TRNA 9
558	ZNF770	5.93556	1.01623	2.92836e-09	3.20336e-08	TRNA 9
559	KLF16	5.92855	1.89135	3.05621e-09	3.33218e-08	TRNA 9
560	BLOC1S4	5.92544	1.18897	3.11459e-09	3.39359e-08	TRNA 9
561	RCHY1	5.92297	1.37204	3.16177e-09	3.44272e-08	TRNA 9
562	LINC00920	5.90559	2.09144	3.51377e-09	3.79846e-08	TRNA 9
563	NTPCR	5.89268	1.1008	3.79976e-09	4.06635e-08	TRNA 9
564	RALGDS	5.89045	1.05442	3.85144e-09	4.10704e-08	TRNA 9
565	PHOSPHO2	5.88312	1.4924	4.0261e-09	4.26849e-08	TRNA 9
566	MAPKAPK3	5.87212	1.06222	4.30262e-09	4.52968e-08	TRNA 9
567	KIAA0100	5.871	1.00179	4.33168e-09	4.55447e-08	TRNA 9
568	SDK1	5.86367	1.44239	4.52749e-09	4.74223e-08	TRNA 9
569	PREP	5.85554	1.34164	4.75465e-09	4.95503e-08	TRNA 9
570	MRM3	5.84677	1.75481	5.01205e-09	5.18728e-08	TRNA 9
571	LINC00662	5.84119	1.33357	5.18286e-09	5.35065e-08	TRNA 9
572	ZNF765	5.84055	1.13569	5.20274e-09	5.36782e-08	TRNA 9
573	WIPI1	5.82366	1.35124	5.75738e-09	5.87039e-08	TRNA 9
574	PHLDB3	5.80556	1.03269	6.41499e-09	6.44935e-08	TRNA 9
575	PLRG1	5.79496	1.12417	6.83364e-09	6.8122e-08	TRNA 9
576	PIK3R2	5.79337	1.25036	6.89885e-09	6.86716e-08	TRNA 9
577	SAMD13	5.79321	1.61922	6.90541e-09	6.86716e-08	TRNA 9
578	SEH1L	5.79162	1.13093	6.97129e-09	6.92017e-08	TRNA 9
579	C2orf72	5.78596	1.77834	7.21012e-09	7.13582e-08	TRNA 9
580	RNF43	5.77392	1.25286	7.74482e-09	7.63755e-08	TRNA 9
581	TRIB3	5.77296	1.42437	7.78893e-09	7.67188e-08	TRNA 9
582	TMEM132A	5.77169	2.15136	7.84812e-09	7.72558e-08	TRNA 9
583	ZNF598	5.76499	1.12321	8.16612e-09	7.98627e-08	TRNA 9
584	ARMC6	5.76149	1.24721	8.33766e-09	8.12037e-08	TRNA 9
585	SF3B4	5.72857	1.00964	1.01282e-08	9.70971e-08	TRNA 9
586	AP004609.3	5.71095	1.09984	1.12346e-08	1.0659e-07	TRNA 9
587	SARM1	5.70649	1.05069	1.15331e-08	1.09046e-07	TRNA 9
588	ICAM3	5.68895	1.15205	1.2782e-08	1.19217e-07	TRNA 9
589	MZT1	5.68808	1.02498	1.28478e-08	1.19763e-07	TRNA 9
590	RCC1	5.68672	1.59484	1.29501e-08	1.20581e-07	TRNA 9
591	POLE3	5.68449	1.0672	1.31204e-08	1.2196e-07	TRNA 9
592	DOCK5	5.67365	1.07257	1.39787e-08	1.2891e-07	TRNA 9
593	LIPE-AS1	5.65811	1.04702	1.53052e-08	1.39752e-07	TRNA 9
594	CLDN8	5.64942	1.41861	1.60991e-08	1.46354e-07	TRNA 9
595	NIPSNAP1	5.63332	1.13468	1.76775e-08	1.593e-07	TRNA 9
596	MYO1E	5.60757	1.3047	2.05183e-08	1.81533e-07	TRNA 9
597	LRP5	5.60207	1.08517	2.11803e-08	1.87189e-07	TRNA 9
598	CEBPA	5.60048	1.0302	2.1376e-08	1.88717e-07	TRNA 9
599	NSMAF	5.59984	1.1547	2.14548e-08	1.89196e-07	TRNA 9
600	ACBD6	5.5835	1.1322	2.35723e-08	2.06218e-07	TRNA 9
601	LIPH	5.56087	1.44701	2.6844e-08	2.32607e-07	TRNA 9
602	PAOX	5.56079	1.01331	2.68563e-08	2.32607e-07	TRNA 9
603	PYM1	5.54628	1.22546	2.91813e-08	2.50789e-07	TRNA 9
604	TNFRSF21	5.5305	1.89478	3.19324e-08	2.72431e-07	TRNA 9
605	DBNDD1	5.50148	1.98447	3.76607e-08	3.15297e-07	TRNA 9
606	TSFM	5.47454	1.11922	4.38641e-08	3.62455e-07	TRNA 9
607	MICAL2	5.4692	1.19708	4.52063e-08	3.71872e-07	TRNA 9
608	INTS8	5.46243	1.04666	4.69666e-08	3.85392e-07	TRNA 9
609	MYEF2	5.45781	1.46188	4.82056e-08	3.93604e-07	TRNA 9
610	RNF208	5.43868	1.04317	5.36781e-08	4.3336e-07	TRNA 9
611	SURF2	5.43573	1.18244	5.45736e-08	4.3973e-07	TRNA 9
612	SNHG15	5.42584	1.50381	5.76817e-08	4.61621e-07	TRNA 9
613	GAR1	5.42074	1.05799	5.93523e-08	4.73614e-07	TRNA 9
614	PLEKHM2	5.42018	1.16033	5.95378e-08	4.74865e-07	TRNA 9
615	PGAM5	5.4166	1.05808	6.0744e-08	4.83086e-07	TRNA 9
616	RARRES3	5.40639	1.05513	6.4306e-08	5.10431e-07	TRNA 9
617	CUL7	5.38687	1.05799	7.16966e-08	5.63945e-07	TRNA 9
618	SLC25A42	5.38599	1.39859	7.2047e-08	5.66432e-07	TRNA 9
619	TRMT2A	5.38527	1.08628	7.2335e-08	5.68155e-07	TRNA 9
620	BRIX1	5.37826	1.14201	7.52099e-08	5.8794e-07	TRNA 9
621	LYRM4	5.36726	1.16409	7.99423e-08	6.20529e-07	TRNA 9
622	SAMD1	5.35865	1.2889	8.38458e-08	6.49e-07	TRNA 9
623	DAPK1	5.35761	1.46013	8.4328e-08	6.52121e-07	TRNA 9
624	TUFT1	5.3443	1.22332	9.07654e-08	6.97007e-07	TRNA 9
625	DPP3	5.34247	1.12605	9.16884e-08	7.02772e-07	TRNA 9
626	SAMD5	5.33856	1.68333	9.36853e-08	7.16433e-07	TRNA 9
627	CSNK1G2	5.33641	1.05749	9.48036e-08	7.24648e-07	TRNA 9
628	TRIM14	5.33043	1.20819	9.7978e-08	7.45807e-07	TRNA 9
629	RAP1GAP2	5.31928	1.35004	1.04181e-07	7.88664e-07	TRNA 9
630	NUP210	5.31665	1.24634	1.05698e-07	7.99046e-07	TRNA 9
631	CNOT9	5.30947	1.13396	1.09943e-07	8.29244e-07	TRNA 9
632	GRPEL1	5.30907	1.13544	1.10184e-07	8.3068e-07	TRNA 9
633	EXOSC5	5.3086	1.55736	1.10473e-07	8.32482e-07	TRNA 9
634	KCTD15	5.30517	1.22134	1.12569e-07	8.47503e-07	TRNA 9
635	GABRB3	5.30166	1.06587	1.14754e-07	8.62771e-07	TRNA 9
636	RNF39	5.2976	1.24446	1.17337e-07	8.80591e-07	TRNA 9
637	FLAD1	5.29616	1.01656	1.18263e-07	8.86326e-07	TRNA 9
638	GREM1	5.29138	1.1897	1.21398e-07	9.08586e-07	TRNA 9
[truncated: 11,857 more rows]

## Sheet: Luminal epithelium
	names	scores	logfoldchanges	pvals	pvals_adj	sample
0	KLK3	18.7784	4.214	1.13444e-78	1.96428e-74	BPH 3
1	KLK2	18.6893	3.98255	6.05173e-78	5.23929e-74	BPH 3
2	ACPP	18.3975	3.9589	1.37479e-75	7.93481e-72	BPH 3
3	RDH11	18.0742	3.59732	5.0918e-73	2.20411e-69	BPH 3
4	NKX3-1	17.8044	3.66719	6.53079e-71	2.26161e-67	BPH 3
5	RBM47	17.1362	3.87023	7.96414e-66	2.29832e-62	BPH 3
6	MSMB	17.0353	3.9309	4.49519e-65	1.11192e-61	BPH 3
7	MLPH	15.8698	3.35302	1.0263e-56	2.22129e-53	BPH 3
8	SPINT2	15.3543	2.48714	3.31482e-53	6.37734e-50	BPH 3
9	NEFH	15.0936	3.76734	1.78416e-51	3.08928e-48	BPH 3
10	KLK4	14.8338	3.38008	8.85197e-50	1.39338e-46	BPH 3
11	PMEPA1	14.3698	2.04729	8.00911e-47	1.15565e-43	BPH 3
12	SFN	14.3428	2.76855	1.18221e-46	1.57461e-43	BPH 3
13	TMPRSS2	14.2141	3.49057	7.49081e-46	9.26452e-43	BPH 3
14	LRRC26	14.1008	3.08149	3.75677e-45	4.33657e-42	BPH 3
15	HOXB13	13.9554	2.94696	2.91483e-44	2.99202e-41	BPH 3
16	AZGP1	13.5945	2.55695	4.31984e-42	4.15545e-39	BPH 3
17	SLC45A3	13.391	3.20807	6.82702e-41	6.22157e-38	BPH 3
18	MLEC	13.2338	1.94582	5.59613e-40	4.61414e-37	BPH 3
19	SORD	13.138	2.99153	1.99517e-39	1.57029e-36	BPH 3
20	DHRS7	13.0373	2.17131	7.50731e-39	5.6517e-36	BPH 3
21	NEAT1	12.9241	1.35323	3.28934e-38	2.37312e-35	BPH 3
22	MALAT1	12.3438	1.26806	5.26227e-35	3.50447e-32	BPH 3
23	TSPAN1	12.2796	2.81326	1.16531e-34	7.4731e-32	BPH 3
24	SEC11C	12.2083	2.26482	2.80821e-34	1.73658e-31	BPH 3
25	HSP90AA1	12.135	1.13065	6.88699e-34	4.11201e-31	BPH 3
26	RAB3B	11.9779	3.75227	4.63961e-33	2.53861e-30	BPH 3
27	ERGIC1	11.977	1.94795	4.69162e-33	2.53861e-30	BPH 3
28	H1F0	11.6798	2.126	1.61744e-31	8.00172e-29	BPH 3
29	AMD1	11.5543	2.1591	7.02025e-31	3.37654e-28	BPH 3
30	PKP1	11.4867	2.98342	1.53804e-30	7.19591e-28	BPH 3
31	EFNA1	11.4822	2.46414	1.6208e-30	7.19591e-28	BPH 3
32	SLC9A3R1	11.3901	1.76232	4.68244e-30	2.02691e-27	BPH 3
33	BCAM	11.3524	1.95755	7.21366e-30	3.04645e-27	BPH 3
34	RLN1	11.2759	3.96188	1.72646e-29	7.11756e-27	BPH 3
35	CKB	11.1557	1.25795	6.71605e-29	2.70438e-26	BPH 3
36	PRDX4	11.1034	1.91937	1.20789e-28	4.64769e-26	BPH 3
37	ELK4	11.0856	2.153	1.4731e-28	5.54493e-26	BPH 3
38	GLMP	11.0829	2.0981	1.51946e-28	5.59775e-26	BPH 3
39	SPON2	11.0172	1.8609	3.15651e-28	1.11541e-25	BPH 3
40	DHCR24	10.8268	2.35907	2.57012e-27	8.39653e-25	BPH 3
41	LINC01297	10.7409	3.36287	6.53976e-27	2.05884e-24	BPH 3
42	CYB561	10.7242	2.42593	7.83824e-27	2.42355e-24	BPH 3
43	KRT8	10.678	1.86425	1.29085e-26	3.85362e-24	BPH 3
44	DYNLL2	10.6259	1.41567	2.25802e-26	6.62671e-24	BPH 3
45	TMEFF2	10.5375	2.41991	5.80004e-26	1.6738e-23	BPH 3
46	CPE	10.5275	1.74252	6.45551e-26	1.80286e-23	BPH 3
47	PDIA3	10.5042	1.38552	8.26546e-26	2.27169e-23	BPH 3
48	TBX3	10.4078	1.42071	2.28356e-25	6.1781e-23	BPH 3
49	ERBB3	10.2706	2.73556	9.56514e-25	2.54801e-22	BPH 3
50	MME	10.2547	2.1443	1.12669e-24	2.95585e-22	BPH 3
51	SLC25A37	10.2218	2.19494	1.58309e-24	4.09123e-22	BPH 3
52	STEAP2	10.1756	2.02602	2.5478e-24	6.39351e-22	BPH 3
53	EIF4A1	10.168	1.50907	2.75404e-24	6.81231e-22	BPH 3
54	ZG16B	10.071	2.84507	7.42414e-24	1.76095e-21	BPH 3
55	ENTPD5	9.98056	2.70464	1.85415e-23	4.33846e-21	BPH 3
56	P4HB	9.958	1.06755	2.32685e-23	5.37191e-21	BPH 3
57	AOC1	9.83413	3.56414	8.02575e-23	1.71563e-20	BPH 3
58	CD24	9.80991	1.48547	1.02059e-22	2.15506e-20	BPH 3
59	GSR	9.78135	1.83668	1.35398e-22	2.8246e-20	BPH 3
60	BASP1	9.77709	2.10419	1.41207e-22	2.91072e-20	BPH 3
61	PTPRF	9.75056	1.69696	1.8345e-22	3.73698e-20	BPH 3
62	NIPAL3	9.71451	2.764	2.61506e-22	5.14542e-20	BPH 3
63	CHRM1	9.6694	3.67612	4.06768e-22	7.73978e-20	BPH 3
64	STAP2	9.43986	2.81787	3.73279e-21	6.5286e-19	BPH 3
65	TRPV6	9.4076	3.3508	5.07609e-21	8.72521e-19	BPH 3
66	DPP4	9.32662	3.23705	1.09304e-20	1.83748e-18	BPH 3
67	CD9	9.27134	1.34662	1.8383e-20	3.03144e-18	BPH 3
68	RPN2	9.25155	1.26017	2.21255e-20	3.61418e-18	BPH 3
69	H2AFJ	9.24952	1.39695	2.25506e-20	3.64919e-18	BPH 3
70	CD177	9.2412	3.47017	2.43751e-20	3.90791e-18	BPH 3
71	SYT7	9.22243	3.04634	2.90434e-20	4.61364e-18	BPH 3
72	BCAT2	9.20968	2.03263	3.27112e-20	5.14904e-18	BPH 3
73	TSPYL1	9.13831	1.30545	6.34362e-20	9.72034e-18	BPH 3
74	SCPEP1	9.11603	1.36717	7.79263e-20	1.16318e-17	BPH 3
75	HIPK2	9.09579	1.95425	9.39053e-20	1.38972e-17	BPH 3
76	FAAH	8.98596	2.51229	2.56479e-19	3.6702e-17	BPH 3
77	SLC39A6	8.96239	1.72857	3.17717e-19	4.50924e-17	BPH 3
78	FXYD3	8.87216	1.63934	7.17375e-19	1.00987e-16	BPH 3
79	ZKSCAN1	8.86366	1.58608	7.74297e-19	1.08121e-16	BPH 3
80	PAK1IP1	8.8301	2.33983	1.04579e-18	1.44863e-16	BPH 3
81	KIAA1324	8.82798	2.33528	1.06586e-18	1.46471e-16	BPH 3
82	PSMA4	8.76659	1.29598	1.84152e-18	2.49108e-16	BPH 3
83	NANS	8.76132	2.18585	1.92968e-18	2.59011e-16	BPH 3
84	RAB27A	8.75818	1.85168	1.98425e-18	2.64286e-16	BPH 3
85	HGD	8.74885	3.87018	2.15547e-18	2.84901e-16	BPH 3
86	ANO7	8.6846	3.18684	3.80087e-18	4.94828e-16	BPH 3
87	NTAN1	8.632	1.80688	6.02901e-18	7.79047e-16	BPH 3
88	PI15	8.61101	2.11512	7.24183e-18	9.22003e-16	BPH 3
89	ATP2C1	8.59326	1.63161	8.45338e-18	1.0684e-15	BPH 3
90	SLC44A4	8.58947	1.87494	8.73693e-18	1.09623e-15	BPH 3
91	FOXA1	8.57986	2.20087	9.49898e-18	1.18327e-15	BPH 3
92	SLC14A1	8.56507	1.70339	1.08012e-17	1.33588e-15	BPH 3
93	CANT1	8.55102	1.71788	1.22009e-17	1.49829e-15	BPH 3
94	SLC30A4	8.49851	2.62252	1.92042e-17	2.3417e-15	BPH 3
95	CREB3L4	8.42825	2.32287	3.50868e-17	4.24845e-15	BPH 3
96	SURF4	8.40773	1.19566	4.18026e-17	5.02647e-15	BPH 3
97	GRIPAP1	8.35818	1.70857	6.36936e-17	7.50241e-15	BPH 3
98	DDR1	8.34043	1.5436	7.40207e-17	8.60181e-15	BPH 3
99	CD38	8.30373	2.50896	1.00893e-16	1.16464e-14	BPH 3
100	HIST1H2AC	8.30142	2.17211	1.02875e-16	1.17966e-14	BPH 3
101	ARG2	8.29809	3.13236	1.05798e-16	1.20104e-14	BPH 3
102	FAM135A	8.28238	2.25807	1.20742e-16	1.3488e-14	BPH 3
103	RCAN3	8.28145	2.04973	1.21683e-16	1.3506e-14	BPH 3
104	PLPP1	8.27184	1.23174	1.3191e-16	1.44559e-14	BPH 3
105	KRT18	8.25779	1.61227	1.484e-16	1.60845e-14	BPH 3
106	CD46	8.2576	1.2037	1.4863e-16	1.60845e-14	BPH 3
107	DCXR	8.24226	1.35766	1.68994e-16	1.81748e-14	BPH 3
108	FASN	8.22987	1.7047	1.8742e-16	2.0032e-14	BPH 3
109	CDH1	8.21896	1.8226	2.05276e-16	2.16896e-14	BPH 3
110	EPHX2	8.19437	1.95616	2.5191e-16	2.61187e-14	BPH 3
111	TSR3	8.18078	1.4929	2.82011e-16	2.90492e-14	BPH 3
112	PDXDC1	8.11801	1.55985	4.73885e-16	4.77053e-14	BPH 3
113	C19orf48	8.0827	1.89428	6.33494e-16	6.34043e-14	BPH 3
114	CYB5B	8.07808	1.51175	6.57967e-16	6.54753e-14	BPH 3
115	TRPM4	8.07734	1.9127	6.61968e-16	6.5497e-14	BPH 3
116	SPDEF	8.05829	2.70228	7.73673e-16	7.61144e-14	BPH 3
117	ABCC4	8.04415	2.00876	8.68468e-16	8.49577e-14	BPH 3
118	BMPR1B	8.02335	3.47514	1.029e-15	1.00096e-13	BPH 3
119	ANXA1	8.0093	1.14559	1.15365e-15	1.10975e-13	BPH 3
120	RCN1	7.99062	1.09561	1.34257e-15	1.28434e-13	BPH 3
121	CISD3	7.98304	1.78408	1.42768e-15	1.35826e-13	BPH 3
122	SLC39A7	7.97999	1.41887	1.46341e-15	1.37712e-13	BPH 3
123	EPN1	7.96502	1.40081	1.652e-15	1.54619e-13	BPH 3
124	PLA2G2A	7.94366	1.39873	1.96296e-15	1.82735e-13	BPH 3
125	NDRG1	7.91445	1.31237	2.48347e-15	2.2873e-13	BPH 3
126	PLEKHH1	7.90271	3.05789	2.72903e-15	2.50016e-13	BPH 3
127	LMAN1	7.82774	1.33554	4.96722e-15	4.43337e-13	BPH 3
128	DSG2	7.81054	2.1522	5.69414e-15	5.05611e-13	BPH 3
129	RNASE4	7.76728	1.15195	8.01888e-15	7.04807e-13	BPH 3
130	SCD	7.76247	2.20823	8.32885e-15	7.28354e-13	BPH 3
131	DSP	7.75249	1.69885	9.01079e-15	7.83525e-13	BPH 3
132	ARAF	7.73382	1.50011	1.04369e-14	8.94632e-13	BPH 3
133	CPLX3	7.72882	3.06284	1.08544e-14	9.25833e-13	BPH 3
134	RAB3D	7.72346	2.06653	1.13211e-14	9.60908e-13	BPH 3
135	GAMT	7.68112	1.38491	1.57699e-14	1.32551e-12	BPH 3
136	KRT15	7.66393	1.14975	1.80329e-14	1.50841e-12	BPH 3
137	GP2	7.64821	2.78626	2.0379e-14	1.69077e-12	BPH 3
138	SRPRB	7.61272	1.55359	2.68396e-14	2.2025e-12	BPH 3
139	PM20D2	7.58295	1.73017	3.37788e-14	2.74592e-12	BPH 3
140	POMGNT1	7.54264	1.55308	4.60539e-14	3.72628e-12	BPH 3
141	EZR	7.52767	1.01693	5.16547e-14	4.16e-12	BPH 3
142	ADI1	7.52637	1.16197	5.2169e-14	4.18197e-12	BPH 3
143	NAPRT	7.4992	1.52345	6.42109e-14	5.07677e-12	BPH 3
144	FKBP2	7.47534	1.15097	7.70018e-14	6.06039e-12	BPH 3
145	PDE9A	7.47387	2.17649	7.78727e-14	6.1012e-12	BPH 3
146	G3BP2	7.46545	1.1549	8.30134e-14	6.47467e-12	BPH 3
147	ARFGEF3	7.43319	2.92891	1.06009e-13	8.12189e-12	BPH 3
148	PSMC1	7.39889	1.22103	1.37323e-13	1.04288e-11	BPH 3
149	TRPM8	7.39159	3.87434	1.45082e-13	1.09699e-11	BPH 3
150	SHROOM1	7.38993	1.87209	1.46909e-13	1.10597e-11	BPH 3
151	TM9SF2	7.3841	1.07542	1.53485e-13	1.15047e-11	BPH 3
152	TSC22D3	7.30673	1.05529	2.73726e-13	1.98308e-11	BPH 3
153	BIK	7.30294	2.77978	2.81552e-13	2.03128e-11	BPH 3
154	TMEM79	7.274	2.65171	3.48988e-13	2.50736e-11	BPH 3
155	DHTKD1	7.23129	2.2643	4.78413e-13	3.40894e-11	BPH 3
156	CHID1	7.2117	1.17779	5.52592e-13	3.85812e-11	BPH 3
157	STT3A	7.18045	1.35196	6.94822e-13	4.77415e-11	BPH 3
158	EBF4	7.13256	1.30184	9.85159e-13	6.71576e-11	BPH 3
159	SEC14L2	7.12665	2.59054	1.02843e-12	6.95593e-11	BPH 3
160	RAB4A	7.11417	1.49651	1.1259e-12	7.55617e-11	BPH 3
161	ABHD17C	7.08144	2.42211	1.42661e-12	9.46426e-11	BPH 3
162	TMEM30B	7.06083	2.04394	1.65513e-12	1.08146e-10	BPH 3
163	MANF	7.03134	1.27977	2.04561e-12	1.31934e-10	BPH 3
164	ZNF532	7.03106	1.27918	2.04968e-12	1.31934e-10	BPH 3
165	STEAP1	7.01535	2.16635	2.2938e-12	1.47101e-10	BPH 3
166	PLPP5	7.0098	1.56757	2.3866e-12	1.52487e-10	BPH 3
167	TNFSF10	6.95868	1.28235	3.4348e-12	2.17057e-10	BPH 3
168	TBL1XR1	6.95147	1.16206	3.61505e-12	2.27617e-10	BPH 3
169	ZNF217	6.94102	1.39211	3.89274e-12	2.4365e-10	BPH 3
170	ACACA	6.94084	1.56595	3.89784e-12	2.4365e-10	BPH 3
171	ATP6AP1	6.92558	1.14782	4.34182e-12	2.69457e-10	BPH 3
172	LAMP2	6.88981	1.17652	5.58677e-12	3.44252e-10	BPH 3
173	EPCAM	6.88833	1.92596	5.64515e-12	3.46617e-10	BPH 3
174	LFNG	6.87243	1.87011	6.31179e-12	3.86179e-10	BPH 3
175	HERPUD1	6.84423	1.14113	7.68864e-12	4.68764e-10	BPH 3
176	NPY	6.70085	3.22681	2.07205e-11	1.24144e-09	BPH 3
177	KRT14	6.68643	1.34402	2.28676e-11	1.356e-09	BPH 3
178	SPCS2	6.67848	1.04639	2.41429e-11	1.42674e-09	BPH 3
179	TMEM205	6.66739	1.03702	2.60394e-11	1.52838e-09	BPH 3
180	SLC12A2	6.65556	1.51794	2.8223e-11	1.64539e-09	BPH 3
181	FAM174B	6.64252	2.20178	3.08361e-11	1.77384e-09	BPH 3
182	CXADR	6.62505	1.66253	3.4713e-11	1.99025e-09	BPH 3
183	CFB	6.62228	1.44111	3.53708e-11	2.02127e-09	BPH 3
184	AFDN	6.60628	1.59562	3.94086e-11	2.23725e-09	BPH 3
185	NAPA	6.59112	1.11158	4.36511e-11	2.46195e-09	BPH 3
186	PPM1K	6.56219	1.30205	5.30237e-11	2.96163e-09	BPH 3
187	LCN2	6.55239	2.68286	5.66236e-11	3.15253e-09	BPH 3
188	MGST1	6.53926	1.02404	6.18229e-11	3.43097e-09	BPH 3
189	TMEM141	6.46161	1.39454	1.03595e-10	5.71256e-09	BPH 3
190	CRYBG1	6.4434	1.65894	1.16827e-10	6.40146e-09	BPH 3
191	AP000527.1	6.43684	3.73669	1.2199e-10	6.66328e-09	BPH 3
192	AFF3	6.43129	2.05874	1.26527e-10	6.88933e-09	BPH 3
193	NUDT4	6.42454	1.22442	1.32269e-10	7.17941e-09	BPH 3
194	RCN2	6.41271	1.05723	1.42958e-10	7.73534e-09	BPH 3
195	ELOVL5	6.41003	1.07851	1.45494e-10	7.84807e-09	BPH 3
196	SMARCC1	6.4091	1.27775	1.46379e-10	7.87128e-09	BPH 3
197	FAM213A	6.40725	1.05921	1.48164e-10	7.94262e-09	BPH 3
198	KIAA1522	6.40448	1.63646	1.50883e-10	8.03856e-09	BPH 3
199	SEZ6L2	6.40393	1.87466	1.51432e-10	8.04309e-09	BPH 3
200	WSB2	6.39616	1.45664	1.59333e-10	8.4264e-09	BPH 3
201	HOMER2	6.34014	2.04708	2.29557e-10	1.19005e-08	BPH 3
202	TP53INP1	6.33469	1.27701	2.37826e-10	1.22195e-08	BPH 3
203	ARFGAP3	6.26905	1.25428	3.63256e-10	1.84994e-08	BPH 3
204	TM7SF2	6.24548	2.12317	4.22508e-10	2.12666e-08	BPH 3
205	FKBP4	6.21331	1.25098	5.18809e-10	2.59629e-08	BPH 3
206	FAM111A	6.18853	1.26631	6.0727e-10	3.02152e-08	BPH 3
207	ATP6V1H	6.15932	1.30582	7.30579e-10	3.59374e-08	BPH 3
208	ACSM3	6.15229	2.26731	7.63699e-10	3.73544e-08	BPH 3
209	AGTRAP	6.14878	1.20108	7.80804e-10	3.80834e-08	BPH 3
210	SELENOS	6.14194	1.29597	8.15192e-10	3.9649e-08	BPH 3
211	TMEM125	6.13843	2.69622	8.33421e-10	4.04221e-08	BPH 3
212	NTNG2	6.12271	1.87419	9.19956e-10	4.42473e-08	BPH 3
213	GCAT	6.11698	2.08285	9.53647e-10	4.57407e-08	BPH 3
214	MAGT1	6.10866	1.29921	1.0047e-09	4.80565e-08	BPH 3
215	MAOA	6.08943	1.18876	1.13311e-09	5.39007e-08	BPH 3
216	TMEM254	6.07159	1.81195	1.26649e-09	6.00801e-08	BPH 3
217	KREMEN1	6.05782	2.01975	1.37981e-09	6.50992e-08	BPH 3
218	PRSS8	6.03304	2.1896	1.60901e-09	7.52974e-08	BPH 3
219	TPD52	5.96168	1.72559	2.49664e-09	1.14666e-07	BPH 3
220	MARCKSL1	5.95576	1.11412	2.58866e-09	1.18579e-07	BPH 3
221	SYTL1	5.93746	1.17763	2.89479e-09	1.31903e-07	BPH 3
222	CENPX	5.9271	1.29153	3.08327e-09	1.40123e-07	BPH 3
223	CBFA2T2	5.92045	1.59063	3.21069e-09	1.45532e-07	BPH 3
224	SLC22A3	5.90307	1.55032	3.56805e-09	1.60888e-07	BPH 3
225	DBI	5.88088	1.02565	4.0809e-09	1.82586e-07	BPH 3
226	DDAH1	5.87986	1.5092	4.10604e-09	1.83238e-07	BPH 3
227	GGT1	5.87413	2.36929	4.25064e-09	1.88718e-07	BPH 3
228	CYTH1	5.84658	1.27191	5.0177e-09	2.20511e-07	BPH 3
229	CNDP2	5.79029	1.12599	7.02667e-09	3.05695e-07	BPH 3
230	TSPAN8	5.77383	1.57782	7.74891e-09	3.36272e-07	BPH 3
231	HES1	5.7094	1.17112	1.13376e-08	4.84719e-07	BPH 3
232	NXN	5.68166	1.20552	1.3339e-08	5.68878e-07	BPH 3
233	IDH1	5.67843	1.09666	1.35937e-08	5.78317e-07	BPH 3
234	SGSM2	5.66576	1.11303	1.4637e-08	6.16642e-07	BPH 3
235	KIF5C	5.66521	1.99233	1.46845e-08	6.17139e-07	BPH 3
236	NEDD4L	5.65892	1.82556	1.52325e-08	6.38622e-07	BPH 3
237	SHLD2	5.5895	1.52506	2.27726e-08	9.36597e-07	BPH 3
238	RNF20	5.57175	1.30289	2.52193e-08	1.02747e-06	BPH 3
239	ATP8B1	5.56121	1.88998	2.67909e-08	1.08638e-06	BPH 3
240	RASSF7	5.54716	1.85098	2.90347e-08	1.17188e-06	BPH 3
241	NAAA	5.52368	1.40719	3.31973e-08	1.32751e-06	BPH 3
242	ACSL3	5.51961	1.14316	3.3975e-08	1.35548e-06	BPH 3
243	CCDC47	5.49502	1.02649	3.90662e-08	1.54436e-06	BPH 3
244	FLNB	5.47071	1.03921	4.48238e-08	1.76794e-06	BPH 3
245	GK5	5.4684	1.46796	4.54121e-08	1.78707e-06	BPH 3
246	SLC30A9	5.44566	1.29445	5.16145e-08	2.02654e-06	BPH 3
247	RRP7A	5.43087	1.29295	5.60812e-08	2.18704e-06	BPH 3
248	ENTPD6	5.42809	1.13448	5.69595e-08	2.2163e-06	BPH 3
249	C1orf116	5.42005	2.45916	5.95823e-08	2.31316e-06	BPH 3
250	PXMP4	5.41275	1.73831	6.20651e-08	2.39879e-06	BPH 3
251	AQP3	5.41164	1.45212	6.24509e-08	2.40832e-06	BPH 3
252	NCAPD3	5.41053	2.32047	6.2839e-08	2.41791e-06	BPH 3
253	NMRAL1	5.39629	1.21949	6.80321e-08	2.60614e-06	BPH 3
254	GFPT1	5.39167	1.19721	6.98059e-08	2.66819e-06	BPH 3
255	ARHGEF37	5.37281	1.61522	7.75183e-08	2.94349e-06	BPH 3
256	PCYT2	5.35987	1.37086	8.32821e-08	3.14854e-06	BPH 3
257	SOX9	5.3399	1.41406	9.2997e-08	3.49293e-06	BPH 3
258	MCCC2	5.33768	1.42548	9.41418e-08	3.52828e-06	BPH 3
259	TMEM87B	5.27843	1.47414	1.30298e-07	4.84143e-06	BPH 3
260	VPS26B	5.27057	1.03001	1.36001e-07	5.04254e-06	BPH 3
261	IL10RB	5.26095	1.22721	1.43309e-07	5.29083e-06	BPH 3
262	TACSTD2	5.19403	1.12102	2.05794e-07	7.50175e-06	BPH 3
263	ORMDL3	5.1772	1.08197	2.25239e-07	8.17614e-06	BPH 3
264	SLC39A10	5.17295	1.47628	2.30428e-07	8.34699e-06	BPH 3
265	ATE1	5.17165	1.2968	2.3203e-07	8.38748e-06	BPH 3
266	LMAN1L	5.1687	3.06372	2.35732e-07	8.50355e-06	BPH 3
267	BCAS1	5.12395	3.25554	2.99194e-07	1.06377e-05	BPH 3
268	KIF21A	5.09363	1.98941	3.51267e-07	1.23121e-05	BPH 3
269	COBLL1	5.09178	1.61974	3.54711e-07	1.24077e-05	BPH 3
270	PTGR1	5.09104	1.3673	3.56097e-07	1.24311e-05	BPH 3
271	TP53I11	5.08282	1.04134	3.71879e-07	1.29299e-05	BPH 3
272	REEP6	5.06997	2.2786	3.97885e-07	1.37239e-05	BPH 3
273	PRAC1	5.06202	1.58165	4.14845e-07	1.42238e-05	BPH 3
274	IL1R1	5.0304	1.08866	4.89455e-07	1.65849e-05	BPH 3
275	VIPR1	5.0072	1.74462	5.52282e-07	1.86046e-05	BPH 3
276	HOOK2	4.98677	1.68738	6.13978e-07	2.05629e-05	BPH 3
277	PICK1	4.97789	1.30759	6.42801e-07	2.14867e-05	BPH 3
278	COLCA1	4.96671	1.3375	6.80991e-07	2.26757e-05	BPH 3
279	SCAMP1	4.9594	1.19533	7.07096e-07	2.34997e-05	BPH 3
280	PIGM	4.9582	1.75915	7.11483e-07	2.35888e-05	BPH 3
281	LARP4B	4.91854	1.24702	8.71901e-07	2.8647e-05	BPH 3
282	GOLM1	4.89229	1.34972	9.96691e-07	3.24393e-05	BPH 3
283	TFF3	4.88027	2.70175	1.05939e-06	3.43508e-05	BPH 3
284	COA3	4.86456	1.00486	1.14713e-06	3.6988e-05	BPH 3
285	CREB3L1	4.86419	1.05162	1.14928e-06	3.69884e-05	BPH 3
286	ELL2	4.85152	1.20376	1.22517e-06	3.92122e-05	BPH 3
287	D2HGDH	4.84367	1.06915	1.27466e-06	4.07208e-05	BPH 3
288	HOXA11-AS	4.83978	1.69967	1.29981e-06	4.13367e-05	BPH 3
289	TMEM192	4.83895	1.40554	1.30526e-06	4.13367e-05	BPH 3
290	GBA	4.83886	1.11766	1.30587e-06	4.13367e-05	BPH 3
291	NECAB3	4.83276	1.33667	1.34655e-06	4.25466e-05	BPH 3
292	PDE11A	4.83026	2.74551	1.36354e-06	4.30049e-05	BPH 3
293	TMC4	4.80798	1.87053	1.52461e-06	4.75652e-05	BPH 3
294	LRRC59	4.80613	1.03186	1.53877e-06	4.79206e-05	BPH 3
295	ACSS1	4.78367	1.46731	1.72123e-06	5.34107e-05	BPH 3
296	LRRC24	4.77674	2.19117	1.78163e-06	5.50874e-05	BPH 3
297	KBTBD11	4.77581	3.56157	1.78984e-06	5.52424e-05	BPH 3
298	ACSL1	4.77064	1.14382	1.83646e-06	5.6532e-05	BPH 3
299	RAB3IP	4.76379	2.33326	1.89986e-06	5.83264e-05	BPH 3
300	THOC2	4.7527	1.09932	2.00717e-06	6.12948e-05	BPH 3
301	CNTNAP2	4.74447	3.19466	2.09049e-06	6.36149e-05	BPH 3
302	ESRP1	4.73846	1.97145	2.15343e-06	6.51866e-05	BPH 3
303	COL22A1	4.73384	2.52405	2.20309e-06	6.65732e-05	BPH 3
304	SPTBN2	4.72562	2.07888	2.2942e-06	6.89653e-05	BPH 3
305	TMEM187	4.71683	1.78089	2.39544e-06	7.12988e-05	BPH 3
306	ADGRG1	4.71674	1.41786	2.39653e-06	7.12988e-05	BPH 3
307	LRRC75B	4.70944	1.49298	2.48401e-06	7.36484e-05	BPH 3
308	SCNN1A	4.705	1.47911	2.53866e-06	7.51399e-05	BPH 3
309	AKAP7	4.67875	1.54049	2.88634e-06	8.44206e-05	BPH 3
310	KIAA1217	4.67838	1.27459	2.89155e-06	8.44304e-05	BPH 3
311	CADPS2	4.67699	1.10464	2.91117e-06	8.486e-05	BPH 3
312	C15orf48	4.66294	2.60129	3.11726e-06	9.07149e-05	BPH 3
313	BNIP3	4.65194	1.02689	3.2883e-06	9.53718e-05	BPH 3
314	RUSC1	4.64713	1.19072	3.36584e-06	9.74574e-05	BPH 3
315	ALDH4A1	4.64251	1.46101	3.44204e-06	9.94975e-05	BPH 3
316	EBP	4.63493	1.37184	3.57061e-06	0.000103042	BPH 3
317	SHC2	4.61533	1.05917	3.92471e-06	0.000112325	BPH 3
318	PRIM2	4.60239	2.77068	4.17674e-06	0.000119144	BPH 3
319	JPT2	4.57854	1.36309	4.68238e-06	0.000132693	BPH 3
320	C16orf70	4.57761	1.34127	4.70311e-06	0.000133063	BPH 3
321	MBOAT2	4.54017	2.12377	5.62079e-06	0.000157482	BPH 3
322	PPP1R13B	4.53361	1.56513	5.7984e-06	0.000161934	BPH 3
323	KIF13B	4.53037	1.39998	5.88792e-06	0.000163906	BPH 3
324	ARHGAP6	4.52464	1.29708	6.04975e-06	0.000167871	BPH 3
325	TSNAX	4.52104	1.02887	6.15372e-06	0.000170483	BPH 3
326	CAB39L	4.52048	1.96477	6.16986e-06	0.000170657	BPH 3
327	RUNDC1	4.51771	1.26708	6.2512e-06	0.000172631	BPH 3
328	WDFY1	4.49146	1.25287	7.07379e-06	0.00019319	BPH 3
329	CAMKK2	4.47833	1.23228	7.52296e-06	0.00020449	BPH 3
330	YIPF1	4.47278	1.56427	7.72083e-06	0.00020954	BPH 3
331	WIF1	4.46095	2.18799	8.15973e-06	0.000220759	BPH 3
332	AP1M2	4.45097	2.15064	8.5485e-06	0.000230916	BPH 3
333	ZNF91	4.44949	1.20887	8.60758e-06	0.000231789	BPH 3
334	LPCAT3	4.43987	1.10013	9.00122e-06	0.000241637	BPH 3
335	TP63	4.42268	1.71007	9.74849e-06	0.000260085	BPH 3
336	TRAF4	4.40742	1.36908	1.04607e-05	0.000277376	BPH 3
337	SLC16A1	4.40511	1.63781	1.05728e-05	0.000279921	BPH 3
338	PRPF39	4.38792	1.09234	1.1444e-05	0.000301603	BPH 3
339	SHTN1	4.38727	1.1143	1.14781e-05	0.000302042	BPH 3
340	KIFC2	4.35723	1.34464	1.3172e-05	0.000344002	BPH 3
341	MARC1	4.35094	1.81459	1.35554e-05	0.00035242	BPH 3
342	PROM2	4.33735	1.27875	1.44209e-05	0.000373799	BPH 3
343	TST	4.32007	1.04442	1.55983e-05	0.000401911	BPH 3
344	MAGI1	4.30657	1.69036	1.65806e-05	0.000424067	BPH 3
345	TNFRSF19	4.29196	1.65511	1.771e-05	0.000451619	BPH 3
346	SLC26A4	4.29196	2.07675	1.771e-05	0.000451619	BPH 3
347	SMS	4.28984	1.14894	1.78804e-05	0.000455294	BPH 3
348	ZNF888	4.28808	1.65795	1.80224e-05	0.000458234	BPH 3
349	TRIM29	4.28716	1.07224	1.80975e-05	0.00045947	BPH 3
350	NDFIP2	4.28632	1.27463	1.81654e-05	0.000460518	BPH 3
351	FNBP1L	4.26996	1.72037	1.95507e-05	0.000492035	BPH 3
352	CCNC	4.2683	1.09509	1.9697e-05	0.000494999	BPH 3
353	RANGAP1	4.26035	1.07686	2.04109e-05	0.000511455	BPH 3
354	TMEM33	4.25166	1.04568	2.12194e-05	0.000530179	BPH 3
355	LINC00844	4.2389	2.331	2.24617e-05	0.000557998	BPH 3
356	FECH	4.23298	1.32256	2.30611e-05	0.000572067	BPH 3
357	MON1B	4.21265	1.08952	2.52396e-05	0.00062254	BPH 3
358	ADPGK	4.19887	1.05854	2.68247e-05	0.000658158	BPH 3
359	SLC2A5	4.19407	1.76014	2.73999e-05	0.000670097	BPH 3
360	COG3	4.19194	1.08893	2.7658e-05	0.000674505	BPH 3
361	LRBA	4.17493	1.35742	2.98078e-05	0.000720841	BPH 3
362	ANXA3	4.17382	1.57832	2.99534e-05	0.000722344	BPH 3
363	ADRB1	4.15237	2.64755	3.29045e-05	0.000788023	BPH 3
364	OR51E1	4.14331	4.46377	3.42323e-05	0.000816435	BPH 3
365	F11R	4.14119	1.10618	3.45512e-05	0.000821777	BPH 3
366	IMPACT	4.13934	1.01559	3.48308e-05	0.000827291	BPH 3
367	GCNT2	4.1251	2.04899	3.70569e-05	0.000877758	BPH 3
368	GREB1	4.10985	2.55523	3.95917e-05	0.000931427	BPH 3
369	SLC11A2	4.08979	1.04077	4.31765e-05	0.000998133	BPH 3
370	THOP1	4.08434	1.24359	4.42032e-05	0.00101955	BPH 3
371	CROT	4.07565	1.16612	4.58869e-05	0.00105097	BPH 3
372	LMO7	4.07102	1.09221	4.68071e-05	0.00106921	BPH 3
373	STYXL1	4.05679	1.53401	4.97524e-05	0.00113201	BPH 3
374	ATP8B4	4.04847	1.93681	5.15542e-05	0.00116994	BPH 3
375	SLC7A8	4.04218	1.58535	5.29563e-05	0.00119083	BPH 3
376	GSTZ1	4.037	1.29314	5.41381e-05	0.00121425	BPH 3
377	IRF6	4.0187	1.38821	5.852e-05	0.00130409	BPH 3
378	BAIAP2	4.01611	1.0628	5.91662e-05	0.00131679	BPH 3
379	TMEM150C	4.00428	1.12951	6.22069e-05	0.00138269	BPH 3
380	KIF13A	4.00225	1.0221	6.27442e-05	0.00139284	BPH 3
381	MAP4K3	4.00058	1.0933	6.3187e-05	0.00140088	BPH 3
382	APOL4	3.99596	1.22071	6.44328e-05	0.00142651	BPH 3
383	MYBPC1	3.98191	3.51952	6.83643e-05	0.00150219	BPH 3
384	RTL10	3.98098	1.39462	6.86307e-05	0.00150423	BPH 3
385	AK4	3.9636	1.23514	7.38267e-05	0.00160794	BPH 3
386	SLC50A1	3.96111	1.2287	7.46027e-05	0.00162061	BPH 3
387	LPAR3	3.95907	2.24644	7.52408e-05	0.00163053	BPH 3
388	PIK3CB	3.95131	1.28965	7.77249e-05	0.00168226	BPH 3
389	SLC35A3	3.94696	1.10111	7.91484e-05	0.0017088	BPH 3
390	KCNK6	3.93717	1.63843	8.24498e-05	0.00177124	BPH 3
391	AP1S1	3.90287	1.3082	9.50593e-05	0.00201463	BPH 3
392	OTUD7B	3.90241	1.10437	9.5241e-05	0.00201601	BPH 3
393	RAB27B	3.88651	1.70969	0.000101697	0.0021422	BPH 3
394	LPAR2	3.88521	1.2456	0.000102241	0.00215103	BPH 3
395	ELF3	3.86802	1.24049	0.000109724	0.00229453	BPH 3
396	DHRS13	3.85794	1.60325	0.000114346	0.00237398	BPH 3
397	SLC35E1	3.83945	1.08724	0.000123309	0.0025356	BPH 3
398	SLC9A7	3.83918	1.72477	0.000123448	0.0025356	BPH 3
399	ST6GALNAC1	3.83603	2.26047	0.000125038	0.00256521	BPH 3
400	RAB25	3.82993	1.68599	0.000128179	0.00262034	BPH 3
401	RAMMET	3.79637	1.00885	0.000146828	0.00296654	BPH 3
402	ZNF827	3.78657	1.28387	0.000152738	0.00307862	BPH 3
403	SLC31A1	3.78371	1.29435	0.000154508	0.00309873	BPH 3
404	SLC26A2	3.78352	1.2261	0.000154623	0.00309873	BPH 3
405	TENT4B	3.77862	1.1804	0.000157697	0.00315303	BPH 3
406	CERS4	3.77816	1.05477	0.00015799	0.00315524	BPH 3
407	ENC1	3.75616	1.16578	0.00017254	0.00341431	BPH 3
408	AL035661.1	3.72824	2.23359	0.000192819	0.0037725	BPH 3
409	OLMALINC	3.71881	2.14515	0.00020016	0.0039029	BPH 3
410	TTC39A	3.70495	2.46587	0.000211435	0.00409965	BPH 3
411	FAM213B	3.70162	1.32534	0.000214228	0.00414453	BPH 3
412	BAIAP2L1	3.70033	1.8392	0.000215323	0.00415181	BPH 3
413	PRKCZ	3.69783	1.5131	0.000217451	0.00418817	BPH 3
414	PRR15L	3.69274	2.47963	0.000221847	0.00426334	BPH 3
415	TFPT	3.69062	1.45443	0.000223709	0.00429438	BPH 3
416	CIB2	3.68618	1.43389	0.000227644	0.0043522	BPH 3
417	NEU1	3.67555	1.04099	0.000237337	0.00452587	BPH 3
418	RABEP2	3.675	1.00523	0.000237853	0.00453073	BPH 3
419	RASEF	3.66483	2.02163	0.000247506	0.00469908	BPH 3
420	GAS2L1	3.66261	1.19789	0.00024966	0.00473479	BPH 3
421	SLC35F2	3.65974	1.53651	0.000252469	0.00478282	BPH 3
422	ENOPH1	3.6591	1.03843	0.000253107	0.00478444	BPH 3
423	ARSD	3.6591	1.27086	0.000253107	0.00478444	BPH 3
424	AAGAB	3.64939	1.18004	0.000262865	0.00494545	BPH 3
425	ANPEP	3.64856	1.83506	0.000263718	0.0049472	BPH 3
426	TBL2	3.64523	1.11709	0.000267154	0.00500083	BPH 3
427	TTLL12	3.63488	1.02229	0.000278115	0.00517246	BPH 3
428	P2RY1	3.63432	2.61556	0.000278714	0.00517804	BPH 3
429	GRHL2	3.60548	2.12948	0.000311579	0.00572108	BPH 3
430	MEN1	3.59217	1.15821	0.00032794	0.00600877	BPH 3
431	DDI2	3.55926	1.12621	0.000371906	0.00670089	BPH 3
432	ARHGAP8	3.52394	2.09593	0.000425175	0.0075662	BPH 3
433	IQGAP2	3.51729	1.05827	0.000435982	0.00774259	BPH 3
434	CFAP69	3.49473	1.85709	0.00047454	0.00833332	BPH 3
435	EPB41L4B	3.49297	2.49254	0.000477672	0.00837135	BPH 3
436	PLPP6	3.48983	1.70655	0.000483325	0.00845916	BPH 3
437	SATB1	3.48724	1.00133	0.000488027	0.00852694	BPH 3
438	MARVELD2	3.48438	1.95339	0.000493283	0.00858709	BPH 3
439	ALG8	3.47365	1.20834	0.000513423	0.00889881	BPH 3
440	ARMCX1	3.47033	1.01553	0.000519827	0.00899181	BPH 3
441	CASZ1	3.46265	1.42742	0.000534877	0.0092337	BPH 3
442	VEGFA	3.46201	1.14295	0.000536165	0.00924671	BPH 3
443	GRAMD2B	3.45581	1.32839	0.000548637	0.00941492	BPH 3
444	MMAB	3.45406	1.01779	0.000552223	0.00946707	BPH 3
445	UNC13B	3.43122	1.42544	0.000600868	0.0102	BPH 3
446	WWC1	3.42503	1.61781	0.000614734	0.010415	BPH 3
447	SLC7A2	3.41264	1.43716	0.000643366	0.0108682	BPH 3
448	BAG5	3.41135	1.06376	0.000646428	0.0109093	BPH 3
449	NEIL2	3.40987	1.19525	0.000649943	0.0109472	BPH 3
450	SERINC2	3.40636	1.26378	0.000658365	0.0110783	BPH 3
451	MEX3D	3.40534	1.02664	0.000660821	0.0111089	BPH 3
452	P3H2	3.4033	1.51757	0.00066576	0.011181	BPH 3
453	HIST2H2BE	3.39425	1.82169	0.000688181	0.0114796	BPH 3
454	MAST4	3.37751	1.04255	0.000731446	0.0120619	BPH 3
455	SLC35E3	3.37622	1.52906	0.000734895	0.0120957	BPH 3
456	SCO1	3.3703	1.02222	0.000750858	0.0123117	BPH 3
457	PDZK1IP1	3.36457	1.17586	0.000766628	0.0125465	BPH 3
458	ZCCHC9	3.34775	1.03848	0.000814716	0.0132708	BPH 3
459	GLRX2	3.34211	1.14742	0.00083145	0.0134926	BPH 3
460	ANAPC2	3.33702	1.62362	0.000846811	0.0137033	BPH 3
461	SLC2A10	3.33212	1.0241	0.000861861	0.0139338	BPH 3
462	ZNF140	3.33148	1.41805	0.000863868	0.0139532	BPH 3
463	DTNB	3.325	1.67701	0.00088417	0.0141885	BPH 3
464	JAG2	3.32168	1.02265	0.000894782	0.014319	BPH 3
465	GALNT7	3.32168	1.03566	0.000894782	0.014319	BPH 3
466	PCGEM1	3.30115	4.73661	0.000962878	0.0152397	BPH 3
467	TBX1	3.25919	1.73458	0.00111733	0.0172639	BPH 3
468	HID1	3.24439	1.04999	0.00117701	0.0180513	BPH 3
469	PHLDA2	3.24255	1.64831	0.00118467	0.0181527	BPH 3
470	ELMO3	3.2309	1.6812	0.00123402	0.0188256	BPH 3
471	ELOVL7	3.22332	1.78465	0.00126715	0.0192294	BPH 3
472	GJC3	3.21703	3.45398	0.00129525	0.0195485	BPH 3
473	UCHL3	3.215	1.08224	0.00130446	0.0196235	BPH 3
474	SLC7A1	3.19891	1.34417	0.00137947	0.0205556	BPH 3
475	CDC14B	3.19725	1.25458	0.00138746	0.0206567	BPH 3
476	FHDC1	3.19466	2.02709	0.00139996	0.0207893	BPH 3
477	CBLL1	3.18948	1.33299	0.00142528	0.021129	BPH 3
478	FGFR3	3.17543	2.80168	0.00149614	0.0219912	BPH 3
479	MFSD3	3.17543	1.65902	0.00149614	0.0219912	BPH 3
480	MYH14	3.16471	1.75123	0.00155239	0.0226259	BPH 3
481	PGM3	3.1623	1.12619	0.00156526	0.0227369	BPH 3
482	COLEC12	3.15251	1.55789	0.00161876	0.0233768	BPH 3
483	PNPLA7	3.14807	1.25587	0.00164353	0.0236754	BPH 3
484	CACNA2D1	3.14252	1.20261	0.00167499	0.0240087	BPH 3
485	SMCO4	3.13032	1.07117	0.00174617	0.0248642	BPH 3
486	TET3	3.12431	1.60327	0.00178222	0.025253	BPH 3
487	ZNF615	3.12126	1.45714	0.00180079	0.0254744	BPH 3
488	ZNF761	3.10684	1.48422	0.001891	0.0265552	BPH 3
489	CLGN	3.10351	1.56889	0.00191239	0.0267905	BPH 3
490	ACAD8	3.09796	1.10442	0.00194855	0.027231	BPH 3
491	GSTO2	3.09538	1.33669	0.00196564	0.0274255	BPH 3
492	TMC5	3.08382	2.09545	0.00204361	0.0281505	BPH 3
493	HMGCS1	3.06635	1.0797	0.00216691	0.0296836	BPH 3
494	AFAP1L2	3.05636	1.09998	0.00224039	0.0303396	BPH 3
495	ATF5	3.05248	1.11501	0.00226958	0.0307013	BPH 3
496	AC104825.1	3.04841	1.02869	0.00230053	0.0310231	BPH 3
497	GNPNAT1	3.04435	1.4531	0.00233186	0.0313723	BPH 3
498	FBP1	3.04314	1.14803	0.0023412	0.0314734	BPH 3
499	TMEM220	3.04139	1.1716	0.0023549	0.0316035	BPH 3
500	CHRNA2	3.0412	3.67741	0.00235634	0.0316035	BPH 3
501	CSTA	3.04046	1.06389	0.00236214	0.0316567	BPH 3
502	GATA3	3.01791	1.07261	0.00254526	0.0337969	BPH 3
503	GMDS	3.00848	1.38769	0.00262559	0.0347039	BPH 3
504	MPP5	3.00718	1.01837	0.0026368	0.0347989	BPH 3
505	FAM84A	2.98019	1.40782	0.00288069	0.0374187	BPH 3
506	MYO5C	2.9654	1.49885	0.0030229	0.038997	BPH 3
507	TFAP2A	2.96263	1.53096	0.00305026	0.0392971	BPH 3
508	DSC3	2.95301	1.33215	0.00314689	0.0402426	BPH 3
509	CPNE4	2.94636	1.98895	0.00321541	0.0410279	BPH 3
510	AC093323.1	2.94358	1.03231	0.00324436	0.041306	BPH 3
511	FAM3B	2.94247	1.63884	0.00325601	0.0413934	BPH 3
512	GPT2	2.9397	1.82651	0.00328529	0.041735	BPH 3
513	MIR200CHG	2.92177	2.0038	0.00348052	0.0437656	BPH 3
514	MIRLET7BHG	2.92066	1.17113	0.00349294	0.043871	BPH 3
515	PIGH	2.9177	1.25842	0.00352624	0.0441482	BPH 3
516	OAZ3	2.9177	2.34635	0.00352624	0.0441482	BPH 3
517	CLMN	2.91049	1.15533	0.00360864	0.0449846	BPH 3
518	EPB41L5	2.90513	1.33501	0.00367104	0.045533	BPH 3
519	SLC4A4	2.90476	1.0798	0.00367538	0.0455542	BPH 3
520	ABAT	2.89644	1.2344	0.00377426	0.0466267	BPH 3
521	SIPA1L3	2.89385	1.21961	0.00380551	0.0468652	BPH 3
522	TXNDC16	2.88738	1.0327	0.00388468	0.0477044	BPH 3
523	NWD1	2.88257	2.83287	0.00394445	0.0482672	BPH 3
0	KLK3	42.9078	2.58247	0	0	BPH 1
1	KLK2	42.4158	2.56127	0	0	BPH 1
2	MSMB	41.2368	2.62036	0	0	BPH 1
3	ACPP	40.1248	2.59082	0	0	BPH 1
4	RDH11	38.4477	2.35418	0	0	BPH 1
5	NEFH	36.6376	2.59808	7.20195e-294	2.2086e-290	BPH 1
6	P4HB	34.6955	1.35823	9.19686e-264	2.41746e-260	BPH 1
7	NKX3-1	34.4782	2.12606	1.70269e-260	3.91619e-257	BPH 1
8	PMEPA1	34.1639	1.84089	8.31504e-256	1.69996e-252	BPH 1
9	RBM47	32.9142	2.44611	1.37864e-237	2.53669e-234	BPH 1
10	KLK4	32.5827	2.13642	7.21648e-233	1.20712e-229	BPH 1
11	SORD	31.8422	2.32647	1.68807e-222	2.58837e-219	BPH 1
12	H2AFJ	31.6752	1.5146	3.41326e-220	4.83107e-217	BPH 1
13	LRRC26	31.4045	1.96856	1.7554e-216	2.15329e-213	BPH 1
14	AZGP1	30.8309	1.74842	1.00918e-208	1.16056e-205	BPH 1
15	FXYD3	30.1775	1.79263	4.68037e-200	5.06581e-197	BPH 1
16	SLC45A3	30.0147	2.39478	6.30974e-198	6.11048e-195	BPH 1
17	TMPRSS2	29.4408	2.26004	1.65082e-190	1.49306e-187	BPH 1
18	DHRS7	29.4397	2.02225	1.70404e-190	1.49306e-187	BPH 1
19	RPN2	28.8376	1.4458	7.25649e-183	5.80519e-180	BPH 1
20	SEC11C	27.7284	1.96244	3.17251e-169	2.08479e-166	BPH 1
21	MLPH	27.5409	2.09449	5.68063e-167	3.48412e-164	BPH 1
22	HOXB13	27.1621	1.72019	1.82091e-162	1.04702e-159	BPH 1
23	NCAPD3	27.0925	2.29254	1.20728e-161	6.73151e-159	BPH 1
24	HERPUD1	26.8729	1.60701	4.54988e-159	2.39194e-156	BPH 1
25	ANO7	26.4505	2.33697	3.60325e-154	1.69999e-151	BPH 1
26	CD177	26.4316	2.334	5.9455e-154	2.73493e-151	BPH 1
27	SPINT2	26.3902	1.54374	1.77724e-153	7.97593e-151	BPH 1
28	KRT18	26.3107	1.4628	1.44813e-152	6.34418e-150	BPH 1
29	SPON2	25.9896	1.80996	6.4859e-149	2.71228e-146	BPH 1
30	SPDEF	25.8667	1.7945	1.57885e-147	6.45576e-145	BPH 1
31	NEAT1	25.6914	1.28701	1.4575e-145	5.58706e-143	BPH 1
32	FKBP2	25.6832	1.36896	1.80102e-145	6.76303e-143	BPH 1
33	TM7SF2	25.3996	1.92895	2.54545e-142	9.00697e-140	BPH 1
34	CPLX3	25.348	2.8688	9.46203e-142	3.2241e-139	BPH 1
35	ERGIC1	24.8609	1.5099	1.97065e-136	6.04332e-134	BPH 1
36	CPE	24.7969	1.75534	9.67126e-136	2.82462e-133	BPH 1
37	SFN	24.7952	1.62905	1.00958e-135	2.90255e-133	BPH 1
38	SYT7	24.7097	2.04846	8.40389e-135	2.3429e-132	BPH 1
39	PDIA3	24.566	1.23559	2.91856e-133	7.89729e-131	BPH 1
40	PEBP4	24.4615	2.27574	3.79999e-132	9.98853e-130	BPH 1
41	TSC22D3	24.4323	1.71182	7.7675e-132	2.01299e-129	BPH 1
42	TSPAN1	24.1664	1.58354	5.02672e-129	1.26701e-126	BPH 1
43	DCXR	24.1655	1.4363	5.12591e-129	1.27455e-126	BPH 1
44	NIPAL3	23.863	2.16267	7.41732e-126	1.79577e-123	BPH 1
45	BASP1	23.7374	1.77296	1.48337e-124	3.54468e-122	BPH 1
46	GGT1	23.2557	2.09564	1.24654e-119	2.83165e-117	BPH 1
47	C19orf48	23.0649	1.56194	1.04295e-117	2.25769e-115	BPH 1
48	STEAP2	22.9996	1.69457	4.70756e-117	9.84308e-115	BPH 1
49	FAAH	22.9262	1.96393	2.54471e-116	5.20252e-114	BPH 1
50	DHCR24	22.6135	1.6803	3.19181e-113	6.38363e-111	BPH 1
51	RAB27A	22.5145	1.93778	2.99194e-112	5.91953e-110	BPH 1
52	AMD1	22.4971	1.66425	4.43477e-112	8.68082e-110	BPH 1
53	TRPV6	22.3376	2.02064	1.59355e-110	3.0543e-108	BPH 1
54	PTPRF	22.268	1.41235	7.55147e-110	1.41783e-107	BPH 1
55	SNHG25	22.1933	1.02973	3.98326e-109	7.40323e-107	BPH 1
56	NANS	22.1284	1.68208	1.68564e-108	3.10157e-106	BPH 1
57	SLC22A3	22.0569	2.28453	8.2003e-108	1.47927e-105	BPH 1
58	LMAN1L	22.0389	2.43862	1.22025e-107	2.17986e-105	BPH 1
59	DYNLL2	21.6601	1.26161	4.88045e-104	8.39255e-102	BPH 1
60	MYBPC1	21.6543	2.35204	5.53108e-104	9.42333e-102	BPH 1
61	NDRG1	21.5749	1.31361	3.08849e-103	5.21361e-101	BPH 1
62	KRT8	21.5119	1.26213	1.20417e-102	2.01424e-100	BPH 1
63	SLC9A3R1	21.3188	1.48934	7.60619e-101	1.24959e-98	BPH 1
64	EZR	21.2195	1.21593	6.30472e-100	1.0176e-97	BPH 1
65	SPOCK1	21.1278	1.84684	4.41186e-99	6.99813e-97	BPH 1
66	PRIM2	21.0203	2.49359	4.27638e-98	6.72525e-96	BPH 1
67	RAB3B	21.0121	2.14967	5.0834e-98	7.92666e-96	BPH 1
68	KIAA1324	21.0104	1.83401	5.26987e-98	8.14837e-96	BPH 1
69	TMEM141	20.9812	1.36008	9.74934e-98	1.48254e-95	BPH 1
70	DBI	20.9264	1.32895	3.07789e-97	4.64206e-95	BPH 1
71	GLMP	20.614	1.48787	2.05359e-94	2.95203e-92	BPH 1
72	EPHX2	20.5546	1.69166	7.00757e-94	9.9953e-92	BPH 1
73	CREB3L4	20.3978	1.96849	1.75028e-92	2.43979e-90	BPH 1
74	TMEFF2	20.0814	2.38987	1.0726e-89	1.44058e-87	BPH 1
75	ERBB3	20.0713	1.75046	1.31566e-89	1.75421e-87	BPH 1
76	NAAA	20.0603	1.94696	1.64004e-89	2.17099e-87	BPH 1
77	FASN	19.9714	1.48351	9.76554e-89	1.27321e-86	BPH 1
78	TECR	19.8892	1.08877	5.04508e-88	6.44649e-86	BPH 1
79	ARG2	19.8272	2.1338	1.73505e-87	2.20171e-85	BPH 1
80	PDE9A	19.7281	1.98775	1.23747e-86	1.53847e-84	BPH 1
81	ZG16B	19.6853	1.4918	2.88281e-86	3.55998e-84	BPH 1
82	HGD	19.625	2.45052	9.4623e-86	1.14544e-83	BPH 1
83	SARAF	19.6002	1.12104	1.5396e-85	1.85155e-83	BPH 1
84	CHRM1	19.2572	1.93989	1.22925e-82	1.44065e-80	BPH 1
85	ZNF761	19.2557	2.16522	1.26347e-82	1.47139e-80	BPH 1
86	ARFGEF3	19.1683	1.91947	6.81374e-82	7.88509e-80	BPH 1
87	SLC44A4	19.1387	1.49803	1.20347e-81	1.37539e-79	BPH 1
88	CD24	19.0075	1.3159	1.47866e-80	1.64893e-78	BPH 1
89	HOXA11-AS	18.9455	1.87904	4.81169e-80	5.31119e-78	BPH 1
90	CD9	18.8354	1.22456	3.87161e-79	4.16594e-77	BPH 1
91	C1orf116	18.7405	1.90915	2.31228e-78	2.4736e-76	BPH 1
92	DSG2	18.731	1.84198	2.76587e-78	2.94174e-76	BPH 1
93	SYTL1	18.6649	1.45847	9.55604e-78	9.93397e-76	BPH 1
94	PRSS8	18.5069	1.58833	1.81784e-76	1.85823e-74	BPH 1
95	RCAN3	18.4644	1.97908	3.99548e-76	4.03939e-74	BPH 1
96	CYB561	18.4284	1.569	7.77987e-76	7.73782e-74	BPH 1
97	FKBP4	18.3827	1.34794	1.80884e-75	1.77035e-73	BPH 1
98	DPP4	18.3282	1.95358	4.92899e-75	4.7986e-73	BPH 1
99	SLC25A37	18.2245	1.50152	3.29937e-74	3.17845e-72	BPH 1
100	TSPYL1	18.0181	1.10783	1.40542e-72	1.33298e-70	BPH 1
101	AGTRAP	17.8665	1.30992	2.14988e-71	1.97789e-69	BPH 1
102	STAP2	17.8243	1.44559	4.57835e-71	4.19113e-69	BPH 1
103	PAK1IP1	17.7708	1.73906	1.18895e-70	1.07767e-68	BPH 1
104	FAM111A	17.6993	1.74661	4.24834e-70	3.81314e-68	BPH 1
105	NECAB3	17.5848	1.43487	3.22319e-69	2.86506e-67	BPH 1
106	LINC01297	17.529	2.1522	8.6121e-69	7.61839e-67	BPH 1
107	GK5	17.4908	1.64335	1.68339e-68	1.47497e-66	BPH 1
108	TRPM8	17.3875	2.2595	1.0268e-67	8.82858e-66	BPH 1
109	BCAT2	17.285	1.39168	6.10249e-67	5.17446e-65	BPH 1
110	HOMER2	17.2757	1.73008	7.16582e-67	6.0206e-65	BPH 1
111	FOXA1	17.2711	1.60772	7.76223e-67	6.49205e-65	BPH 1
112	MESP1	17.2001	1.83756	2.65169e-66	2.16849e-64	BPH 1
113	ELOVL5	17.1821	1.20034	3.61773e-66	2.94541e-64	BPH 1
114	ATP6AP1	17.0472	1.06223	3.66462e-65	2.94449e-63	BPH 1
115	DDAH1	17.0328	1.73878	4.68894e-65	3.75115e-63	BPH 1
116	TRPM4	16.849	1.27214	1.06718e-63	8.42753e-62	BPH 1
117	SEZ6L2	16.7543	1.30473	5.26341e-63	4.10367e-61	BPH 1
118	TPD52	16.5013	1.66887	3.58923e-61	2.67376e-59	BPH 1
119	SLC30A4	16.4873	1.71878	4.52627e-61	3.3582e-59	BPH 1
120	PPP1R7	16.4766	1.19051	5.3998e-61	3.97426e-59	BPH 1
121	FAM174B	16.4746	1.52319	5.58128e-61	4.09145e-59	BPH 1
122	CANT1	16.341	1.22328	5.03829e-60	3.53834e-58	BPH 1
123	PRDX4	16.3396	1.17371	5.1572e-60	3.60808e-58	BPH 1
124	H1F0	16.2576	1.25148	1.9742e-59	1.35038e-57	BPH 1
125	ENTPD5	16.2025	1.65049	4.83875e-59	3.24938e-57	BPH 1
126	RNASE4	16.0913	1.26279	2.93387e-58	1.95591e-56	BPH 1
127	LMAN1	16.0615	1.15962	4.74805e-58	3.15394e-56	BPH 1
128	ARFGAP3	16.0345	1.27666	7.33366e-58	4.85393e-56	BPH 1
129	AP000527.1	15.9598	2.95475	2.43513e-57	1.59453e-55	BPH 1
130	ATP2C1	15.9383	1.38987	3.43411e-57	2.24069e-55	BPH 1
131	PKP1	15.8341	1.8362	1.81044e-56	1.16476e-54	BPH 1
132	FAM213A	15.8119	1.05894	2.57678e-56	1.65201e-54	BPH 1
133	ZKSCAN1	15.7937	1.17408	3.43636e-56	2.19545e-54	BPH 1
134	TMEM79	15.7664	2.15698	5.29854e-56	3.35028e-54	BPH 1
135	HEBP2	15.7639	1.08079	5.50894e-56	3.47139e-54	BPH 1
136	HIST1H2AC	15.6919	1.7881	1.71731e-55	1.07478e-53	BPH 1
137	PLPP5	15.6517	1.48404	3.23416e-55	2.01724e-53	BPH 1
138	SMIM14	15.6379	1.19459	4.01585e-55	2.49634e-53	BPH 1
139	NUDT4	15.6185	1.19002	5.44594e-55	3.37392e-53	BPH 1
140	SLC39A7	15.4895	1.21412	4.08424e-54	2.45588e-52	BPH 1
141	XBP1	15.481	1.08745	4.66382e-54	2.79525e-52	BPH 1
142	SLC39A6	15.4726	1.33126	5.31255e-54	3.17373e-52	BPH 1
143	TRGC1	15.4384	1.86239	9.03176e-54	5.37814e-52	BPH 1
144	TMEM192	15.4322	1.6132	9.93812e-54	5.89875e-52	BPH 1
145	ACSL3	15.4263	1.23913	1.08863e-53	6.44076e-52	BPH 1
146	AR	15.3665	1.13236	2.74644e-53	1.61969e-51	BPH 1
147	ADI1	15.3342	1.03473	4.518e-53	2.65595e-51	BPH 1
148	ENTPD6	15.2842	1.20274	9.73838e-53	5.70656e-51	BPH 1
149	ALOX15B	15.2653	2.24863	1.30201e-52	7.60538e-51	BPH 1
150	KLK11	15.2141	1.57794	2.85074e-52	1.65469e-50	BPH 1
151	ELK4	15.1949	1.47014	3.82202e-52	2.21148e-50	BPH 1
152	PDIA4	15.1637	1.0169	6.14752e-52	3.52381e-50	BPH 1
153	MME	15.0866	1.46864	1.98295e-51	1.12612e-49	BPH 1
154	PDE11A	15.0787	2.14794	2.23503e-51	1.26537e-49	BPH 1
155	RLN1	15.0657	2.77686	2.72165e-51	1.53615e-49	BPH 1
156	GNG4	15.0546	1.99634	3.22062e-51	1.81221e-49	BPH 1
157	IDH1	14.9945	1.23673	7.97242e-51	4.44523e-49	BPH 1
158	FKBP5	14.9481	1.3018	1.60273e-50	8.90312e-49	BPH 1
159	ZNF532	14.9102	1.24204	2.82784e-50	1.56253e-48	BPH 1
160	TMEM125	14.8957	1.86049	3.517e-50	1.92598e-48	BPH 1
161	CNTNAP2	14.8295	2.29627	9.44324e-50	5.1407e-48	BPH 1
162	ANPEP	14.6671	1.99116	1.04749e-48	5.61919e-47	BPH 1
163	SLC15A2	14.5912	1.76027	3.19701e-48	1.69524e-46	BPH 1
164	LINC00844	14.5854	2.08599	3.47893e-48	1.83944e-46	BPH 1
165	MAGT1	14.5784	1.21695	3.8566e-48	2.03328e-46	BPH 1
166	GAMT	14.5458	1.03327	6.20988e-48	3.25532e-46	BPH 1
167	NPY	14.5145	2.42214	9.80002e-48	5.10823e-46	BPH 1
168	AFF3	14.4861	1.63292	1.48407e-47	7.6921e-46	BPH 1
169	ORM2	14.4854	2.94058	1.49867e-47	7.74596e-46	BPH 1
170	GOLM1	14.411	1.37618	4.41479e-47	2.26905e-45	BPH 1
171	ARAF	14.3937	1.21178	5.67216e-47	2.90718e-45	BPH 1
172	TAOK3	14.3266	1.27019	1.49316e-46	7.63172e-45	BPH 1
173	JPT2	14.2983	1.61703	2.24172e-46	1.1363e-44	BPH 1
174	VEGFA	14.2584	1.47947	3.97501e-46	1.99837e-44	BPH 1
175	BMPR1B	14.2322	1.97935	5.7869e-46	2.87781e-44	BPH 1
176	LENG8	14.2171	1.19877	7.17389e-46	3.55794e-44	BPH 1
177	GCAT	14.1272	1.48357	2.58378e-45	1.278e-43	BPH 1
178	PRAC1	14.1216	1.01481	2.79652e-45	1.37951e-43	BPH 1
179	CRYBG1	14.0389	1.6345	9.01107e-45	4.37477e-43	BPH 1
180	MCCC2	14.0344	1.49197	9.60395e-45	4.65034e-43	BPH 1
181	CHRNA2	13.9925	2.19543	1.73185e-44	8.29845e-43	BPH 1
182	BCAM	13.9711	1.12429	2.33858e-44	1.11476e-42	BPH 1
183	BCAS1	13.8128	2.01457	2.13267e-43	9.88444e-42	BPH 1
184	NEO1	13.7933	1.35709	2.79564e-43	1.28922e-41	BPH 1
185	PM20D2	13.7019	1.32185	9.88847e-43	4.52606e-41	BPH 1
186	ZNF827	13.6868	1.56017	1.2181e-42	5.54779e-41	BPH 1
187	TACSTD2	13.6823	1.33335	1.29619e-42	5.88887e-41	BPH 1
188	SMS	13.6815	1.37349	1.30997e-42	5.93682e-41	BPH 1
189	TFF3	13.6745	1.51122	1.44226e-42	6.52027e-41	BPH 1
190	NEDD4L	13.5047	1.47019	1.46657e-41	6.53389e-40	BPH 1
191	RAB3D	13.4149	1.40216	4.94805e-41	2.19383e-39	BPH 1
192	XAB2	13.3566	1.08708	1.08332e-40	4.76866e-39	BPH 1
193	ACSL1	13.3009	1.40226	2.28553e-40	9.96536e-39	BPH 1
194	GLB1L2	13.2343	1.08305	5.56484e-40	2.38123e-38	BPH 1
195	STEAP1	13.2068	1.47247	8.01151e-40	3.42023e-38	BPH 1
196	GSR	13.1764	1.17681	1.19986e-39	5.07527e-38	BPH 1
197	AFDN	13.1575	1.18612	1.54017e-39	6.47011e-38	BPH 1
198	CNDP2	13.1244	1.04779	2.38712e-39	1.00052e-37	BPH 1
199	DHTKD1	13.1147	1.63601	2.71123e-39	1.13122e-37	BPH 1
200	SCD	13.1013	1.6041	3.23743e-39	1.34467e-37	BPH 1
201	HIPK2	13.0966	1.20396	3.44464e-39	1.42751e-37	BPH 1
202	PGM3	13.0408	1.59461	7.16883e-39	2.95754e-37	BPH 1
203	NMRAL1	13.0053	1.01415	1.14218e-38	4.70157e-37	BPH 1
204	GCNT2	12.9394	2.06591	2.69578e-38	1.10227e-36	BPH 1
205	GPT2	12.9325	1.85474	2.9505e-38	1.20375e-36	BPH 1
206	SVIP	12.8749	1.05451	6.22893e-38	2.5245e-36	BPH 1
207	NET1	12.7843	1.32892	2.0078e-37	8.10165e-36	BPH 1
208	ELL2	12.7764	1.38021	2.2219e-37	8.92643e-36	BPH 1
209	AQP3	12.7643	1.38939	2.59527e-37	1.04037e-35	BPH 1
210	ENDOD1	12.7386	1.376	3.60879e-37	1.44352e-35	BPH 1
211	EFNA1	12.7117	1.01569	5.09308e-37	2.03281e-35	BPH 1
212	ARSD	12.6577	1.45661	1.01472e-36	4.03257e-35	BPH 1
213	SPINT1	12.5764	1.00818	2.84572e-36	1.12123e-34	BPH 1
214	GREB1	12.5598	2.18658	3.51163e-36	1.3777e-34	BPH 1
215	ACACA	12.5056	1.30592	6.95974e-36	2.69598e-34	BPH 1
216	SELENOS	12.5043	1.13675	7.07515e-36	2.73493e-34	BPH 1
217	EBP	12.5003	1.22832	7.43833e-36	2.86929e-34	BPH 1
218	ASTN2	12.4936	1.45762	8.0911e-36	3.11457e-34	BPH 1
219	MBOAT2	12.4752	1.78535	1.01971e-35	3.90076e-34	BPH 1
220	IFI6	12.4596	1.07475	1.23998e-35	4.71397e-34	BPH 1
221	HID1	12.4519	1.34315	1.36477e-35	5.17769e-34	BPH 1
222	TMEM254	12.4231	1.56898	1.95835e-35	7.39912e-34	BPH 1
223	REEP6	12.3807	1.41826	3.32614e-35	1.249e-33	BPH 1
224	ABCC4	12.3443	1.3069	5.23186e-35	1.95266e-33	BPH 1
225	EPCAM	12.2871	1.22087	1.06264e-34	3.93413e-33	BPH 1
226	BAIAP2L1	12.2836	1.55716	1.10962e-34	4.0998e-33	BPH 1
227	SEC14L2	12.1393	1.2829	6.53983e-34	2.37812e-32	BPH 1
228	PPM1K	12.0851	1.24749	1.2662e-33	4.57723e-32	BPH 1
229	DSP	12.0384	1.01083	2.23372e-33	8.01179e-32	BPH 1
230	BNIP3	11.9143	1.21086	9.96983e-33	3.53458e-31	BPH 1
231	PNPLA7	11.8772	1.65485	1.55479e-32	5.48049e-31	BPH 1
232	AL355338.1	11.8382	1.86866	2.47807e-32	8.68506e-31	BPH 1
233	SLC43A1	11.7554	1.64931	6.62741e-32	2.30084e-30	BPH 1
234	SERINC5	11.6877	1.2117	1.4731e-31	5.06635e-30	BPH 1
235	YIPF1	11.6859	1.43554	1.50408e-31	5.16326e-30	BPH 1
236	PRKCZ	11.6237	1.44977	3.12444e-31	1.0666e-29	BPH 1
237	SLC39A10	11.6144	1.36263	3.48071e-31	1.18602e-29	BPH 1
238	AP1M2	11.5198	1.46525	1.04884e-30	3.54755e-29	BPH 1
239	CDH1	11.4451	1.28191	2.487e-30	8.33531e-29	BPH 1
240	SYAP1	11.4434	1.03785	2.53654e-30	8.48589e-29	BPH 1
241	HMGCS2	11.4389	2.20679	2.6733e-30	8.92716e-29	BPH 1
242	NEU1	11.4058	1.25534	3.91356e-30	1.29981e-28	BPH 1
243	SHROOM1	11.3966	1.09597	4.34823e-30	1.44158e-28	BPH 1
244	PICK1	11.345	1.07767	7.84913e-30	2.56526e-28	BPH 1
245	KBTBD11	11.313	2.28116	1.13181e-29	3.67289e-28	BPH 1
246	LIFR	11.3057	1.01334	1.22951e-29	3.97592e-28	BPH 1
247	TXNRD2	11.3033	1.14608	1.2639e-29	4.07997e-28	BPH 1
248	CPNE4	11.2496	1.82842	2.32726e-29	7.39578e-28	BPH 1
249	ABHD17C	11.2455	1.39343	2.43621e-29	7.72867e-28	BPH 1
250	RABEP2	11.2136	1.10788	3.49648e-29	1.10352e-27	BPH 1
251	ACAD8	11.1992	1.71338	4.11293e-29	1.29585e-27	BPH 1
252	PODXL2	11.1592	1.34906	6.4603e-29	2.02159e-27	BPH 1
253	CBFA2T2	11.1583	1.25698	6.52345e-29	2.03789e-27	BPH 1
254	TP53INP1	11.1443	1.09921	7.63119e-29	2.3799e-27	BPH 1
255	WWC1	11.1377	1.37187	8.22113e-29	2.55954e-27	BPH 1
256	CD38	11.1262	2.14104	9.34877e-29	2.9057e-27	BPH 1
257	RAB27B	11.1052	1.56898	1.18299e-28	3.66447e-27	BPH 1
258	TMEM87B	11.0371	1.37359	2.53008e-28	7.78487e-27	BPH 1
259	TMC4	11.0282	1.45085	2.79272e-28	8.56433e-27	BPH 1
260	CREB3L1	10.9663	1.01746	5.54896e-28	1.67379e-26	BPH 1
261	ACSS1	10.9326	1.44162	8.05431e-28	2.41367e-26	BPH 1
262	IQGAP2	10.9237	1.3061	8.88219e-28	2.64994e-26	BPH 1
263	DHRS13	10.9227	1.31913	8.9767e-28	2.67267e-26	BPH 1
264	PLEKHH1	10.9136	2.00867	9.92999e-28	2.95173e-26	BPH 1
265	KIAA0319L	10.8776	1.08463	1.47472e-27	4.35553e-26	BPH 1
266	PCGEM1	10.7989	2.85203	3.48501e-27	1.01784e-25	BPH 1
267	MARC1	10.7858	1.81248	4.01942e-27	1.17207e-25	BPH 1
268	ANKRD37	10.7838	2.16166	4.10347e-27	1.19468e-25	BPH 1
269	AP1S1	10.7157	1.12356	8.59299e-27	2.48212e-25	BPH 1
270	CLDN3	10.6796	1.10197	1.26797e-26	3.6454e-25	BPH 1
271	ARHGEF37	10.6556	1.36264	1.641e-26	4.68858e-25	BPH 1
272	TMEM238	10.6053	1.22379	2.81653e-26	7.9607e-25	BPH 1
273	GFPT1	10.5459	1.08006	5.30756e-26	1.48871e-24	BPH 1
274	CORO2A	10.5301	1.86596	6.27831e-26	1.75564e-24	BPH 1
275	PIGM	10.5026	1.44928	8.40067e-26	2.33846e-24	BPH 1
276	KIF5C	10.4811	1.25725	1.05507e-25	2.92809e-24	BPH 1
277	THOP1	10.4059	1.06724	2.32923e-25	6.36819e-24	BPH 1
278	RASSF7	10.4037	1.23472	2.38536e-25	6.51198e-24	BPH 1
279	C9orf152	10.3168	1.83471	5.9184e-25	1.5991e-23	BPH 1
280	SLC35A3	10.2705	1.23068	9.56882e-25	2.56656e-23	BPH 1
281	ANXA3	10.253	1.39783	1.14693e-24	3.06291e-23	BPH 1
282	KDM4B	10.2293	1.07476	1.46647e-24	3.89929e-23	BPH 1
283	CLGN	10.1992	2.0149	1.99891e-24	5.2769e-23	BPH 1
284	TSPAN8	10.1725	1.22038	2.62983e-24	6.91269e-23	BPH 1
285	SRPRB	10.1502	1.03811	3.30695e-24	8.66778e-23	BPH 1
286	ADPGK	10.0718	1.34701	7.35929e-24	1.9072e-22	BPH 1
287	CRLS1	10.0694	1.11027	7.54571e-24	1.95276e-22	BPH 1
288	CAB39L	10.034	1.4189	1.0802e-23	2.77592e-22	BPH 1
289	MON1B	9.97659	1.12405	1.92976e-23	4.93161e-22	BPH 1
290	C1orf115	9.94488	1.46648	2.65492e-23	6.75665e-22	BPH 1
291	LFNG	9.9435	1.19696	2.69208e-23	6.84175e-22	BPH 1
292	SLC31A1	9.93923	1.24315	2.80992e-23	7.12155e-22	BPH 1
293	GMPR	9.93669	1.39472	2.88239e-23	7.29518e-22	BPH 1
294	LRRC75B	9.93004	1.19501	3.08126e-23	7.78779e-22	BPH 1
295	CASZ1	9.82054	1.18311	9.18491e-23	2.28691e-21	BPH 1
296	FAM3B	9.8023	1.35885	1.1005e-22	2.72167e-21	BPH 1
297	TRG-AS1	9.77034	2.44553	1.5095e-22	3.70825e-21	BPH 1
298	KCNK6	9.75946	1.28635	1.68052e-22	4.11738e-21	BPH 1
299	KIFC2	9.7531	1.48001	1.78928e-22	4.3722e-21	BPH 1
300	CBLL1	9.75025	1.60892	1.84013e-22	4.49051e-21	BPH 1
301	TMEM30B	9.74652	1.25557	1.90897e-22	4.65056e-21	BPH 1
302	PPP1R13B	9.7209	1.26696	2.456e-22	5.9461e-21	BPH 1
303	AOC1	9.69124	2.51693	3.28506e-22	7.91167e-21	BPH 1
304	MINDY2	9.68867	1.03241	3.36896e-22	8.10312e-21	BPH 1
305	OR51E1	9.66356	2.73908	4.30613e-22	1.02766e-20	BPH 1
306	PXMP4	9.62159	1.38056	6.48234e-22	1.54501e-20	BPH 1
307	PTGR1	9.61567	1.16843	6.86631e-22	1.63441e-20	BPH 1
308	PCYT2	9.60967	1.23416	7.2782e-22	1.73022e-20	BPH 1
309	SLC26A2	9.56064	1.2759	1.17034e-21	2.75373e-20	BPH 1
310	PDIA5	9.51257	1.45461	1.86016e-21	4.34904e-20	BPH 1
311	CYTH1	9.47693	1.0841	2.61872e-21	6.08389e-20	BPH 1
312	TTC39A	9.44695	1.76841	3.48859e-21	8.06408e-20	BPH 1
313	C16orf70	9.40266	1.37746	5.31999e-21	1.22666e-19	BPH 1
314	KIF21A	9.36941	1.36688	7.29393e-21	1.67551e-19	BPH 1
315	NTNG2	9.28057	1.34244	1.68572e-20	3.83878e-19	BPH 1
316	VIPR1	9.23596	1.5762	2.55981e-20	5.7863e-19	BPH 1
317	GNMT	9.20296	1.67024	3.4823e-20	7.83305e-19	BPH 1
318	DTNB	9.1915	1.38448	3.87394e-20	8.69273e-19	BPH 1
319	TUT7	9.14064	1.13128	6.20816e-20	1.37296e-18	BPH 1
320	SHLD2	9.12873	1.12961	6.93095e-20	1.52913e-18	BPH 1
321	AFTPH	9.12085	1.00845	7.45399e-20	1.64256e-18	BPH 1
322	STYXL1	9.09171	1.10695	9.74956e-20	2.13308e-18	BPH 1
323	FNBP1L	9.09036	1.30463	9.87097e-20	2.15708e-18	BPH 1
324	RFPL2	9.08025	2.30094	1.08324e-19	2.35876e-18	BPH 1
325	INSIG1	9.01346	1.26913	1.99656e-19	4.30173e-18	BPH 1
326	ZBTB42	8.98438	1.34404	2.602e-19	5.56707e-18	BPH 1
327	DDI2	8.9114	1.2051	5.03934e-19	1.06335e-17	BPH 1
328	BIK	8.89223	1.52629	5.98923e-19	1.26089e-17	BPH 1
329	SOAT1	8.85718	1.00745	8.20673e-19	1.71595e-17	BPH 1
330	SMCO4	8.84603	1.34729	9.069e-19	1.89195e-17	BPH 1
331	GLRX2	8.82827	1.14235	1.0631e-18	2.20779e-17	BPH 1
332	PPFIA3	8.8142	1.20597	1.20545e-18	2.49217e-17	BPH 1
333	ZNF589	8.81351	1.48284	1.21292e-18	2.50479e-17	BPH 1
334	ENPP5	8.77428	1.43551	1.72007e-18	3.52834e-17	BPH 1
335	SC5D	8.67542	1.06044	4.12014e-18	8.31257e-17	BPH 1
336	SPTBN2	8.61565	1.37564	6.95478e-18	1.38493e-16	BPH 1
337	CWH43	8.58357	1.71983	9.19754e-18	1.82365e-16	BPH 1
338	ATP8B1	8.57744	1.31727	9.70114e-18	1.92143e-16	BPH 1
339	COBLL1	8.53677	1.01747	1.38032e-17	2.69904e-16	BPH 1
340	RUNDC1	8.52838	1.19617	1.48406e-17	2.88654e-16	BPH 1
341	TMEM150C	8.50693	1.30981	1.78593e-17	3.46636e-16	BPH 1
342	PASK	8.46038	1.76182	2.66505e-17	5.14014e-16	BPH 1
343	PIGH	8.44224	1.30216	3.11322e-17	5.98571e-16	BPH 1
344	FGFR3	8.41667	1.94926	3.87326e-17	7.40063e-16	BPH 1
345	OAZ3	8.3588	1.76189	6.33598e-17	1.19327e-15	BPH 1
346	SLC35F2	8.35386	1.37606	6.60679e-17	1.24173e-15	BPH 1
347	ENTPD2	8.34452	1.81209	7.15048e-17	1.3398e-15	BPH 1
348	ANG	8.34425	1.16732	7.16678e-17	1.34149e-15	BPH 1
349	ZNF462	8.25806	1.03716	1.48055e-16	2.72968e-15	BPH 1
350	SLC22A23	8.24688	1.53972	1.62588e-16	2.98863e-15	BPH 1
351	ELMO3	8.23784	1.29464	1.75343e-16	3.21027e-15	BPH 1
352	RAB3IP	8.20763	1.5824	2.25601e-16	4.12551e-15	BPH 1
353	HACD2	8.20753	1.05619	2.25782e-16	4.12551e-15	BPH 1
354	PCSK1N	8.14074	1.06302	3.92871e-16	7.12903e-15	BPH 1
355	MAGEH1	8.12644	1.01228	4.42086e-16	7.99055e-15	BPH 1
356	ZNF432	8.06439	1.52413	7.35998e-16	1.32033e-14	BPH 1
357	COG3	8.05494	1.12902	7.95193e-16	1.41779e-14	BPH 1
358	NDRG3	7.98559	1.00202	1.39853e-15	2.47348e-14	BPH 1
359	PART1	7.94619	1.70682	1.92341e-15	3.37698e-14	BPH 1
360	ZNF613	7.94153	1.93366	1.99694e-15	3.50274e-14	BPH 1
361	RAB29	7.88064	1.03437	3.25699e-15	5.62711e-14	BPH 1
362	IRF6	7.86946	1.22693	3.56184e-15	6.1365e-14	BPH 1
363	SFTPA2	7.86258	1.75535	3.76313e-15	6.47724e-14	BPH 1
364	FAM84A	7.83328	1.22301	4.75291e-15	8.12011e-14	BPH 1
365	GALNT12	7.80251	1.7711	6.06874e-15	1.03202e-13	BPH 1
366	BX255925.3	7.77339	1.05103	7.64122e-15	1.29226e-13	BPH 1
367	VRK3	7.74863	1.07075	9.28856e-15	1.55655e-13	BPH 1
368	ZNF813	7.73735	1.64911	1.01508e-14	1.6995e-13	BPH 1
369	ACAT2	7.72134	1.43413	1.15112e-14	1.92027e-13	BPH 1
370	TRIM36	7.64846	1.85869	2.03406e-14	3.36269e-13	BPH 1
371	PTPRN2	7.55297	1.06803	4.25452e-14	6.87901e-13	BPH 1
372	HOOK2	7.52663	1.03601	5.20647e-14	8.38138e-13	BPH 1
373	ACSM3	7.51449	1.17273	5.71344e-14	9.18945e-13	BPH 1
374	SPATA13	7.50315	1.20613	6.23036e-14	1.00121e-12	BPH 1
375	COBL	7.47728	1.63522	7.58791e-14	1.21512e-12	BPH 1
376	RBP7	7.4052	1.34134	1.30955e-13	2.07901e-12	BPH 1
377	ABAT	7.36856	1.52619	1.72477e-13	2.71711e-12	BPH 1
378	BICDL2	7.3662	1.46941	1.75562e-13	2.75862e-12	BPH 1
379	EPS8L1	7.3207	1.05875	2.46675e-13	3.85626e-12	BPH 1
380	P3H2	7.31817	1.27239	2.51383e-13	3.92652e-12	BPH 1
381	PLPP6	7.28074	1.55058	3.31986e-13	5.11604e-12	BPH 1
382	SLC2A12	7.26831	1.26128	3.6402e-13	5.5863e-12	BPH 1
383	TMC5	7.24065	1.31039	4.46544e-13	6.81295e-12	BPH 1
384	ESRP1	7.2306	1.28704	4.80879e-13	7.32465e-12	BPH 1
385	HIST2H2BE	7.22948	1.79214	4.84843e-13	7.37281e-12	BPH 1
386	TMEM220	7.1995	1.18272	6.04352e-13	9.15987e-12	BPH 1
387	SLC25A16	7.19046	1.04722	6.4572e-13	9.7788e-12	BPH 1
388	LPAR3	7.13743	1.36296	9.50901e-13	1.42946e-11	BPH 1
389	RASEF	7.02217	1.69441	2.18455e-12	3.23377e-11	BPH 1
390	SATB1	6.99881	1.00601	2.58141e-12	3.80288e-11	BPH 1
391	EFCAB12	6.90511	2.16878	5.01642e-12	7.29085e-11	BPH 1
392	TACC2	6.88551	1.08435	5.75826e-12	8.33611e-11	BPH 1
393	CUX2	6.82713	1.55518	8.66289e-12	1.24238e-10	BPH 1
394	C11orf80	6.75377	1.21297	1.44056e-11	2.02647e-10	BPH 1
395	SLC36A1	6.72932	1.68686	1.70461e-11	2.38515e-10	BPH 1
396	ELOVL7	6.71907	1.76092	1.82884e-11	2.54737e-10	BPH 1
397	QDPR	6.63542	1.03506	3.23571e-11	4.41343e-10	BPH 1
398	SLC16A1	6.58139	1.04088	4.66057e-11	6.30084e-10	BPH 1
399	FAM83F	6.56894	1.15232	5.0675e-11	6.83091e-10	BPH 1
400	IRX4	6.56021	1.68873	5.3731e-11	7.23723e-10	BPH 1
401	ST6GALNAC1	6.51985	1.25517	7.03781e-11	9.41102e-10	BPH 1
402	PCDH1	6.51035	1.1166	7.49738e-11	9.98204e-10	BPH 1
403	TMEM41A	6.47172	1.11446	9.68933e-11	1.28354e-09	BPH 1
404	CCDC125	6.41783	1.41138	1.38235e-10	1.81034e-09	BPH 1
405	TECPR1	6.39391	1.1618	1.61692e-10	2.11002e-09	BPH 1
406	SLC17A5	6.38986	1.2365	1.66039e-10	2.16368e-09	BPH 1
407	CACNA2D1	6.38457	1.83575	1.71876e-10	2.23658e-09	BPH 1
408	UNC13B	6.31346	1.13244	2.72871e-10	3.50128e-09	BPH 1
409	HPN	6.27817	1.50597	3.42588e-10	4.36841e-09	BPH 1
410	GSTO2	6.23519	1.03564	4.51232e-10	5.71023e-09	BPH 1
411	CPT2	6.22675	1.03795	4.76206e-10	6.01799e-09	BPH 1
412	ZNF615	6.221	1.26836	4.93983e-10	6.23408e-09	BPH 1
413	EAF2	6.20874	1.6818	5.34106e-10	6.7174e-09	BPH 1
414	DSC2	6.18933	1.11024	6.04211e-10	7.55777e-09	BPH 1
415	SULT2B1	6.16851	1.23999	6.89355e-10	8.58777e-09	BPH 1
416	CDS1	6.13405	1.403	8.56699e-10	1.06221e-08	BPH 1
417	DNAJA4	6.08569	1.13209	1.15991e-09	1.41809e-08	BPH 1
418	BTBD11	6.06255	2.00041	1.33982e-09	1.62939e-08	BPH 1
419	CAMSAP3	6.05966	1.43487	1.36405e-09	1.65667e-08	BPH 1
420	AL035661.1	6.05594	1.53451	1.39604e-09	1.6944e-08	BPH 1
421	PRR15L	6.05463	1.18307	1.40742e-09	1.70596e-08	BPH 1
422	ADRB1	6.02461	1.29117	1.69522e-09	2.04003e-08	BPH 1
423	EPN3	6.01776	1.20636	1.76843e-09	2.12258e-08	BPH 1
424	KREMEN1	5.99481	1.15724	2.03719e-09	2.43404e-08	BPH 1
425	UHRF2	5.9636	1.04087	2.46741e-09	2.93474e-08	BPH 1
426	ICA1	5.88979	1.17345	3.86683e-09	4.51458e-08	BPH 1
427	NPIPB15	5.87449	1.03368	4.24143e-09	4.93939e-08	BPH 1
428	MSMO1	5.86017	1.07235	4.62388e-09	5.35764e-08	BPH 1
429	AL121790.1	5.84524	1.49675	5.05846e-09	5.83181e-08	BPH 1
430	FAM189A2	5.81095	1.13376	6.21202e-09	7.10828e-08	BPH 1
431	PIFO	5.7989	1.22759	6.67528e-09	7.62416e-08	BPH 1
432	MYO5C	5.79657	1.21187	6.76847e-09	7.7258e-08	BPH 1
433	PPM1H	5.76862	1.34642	7.99216e-09	9.07752e-08	BPH 1
434	SHROOM2	5.75963	1.30097	8.42994e-09	9.55117e-08	BPH 1
435	C6orf132	5.74064	1.16418	9.43205e-09	1.0639e-07	BPH 1
436	CDK19	5.68478	1.01447	1.30979e-08	1.45973e-07	BPH 1
437	NWD1	5.64957	1.66197	1.6085e-08	1.78291e-07	BPH 1
438	CCK	5.61893	1.69315	1.92142e-08	2.11321e-07	BPH 1
439	ESRP2	5.61205	1.53885	1.99943e-08	2.19507e-07	BPH 1
440	KIF1A	5.60678	1.59854	2.0612e-08	2.25482e-07	BPH 1
441	MFSD3	5.58749	1.03637	2.30379e-08	2.50679e-07	BPH 1
442	SIAE	5.57607	1.1412	2.46014e-08	2.67059e-07	BPH 1
443	AC020571.1	5.54393	1.89686	2.95753e-08	3.18984e-07	BPH 1
444	MMEL1	5.51814	1.38899	3.4261e-08	3.67154e-07	BPH 1
445	ATP8A1	5.45965	1.39766	4.77077e-08	5.06825e-07	BPH 1
446	PLIN5	5.45367	1.61497	4.93403e-08	5.23867e-07	BPH 1
447	SMYD2	5.45063	1.17788	5.01904e-08	5.32586e-07	BPH 1
448	TMEM268	5.44939	1.00618	5.05442e-08	5.36031e-07	BPH 1
449	CHDH	5.43791	1.14822	5.39091e-08	5.71058e-07	BPH 1
450	DNASE1	5.41064	1.17258	6.28013e-08	6.59181e-07	BPH 1
451	NXPH4	5.40035	2.03122	6.65099e-08	6.97312e-07	BPH 1
452	MINPP1	5.39216	1.10835	6.96138e-08	7.28609e-07	BPH 1
453	DGKD	5.39065	1.01725	7.02047e-08	7.33958e-07	BPH 1
454	AC068389.1	5.37573	2.40482	7.62726e-08	7.95136e-07	BPH 1
455	SLC9A2	5.37089	2.08553	7.83501e-08	8.1587e-07	BPH 1
456	HIST1H2BD	5.3583	1.49395	8.40097e-08	8.71843e-07	BPH 1
457	GRHL2	5.33008	1.31785	9.81686e-08	1.0108e-06	BPH 1
458	MYO10	5.31961	1.02178	1.03992e-07	1.06658e-06	BPH 1
459	FEV	5.29529	2.04866	1.18826e-07	1.20996e-06	BPH 1
460	PEX11A	5.27419	1.38177	1.33345e-07	1.35033e-06	BPH 1
461	RWDD2A	5.27065	1.38761	1.35941e-07	1.37435e-06	BPH 1
462	RAB26	5.22875	1.90099	1.7066e-07	1.7066e-06	BPH 1
463	COLEC12	5.15294	1.05667	2.5643e-07	2.52181e-06	BPH 1
464	SLC2A5	5.13316	1.13186	2.84911e-07	2.78047e-06	BPH 1
465	SLC25A17	5.10047	1.16297	3.38811e-07	3.28458e-06	BPH 1
466	SLC13A3	5.03193	1.93287	4.8557e-07	4.62927e-06	BPH 1
467	PCAT18	5.00264	1.94892	5.65516e-07	5.34437e-06	BPH 1
468	DNAJC25	4.97546	1.21808	6.50936e-07	6.11377e-06	BPH 1
469	GP2	4.95758	1.62538	7.13757e-07	6.6598e-06	BPH 1
470	SAPCD2	4.9507	1.5538	7.39464e-07	6.87526e-06	BPH 1
471	RETREG1	4.92946	1.25995	8.24561e-07	7.60879e-06	BPH 1
472	DOPEY2	4.90659	1.21212	9.26736e-07	8.50895e-06	BPH 1
473	FBXL8	4.89487	1.06519	9.83732e-07	9.01516e-06	BPH 1
474	SLC7A1	4.894	1.00609	9.88067e-07	9.0495e-06	BPH 1
475	KCNH6	4.89302	2.5145	9.93004e-07	9.09018e-06	BPH 1
476	SFXN2	4.88647	1.24393	1.02662e-06	9.38859e-06	BPH 1
477	SYNE4	4.88158	1.51159	1.05237e-06	9.61453e-06	BPH 1
478	NEFL	4.84032	2.64688	1.29633e-06	1.17211e-05	BPH 1
479	RRAGD	4.83784	1.13946	1.3126e-06	1.18565e-05	BPH 1
480	GALNT3	4.81223	1.09613	1.49252e-06	1.33963e-05	BPH 1
481	POTEH-AS1	4.79271	2.65387	1.64546e-06	1.46688e-05	BPH 1
482	RHPN2	4.79028	1.30056	1.66545e-06	1.48183e-05	BPH 1
483	ACOX3	4.78823	1.19399	1.6826e-06	1.49565e-05	BPH 1
484	VLDLR	4.788	1.41377	1.68454e-06	1.49664e-05	BPH 1
485	HOOK1	4.78079	1.30831	1.74608e-06	1.54908e-05	BPH 1
486	SYT17	4.68157	1.38875	2.84684e-06	2.45762e-05	BPH 1
487	NUDT8	4.67588	1.04355	2.92692e-06	2.52132e-05	BPH 1
488	MARVELD2	4.67	1.23786	3.01198e-06	2.59217e-05	BPH 1
489	BEX1	4.66791	1.37355	3.04285e-06	2.61751e-05	BPH 1
490	ABO	4.61868	1.42161	3.86186e-06	3.28214e-05	BPH 1
491	HIST1H2AE	4.61322	1.89777	3.96473e-06	3.36645e-05	BPH 1
492	P2RY1	4.6088	1.49622	4.04996e-06	3.43723e-05	BPH 1
493	CDKL5	4.58935	1.17147	4.44627e-06	3.7511e-05	BPH 1
494	EPB41L4B	4.58774	1.54022	4.48079e-06	3.77502e-05	BPH 1
495	AC087741.1	4.58737	1.64463	4.48863e-06	3.7799e-05	BPH 1
496	EHHADH	4.58451	1.60092	4.55059e-06	3.83032e-05	BPH 1
497	RORC	4.58239	1.37989	4.59686e-06	3.8675e-05	BPH 1
498	NECTIN3	4.56033	1.21134	5.1074e-06	4.27942e-05	BPH 1
499	TMEM121B	4.55383	2.48865	5.26778e-06	4.40378e-05	BPH 1
500	CFAP69	4.47076	1.31598	7.79428e-06	6.3655e-05	BPH 1
501	PTGR2	4.45961	1.20304	8.21089e-06	6.68793e-05	BPH 1
502	TTC6	4.45653	1.0258	8.32951e-06	6.77855e-05	BPH 1
503	PLA2G4F	4.41686	2.11087	1.00144e-05	8.06761e-05	BPH 1
504	PRR36	4.41321	1.04973	1.01849e-05	8.19062e-05	BPH 1
505	GPR160	4.40302	1.24334	1.06752e-05	8.56252e-05	BPH 1
506	RASD1	4.40206	1.21104	1.07226e-05	8.5968e-05	BPH 1
507	SEMA4G	4.39895	1.24681	1.08776e-05	8.71726e-05	BPH 1
508	SLC18A2	4.3848	1.00778	1.16091e-05	9.27115e-05	BPH 1
509	KCNN2	4.35918	1.85094	1.3055e-05	0.000103718	BPH 1
510	EXPH5	4.34713	1.30699	1.3793e-05	0.000109158	BPH 1
511	ARHGEF10	4.33706	1.1456	1.44402e-05	0.000113937	BPH 1
512	RTN1	4.33592	1.57656	1.45149e-05	0.000114477	BPH 1
513	TMEM135	4.32364	1.10061	1.53474e-05	0.000120423	BPH 1
514	CPEB3	4.25779	1.34739	2.06456e-05	0.000158945	BPH 1
515	PPP1R9A	4.23615	1.48596	2.27386e-05	0.000174039	BPH 1
516	SLC37A1	4.23363	1.12281	2.29948e-05	0.000175854	BPH 1
517	IRX3	4.20167	1.19992	2.64957e-05	0.000201039	BPH 1
518	PLA2G7	4.16411	1.38606	3.1257e-05	0.000234938	BPH 1
519	OVOL2	4.16296	1.29574	3.14154e-05	0.000236032	BPH 1
520	ZNF350	4.15139	1.03142	3.30469e-05	0.000247683	BPH 1
521	ZNF789	4.12125	1.2313	3.76827e-05	0.000280146	BPH 1
522	KDELR3	4.10756	1.37169	3.99858e-05	0.000296429	BPH 1
523	STXBP6	4.08923	1.07965	4.32816e-05	0.000319447	BPH 1
524	TMEM184A	4.07802	1.54259	4.54209e-05	0.000334031	BPH 1
525	GCNT1	4.07641	1.24814	4.57373e-05	0.000335821	BPH 1
526	GABRB3	4.03404	1.57813	5.48254e-05	0.000397161	BPH 1
527	CACNG4	4.02011	2.13271	5.81716e-05	0.000420078	BPH 1
528	ARHGAP8	3.99135	1.42438	6.56974e-05	0.000469632	BPH 1
529	ADM2	3.96521	1.66469	7.33305e-05	0.000520155	BPH 1
530	EEF1A2	3.95652	1.58468	7.6048e-05	0.000538316	BPH 1
531	OLMALINC	3.95647	1.14779	7.60663e-05	0.000538316	BPH 1
532	BEX5	3.9551	1.22408	7.65018e-05	0.000540981	BPH 1
533	UNC80	3.93567	1.85553	8.29648e-05	0.000582654	BPH 1
534	LDHD	3.92145	1.39102	8.80188e-05	0.000614592	BPH 1
535	ZNF577	3.90582	1.04763	9.39062e-05	0.000652767	BPH 1
536	EHF	3.79722	1.04427	0.000146326	0.000987675	BPH 1
537	ADRB2	3.79578	1.38256	0.000147179	0.000992417	BPH 1
538	C15orf48	3.75982	1.26034	0.000170036	0.0011344	BPH 1
539	TINCR	3.72891	1.75827	0.000192308	0.00127512	BPH 1
540	POTEH	3.70792	1.40156	0.000208966	0.00137954	BPH 1
541	SCGB2A1	3.69658	2.78675	0.000218521	0.001436	BPH 1
542	TMSB15A	3.66625	1.01602	0.000246131	0.00160312	BPH 1
543	LINC01310	3.66539	1.92063	0.000246964	0.00160798	BPH 1
544	PROSER2	3.6522	1.03557	0.000260001	0.00168392	BPH 1
545	WIPI1	3.63581	1.0405	0.000277112	0.00178532	BPH 1
546	RAB17	3.62581	1.26761	0.000288055	0.00184741	BPH 1
547	GATA2-AS1	3.58649	1.26647	0.000335164	0.00212876	BPH 1
548	OPHN1	3.58122	1.0368	0.000341994	0.00216754	BPH 1
549	KLF15	3.5241	1.21377	0.000424931	0.00264862	BPH 1
550	ZNF525	3.50491	1.35216	0.000456757	0.00283069	BPH 1
551	CHMP4C	3.49269	1.07592	0.000478184	0.00295453	BPH 1
552	LINC01926	3.48938	2.04269	0.000484138	0.00298931	BPH 1
553	TESK2	3.48256	1.15515	0.000496645	0.00305935	BPH 1
554	SLC25A18	3.47735	1.75148	0.000506396	0.00311628	BPH 1
555	ADCY1	3.43405	1.09789	0.000594644	0.00360747	BPH 1
556	FRK	3.4109	1.02916	0.000647479	0.00390482	BPH 1
557	RFLNA	3.40554	1.26851	0.00066033	0.00397451	BPH 1
558	SLC5A8	3.39593	2.30294	0.000683956	0.00410463	BPH 1
559	PEX11G	3.37483	1.06964	0.000738622	0.00440254	BPH 1
560	SH2D3A	3.37287	1.20256	0.000743901	0.0044297	BPH 1
561	LRTOMT	3.36943	1.11458	0.00075325	0.00447524	BPH 1
562	ILDR1	3.31728	1.69733	0.000908986	0.00532654	BPH 1
563	SNX25	3.29231	1.01555	0.000993674	0.00578229	BPH 1
564	ACADL	3.28086	1.13583	0.00103493	0.00599579	BPH 1
565	HHAT	3.27061	1.10999	0.00107315	0.00620749	BPH 1
566	EME2	3.24505	1.06974	0.00117431	0.00674385	BPH 1
567	OR51E2	3.23152	1.41566	0.00123135	0.00704944	BPH 1
568	LINC00158	3.22485	3.13826	0.0012604	0.00720229	BPH 1
569	AC012588.1	3.20672	2.04294	0.00134257	0.00762682	BPH 1
570	GLB1L3	3.1975	1.44881	0.00138627	0.00784357	BPH 1
571	LNX1	3.18312	1.33925	0.00145698	0.00820332	BPH 1
572	PHOSPHO2	3.17374	1.38171	0.00150489	0.00846013	BPH 1
573	KCTD14	3.16989	1.04906	0.00152494	0.00856239	BPH 1
574	EPB41L4A	3.09828	1.18222	0.00194649	0.010688	BPH 1
575	FAM27C	3.08548	1.12983	0.00203226	0.0111158	BPH 1
576	DUOXA1	3.07556	1.40375	0.00210109	0.0114446	BPH 1
577	MARVELD3	3.0751	1.25926	0.00210434	0.011459	BPH 1
578	GJC3	3.07343	1.27425	0.00211617	0.0115132	BPH 1
579	RGMB-AS1	3.05941	1.15791	0.00221771	0.0120088	BPH 1
580	AC008771.1	3.03981	1.2202	0.00236729	0.01274	BPH 1
581	MCTP2	3.03544	1.05386	0.00240181	0.0128919	BPH 1
582	MISP3	2.99272	1.15131	0.00276506	0.0146115	BPH 1
583	CYP3A5	2.9532	1.04621	0.00314499	0.0164351	BPH 1
584	UPK3A	2.93909	1.09245	0.00329176	0.0171146	BPH 1
585	HOXA10-AS	2.93761	1.04011	0.00330752	0.0171674	BPH 1
586	C2orf72	2.91318	1.12521	0.00357767	0.0184499	BPH 1
587	HES2	2.89548	1.33676	0.0037858	0.0194306	BPH 1
588	AC011043.1	2.87474	1.80935	0.00404361	0.0205702	BPH 1
589	FHDC1	2.86738	1.18229	0.00413888	0.0209679	BPH 1
590	ELOVL2	2.84049	2.19256	0.00450445	0.0225652	BPH 1
591	PRRG4	2.82657	1.13622	0.00470491	0.0234037	BPH 1
592	ARHGEF38	2.82025	1.12466	0.00479864	0.0238185	BPH 1
593	WNK4	2.81273	1.09769	0.00491223	0.0243232	BPH 1
594	FAAH2	2.78821	1.2925	0.00530005	0.0259917	BPH 1
595	TFCP2L1	2.78648	1.86059	0.00532843	0.0260946	BPH 1
596	TBC1D8B	2.76583	1.1519	0.00567773	0.0275574	BPH 1
597	TM9SF1	2.76295	1.46117	0.00572813	0.0277801	BPH 1
598	GRTP1	2.74842	1.01757	0.00598831	0.0288359	BPH 1
599	STYK1	2.7484	1.95976	0.00598866	0.0288359	BPH 1
600	DBNDD1	2.74192	1.20809	0.00610805	0.0293305	BPH 1
601	AC007325.4	2.73089	1.06155	0.00631633	0.0302028	BPH 1
602	DHDH	2.66293	1.42682	0.00774643	0.0362038	BPH 1
603	F2RL1	2.66212	1.16033	0.00776504	0.0362539	BPH 1
604	ZNF563	2.65603	1.49614	0.00790674	0.0368407	BPH 1
605	METTL27	2.65257	1.0943	0.00798824	0.0371516	BPH 1
606	SLCO5A1	2.64248	2.06439	0.00823024	0.0380876	BPH 1
607	AL022322.1	2.62687	1.92554	0.00861747	0.0396403	BPH 1
608	SCGB1D2	2.62239	2.48414	0.00873155	0.0401318	BPH 1
609	RASSF6	2.61115	1.12524	0.00902394	0.0413345	BPH 1
610	ZNF714	2.60574	1.08591	0.00916748	0.0418773	BPH 1
611	ANKRD18A	2.60204	1.24126	0.00926724	0.0422177	BPH 1
612	ZNF697	2.59571	1.54439	0.00943953	0.0429176	BPH 1
613	SLC7A4	2.59385	1.3953	0.00949087	0.043119	BPH 1
614	OPRK1	2.58718	1.96228	0.00967658	0.0437682	BPH 1
615	BEND4	2.57743	2.19691	0.00995373	0.0448344	BPH 1
616	AQP11	2.57107	1.72293	0.0101385	0.0455662	BPH 1
617	BAIAP3	2.56356	1.10646	0.0103606	0.0464172	BPH 1
618	AP006284.1	2.56282	2.02524	0.0103824	0.0464697	BPH 1
619	SIM2	2.55833	1.43165	0.0105177	0.0469951	BPH 1
620	SLC15A1	2.55514	2.7525	0.0106146	0.0473325	BPH 1
621	AC007114.1	2.54483	1.57953	0.010933	0.0485324	BPH 1
622	LINC01146	2.53497	2.4829	0.0112456	0.0496923	BPH 1
0	ACPP	12.6642	2.91486	9.34085e-37	1.47287e-32	BPH 2
1	KLK3	12.4308	2.74782	1.77832e-35	1.25954e-31	BPH 2
2	MSMB	12.4069	2.69522	2.39638e-35	1.25954e-31	BPH 2
3	KLK2	12.0339	2.62432	2.35703e-33	9.29142e-30	BPH 2
4	TMPRSS2	10.8552	2.64008	1.88418e-27	5.94195e-24	BPH 2
5	RDH11	10.6086	2.59224	2.71879e-26	6.12426e-23	BPH 2
6	NKX3-1	10.5776	2.53627	3.78401e-26	7.45827e-23	BPH 2
7	KLK4	10.3876	2.77178	2.82411e-25	4.94785e-22	BPH 2
8	NEAT1	9.95048	1.5334	2.50973e-23	2.63823e-20	BPH 2
9	AMD1	9.88993	2.30831	4.60354e-23	4.53679e-20	BPH 2
10	MLPH	9.53171	2.21003	1.54708e-21	1.28391e-18	BPH 2
11	ELK4	9.40818	2.50141	5.04785e-21	3.61793e-18	BPH 2
12	SLC45A3	9.37283	2.75243	7.0616e-21	4.65895e-18	BPH 2
13	NEFH	9.29239	2.5466	1.50865e-20	9.51538e-18	BPH 2
14	AZGP1	8.80401	1.93371	1.3201e-18	6.71461e-16	BPH 2
15	SEC11C	8.72755	2.01613	2.60244e-18	1.28235e-15	BPH 2
16	CPLX3	8.67871	2.65901	4.00267e-18	1.8563e-15	BPH 2
17	DHRS7	8.47762	1.96742	2.2985e-17	9.79532e-15	BPH 2
18	SORD	8.47364	2.30327	2.3784e-17	9.86909e-15	BPH 2
19	BASP1	8.37795	2.30839	5.38553e-17	2.02188e-14	BPH 2
20	DPP4	8.30282	2.40032	1.01669e-16	3.56247e-14	BPH 2
21	HOXB13	8.27498	2.04711	1.28481e-16	4.31041e-14	BPH 2
22	GLMP	8.20603	2.12374	2.28624e-16	7.5103e-14	BPH 2
23	ENTPD5	7.98107	2.25509	1.45074e-15	4.23615e-13	BPH 2
24	CYB561	7.87499	2.12657	3.40757e-15	9.59475e-13	BPH 2
25	TRPM8	7.82505	2.39761	5.07446e-15	1.37955e-12	BPH 2
26	TPD52	7.71942	2.3002	1.16859e-14	3.1231e-12	BPH 2
27	HIST1H2AC	7.6823	2.29442	1.56262e-14	4.10656e-12	BPH 2
28	SLC44A4	7.67743	1.70853	1.62306e-14	4.19547e-12	BPH 2
29	SCD	7.63545	2.48585	2.25037e-14	5.5921e-12	BPH 2
30	NANS	7.63434	2.04107	2.26975e-14	5.5921e-12	BPH 2
31	TM7SF2	7.63434	2.33977	2.26975e-14	5.5921e-12	BPH 2
32	PTPRF	7.62484	1.67299	2.44336e-14	5.92722e-12	BPH 2
33	SLC9A3R1	7.58772	1.78967	3.25596e-14	7.77878e-12	BPH 2
34	TSPAN1	7.57932	1.97124	3.47377e-14	8.17528e-12	BPH 2
35	ATP2C1	7.54794	1.70369	4.42203e-14	1.02539e-11	BPH 2
36	SLC25A37	7.53291	1.90016	4.96214e-14	1.13396e-11	BPH 2
37	LRRC26	7.50396	1.95308	6.19172e-14	1.39473e-11	BPH 2
38	TSPAN8	7.46396	1.64518	8.39575e-14	1.86457e-11	BPH 2
39	ACSL1	7.4496	1.91278	9.36236e-14	2.05036e-11	BPH 2
40	ZG16B	7.4191	2.04736	1.17915e-13	2.52095e-11	BPH 2
41	IDH1	7.41866	1.84933	1.18309e-13	2.52095e-11	BPH 2
42	PKP1	7.35038	2.32863	1.97647e-13	4.15533e-11	BPH 2
43	SERPINB11	7.3274	2.69097	2.34668e-13	4.86875e-11	BPH 2
44	STEAP2	7.31988	1.69601	2.48189e-13	5.06704e-11	BPH 2
45	RBM47	7.31856	1.90597	2.50653e-13	5.06704e-11	BPH 2
46	SERINC5	7.16564	2.05778	7.74267e-13	1.48886e-10	BPH 2
47	SFN	7.15503	1.91674	8.36558e-13	1.58926e-10	BPH 2
48	SYT7	7.13823	2.41702	9.45381e-13	1.75374e-10	BPH 2
49	SLC30A4	7.0989	2.41318	1.25756e-12	2.27921e-10	BPH 2
50	GGT1	7.06398	2.49875	1.61797e-12	2.89911e-10	BPH 2
51	GOLM1	7.05558	2.0633	1.71876e-12	3.0451e-10	BPH 2
52	SLC14A1	7.04476	1.66162	1.85786e-12	3.25496e-10	BPH 2
53	TRPV6	6.96587	2.20165	3.26391e-12	5.65553e-10	BPH 2
54	ERBB3	6.9462	1.86655	3.75262e-12	6.43167e-10	BPH 2
55	H1F0	6.93272	1.57775	4.12831e-12	6.99948e-10	BPH 2
56	CHRM1	6.91504	2.38426	4.67734e-12	7.84599e-10	BPH 2
57	CREB3L4	6.88189	2.05127	5.9063e-12	9.7011e-10	BPH 2
58	SLC31A1	6.8757	1.95243	6.16845e-12	1.00177e-09	BPH 2
59	ANO7	6.82223	2.31173	8.96407e-12	1.42773e-09	BPH 2
60	PLPP1	6.80543	1.43662	1.00747e-11	1.58858e-09	BPH 2
61	BMPR1B	6.77714	2.2325	1.22574e-11	1.91361e-09	BPH 2
62	FXYD3	6.76079	1.55062	1.37239e-11	2.12156e-09	BPH 2
63	STEAP1	6.75726	1.87628	1.40629e-11	2.15286e-09	BPH 2
64	CD177	6.75571	2.39098	1.42138e-11	2.15503e-09	BPH 2
65	EFNA1	6.70864	1.65027	1.96447e-11	2.95007e-09	BPH 2
66	FOXA1	6.69052	1.7772	2.2238e-11	3.30801e-09	BPH 2
67	NEDD4L	6.67903	1.69815	2.40532e-11	3.54459e-09	BPH 2
68	HERPUD1	6.64522	1.42209	3.0277e-11	4.42044e-09	BPH 2
69	KIAA1324	6.51417	1.81665	7.30909e-11	1.01991e-08	BPH 2
70	SHROOM1	6.48412	1.6246	8.92513e-11	1.22375e-08	BPH 2
71	ST6GAL1	6.48058	1.48576	9.13682e-11	1.24198e-08	BPH 2
72	ERGIC1	6.47616	1.34935	9.40835e-11	1.25721e-08	BPH 2
73	TMEM79	6.46887	2.38057	9.87372e-11	1.30831e-08	BPH 2
74	SOX9	6.4523	1.76682	1.10167e-10	1.44759e-08	BPH 2
75	FAAH	6.42401	1.96018	1.32729e-10	1.72964e-08	BPH 2
76	NDRG1	6.41871	1.36729	1.37435e-10	1.77629e-08	BPH 2
77	SPINT2	6.41716	1.11567	1.38839e-10	1.77984e-08	BPH 2
78	ABCC4	6.39617	1.8603	1.59325e-10	2.02599e-08	BPH 2
79	SPDEF	6.35462	1.92138	2.08938e-10	2.61471e-08	BPH 2
80	SRSF6	6.32899	1.4621	2.46773e-10	3.03993e-08	BPH 2
81	SLC4A4	6.2859	1.76273	3.25966e-10	3.98437e-08	BPH 2
82	CD24	6.28413	1.35491	3.29697e-10	3.99897e-08	BPH 2
83	TMEM87B	6.28258	1.61851	3.32995e-10	4.00814e-08	BPH 2
84	GALNT7	6.27153	1.67568	3.57511e-10	4.27063e-08	BPH 2
85	FOLH1	6.26137	2.61423	3.81615e-10	4.5243e-08	BPH 2
86	STAP2	6.2596	1.8041	3.85967e-10	4.54173e-08	BPH 2
87	ZNF217	6.19463	1.60365	5.84219e-10	6.72407e-08	BPH 2
88	ERP29	6.19308	1.43347	5.89984e-10	6.74121e-08	BPH 2
89	NIPAL3	6.18866	2.35995	6.06763e-10	6.88305e-08	BPH 2
90	KRT15	6.18226	1.53207	6.31922e-10	7.06677e-08	BPH 2
91	HOMER2	6.15927	1.8536	7.30797e-10	8.11493e-08	BPH 2
92	NPY	6.15574	3.07856	7.4729e-10	8.24005e-08	BPH 2
93	CRYBG1	6.1301	1.86692	8.78222e-10	9.61653e-08	BPH 2
94	SLC26A4	6.1206	1.45487	9.32232e-10	1.01375e-07	BPH 2
95	PRSS8	6.11817	1.90423	9.46561e-10	1.02229e-07	BPH 2
96	LMAN1L	6.07088	2.47	1.27212e-09	1.33725e-07	BPH 2
97	MARCKSL1	6.0669	1.56624	1.30401e-09	1.3617e-07	BPH 2
98	DSP	6.06027	1.47281	1.35892e-09	1.4097e-07	BPH 2
99	LPCAT3	6.03552	1.60906	1.5845e-09	1.61189e-07	BPH 2
100	ACACA	6.02889	1.93747	1.65087e-09	1.65802e-07	BPH 2
101	PLEKHH1	6.0227	2.49764	1.71526e-09	1.71179e-07	BPH 2
102	DHTKD1	6.01873	2.02667	1.75794e-09	1.74335e-07	BPH 2
103	ICA1	6.01387	2.17962	1.81151e-09	1.77415e-07	BPH 2
104	CDK19	5.98226	1.82487	2.20056e-09	2.12874e-07	BPH 2
105	ARG2	5.9805	2.43174	2.22458e-09	2.13885e-07	BPH 2
106	LFNG	5.94956	1.6767	2.68866e-09	2.53861e-07	BPH 2
107	EIF4A1	5.9458	1.25976	2.75106e-09	2.58207e-07	BPH 2
108	ZNF761	5.92503	2.18118	3.12241e-09	2.89613e-07	BPH 2
109	PSCA	5.8784	1.64939	4.14246e-09	3.79758e-07	BPH 2
110	DBI	5.87465	1.36821	4.2375e-09	3.86225e-07	BPH 2
111	LMAN1	5.86271	1.25644	4.55367e-09	4.10299e-07	BPH 2
112	AP1G2	5.85873	1.77015	4.66408e-09	4.16605e-07	BPH 2
113	BCAS1	5.83487	2.08478	5.38331e-09	4.76877e-07	BPH 2
114	GSR	5.82316	1.49948	5.77466e-09	5.08686e-07	BPH 2
115	GREB1	5.8152	2.32463	6.05612e-09	5.27585e-07	BPH 2
116	ENTPD6	5.8026	1.56682	6.52927e-09	5.65679e-07	BPH 2
117	TMEM125	5.78581	1.70978	7.21639e-09	6.21793e-07	BPH 2
118	TMEM178A	5.76946	2.15962	7.95275e-09	6.81516e-07	BPH 2
119	IFI6	5.76835	1.55066	8.00505e-09	6.8219e-07	BPH 2
120	AQP3	5.75995	1.48571	8.41366e-09	7.09447e-07	BPH 2
121	PM20D2	5.7531	1.5849	8.76196e-09	7.34886e-07	BPH 2
122	BCAM	5.74426	1.2802	9.23213e-09	7.6617e-07	BPH 2
123	CRYM	5.70891	1.82223	1.13704e-08	9.36221e-07	BPH 2
124	CBFA2T2	5.70847	1.81927	1.14e-08	9.36221e-07	BPH 2
125	SEZ6L2	5.69388	1.6089	1.24184e-08	1.01066e-06	BPH 2
126	FAM213A	5.69366	1.3087	1.24345e-08	1.01066e-06	BPH 2
127	KL	5.69123	2.62266	1.26129e-08	1.01601e-06	BPH 2
128	SLC12A2	5.67576	1.2909	1.38075e-08	1.10242e-06	BPH 2
129	SLC7A2	5.67532	1.69832	1.38432e-08	1.10242e-06	BPH 2
130	CLDN3	5.66869	1.4772	1.43895e-08	1.14017e-06	BPH 2
131	DDAH1	5.66604	1.4494	1.46139e-08	1.15216e-06	BPH 2
132	RDH16	5.66294	2.53328	1.48799e-08	1.1673e-06	BPH 2
133	EZR	5.66007	1.16518	1.51312e-08	1.17986e-06	BPH 2
134	KCNN4	5.63598	1.96945	1.74063e-08	1.34091e-06	BPH 2
135	PDE9A	5.63554	1.94695	1.7451e-08	1.34091e-06	BPH 2
136	VEGFA	5.63488	1.86448	1.75183e-08	1.34091e-06	BPH 2
137	SEC14L2	5.61875	2.08393	1.92349e-08	1.4652e-06	BPH 2
138	TACSTD2	5.61455	1.25587	1.97078e-08	1.494e-06	BPH 2
139	STEAP4	5.61212	1.43593	1.99867e-08	1.5079e-06	BPH 2
140	NDRG3	5.61101	1.57558	2.01148e-08	1.51033e-06	BPH 2
141	NUDT4	5.60924	1.23025	2.03213e-08	1.51861e-06	BPH 2
142	KIF13B	5.60195	1.48754	2.11953e-08	1.57645e-06	BPH 2
143	ELOVL5	5.58869	1.46447	2.28787e-08	1.69367e-06	BPH 2
144	P2RY1	5.58737	2.31629	2.3054e-08	1.69867e-06	BPH 2
145	RETREG2	5.57875	1.37062	2.42257e-08	1.7767e-06	BPH 2
146	CENPX	5.57499	1.52592	2.47543e-08	1.80707e-06	BPH 2
147	TMC4	5.57278	1.64	2.50705e-08	1.82171e-06	BPH 2
148	SLC26A2	5.56924	1.79108	2.55845e-08	1.85054e-06	BPH 2
149	GNPTAB	5.55731	1.31269	2.73961e-08	1.95467e-06	BPH 2
150	XBP1	5.54803	1.29106	2.88905e-08	2.05201e-06	BPH 2
151	BAIAP2L1	5.53566	1.70796	3.10067e-08	2.17295e-06	BPH 2
152	EBP	5.53322	1.88286	3.14396e-08	2.19354e-06	BPH 2
153	CFB	5.53234	1.11351	3.15985e-08	2.19492e-06	BPH 2
154	FKBP4	5.52637	1.41552	3.26917e-08	2.26089e-06	BPH 2
155	HES1	5.52439	1.22948	3.30641e-08	2.27666e-06	BPH 2
156	RAB27A	5.52328	1.44999	3.32728e-08	2.28107e-06	BPH 2
157	LGMN	5.5182	1.39493	3.42494e-08	2.33786e-06	BPH 2
158	CDH1	5.48925	1.27486	4.03647e-08	2.74341e-06	BPH 2
159	ARFGEF3	5.48395	1.4941	4.15944e-08	2.81485e-06	BPH 2
160	ALOX15B	5.47334	3.20744	4.41637e-08	2.96329e-06	BPH 2
161	SAT1	5.46848	1.00673	4.53921e-08	3.03281e-06	BPH 2
162	DMXL1	5.45743	1.67472	4.83084e-08	3.2085e-06	BPH 2
163	AP1S1	5.44815	1.72846	5.08977e-08	3.35797e-06	BPH 2
164	DDR1	5.43312	1.30668	5.53775e-08	3.62321e-06	BPH 2
165	FLNB	5.42605	1.35413	5.76157e-08	3.75407e-06	BPH 2
166	FASN	5.41853	1.49491	6.00898e-08	3.89916e-06	BPH 2
167	CREBZF	5.41765	1.44106	6.03875e-08	3.90242e-06	BPH 2
168	GSTZ1	5.40262	1.56765	6.56734e-08	4.20951e-06	BPH 2
169	UGDH	5.40262	1.46127	6.56734e-08	4.20951e-06	BPH 2
170	CRNDE	5.38583	1.79941	7.21118e-08	4.60348e-06	BPH 2
171	SPCS2	5.38362	1.23343	7.30032e-08	4.64159e-06	BPH 2
172	LRBA	5.37831	1.91329	7.51863e-08	4.74215e-06	BPH 2
173	ABHD17C	5.37699	1.84177	7.57419e-08	4.75816e-06	BPH 2
174	D2HGDH	5.3708	1.45456	7.83876e-08	4.8662e-06	BPH 2
175	GANAB	5.3708	1.24808	7.83876e-08	4.8662e-06	BPH 2
176	LAMP2	5.36903	1.19431	7.91598e-08	4.89487e-06	BPH 2
177	PYGB	5.35577	1.13459	8.51908e-08	5.24722e-06	BPH 2
178	PMEPA1	5.34914	1.01915	8.83708e-08	5.42191e-06	BPH 2
179	DTNB	5.33743	2.21226	9.42719e-08	5.76155e-06	BPH 2
180	ARFGAP3	5.33368	1.3653	9.62443e-08	5.85938e-06	BPH 2
181	CWH43	5.32086	2.77687	1.03279e-07	6.21564e-06	BPH 2
182	STK39	5.32086	1.32373	1.03279e-07	6.21564e-06	BPH 2
183	THOP1	5.31379	1.69039	1.0737e-07	6.38872e-06	BPH 2
184	AGTRAP	5.31114	1.32609	1.08944e-07	6.45802e-06	BPH 2
185	PACSIN2	5.30804	1.26431	1.10809e-07	6.54397e-06	BPH 2
186	GLYR1	5.30672	1.17928	1.11618e-07	6.56714e-06	BPH 2
187	RAB3B	5.30185	2.76027	1.14632e-07	6.71942e-06	BPH 2
188	NOL3	5.2981	1.56422	1.17016e-07	6.81673e-06	BPH 2
189	TMEM63A	5.29788	1.25954	1.17157e-07	6.81673e-06	BPH 2
190	NPDC1	5.28904	1.11774	1.22962e-07	7.12818e-06	BPH 2
191	SLC3A2	5.28616	1.2165	1.24908e-07	7.21445e-06	BPH 2
192	DCXR	5.28329	1.37716	1.26883e-07	7.30181e-06	BPH 2
193	CLSTN1	5.27931	1.05662	1.29669e-07	7.43496e-06	BPH 2
194	BTG2	5.27799	1.22457	1.3061e-07	7.46181e-06	BPH 2
195	SLC25A29	5.27136	1.2189	1.35418e-07	7.70855e-06	BPH 2
196	PLA2G2A	5.26163	1.48574	1.4278e-07	8.0984e-06	BPH 2
197	MUC12	5.24307	1.7798	1.57925e-07	8.92529e-06	BPH 2
198	TMEM30B	5.24219	1.59323	1.58683e-07	8.93613e-06	BPH 2
199	KIAA1217	5.24086	1.30777	1.59828e-07	8.96856e-06	BPH 2
200	CISD3	5.23556	1.33784	1.64486e-07	9.19724e-06	BPH 2
201	HGD	5.23379	2.53059	1.66068e-07	9.25288e-06	BPH 2
202	TSTD1	5.22274	1.26776	1.76293e-07	9.788e-06	BPH 2
203	ACSM3	5.22119	2.46107	1.77772e-07	9.83549e-06	BPH 2
204	ANPEP	5.2139	2.04605	1.84909e-07	1.01946e-05	BPH 2
205	ATP8A1	5.20794	2.34521	1.90953e-07	1.04671e-05	BPH 2
206	PGM3	5.20772	1.61851	1.9118e-07	1.04671e-05	BPH 2
207	CERS4	5.20109	1.63586	1.98128e-07	1.07727e-05	BPH 2
208	MLEC	5.19357	1.2217	2.06297e-07	1.11783e-05	BPH 2
209	MINPP1	5.18694	1.97601	2.13775e-07	1.15438e-05	BPH 2
210	VIPR1	5.18075	1.64003	2.2099e-07	1.18927e-05	BPH 2
211	CCDC85C	5.17854	1.83399	2.23623e-07	1.19935e-05	BPH 2
212	RPN2	5.16263	1.03978	2.43499e-07	1.30152e-05	BPH 2
213	AFDN	5.15821	1.25033	2.49316e-07	1.32811e-05	BPH 2
214	CYB5B	5.14496	1.21868	2.67585e-07	1.41586e-05	BPH 2
215	LCN2	5.14098	1.05003	2.73313e-07	1.43778e-05	BPH 2
216	SLC37A1	5.14054	1.70153	2.73956e-07	1.43778e-05	BPH 2
217	ACADVL	5.13921	1.09049	2.75896e-07	1.43778e-05	BPH 2
218	RAB3D	5.13921	1.56255	2.75896e-07	1.43778e-05	BPH 2
219	SND1	5.13855	1.24866	2.76871e-07	1.43778e-05	BPH 2
220	HOXA11-AS	5.13833	1.61627	2.77197e-07	1.43778e-05	BPH 2
221	GP2	5.12109	2.49113	3.03776e-07	1.57047e-05	BPH 2
222	RAB27B	5.11269	1.98548	3.17601e-07	1.63658e-05	BPH 2
223	PHGDH	5.10739	1.43526	3.26643e-07	1.67769e-05	BPH 2
224	COL22A1	5.10562	2.62638	3.29712e-07	1.68249e-05	BPH 2
225	CANT1	5.10076	1.33614	3.38295e-07	1.72072e-05	BPH 2
226	TP53INP1	5.09899	1.34642	3.4147e-07	1.73128e-05	BPH 2
227	C19orf48	5.09192	1.44059	3.54457e-07	1.79137e-05	BPH 2
228	TMEM205	5.07026	1.08775	3.97267e-07	2.00131e-05	BPH 2
229	DSG2	5.06894	1.4666	4.00044e-07	2.00888e-05	BPH 2
230	IRF6	5.0654	1.35462	4.07542e-07	2.03187e-05	BPH 2
231	RCAN3	5.06496	1.77384	4.08488e-07	2.03187e-05	BPH 2
232	EPHX2	5.05966	1.32236	4.20015e-07	2.08264e-05	BPH 2
233	SLC50A1	5.05568	1.50745	4.28865e-07	2.11986e-05	BPH 2
234	TRIM29	5.05126	1.28799	4.3891e-07	2.16273e-05	BPH 2
235	SUGP2	5.04883	1.34298	4.44531e-07	2.1836e-05	BPH 2
236	LCP1	5.04772	1.32924	4.47109e-07	2.18944e-05	BPH 2
237	HM13	5.04441	1.19204	4.54929e-07	2.22084e-05	BPH 2
238	NAAA	5.0433	1.39088	4.57565e-07	2.22682e-05	BPH 2
239	MCCC2	5.0422	1.39909	4.60216e-07	2.23282e-05	BPH 2
240	ZNF827	5.03667	1.59969	4.73693e-07	2.29116e-05	BPH 2
241	SLC39A6	5.03513	1.28937	4.77534e-07	2.30268e-05	BPH 2
242	PLPP5	5.03402	1.30743	4.80297e-07	2.30894e-05	BPH 2
243	IFRD1	5.01899	1.38509	5.19427e-07	2.47442e-05	BPH 2
244	SYTL1	5.01546	1.66726	5.29071e-07	2.50522e-05	BPH 2
245	OMA1	5.01104	1.44188	5.4137e-07	2.55578e-05	BPH 2
246	REEP6	5.00817	2.02439	5.49511e-07	2.58648e-05	BPH 2
247	RASEF	4.99226	1.89431	5.96783e-07	2.80062e-05	BPH 2
248	UPK3A	4.98695	1.75014	6.13394e-07	2.87003e-05	BPH 2
249	CRLS1	4.98408	1.36769	6.22577e-07	2.90438e-05	BPH 2
250	TALDO1	4.98099	1.13772	6.32614e-07	2.9425e-05	BPH 2
251	HACD2	4.98032	1.33595	6.34786e-07	2.94391e-05	BPH 2
252	CDC16	4.96596	1.3111	6.83627e-07	3.15188e-05	BPH 2
253	BACE2	4.96154	1.2968	6.99371e-07	3.21507e-05	BPH 2
254	LARP4B	4.95822	1.46529	7.11407e-07	3.26089e-05	BPH 2
255	KIF5C	4.95668	2.41776	7.17091e-07	3.2771e-05	BPH 2
256	ZDHHC2	4.95557	1.36307	7.21179e-07	3.2771e-05	BPH 2
257	EPS8L1	4.95491	1.3884	7.23642e-07	3.27885e-05	BPH 2
258	RNF185	4.95182	1.2328	7.35245e-07	3.32187e-05	BPH 2
259	CYTH1	4.94165	1.26964	7.74643e-07	3.48988e-05	BPH 2
260	ALG2	4.9401	1.38766	7.80814e-07	3.50765e-05	BPH 2
261	TNFRSF14	4.93635	1.07143	7.95998e-07	3.56571e-05	BPH 2
262	SLC7A8	4.93458	1.67897	8.03241e-07	3.57783e-05	BPH 2
263	SMG1	4.93237	1.04595	8.12385e-07	3.60836e-05	BPH 2
264	LRRC75B	4.92397	1.525	8.48054e-07	3.74992e-05	BPH 2
265	MMAB	4.92375	1.56923	8.49013e-07	3.74992e-05	BPH 2
266	KRT8	4.9211	1.09654	8.60599e-07	3.79048e-05	BPH 2
267	FAM135A	4.90983	1.55279	9.11563e-07	4.00377e-05	BPH 2
268	CNTNAP2	4.90629	2.51968	9.28142e-07	4.06526e-05	BPH 2
269	TSPAN13	4.90408	1.39624	9.38651e-07	4.0999e-05	BPH 2
270	NTAN1	4.89789	1.24397	9.68688e-07	4.21941e-05	BPH 2
271	NT5C	4.89303	1.38183	9.92936e-07	4.31312e-05	BPH 2
272	COLCA1	4.88906	1.40566	1.01321e-06	4.38909e-05	BPH 2
273	PXMP4	4.86961	1.57544	1.11819e-06	4.8174e-05	BPH 2
274	TNFRSF19	4.86828	2.09725	1.12572e-06	4.83661e-05	BPH 2
275	IFNAR1	4.86652	1.19149	1.13583e-06	4.86679e-05	BPH 2
276	CLK4	4.86386	1.26943	1.15116e-06	4.91912e-05	BPH 2
277	PAK1IP1	4.85281	1.62685	1.21722e-06	5.17334e-05	BPH 2
278	KIAA1468	4.84663	1.5616	1.25578e-06	5.30864e-05	BPH 2
279	PIKFYVE	4.84663	1.29783	1.25578e-06	5.30864e-05	BPH 2
280	ADGRG1	4.83779	1.50579	1.31293e-06	5.53535e-05	BPH 2
281	RPN1	4.83558	1.15324	1.3276e-06	5.58228e-05	BPH 2
282	STRBP	4.83381	2.30703	1.33945e-06	5.61713e-05	BPH 2
283	ZNF532	4.83027	1.11342	1.36345e-06	5.68515e-05	BPH 2
284	FAM174B	4.82983	1.39388	1.36648e-06	5.68515e-05	BPH 2
285	DHCR24	4.82121	1.19216	1.42688e-06	5.91179e-05	BPH 2
286	UBE2E3	4.82099	1.06805	1.42846e-06	5.91179e-05	BPH 2
287	GATD1	4.81458	1.44954	1.47507e-06	6.07282e-05	BPH 2
288	CDK5RAP3	4.80155	1.28019	1.57446e-06	6.41499e-05	BPH 2
289	C21orf2	4.79668	1.22284	1.61314e-06	6.5388e-05	BPH 2
290	SGSM2	4.79668	1.17336	1.61314e-06	6.5388e-05	BPH 2
291	PDGFA	4.78696	1.68058	1.69326e-06	6.84598e-05	BPH 2
292	PSD4	4.78519	1.4852	1.70823e-06	6.87127e-05	BPH 2
293	CAB39L	4.78077	1.35595	1.74622e-06	7.00622e-05	BPH 2
294	PLA2G7	4.76972	2.36334	1.84478e-06	7.38288e-05	BPH 2
295	CSGALNACT1	4.76818	1.44351	1.859e-06	7.42095e-05	BPH 2
296	BCS1L	4.76575	1.54949	1.88156e-06	7.47315e-05	BPH 2
297	COL4A5	4.76354	1.22067	1.90229e-06	7.53652e-05	BPH 2
298	NEU1	4.76287	1.12243	1.90855e-06	7.54238e-05	BPH 2
299	COL17A1	4.7589	1.93194	1.94655e-06	7.6733e-05	BPH 2
300	STXBP2	4.75779	1.34985	1.95723e-06	7.69616e-05	BPH 2
301	NDUFA10	4.7558	1.13682	1.9766e-06	7.74222e-05	BPH 2
302	MAOA	4.75558	1.10457	1.97876e-06	7.74222e-05	BPH 2
303	GHR	4.75337	1.85092	2.00053e-06	7.80799e-05	BPH 2
304	CPM	4.74851	2.34729	2.04921e-06	7.97827e-05	BPH 2
305	KDELR1	4.74166	1.00811	2.11975e-06	8.23257e-05	BPH 2
306	APCDD1	4.73547	1.14937	2.18546e-06	8.46693e-05	BPH 2
307	SDC1	4.72796	1.14206	2.26789e-06	8.76473e-05	BPH 2
308	FUCA1	4.72685	1.1265	2.28026e-06	8.79099e-05	BPH 2
309	LENG8	4.72376	1.04504	2.31524e-06	8.90409e-05	BPH 2
310	UAP1L1	4.70917	2.04788	2.48722e-06	9.53972e-05	BPH 2
311	PPP1R13B	4.70873	1.56283	2.49262e-06	9.53972e-05	BPH 2
312	HSD17B4	4.70431	1.18022	2.54723e-06	9.7251e-05	BPH 2
313	EPCAM	4.70166	1.28549	2.58054e-06	9.82848e-05	BPH 2
314	TMEM9	4.69901	1.11727	2.61427e-06	9.93296e-05	BPH 2
315	PRDX4	4.69017	1.03433	2.72979e-06	0.000103469	BPH 2
316	ETNK1	4.67956	1.18291	2.87488e-06	0.000108708	BPH 2
317	SPOCK1	4.67558	1.14133	2.93117e-06	0.000110545	BPH 2
318	MAP7	4.67514	1.72445	2.93749e-06	0.000110545	BPH 2
319	CLK1	4.67006	1.00788	3.01112e-06	0.000113046	BPH 2
320	BNIP3	4.66807	1.17503	3.0404e-06	0.000113874	BPH 2
321	PKP3	4.66277	1.97046	3.11985e-06	0.000116573	BPH 2
322	NECTIN2	4.65945	1.12584	3.17051e-06	0.000118186	BPH 2
323	IGF1R	4.65658	1.09413	3.21505e-06	0.000119564	BPH 2
324	SHC2	4.64818	1.13516	3.34872e-06	0.000123925	BPH 2
325	PXMP2	4.64774	1.33289	3.3559e-06	0.000123925	BPH 2
326	FAM171A1	4.64664	1.13333	3.37392e-06	0.000124299	BPH 2
327	RGL2	4.6431	1.18907	3.4322e-06	0.000126151	BPH 2
328	PTPN18	4.63404	1.21277	3.58598e-06	0.000131473	BPH 2
329	WIF1	4.63161	2.03582	3.62835e-06	0.000132435	BPH 2
330	CNOT11	4.63028	1.59827	3.65166e-06	0.000132978	BPH 2
331	TMED3	4.62852	1.10043	3.68297e-06	0.000133809	BPH 2
332	TRPM4	4.62741	1.21076	3.70267e-06	0.000134215	BPH 2
333	SEMA3F	4.62653	1.60716	3.7185e-06	0.00013448	BPH 2
334	CPNE4	4.62255	2.03727	3.79054e-06	0.000136605	BPH 2
335	SRPRB	4.62233	1.06936	3.79458e-06	0.000136605	BPH 2
336	TBC1D13	4.62034	1.32931	3.83114e-06	0.000137607	BPH 2
337	ACADSB	4.61769	1.36795	3.88041e-06	0.000138745	BPH 2
338	SEC16A	4.61327	1.12382	3.96388e-06	0.000141089	BPH 2
339	MUC3A	4.6115	1.21874	3.99775e-06	0.000141974	BPH 2
340	ZNF615	4.6031	2.01305	4.16244e-06	0.000147456	BPH 2
341	KIF22	4.59426	1.14106	4.34282e-06	0.000152511	BPH 2
342	DMKN	4.59028	1.04991	4.42642e-06	0.000155102	BPH 2
343	ABCC5	4.58874	1.17003	4.45934e-06	0.000155909	BPH 2
344	SLC27A1	4.58366	1.1226	4.56917e-06	0.00015938	BPH 2
345	KIAA1522	4.57636	1.00541	4.7313e-06	0.000163963	BPH 2
346	RNF20	4.56774	1.1388	4.93001e-06	0.00016936	BPH 2
347	WDR6	4.56598	1.03556	4.97174e-06	0.000170423	BPH 2
348	METAP1	4.56377	1.32301	5.02439e-06	0.000171482	BPH 2
349	SRSF10	4.562	1.09768	5.06689e-06	0.000172187	BPH 2
350	JPT2	4.56134	1.39834	5.08292e-06	0.00017236	BPH 2
351	MANF	4.55913	1.09406	5.13669e-06	0.00017362	BPH 2
352	ATG4B	4.55891	1.05067	5.1421e-06	0.00017362	BPH 2
353	UHRF2	4.55692	1.24426	5.19101e-06	0.000174897	BPH 2
354	AC254629.1	4.55029	1.60224	5.35729e-06	0.000179731	BPH 2
355	KLK11	4.54808	1.58799	5.41384e-06	0.000181046	BPH 2
356	MOV10	4.54565	1.1696	5.4767e-06	0.000182187	BPH 2
357	HIP1R	4.53415	1.47067	5.78346e-06	0.000191987	BPH 2
358	PYCR1	4.5315	1.80382	5.85655e-06	0.000193598	BPH 2
359	FAM193B	4.52885	1.11447	5.93052e-06	0.000195633	BPH 2
360	TRIP12	4.52465	1.10207	6.04948e-06	0.000198725	BPH 2
361	F11R	4.51648	1.36681	6.28772e-06	0.000206122	BPH 2
362	PDXDC1	4.51294	1.08012	6.3935e-06	0.000208722	BPH 2
363	SATB1	4.50278	1.15953	6.70719e-06	0.00021806	BPH 2
364	MSI2	4.49968	1.32182	6.80554e-06	0.000220802	BPH 2
365	COASY	4.49659	1.24074	6.90528e-06	0.000223578	BPH 2
366	WNK2	4.48952	1.09028	7.13852e-06	0.000230184	BPH 2
367	ZMYM2	4.48642	1.22947	7.24291e-06	0.000233074	BPH 2
368	PCA3	4.48465	2.53153	7.30322e-06	0.000234059	BPH 2
369	PNPLA7	4.48333	1.5464	7.34877e-06	0.000235041	BPH 2
370	BIK	4.48068	1.2841	7.44068e-06	0.000237499	BPH 2
371	MKNK2	4.47913	1.06985	7.4948e-06	0.000238743	BPH 2
372	CRELD1	4.47073	1.07519	7.79522e-06	0.000247314	BPH 2
373	GRK3	4.4599	1.64926	8.19963e-06	0.000259102	BPH 2
374	RNF149	4.45792	1.05962	8.27606e-06	0.000260994	BPH 2
375	FURIN	4.45482	1.10248	8.3963e-06	0.000264257	BPH 2
376	PROM2	4.45173	1.15299	8.51821e-06	0.000267028	BPH 2
377	LZTS3	4.44598	1.2028	8.74912e-06	0.000273723	BPH 2
378	LRIG1	4.44554	1.02191	8.76713e-06	0.000273743	BPH 2
379	CROT	4.44178	1.30145	8.92163e-06	0.000277468	BPH 2
380	LDLRAP1	4.4409	1.22034	8.95836e-06	0.000278062	BPH 2
381	SHLD2	4.43714	1.31104	9.11608e-06	0.000282402	BPH 2
382	GFPT1	4.43626	1.0427	9.15358e-06	0.000283007	BPH 2
383	CXADR	4.43582	1.04004	9.17238e-06	0.000283033	BPH 2
384	ECH1	4.43427	1.14438	9.23848e-06	0.000283962	BPH 2
385	TLE2	4.43029	1.04457	9.41055e-06	0.000288688	BPH 2
386	SNTA1	4.4283	1.30289	9.49772e-06	0.000289968	BPH 2
387	BIN3	4.4283	1.57268	9.49772e-06	0.000289968	BPH 2
388	RBM14	4.42322	1.02616	9.72403e-06	0.000296001	BPH 2
389	AL591895.1	4.42101	1.43355	9.82402e-06	0.000298469	BPH 2
390	OGT	4.41549	1.06775	1.00783e-05	0.000305606	BPH 2
391	NADSYN1	4.41504	1.17073	1.00989e-05	0.000305643	BPH 2
392	NAPA	4.41239	1.00339	1.02235e-05	0.000308819	BPH 2
393	UBE2J1	4.41085	1.01737	1.02968e-05	0.000310439	BPH 2
394	ARFGAP1	4.40996	1.02462	1.03389e-05	0.000310564	BPH 2
395	GABBR1	4.40974	1.11771	1.03494e-05	0.000310564	BPH 2
396	MDM2	4.40952	1.15428	1.036e-05	0.000310564	BPH 2
397	KDM4B	4.40841	1.27594	1.0413e-05	0.00031156	BPH 2
398	PABPN1	4.40444	1.09768	1.06059e-05	0.000316731	BPH 2
399	TCERG1	4.40289	1.1877	1.06818e-05	0.000318395	BPH 2
400	ALCAM	4.40223	1.09991	1.07145e-05	0.000318767	BPH 2
401	B4GALT1	4.40179	1.09725	1.07364e-05	0.000318816	BPH 2
402	NECAB3	4.39847	1.20869	1.09016e-05	0.000323115	BPH 2
403	ITGA2	4.3967	1.03825	1.09908e-05	0.000325146	BPH 2
404	SQOR	4.39582	1.11736	1.10356e-05	0.00032586	BPH 2
405	CASZ1	4.38963	1.39652	1.13543e-05	0.00033173	BPH 2
406	TMEM223	4.38875	1.99035	1.14006e-05	0.00033173	BPH 2
407	GK5	4.38831	1.12915	1.14237e-05	0.00033173	BPH 2
408	AP1B1	4.38831	1.02264	1.14237e-05	0.00033173	BPH 2
409	IER3IP1	4.38742	1.05157	1.14702e-05	0.000331858	BPH 2
410	TUBGCP6	4.38742	1.17216	1.14702e-05	0.000331858	BPH 2
411	SFT2D1	4.383	1.11862	1.17055e-05	0.000338045	BPH 2
412	SOAT1	4.38256	1.18566	1.17293e-05	0.000338113	BPH 2
413	NOTCH1	4.37571	1.29425	1.21038e-05	0.000348272	BPH 2
414	ZNF91	4.37483	1.24342	1.2153e-05	0.00034905	BPH 2
415	CMAS	4.36753	1.07304	1.25658e-05	0.00036025	BPH 2
416	ESRP1	4.3651	1.30896	1.27064e-05	0.00036296	BPH 2
417	TMEM187	4.36157	1.62405	1.29135e-05	0.000368209	BPH 2
418	LRRC59	4.36046	1.01683	1.29789e-05	0.000369406	BPH 2
419	TMEM254	4.35958	1.17516	1.30314e-05	0.000369567	BPH 2
420	PTK7	4.35958	1.09765	1.30314e-05	0.000369567	BPH 2
421	SLC35E1	4.35317	1.04905	1.34184e-05	0.000379858	BPH 2
422	GCAT	4.34588	1.73003	1.38721e-05	0.000390688	BPH 2
423	LUC7L	4.34566	1.00598	1.38861e-05	0.000390688	BPH 2
424	HEXDC	4.34543	1.03037	1.39e-05	0.000390688	BPH 2
425	PKP4	4.33173	1.13593	1.4794e-05	0.000413603	BPH 2
426	GATA2	4.3282	1.03517	1.50335e-05	0.000419553	BPH 2
427	PART1	4.32731	1.40335	1.50939e-05	0.000420496	BPH 2
428	GALNT11	4.32466	1.02788	1.52766e-05	0.000424835	BPH 2
429	NSMCE4A	4.32422	1.2452	1.53073e-05	0.000424938	BPH 2
430	EIF2AK3	4.32157	1.31308	1.54924e-05	0.000429323	BPH 2
431	LTBR	4.32091	1.03215	1.55391e-05	0.000429537	BPH 2
432	MPPED2	4.32068	1.4587	1.55546e-05	0.000429537	BPH 2
433	NMRK1	4.31759	1.18231	1.57742e-05	0.000434838	BPH 2
434	LIFR	4.30831	1.46965	1.64508e-05	0.000451122	BPH 2
435	NUDT14	4.30654	1.68411	1.65827e-05	0.000452381	BPH 2
436	WDFY1	4.30654	1.16833	1.65827e-05	0.000452381	BPH 2
437	LAMB3	4.30654	1.05576	1.65827e-05	0.000452381	BPH 2
438	ITGA6	4.30323	1.13397	1.68329e-05	0.000458412	BPH 2
439	IFIH1	4.30146	1.17809	1.69678e-05	0.000461289	BPH 2
440	TMEM141	4.29991	1.03608	1.70866e-05	0.000463721	BPH 2
441	PDCD11	4.29505	1.38536	1.74654e-05	0.000473186	BPH 2
442	TMEM9B	4.29439	1.25561	1.75177e-05	0.000473788	BPH 2
443	NUDT16L1	4.29328	1.12671	1.76051e-05	0.000475338	BPH 2
444	UNC13B	4.29196	1.49973	1.77106e-05	0.000477369	BPH 2
445	PRAC1	4.28709	1.18211	1.81025e-05	0.0004871	BPH 2
446	E4F1	4.28135	1.23521	1.85764e-05	0.00049815	BPH 2
447	NCOA2	4.28047	1.05304	1.86503e-05	0.000499284	BPH 2
448	TRIM33	4.26919	1.40219	1.9618e-05	0.000523412	BPH 2
449	TMC5	4.25549	1.19963	2.08588e-05	0.000551849	BPH 2
450	BAIAP2	4.25196	1.10853	2.1191e-05	0.000556899	BPH 2
451	ADIPOR2	4.25152	1.41555	2.12328e-05	0.00055707	BPH 2
452	ZNF195	4.24732	1.41218	2.16345e-05	0.000565727	BPH 2
453	RNF170	4.24378	1.5016	2.19784e-05	0.00057282	BPH 2
454	GALNT3	4.24334	1.65157	2.20218e-05	0.000573002	BPH 2
455	MSMO1	4.2429	1.65968	2.20652e-05	0.000573187	BPH 2
456	NRBP2	4.23804	1.33103	2.25484e-05	0.000581903	BPH 2
457	ACACB	4.23096	1.16396	2.32691e-05	0.00059563	BPH 2
458	SPON2	4.23052	1.24823	2.33149e-05	0.000595834	BPH 2
459	OARD1	4.22389	1.21212	2.40118e-05	0.000610675	BPH 2
460	ACSL3	4.21726	1.09241	2.47285e-05	0.000623484	BPH 2
461	HPS4	4.21726	1.22633	2.47285e-05	0.000623484	BPH 2
462	TSTA3	4.21704	1.12005	2.47527e-05	0.000623484	BPH 2
463	BCAT2	4.21063	1.00259	2.54655e-05	0.000635348	BPH 2
464	NAP1L2	4.21063	1.3999	2.54655e-05	0.000635348	BPH 2
465	RABEP2	4.20931	1.61346	2.56154e-05	0.000636069	BPH 2
466	MAGI1	4.20445	1.57232	2.61722e-05	0.000646839	BPH 2
467	FAM3D	4.19737	1.19303	2.70027e-05	0.000663853	BPH 2
468	CPSF4	4.19715	1.64911	2.7029e-05	0.000663853	BPH 2
469	APH1B	4.18942	1.06857	2.79669e-05	0.000684755	BPH 2
470	PAK4	4.18854	1.43385	2.8076e-05	0.000686361	BPH 2
471	FIBP	4.17439	1.28659	2.98782e-05	0.0007248	BPH 2
472	NDFIP2	4.17395	1.21043	2.99363e-05	0.000725093	BPH 2
473	BCR	4.1682	1.09394	3.07008e-05	0.000740199	BPH 2
474	RANGAP1	4.16644	1.09417	3.09397e-05	0.000744821	BPH 2
475	PLPP2	4.16401	1.24698	3.12712e-05	0.000750093	BPH 2
476	PNPO	4.16379	1.07581	3.13015e-05	0.000750093	BPH 2
477	GSTO2	4.16224	1.48278	3.15143e-05	0.000752906	BPH 2
478	PDIA5	4.16047	1.4495	3.17593e-05	0.000755325	BPH 2
479	TP63	4.15583	1.36096	3.24109e-05	0.000769661	BPH 2
480	YIPF1	4.1492	1.24509	3.33639e-05	0.00078637	BPH 2
481	POLR2H	4.1492	1.00451	3.33639e-05	0.00078637	BPH 2
482	NXF1	4.14743	1.16456	3.36225e-05	0.000790103	BPH 2
483	SMS	4.14743	1.10427	3.36225e-05	0.000790103	BPH 2
484	GPAT4	4.14522	1.09293	3.39484e-05	0.000796575	BPH 2
485	SLC35A3	4.14412	1.21508	3.41125e-05	0.000799235	BPH 2
486	COL7A1	4.14036	1.16253	3.4676e-05	0.000811233	BPH 2
487	CSAD	4.13992	1.07754	3.47429e-05	0.000811593	BPH 2
488	COG3	4.13727	1.08276	3.51467e-05	0.000818601	BPH 2
489	MPP5	4.13329	1.18945	3.57608e-05	0.000831676	BPH 2
490	PRKCZ	4.12931	1.64402	3.63851e-05	0.00084	BPH 2
491	PICK1	4.12776	1.34553	3.66307e-05	0.000844433	BPH 2
492	SCGB1A1	4.12666	1.01649	3.6807e-05	0.00084726	BPH 2
493	STYXL1	4.12578	1.25582	3.69487e-05	0.000848045	BPH 2
494	ARHGEF38	4.12511	2.19564	3.70553e-05	0.000849255	BPH 2
495	ARHGEF37	4.1229	1.12992	3.74127e-05	0.000853309	BPH 2
496	SELENOO	4.12268	1.18068	3.74486e-05	0.000853309	BPH 2
497	PRMT5	4.12268	1.14791	3.74486e-05	0.000853309	BPH 2
498	HIPK2	4.12003	1.0403	3.78823e-05	0.000861944	BPH 2
499	ALDH1L1	4.11605	1.66357	3.85416e-05	0.000875684	BPH 2
500	ZDHHC14	4.11517	1.08329	3.86896e-05	0.00087652	BPH 2
501	MAN2C1	4.10545	1.06652	4.03537e-05	0.000906405	BPH 2
502	UGGT1	4.0997	1.0873	4.13686e-05	0.000923939	BPH 2
503	ZNF384	4.09904	1.12061	4.14873e-05	0.000925278	BPH 2
504	DUSP16	4.08622	1.1487	4.38459e-05	0.000975122	BPH 2
505	GPT2	4.08246	1.60358	4.45609e-05	0.000989629	BPH 2
506	CYB561A3	4.08003	1.22119	4.50295e-05	0.000998628	BPH 2
507	IDI1	4.07804	1.22282	4.54163e-05	0.00100579	BPH 2
508	LARGE2	4.07672	1.94969	4.56759e-05	0.00100871	BPH 2
509	USP54	4.07561	1.33071	4.58934e-05	0.00100978	BPH 2
510	GSS	4.07539	1.6412	4.5937e-05	0.00100978	BPH 2
511	PRKD2	4.06832	1.1037	4.73533e-05	0.00103848	BPH 2
512	GRHL2	4.06721	1.74699	4.75783e-05	0.00104052	BPH 2
513	LIMD1	4.05594	1.31725	4.9932e-05	0.00108597	BPH 2
514	GALNT12	4.05197	2.41207	5.07888e-05	0.00110156	BPH 2
515	LLGL2	4.04556	1.40178	5.21985e-05	0.00112903	BPH 2
516	RCC2	4.04357	1.46276	5.26435e-05	0.00113554	BPH 2
517	CLUH	4.04291	1.2038	5.27926e-05	0.00113672	BPH 2
518	ZDHHC7	4.04269	1.22608	5.28424e-05	0.00113672	BPH 2
519	DDOST	4.0418	1.04984	5.3042e-05	0.00113791	BPH 2
520	RIDA	4.03959	1.77036	5.35442e-05	0.00114713	BPH 2
521	SEL1L3	4.03672	1.65873	5.42039e-05	0.00115811	BPH 2
522	ELOVL7	4.03252	2.65663	5.51818e-05	0.00117582	BPH 2
523	HID1	4.02943	1.40798	5.5913e-05	0.00118979	BPH 2
524	RBM10	4.02899	1.01805	5.60182e-05	0.00119043	BPH 2
525	ITPKB	4.02412	1.46602	5.7188e-05	0.00120877	BPH 2
526	MME	4.01705	1.32913	5.89308e-05	0.00124062	BPH 2
527	VSIG2	4.01307	1.53392	5.99331e-05	0.00126003	BPH 2
528	RREB1	4.01153	1.02685	6.03273e-05	0.00126663	BPH 2
529	NECTIN1	4.00667	1.87085	6.1582e-05	0.00128954	BPH 2
530	SPATA13	4.00512	1.33917	6.19864e-05	0.00129629	BPH 2
531	SLC5A1	3.9954	1.54065	6.45864e-05	0.00133824	BPH 2
532	ADRB1	3.99164	2.15244	6.56183e-05	0.00135606	BPH 2
533	LIPA	3.98258	1.04509	6.81717e-05	0.00140278	BPH 2
534	KIFC2	3.98236	1.30115	6.82351e-05	0.00140278	BPH 2
535	TMED5	3.97529	1.3153	7.02948e-05	0.00143949	BPH 2
536	ARHGAP12	3.97175	1.098	7.13466e-05	0.00145914	BPH 2
537	SLC35F2	3.97109	1.89673	7.15455e-05	0.00146131	BPH 2
538	GMPPA	3.96976	1.05256	7.19447e-05	0.00146567	BPH 2
539	TBL3	3.96158	1.40283	7.4454e-05	0.00150844	BPH 2
540	ZBTB48	3.96092	1.29089	7.4661e-05	0.0015093	BPH 2
541	ACE	3.95739	1.48844	7.57744e-05	0.00152399	BPH 2
542	ATP2C2	3.95672	1.46788	7.5985e-05	0.00152628	BPH 2
543	ARHGAP6	3.94921	1.24435	7.84097e-05	0.00156899	BPH 2
544	WNT5B	3.94722	1.08038	7.90637e-05	0.00158007	BPH 2
545	CD38	3.94589	2.5035	7.95025e-05	0.00158083	BPH 2
546	FAM111A	3.94081	1.07135	8.12062e-05	0.00161267	BPH 2
547	EIF2B5	3.93993	1.18324	8.1506e-05	0.00161456	BPH 2
548	TRAF4	3.93573	1.24083	8.29444e-05	0.00163893	BPH 2
549	RUNDC1	3.93264	1.36635	8.40195e-05	0.00165602	BPH 2
550	THAP9-AS1	3.93153	1.15131	8.44067e-05	0.00166158	BPH 2
551	SYT13	3.93109	3.52355	8.4562e-05	0.00166256	BPH 2
552	AL390719.2	3.92954	1.62242	8.51078e-05	0.00166292	BPH 2
553	FAM96A	3.92954	1.1274	8.51078e-05	0.00166292	BPH 2
554	HMGCS1	3.92667	1.25452	8.61303e-05	0.00167874	BPH 2
555	GUCY1A1	3.92358	1.168	8.72445e-05	0.00169836	BPH 2
556	POLR3E	3.91672	1.01681	8.97601e-05	0.00174303	BPH 2
557	ENOSF1	3.91452	1.26409	9.05861e-05	0.0017569	BPH 2
558	UTP4	3.91341	1.53346	9.10018e-05	0.00176063	BPH 2
559	SPTBN2	3.91142	2.01691	9.17546e-05	0.00177085	BPH 2
560	ASAP3	3.91054	1.07439	9.2091e-05	0.00177409	BPH 2
561	RAB40C	3.91032	1.41562	9.21753e-05	0.00177409	BPH 2
562	SUCO	3.9101	1.30332	9.22597e-05	0.00177409	BPH 2
563	TXNDC11	3.90501	1.0348	9.42204e-05	0.00180958	BPH 2
564	EMC3	3.90081	1.032	9.58698e-05	0.00183456	BPH 2
565	ARRDC1	3.89816	1.16604	9.69255e-05	0.00184803	BPH 2
566	FAM136A	3.89485	1.28127	9.82606e-05	0.00186447	BPH 2
567	MPI	3.89418	1.20587	9.85297e-05	0.00186733	BPH 2
568	GSTA4	3.89374	1.08429	9.87094e-05	0.00186849	BPH 2
569	TC2N	3.88844	1.12151	0.000100891	0.00190521	BPH 2
570	CTBS	3.88755	1.08298	0.000101259	0.00190531	BPH 2
571	TTLL12	3.8849	1.04869	0.000102371	0.00191936	BPH 2
572	PARP6	3.8849	1.23039	0.000102371	0.00191936	BPH 2
573	KIF21A	3.88314	1.94622	0.000103118	0.00192879	BPH 2
574	GMPR2	3.88225	1.02306	0.000103494	0.00193123	BPH 2
575	ASCC2	3.87717	1.02115	0.000105679	0.0019645	BPH 2
576	UFL1	3.87518	1.16128	0.000106546	0.00196926	BPH 2
577	PHF21A	3.86811	1.14843	0.000109683	0.00201337	BPH 2
578	MIR29B2CHG	3.86722	1.23867	0.000110081	0.00201832	BPH 2
579	ARHGEF3	3.86524	1.72858	0.000110982	0.00202074	BPH 2
580	VNN2	3.86524	1.14598	0.000110982	0.00202074	BPH 2
581	ELP1	3.85573	1.0532	0.000115383	0.00209122	BPH 2
582	PLIN5	3.85441	1.80075	0.00011601	0.00210017	BPH 2
583	NHLRC3	3.85198	1.14194	0.000117168	0.00211386	BPH 2
584	GSK3B	3.84711	1.1809	0.000119517	0.00214641	BPH 2
585	ENPP5	3.84557	1.54309	0.000120274	0.00215754	BPH 2
586	ZNF266	3.84468	1.01584	0.000120708	0.00216287	BPH 2
587	QTRT1	3.83452	1.10019	0.00012581	0.00223903	BPH 2
588	PPM1K	3.83187	1.01313	0.000127175	0.00225516	BPH 2
589	ZNF692	3.83054	1.47694	0.000127862	0.00226277	BPH 2
590	HOOK2	3.82789	1.2878	0.000129247	0.00228216	BPH 2
591	FHDC1	3.82745	1.74218	0.000129479	0.0022837	BPH 2
592	GPS1	3.82568	1.00795	0.000130412	0.00229502	BPH 2
593	LINC01089	3.8248	1.02994	0.000130881	0.0023007	BPH 2
594	PDE11A	3.82303	2.67333	0.000131823	0.00230954	BPH 2
595	TFCP2L1	3.82038	1.98747	0.000133249	0.00232418	BPH 2
596	GOLGA6L9	3.81728	1.41883	0.00013493	0.00234573	BPH 2
597	TRPM7	3.81728	1.03866	0.00013493	0.00234573	BPH 2
598	GGA1	3.81684	1.02364	0.000135172	0.00234734	BPH 2
599	EPB41L4B	3.81264	1.29627	0.00013749	0.00238235	BPH 2
600	SS18L2	3.81109	1.20236	0.000138353	0.00239205	BPH 2
601	GPCPD1	3.80955	1.00067	0.000139221	0.00239822	BPH 2
602	RHPN2	3.80955	1.91044	0.000139221	0.00239822	BPH 2
603	SLC22A18	3.79916	1.25516	0.000145187	0.00247225	BPH 2
604	ZNF263	3.79916	1.39364	0.000145187	0.00247225	BPH 2
605	GMNN	3.79342	1.44246	0.000148589	0.00252746	BPH 2
606	CLDN12	3.79187	1.36158	0.000149518	0.00253731	BPH 2
607	CLK2	3.79165	1.00967	0.000149651	0.00253731	BPH 2
608	ASTN2	3.79076	1.5229	0.000150185	0.00254362	BPH 2
609	CCNC	3.78546	1.12476	0.000153424	0.00259292	BPH 2
610	MFN1	3.77971	1.03862	0.000157008	0.00264781	BPH 2
611	WRNIP1	3.77839	1.04509	0.000157846	0.00265627	BPH 2
612	MBOAT2	3.7775	1.76771	0.000158407	0.00266192	BPH 2
613	ZNF337	3.77728	1.3539	0.000158548	0.00266192	BPH 2
614	TMEM192	3.77618	1.16579	0.000159253	0.00266571	BPH 2
615	HIST2H2BE	3.77485	1.93945	0.000160102	0.00267708	BPH 2
616	RNF43	3.77176	1.41572	0.000162101	0.00269905	BPH 2
617	LYPLA2	3.77088	1.06448	0.000162676	0.00270247	BPH 2
618	CEP70	3.77065	1.25594	0.00016282	0.00270247	BPH 2
619	EPB41L5	3.76734	1.04448	0.000164997	0.00272997	BPH 2
620	SLC2A10	3.7669	1.12956	0.000165289	0.00273194	BPH 2
621	LINC01297	3.75717	2.55763	0.000171843	0.00282252	BPH 2
622	GMPR	3.75452	1.36554	0.000173672	0.00284368	BPH 2
623	ACP5	3.75408	1.66849	0.000173979	0.00284575	BPH 2
624	USP24	3.75364	1.14076	0.000174286	0.00284782	BPH 2
625	CCDC57	3.7532	1.00914	0.000174594	0.00284989	BPH 2
626	HMGXB3	3.75187	1.42185	0.00017552	0.00286205	BPH 2
627	BX255925.3	3.75054	1.44628	0.000176451	0.00287129	BPH 2
628	CPA6	3.7406	2.8215	0.000183581	0.00296243	BPH 2
629	CLGN	3.73508	2.31321	0.000187659	0.00301017	BPH 2
630	TIMM23	3.73265	1.03176	0.00018948	0.00303588	BPH 2
631	LTC4S	3.72933	1.34561	0.000191989	0.00307027	BPH 2
632	LSS	3.72447	1.10491	0.000195727	0.0031174	BPH 2
633	MAPK13	3.72381	1.14991	0.000196242	0.00312203	BPH 2
634	SLC22A23	3.72358	1.48505	0.000196414	0.00312203	BPH 2
635	EMID1	3.7227	2.02237	0.000197103	0.00312983	BPH 2
636	EPN3	3.70988	1.7778	0.000207355	0.0032533	BPH 2
637	MAL2	3.70723	1.4647	0.000209537	0.00326803	BPH 2
638	ADARB1	3.70723	1.12346	0.000209537	0.00326803	BPH 2
639	RCOR1	3.70038	1.71255	0.000215276	0.0033476	BPH 2
640	KREMEN1	3.69972	1.67148	0.000215839	0.00335305	BPH 2
641	EEF1E1	3.69928	1.184	0.000216215	0.00335559	BPH 2
642	WDR46	3.69773	1.10713	0.000217537	0.00336947	BPH 2
643	MFSD3	3.69508	1.75718	0.00021982	0.00338488	BPH 2
644	COL9A1	3.69464	1.541	0.000220202	0.00338746	BPH 2
645	SFXN2	3.69287	1.81605	0.000221739	0.00340115	BPH 2
646	TTC12	3.69066	1.45732	0.000223675	0.00342086	BPH 2
647	APOL4	3.69022	2.06901	0.000224064	0.00342314	BPH 2
648	DNAJC13	3.69	1.16667	0.000224258	0.00342314	BPH 2
649	AL035661.1	3.68734	1.43395	0.000226608	0.00345232	BPH 2
650	TMEM161A	3.6785	1.48349	0.000234606	0.00354676	BPH 2
651	RAP1GAP	3.67651	1.4673	0.000236442	0.00356394	BPH 2
652	OR51E2	3.67629	1.14547	0.000236647	0.00356394	BPH 2
653	BZW2	3.67475	1.03729	0.000238085	0.00358218	BPH 2
654	POLI	3.67342	1.36871	0.000239325	0.00359366	BPH 2
655	UVSSA	3.67276	1.19031	0.000239946	0.00359646	BPH 2
656	FUK	3.66966	1.18719	0.000242869	0.00362305	BPH 2
657	NAALADL2	3.66812	1.23391	0.000244343	0.00363443	BPH 2
658	LINC01896	3.6679	2.16331	0.000244554	0.00363443	BPH 2
659	RTCA	3.66635	1.02304	0.000246037	0.00364616	BPH 2
660	MARC2	3.65906	1.12965	0.000253145	0.00373744	BPH 2
661	TRGC1	3.65309	2.50087	0.000259103	0.00380403	BPH 2
662	ARHGAP8	3.65199	1.60075	0.00026022	0.00381689	BPH 2
663	IRX3	3.65066	1.177	0.000261568	0.00383308	BPH 2
664	MACO1	3.64801	1.16157	0.000264281	0.00386567	BPH 2
665	SOWAHA	3.63718	2.30815	0.00027564	0.00400504	BPH 2
666	GLB1L2	3.63652	1.2648	0.00027635	0.00400504	BPH 2
667	GUSB	3.63652	1.02559	0.00027635	0.00400504	BPH 2
668	PRRG4	3.63188	2.01624	0.000281368	0.00406283	BPH 2
669	KRT5	3.62834	1.18773	0.000285249	0.0041111	BPH 2
670	PLA2G4F	3.62812	2.94914	0.000285493	0.0041111	BPH 2
671	NPEPL1	3.62635	1.18396	0.000287454	0.00413179	BPH 2
672	BICDL2	3.62149	1.43037	0.000292911	0.00419113	BPH 2
673	TMEM41B	3.61928	1.00564	0.000295424	0.0042156	BPH 2
674	CPT1A	3.61751	1.27655	0.000297448	0.00423683	BPH 2
675	HIF1AN	3.61442	1.06797	0.000301023	0.0042798	BPH 2
676	FKBP5	3.61353	1.15439	0.000302051	0.0042869	BPH 2
677	MALT1	3.61132	1.09676	0.000304637	0.00431583	BPH 2
678	CGN	3.60602	2.12409	0.000310928	0.00438133	BPH 2
679	NUP188	3.60425	1.00397	0.000313052	0.00440732	BPH 2
680	PCCB	3.60138	1.38806	0.000316532	0.00445235	BPH 2
681	CSTA	3.59807	1.35238	0.000320593	0.00449743	BPH 2
682	ENDOD1	3.59144	1.07851	0.000328861	0.00458081	BPH 2
683	DENND6B	3.58967	1.64188	0.000331099	0.00459575	BPH 2
684	ZNF888	3.58702	1.08021	0.000334483	0.00463456	BPH 2
685	VPS54	3.58392	1.03249	0.000338472	0.00466932	BPH 2
686	FGGY	3.5826	1.42072	0.000340196	0.0046849	BPH 2
687	LINC02562	3.58017	2.48935	0.000343376	0.00472045	BPH 2
688	HS2ST1	3.5795	1.23287	0.000344248	0.00472832	BPH 2
689	SLC15A2	3.57862	1.39301	0.000345415	0.00473186	BPH 2
690	IGSF9	3.57862	2.27415	0.000345415	0.00473186	BPH 2
691	CAPS	3.57729	1.28143	0.000347171	0.00473546	BPH 2
692	TBC1D22B	3.57685	1.22862	0.000347758	0.00473937	BPH 2
693	TMEM8A	3.57155	1.04454	0.000354878	0.00481537	BPH 2
694	PLPP6	3.56602	1.65845	0.00036244	0.00489713	BPH 2
695	TRIQK	3.56359	1.23094	0.000365814	0.00493427	BPH 2
696	STXBP5	3.56138	1.10484	0.000368908	0.00497168	BPH 2
697	TRPV4	3.5605	1.88824	0.000370152	0.0049757	BPH 2
698	GUF1	3.55608	1.85913	0.000376432	0.00504297	BPH 2
699	LINC02009	3.55387	1.34752	0.000379609	0.0050769	BPH 2
700	C15orf48	3.55343	1.22793	0.000380247	0.00508113	BPH 2
701	LGR4	3.55122	1.4732	0.000383454	0.005111	BPH 2
702	TUT7	3.54857	1.34499	0.000387336	0.00515402	BPH 2
703	UBN2	3.5437	1.21861	0.000394549	0.00524115	BPH 2
704	GRASP	3.54282	1.27633	0.000395874	0.0052499	BPH 2
705	ACSF2	3.52823	1.2011	0.000418341	0.00548786	BPH 2
706	FMC1	3.52028	1.15508	0.000431093	0.00562239	BPH 2
707	TMEM138	3.5163	1.20687	0.000437604	0.0056838	BPH 2
708	PHF8	3.51453	1.55108	0.000440527	0.00571236	BPH 2
709	TTC39A	3.51365	2.10206	0.000441996	0.00571261	BPH 2
710	MARK2	3.50547	1.12103	0.000455796	0.00584319	BPH 2
711	AL021707.6	3.50525	2.00757	0.000456175	0.00584319	BPH 2
712	SMCO4	3.5026	1.05977	0.00046074	0.00589209	BPH 2
713	TBC1D4	3.50061	1.25785	0.000464192	0.00591704	BPH 2
714	FAM3B	3.49155	1.28665	0.000480225	0.00609676	BPH 2
715	FCHSD1	3.49067	1.39371	0.000481816	0.00610223	BPH 2
716	PDSS2	3.48802	1.64274	0.00048662	0.00613842	BPH 2
717	CDYL2	3.48315	1.00149	0.000495544	0.00622608	BPH 2
718	TARBP1	3.48205	1.49426	0.000497593	0.00624207	BPH 2
719	FNBP1L	3.48183	1.14246	0.000498004	0.00624207	BPH 2
720	SAP25	3.48139	1.02464	0.000498826	0.00624741	BPH 2
721	VILL	3.47785	1.37849	0.000505452	0.00631535	BPH 2
722	RAB25	3.47697	1.39185	0.000507122	0.00632618	BPH 2
723	ABCA5	3.47675	1.57827	0.00050754	0.00632639	BPH 2
724	TSTD2	3.47564	1.86591	0.000509635	0.0063475	BPH 2
725	FAM160A2	3.47387	1.00541	0.000513005	0.00637939	BPH 2
726	CCDC88C	3.47343	1.62558	0.000513851	0.00638487	BPH 2
727	ACAD9	3.47299	1.25815	0.000514697	0.00639035	BPH 2
728	PDE7A	3.47255	1.08124	0.000515546	0.00639585	BPH 2
729	ADHFE1	3.46724	1.35691	0.000525827	0.00648259	BPH 2
730	NUDT19	3.46724	1.78124	0.000525827	0.00648259	BPH 2
731	ZNF605	3.45708	1.18504	0.000546068	0.0066799	BPH 2
732	PPP2R5A	3.45664	1.17055	0.000546964	0.00668568	BPH 2
733	SUDS3	3.45641	1.17077	0.000547413	0.00668598	BPH 2
734	CADM4	3.45443	1.8106	0.000551466	0.00673028	BPH 2
735	COPS7B	3.45001	1.24628	0.000560574	0.00682032	BPH 2
736	DEF6	3.43807	1.28087	0.00058587	0.00706269	BPH 2
737	CTNNBIP1	3.43631	1.07302	0.000589707	0.00709267	BPH 2
738	ZNF507	3.43542	1.0448	0.000591634	0.00711043	BPH 2
739	AP1M2	3.43233	1.19757	0.000598425	0.00717564	BPH 2
740	XPOT	3.43056	1.13892	0.000602338	0.00720612	BPH 2
741	BIVM	3.43012	1.1916	0.00060332	0.00721239	BPH 2
742	JARID2	3.42879	1.58889	0.000606275	0.00723675	BPH 2
743	CRISPLD1	3.42747	1.60569	0.000609243	0.0072557	BPH 2
744	DOLPP1	3.42459	1.99418	0.000615721	0.00732732	BPH 2
745	GABPB2	3.42437	1.07264	0.000616222	0.00732775	BPH 2
746	MARC1	3.42393	1.13645	0.000617225	0.00733414	BPH 2
747	PEX11G	3.41818	2.22259	0.000630404	0.00746262	BPH 2
748	PARP11	3.41664	1.41881	0.000633996	0.00749389	BPH 2
749	TJP2	3.41067	1.02007	0.000648033	0.0076369	BPH 2
750	RRN3	3.40846	1.0189	0.000653304	0.00768754	BPH 2
751	RGS14	3.40603	1.08728	0.000659149	0.00774475	BPH 2
752	SLC52A3	3.39807	1.90601	0.000678619	0.0079204	BPH 2
753	FAT2	3.39697	2.30319	0.000681365	0.00794657	BPH 2
754	SMYD5	3.39609	1.14371	0.000683569	0.0079605	BPH 2
755	TFPT	3.3952	1.07982	0.00068578	0.00797447	BPH 2
756	IRF7	3.39321	1.14263	0.000690779	0.00799779	BPH 2
757	JPT1	3.39299	1.18454	0.000691336	0.00799779	BPH 2
758	THUMPD3-AS1	3.3899	1.09681	0.000699185	0.00806493	BPH 2
759	PNKP	3.38901	1.06925	0.000701443	0.00808506	BPH 2
760	CLCC1	3.38835	1.02823	0.000703141	0.0080987	BPH 2
761	SH3BP4	3.38106	1.07423	0.00072207	0.00828647	BPH 2
762	KCNN2	3.37664	2.68426	0.000733772	0.00840241	BPH 2
763	TNS4	3.37399	1.20443	0.000740877	0.00845308	BPH 2
764	MEST	3.37266	1.87594	0.000744454	0.00847549	BPH 2
765	ANGEL2	3.36382	1.81065	0.00076871	0.00868268	BPH 2
766	TXNDC12	3.36117	1.00597	0.000776129	0.00872896	BPH 2
767	ATAD3B	3.35388	1.22213	0.000796875	0.00886824	BPH 2
768	SIAE	3.35189	1.58231	0.000802622	0.00891249	BPH 2
769	TDRP	3.35078	1.32504	0.000805831	0.00893554	BPH 2
770	GALNS	3.34857	1.14135	0.000812285	0.00898815	BPH 2
771	STIM2	3.34791	1.01314	0.00081423	0.00899705	BPH 2
772	CCDC125	3.34415	1.79243	0.000825337	0.00909428	BPH 2
773	ZNF512B	3.34084	1.03444	0.000835254	0.0091843	BPH 2
774	FARSB	3.3404	1.09095	0.000836584	0.00919252	BPH 2
775	TRMT1	3.32891	1.27688	0.000871876	0.0094943	BPH 2
776	LMF1	3.32294	1.29297	0.00089074	0.00965611	BPH 2
777	LPAR2	3.32228	1.22526	0.000892859	0.00965611	BPH 2
778	GCNT2	3.32228	1.79581	0.000892859	0.00965611	BPH 2
779	ZNF140	3.32095	1.02371	0.000897112	0.00969545	BPH 2
780	ZNF326	3.32029	1.03651	0.000899245	0.0097052	BPH 2
781	DSC2	3.3194	2.63496	0.000902097	0.00972267	BPH 2
782	ATP11A	3.31719	1.11351	0.000909263	0.00977985	BPH 2
783	DTX2	3.31565	1.20465	0.00091431	0.00982074	BPH 2
784	POLM	3.31476	1.02979	0.000917206	0.00983175	BPH 2
785	MZF1	3.30791	1.12128	0.000939939	0.0100221	BPH 2
786	PIGF	3.30725	1.97242	0.000942167	0.0100311	BPH 2
787	NEURL3	3.30615	1.18493	0.00094589	0.0100572	BPH 2
788	MIR3142HG	3.30438	1.70588	0.000951876	0.0101004	BPH 2
789	DZIP3	3.30371	1.60915	0.000954129	0.0101175	BPH 2
790	CMTR2	3.30239	1.28683	0.000958652	0.0101518	BPH 2
791	BDH1	3.3004	1.79245	0.000965472	0.0102172	BPH 2
792	NGLY1	3.29753	1.10082	0.000975403	0.0102877	BPH 2
793	ELMOD2	3.29532	1.28733	0.000983107	0.0103413	BPH 2
794	RAB24	3.29465	1.00117	0.000985429	0.0103588	BPH 2
795	RSPH3	3.28736	1.03017	0.00101131	0.0105675	BPH 2
796	SOCS2	3.28648	1.15554	0.00101449	0.0105867	BPH 2
797	MIA2	3.28559	1.05183	0.00101768	0.0105989	BPH 2
798	CPXM1	3.28515	1.77781	0.00101927	0.0106085	BPH 2
799	GNG4	3.27454	2.22038	0.00105832	0.0109643	BPH 2
800	TESK2	3.26747	1.84914	0.00108512	0.011154	BPH 2
801	KIF1A	3.26747	2.03999	0.00108512	0.011154	BPH 2
802	SLCO5A1	3.26239	2.59466	0.00110477	0.0113043	BPH 2
803	NCAPD3	3.26084	1.54362	0.00111081	0.0113456	BPH 2
804	SPR	3.25996	1.08296	0.00111428	0.0113575	BPH 2
805	ARHGEF5	3.25885	1.14412	0.00111863	0.0113944	BPH 2
806	C3orf62	3.25554	1.16606	0.00113177	0.011506	BPH 2
807	METTL13	3.25289	1.01983	0.00114238	0.011584	BPH 2
808	GPR87	3.25223	1.39989	0.00114505	0.0116036	BPH 2
809	EME2	3.24626	1.74565	0.00116933	0.0117514	BPH 2
810	APTX	3.23433	1.32007	0.0012193	0.0121683	BPH 2
811	KLF15	3.22991	1.33799	0.00123831	0.0123346	BPH 2
812	ZNF662	3.22814	1.30184	0.00124599	0.0123798	BPH 2
813	UNG	3.22195	1.1922	0.00127321	0.0126106	BPH 2
814	SALL3	3.21841	1.47337	0.00128901	0.0127271	BPH 2
815	TRMT61A	3.21819	1.30963	0.00129001	0.0127289	BPH 2
816	AP001816.1	3.21731	1.27061	0.00129399	0.0127363	BPH 2
817	MYO10	3.21179	1.35921	0.00131913	0.0129273	BPH 2
818	SLC44A3	3.21002	1.54291	0.00132727	0.0129909	BPH 2
819	ANAPC2	3.20958	1.31435	0.00132931	0.0129948	BPH 2
820	SPAG1	3.20958	1.1431	0.00132931	0.0129948	BPH 2
821	GLRX2	3.20913	1.06455	0.00133136	0.0129987	BPH 2
822	DOLK	3.20781	1.80797	0.00133751	0.0130426	BPH 2
823	SLC7A1	3.2056	1.32687	0.00134782	0.0131269	BPH 2
824	MCCC1	3.20516	1.02952	0.0013499	0.013139	BPH 2
825	RAMMET	3.20118	1.0315	0.00136867	0.0132971	BPH 2
826	KCTD7	3.20029	1.33276	0.00137288	0.0133052	BPH 2
827	ENDOV	3.19963	1.15299	0.00137604	0.0133276	BPH 2
828	TPMT	3.19654	1.31184	0.00139088	0.0134301	BPH 2
829	TMEM63B	3.19411	1.47175	0.00140264	0.0134859	BPH 2
830	RNF207	3.19411	1.26035	0.00140264	0.0134859	BPH 2
831	NQO1	3.19411	1.93913	0.00140264	0.0134859	BPH 2
832	ACAD8	3.18416	1.08335	0.00145174	0.0138481	BPH 2
833	CORO2A	3.18262	1.39072	0.00145951	0.0139055	BPH 2
834	MCF2L	3.18173	1.15637	0.00146398	0.013906	BPH 2
835	NAXD	3.17466	1.01468	0.00150012	0.0141386	BPH 2
836	FAM110A	3.17311	1.67181	0.00150814	0.0141803	BPH 2
837	RAD9A	3.17002	1.63791	0.00152429	0.0142641	BPH 2
838	PPM1H	3.17002	1.49416	0.00152429	0.0142641	BPH 2
839	EML2	3.16936	1.25548	0.00152777	0.0142797	BPH 2
840	MYB	3.15963	1.77419	0.00157968	0.0146693	BPH 2
841	KCNC2	3.15588	2.1175	0.00160017	0.0148246	BPH 2
842	CHDH	3.15521	1.54062	0.00160381	0.0148409	BPH 2
843	GEMIN4	3.15124	1.01564	0.00162581	0.0150093	BPH 2
844	CAPN15	3.15057	1.06311	0.00162951	0.0150346	BPH 2
845	TMEM220	3.14991	1.28623	0.00163321	0.0150599	BPH 2
846	PTPN3	3.14195	1.10939	0.00167824	0.0153852	BPH 2
847	MPP1	3.14063	1.16326	0.00168586	0.0154281	BPH 2
848	RFFL	3.13974	1.13797	0.00169095	0.0154658	BPH 2
849	CEACAM1	3.13952	1.01947	0.00169223	0.0154685	BPH 2
850	KIF9	3.1393	1.03667	0.00169351	0.0154712	BPH 2
851	EXOSC7	3.13709	1.10823	0.00170632	0.0155432	BPH 2
[truncated: 24,739 more rows]

## Sheet: Basal epithelium
	names	scores	logfoldchanges	pvals	pvals_adj	sample
0	ACPP	11.1119	2.15842	1.09739e-28	9.50068e-25	BPH 3
1	KRT15	11.0452	2.07682	2.31221e-28	1.33453e-24	BPH 3
2	SLC14A1	10.8182	2.35814	2.82275e-27	1.2219e-23	BPH 3
3	KLK3	10.3512	1.78174	4.13108e-25	9.95294e-22	BPH 3
4	KLK2	10.0116	1.6333	1.35582e-23	2.13418e-20	BPH 3
5	NKX3-1	9.45611	1.87055	3.19622e-21	4.61187e-18	BPH 3
6	KRT5	9.04457	1.88868	1.50254e-19	1.84011e-16	BPH 3
7	RDH11	9.03811	1.6563	1.59409e-19	1.84011e-16	BPH 3
8	SFN	8.70034	1.56415	3.30888e-18	3.18296e-15	BPH 3
9	COL17A1	8.68437	2.57552	3.80847e-18	3.47072e-15	BPH 3
10	PTPRF	8.53464	1.53189	1.40589e-17	1.21715e-14	BPH 3
11	KRT14	8.04031	1.71206	8.96149e-16	5.35063e-13	BPH 3
12	DSP	7.93906	1.83546	2.03717e-15	1.13786e-12	BPH 3
13	LAMB3	7.93127	1.95972	2.16923e-15	1.13819e-12	BPH 3
14	HOXB13	7.7957	1.72966	6.40507e-15	2.9974e-12	BPH 3
15	SPINT2	7.69589	1.25955	1.40518e-14	6.23864e-12	BPH 3
16	MSMB	7.35232	1.17934	1.94795e-13	7.33234e-11	BPH 3
17	SCPEP1	7.16191	1.16815	7.95633e-13	2.70125e-10	BPH 3
18	MME	7.04317	1.60019	1.87916e-12	6.13916e-10	BPH 3
19	KLK4	6.83051	1.63321	8.46138e-12	2.4832e-09	BPH 3
20	HES1	6.80788	1.44778	9.90448e-12	2.85827e-09	BPH 3
21	MPZL2	6.73354	2.00071	1.65581e-11	4.70005e-09	BPH 3
22	PI15	6.63895	1.729	3.15918e-11	8.68274e-09	BPH 3
23	TP63	6.44654	2.43089	1.14431e-10	2.87155e-08	BPH 3
24	CXADR	6.44369	1.83621	1.16603e-10	2.88426e-08	BPH 3
25	PKP1	6.44122	1.88241	1.18518e-10	2.89034e-08	BPH 3
26	RBM47	6.39178	1.45238	1.63961e-10	3.88901e-08	BPH 3
27	SOX9	6.2874	1.69761	3.2282e-10	7.16619e-08	BPH 3
28	COLCA1	6.28341	1.7163	3.31225e-10	7.19531e-08	BPH 3
29	KRT8	6.26687	1.2037	3.68379e-10	7.77864e-08	BPH 3
30	FBXO32	6.26345	1.3588	3.76559e-10	7.85557e-08	BPH 3
31	TRIM29	6.24139	1.59873	4.33694e-10	8.93978e-08	BPH 3
32	FAT1	6.22827	1.33482	4.71605e-10	9.50669e-08	BPH 3
33	MLPH	6.08492	1.21491	1.16553e-09	2.21771e-07	BPH 3
34	THSD4	6.05041	1.46601	1.44481e-09	2.68998e-07	BPH 3
35	CYB561	6.04071	1.3845	1.53438e-09	2.80853e-07	BPH 3
36	SCUBE2	6.00744	1.1472	1.88479e-09	3.34969e-07	BPH 3
37	NEFH	6.00145	1.74133	1.95565e-09	3.38622e-07	BPH 3
38	ITGA2	5.97702	1.9972	2.27261e-09	3.85787e-07	BPH 3
39	NOTCH1	5.87435	1.30664	4.24515e-09	6.93442e-07	BPH 3
40	AZGP1	5.84811	1.10722	4.97195e-09	7.97123e-07	BPH 3
41	DSG2	5.83214	1.74853	5.47218e-09	8.69273e-07	BPH 3
42	LRRC26	5.77995	1.27669	7.47242e-09	1.145e-06	BPH 3
43	DDR1	5.69981	1.19647	1.19943e-08	1.71638e-06	BPH 3
44	PERP	5.67366	1.07994	1.39775e-08	1.96764e-06	BPH 3
45	PTGR1	5.65788	1.5818	1.53251e-08	2.12283e-06	BPH 3
46	DHCR24	5.63165	1.2151	1.78498e-08	2.43362e-06	BPH 3
47	FZD1	5.60141	1.17792	2.12609e-08	2.81017e-06	BPH 3
48	FXYD3	5.59932	1.02668	2.1519e-08	2.82274e-06	BPH 3
49	HOMER2	5.55883	1.8404	2.71596e-08	3.50946e-06	BPH 3
50	ABCC4	5.53354	1.59694	3.13834e-08	3.99561e-06	BPH 3
51	CDH1	5.51833	1.40877	3.4224e-08	4.32546e-06	BPH 3
52	SDC1	5.48743	1.08352	4.07819e-08	5.04384e-06	BPH 3
53	MAOA	5.47023	1.19748	4.49464e-08	5.48061e-06	BPH 3
54	CROT	5.43372	1.55524	5.5191e-08	6.68275e-06	BPH 3
55	TSPAN1	5.40083	1.36426	6.6334e-08	7.97621e-06	BPH 3
56	WIF1	5.38258	2.60455	7.34276e-08	8.64897e-06	BPH 3
57	F11R	5.28285	1.60891	1.27188e-07	1.43938e-05	BPH 3
58	MEST	5.19748	2.42796	2.02004e-07	2.21373e-05	BPH 3
59	KRT17	5.19102	1.0326	2.09146e-07	2.27758e-05	BPH 3
60	PROM2	5.18275	1.79836	2.18639e-07	2.35481e-05	BPH 3
61	SORD	5.13759	1.16401	2.78279e-07	2.92025e-05	BPH 3
62	AGRN	5.12134	1.19135	3.03377e-07	3.14549e-05	BPH 3
63	AHR	4.95459	1.11737	7.24818e-07	7.17155e-05	BPH 3
64	NFIB	4.90544	1.02849	9.32159e-07	8.96685e-05	BPH 3
65	NUDT21	4.87816	1.03956	1.07079e-06	0.000101873	BPH 3
66	SEZ6L2	4.78899	1.55703	1.67623e-06	0.000154382	BPH 3
67	TACSTD2	4.76484	1.2115	1.89e-06	0.000172239	BPH 3
68	HIPK2	4.66046	1.01471	3.155e-06	0.000275903	BPH 3
69	GNPTAB	4.63945	1.01219	3.49332e-06	0.00030093	BPH 3
70	ACSM3	4.61569	1.8392	3.91797e-06	0.000330925	BPH 3
71	ATP1B3	4.59905	1.00215	4.24421e-06	0.000355017	BPH 3
72	TMPRSS2	4.59373	1.06881	4.35399e-06	0.000362449	BPH 3
73	EPCAM	4.52908	1.41389	5.92403e-06	0.000474882	BPH 3
74	VCAN	4.52015	1.2271	6.17968e-06	0.000493093	BPH 3
75	TUSC3	4.51159	1.00534	6.43432e-06	0.000506411	BPH 3
76	PRAC1	4.50475	1.41376	6.64524e-06	0.000518298	BPH 3
77	IRX3	4.48858	2.03167	7.16978e-06	0.000554218	BPH 3
78	IRF6	4.4382	1.78437	9.0714e-06	0.000681165	BPH 3
79	KRT23	4.43782	1.66959	9.08744e-06	0.000681165	BPH 3
80	BAZ2B	4.43402	1.05513	9.2493e-06	0.000690309	BPH 3
81	ALDH7A1	4.41776	1.05809	9.97283e-06	0.000737947	BPH 3
82	EGFR	4.39675	1.00549	1.09883e-05	0.000799419	BPH 3
83	KIAA1324	4.38896	1.20418	1.13896e-05	0.000825147	BPH 3
84	ALDH4A1	4.3785	1.45732	1.19499e-05	0.000855011	BPH 3
85	CYP4B1	4.3457	2.36222	1.38831e-05	0.000965403	BPH 3
86	NPPC	4.31899	2.94223	1.56745e-05	0.00107275	BPH 3
87	FOXA1	4.24123	1.29096	2.22302e-05	0.00145451	BPH 3
88	KIAA1217	4.24018	1.23099	2.2334e-05	0.00145451	BPH 3
89	DAPL1	4.2321	2.4585	2.3152e-05	0.00149025	BPH 3
90	HIST1H2AC	4.21356	1.31825	2.51374e-05	0.00161205	BPH 3
91	ITGA6	4.18381	1.15046	2.86668e-05	0.00183161	BPH 3
92	AOC1	4.16536	1.68765	3.10856e-05	0.00197885	BPH 3
93	ZG16B	4.14901	1.26563	3.33912e-05	0.00207974	BPH 3
94	EFNA1	4.1416	1.04024	3.44894e-05	0.0021328	BPH 3
95	DDIT4	4.13913	1.31883	3.48631e-05	0.00214824	BPH 3
96	ZNF219	4.13742	1.17692	3.5124e-05	0.00215664	BPH 3
97	NDFIP2	4.1222	1.44585	3.75263e-05	0.002296	BPH 3
98	MCCC2	4.07315	1.03711	4.63813e-05	0.00279823	BPH 3
99	SPDEF	4.05243	1.37011	5.0689e-05	0.00301608	BPH 3
100	MSI2	4.04387	1.04432	5.25758e-05	0.00311764	BPH 3
101	GP2	4.03655	1.6124	5.42427e-05	0.0032055	BPH 3
102	DSC3	3.96839	2.09144	7.23599e-05	0.0041625	BPH 3
103	SLC27A1	3.87361	1.00995	0.000107235	0.00602848	BPH 3
104	NIPAL3	3.86059	1.25627	0.000113115	0.00627754	BPH 3
105	PENK	3.81438	1.08818	0.000136523	0.00734127	BPH 3
106	CD177	3.74965	1.62054	0.000177085	0.0091529	BPH 3
107	KREMEN1	3.73358	1.31237	0.000188778	0.00960821	BPH 3
108	FGFR2	3.73225	1.16657	0.000189778	0.00960821	BPH 3
109	ARFGEF3	3.72103	1.8544	0.000198411	0.00990055	BPH 3
110	SDK2	3.71095	2.45374	0.00020648	0.0102441	BPH 3
111	TNFRSF21	3.70848	1.17935	0.000208505	0.0103151	BPH 3
112	TMEM192	3.69109	1.25621	0.000223299	0.0108729	BPH 3
113	LINC00844	3.66532	2.16243	0.000247027	0.0117831	BPH 3
114	ZNF462	3.63291	1.20308	0.000280247	0.01294	BPH 3
115	EBP	3.62197	1.14147	0.000292364	0.013357	BPH 3
116	STEAP1	3.58033	1.16079	0.000343154	0.0152294	BPH 3
117	LIMK2	3.57976	1.13961	0.000343904	0.0152294	BPH 3
118	TNFRSF19	3.56893	1.45931	0.000358446	0.0157525	BPH 3
119	GK5	3.54583	1.09072	0.000391384	0.0169845	BPH 3
120	RLN1	3.48261	1.25494	0.000496555	0.020818	BPH 3
121	TCEA3	3.47681	1.00863	0.000507419	0.021171	BPH 3
122	SLC7A2	3.4655	1.39357	0.000529254	0.0218712	BPH 3
123	ARG2	3.45105	1.55729	0.000558417	0.0228581	BPH 3
124	HOXA9	3.4501	1.87034	0.000560387	0.0228847	BPH 3
125	SRPX	3.4443	1.07952	0.000572547	0.0231627	BPH 3
126	CRTAC1	3.41758	2.41645	0.000631797	0.0249367	BPH 3
127	PLPP2	3.41739	1.47528	0.000632238	0.0249367	BPH 3
128	TRAF4	3.3845	1.26988	0.000713077	0.0278712	BPH 3
129	ADGRG1	3.37414	1.21565	0.00074047	0.0288118	BPH 3
130	SHROOM1	3.34343	1.02703	0.000827487	0.031663	BPH 3
131	ERBB3	3.34305	1.01891	0.000828621	0.031663	BPH 3
132	TFAP2A	3.34229	1.68374	0.000830895	0.031663	BPH 3
133	PDGFA	3.31415	1.25021	0.000919212	0.0346003	BPH 3
134	LINC01297	3.29343	1.45609	0.000989734	0.036618	BPH 3
135	RAB3B	3.28221	1.29908	0.00102996	0.0379443	BPH 3
136	LARGE2	3.27803	1.74028	0.00104535	0.0384293	BPH 3
137	GATA3	3.26576	1.28616	0.00109169	0.0400478	BPH 3
138	LINC02562	3.23126	2.1937	0.00123247	0.0443665	BPH 3
139	CPXM1	3.20046	1.63164	0.00137211	0.0480931	BPH 3
0	KRT14	19.3654	2.14259	1.51177e-83	1.63627e-80	BPH 1
1	KRT15	18.3155	2.19734	6.22891e-75	3.8204e-72	BPH 1
2	SLC14A1	17.5794	2.27918	3.54287e-69	1.8108e-66	BPH 1
3	KRT5	17.2845	2.26519	6.15255e-67	2.76114e-64	BPH 1
4	PRAC1	15.4201	1.44503	1.19865e-53	3.61561e-51	BPH 1
5	TRIM29	15.0508	1.98325	3.41179e-51	9.51166e-49	BPH 1
6	VCAN	14.6656	1.74618	1.07016e-48	2.81298e-46	BPH 1
7	COL17A1	14.3789	2.66267	7.022e-47	1.70006e-44	BPH 1
8	CSTA	14.2889	2.43626	2.56722e-46	6.13465e-44	BPH 1
9	ZFAS1	14.2083	1.17374	8.13493e-46	1.91901e-43	BPH 1
10	HES1	13.8168	1.37308	2.01918e-43	4.53418e-41	BPH 1
11	LAMB3	13.146	2.13559	1.79443e-39	3.83924e-37	BPH 1
12	SNHG8	12.7739	1.25337	2.29269e-37	4.44057e-35	BPH 1
13	SCUBE2	12.2632	1.9999	1.42721e-34	2.45426e-32	BPH 1
14	SDC1	11.9709	1.37566	5.04528e-33	8.36335e-31	BPH 1
15	THSD4	11.8065	1.37946	3.6121e-32	5.88164e-30	BPH 1
16	NOTCH1	11.5322	1.62023	9.08242e-31	1.40434e-28	BPH 1
17	EPCAM	11.474	1.3566	1.7821e-30	2.70996e-28	BPH 1
18	PERP	11.4519	1.13928	2.30158e-30	3.47123e-28	BPH 1
19	MPZL2	11.3975	1.72492	4.30462e-30	6.33641e-28	BPH 1
20	BCL11A	11.1461	2.39358	7.48431e-29	1.06753e-26	BPH 1
21	SNHG19	10.9447	1.05297	7.04506e-28	9.74655e-26	BPH 1
22	DSP	10.8512	1.1197	1.9685e-27	2.68299e-25	BPH 1
23	KREMEN2	10.6336	2.33853	2.0782e-26	2.77093e-24	BPH 1
24	STMN1	10.4603	1.39511	1.31473e-25	1.71567e-23	BPH 1
25	KLK11	10.193	1.16377	2.13044e-24	2.66668e-22	BPH 1
26	CXADR	10.1535	1.26104	3.19602e-24	3.97343e-22	BPH 1
27	TP63	10.1394	2.32294	3.69472e-24	4.50217e-22	BPH 1
28	ATP1B3	9.93203	1.09692	3.02044e-23	3.56257e-21	BPH 1
29	LPAR6	9.86994	1.27118	5.62003e-23	6.50369e-21	BPH 1
30	PI15	9.75122	1.31629	1.82264e-22	2.04491e-20	BPH 1
31	FAT1	9.63224	1.41967	5.8442e-22	6.51717e-20	BPH 1
32	FARP1	9.61391	1.07193	6.98427e-22	7.60417e-20	BPH 1
33	COLCA1	9.59909	1.44313	8.06501e-22	8.72919e-20	BPH 1
34	LGR6	9.58526	2.74557	9.22276e-22	9.86621e-20	BPH 1
35	DAPL1	9.52643	2.11944	1.62784e-21	1.73135e-19	BPH 1
36	DDR1	9.38657	1.03266	6.19836e-21	6.42994e-19	BPH 1
37	CDH1	9.3393	1.17014	9.69729e-21	9.96816e-19	BPH 1
38	ADGRG1	8.97306	1.20198	2.88388e-19	2.82252e-17	BPH 1
39	ZNF704	8.9606	1.02732	3.22903e-19	3.14361e-17	BPH 1
40	WIF1	8.92515	2.12568	4.45099e-19	4.31043e-17	BPH 1
41	PROM2	8.91957	1.39338	4.68094e-19	4.50939e-17	BPH 1
42	TNFRSF19	8.87108	1.46166	7.24423e-19	6.90641e-17	BPH 1
43	CLCA2	8.66185	3.72279	4.64171e-18	4.29183e-16	BPH 1
44	ITGA6	8.63683	1.36428	5.77935e-18	5.317e-16	BPH 1
45	ITGA2	8.49212	1.75712	2.0291e-17	1.83017e-15	BPH 1
46	GMNN	8.36137	1.45513	6.1995e-17	5.48417e-15	BPH 1
47	ETV5	8.321	1.4645	8.72245e-17	7.57043e-15	BPH 1
48	DSC3	8.26382	2.2074	1.41084e-16	1.20742e-14	BPH 1
49	RNF43	8.05303	1.46574	8.07719e-16	6.75547e-14	BPH 1
50	NPPC	7.80598	2.4133	5.9041e-15	4.66246e-13	BPH 1
51	F11R	7.75703	1.16878	8.69394e-15	6.74973e-13	BPH 1
52	PRSS21	7.74128	1.66487	9.8418e-15	7.60879e-13	BPH 1
53	CROT	7.71658	1.04749	1.19488e-14	9.19911e-13	BPH 1
54	EGFR	7.57285	1.00395	3.65122e-14	2.76471e-12	BPH 1
55	IRF6	7.48303	1.12753	7.26282e-14	5.41036e-12	BPH 1
56	PLPP2	7.46853	1.25596	8.1096e-14	5.99264e-12	BPH 1
57	MEST	7.41642	2.56683	1.20327e-13	8.75104e-12	BPH 1
58	CRYM	7.28921	1.40849	3.11784e-13	2.22358e-11	BPH 1
59	EPB41L4A-AS1	7.20709	1.03375	5.71607e-13	4.01434e-11	BPH 1
60	LINC02562	7.1869	2.72381	6.62767e-13	4.63685e-11	BPH 1
61	PRAC2	7.18085	1.26309	6.92797e-13	4.82859e-11	BPH 1
62	DEFB1	7.16688	2.38899	7.67265e-13	5.32742e-11	BPH 1
63	CAMK2B	7.14441	2.25354	9.03825e-13	6.25202e-11	BPH 1
64	KRT17	7.11607	1.00046	1.11045e-12	7.624e-11	BPH 1
65	NECTIN1	6.97006	1.69853	3.16816e-12	2.12752e-10	BPH 1
66	CDH3	6.96554	1.0438	3.27145e-12	2.1889e-10	BPH 1
67	LARGE2	6.94777	1.66171	3.71097e-12	2.46505e-10	BPH 1
68	CITED1	6.83532	2.00127	8.18193e-12	5.28237e-10	BPH 1
69	ESRP1	6.67396	1.15525	2.48998e-11	1.54541e-09	BPH 1
70	CPXM1	6.58366	1.62242	4.59012e-11	2.74215e-09	BPH 1
71	LTB4R	6.55519	1.44626	5.5572e-11	3.28786e-09	BPH 1
72	DDIT4	6.51623	1.00919	7.20982e-11	4.18488e-09	BPH 1
73	TRAF4	6.4924	1.06749	8.44777e-11	4.87269e-09	BPH 1
74	RCC2	6.4386	1.02538	1.20584e-10	6.82688e-09	BPH 1
75	FAM83F	6.37448	1.10446	1.8358e-10	1.01743e-08	BPH 1
76	MCC	6.29332	1.13446	3.10743e-10	1.69162e-08	BPH 1
77	ARHGEF19	6.24868	1.83106	4.13943e-10	2.21411e-08	BPH 1
78	LEF1	6.19946	1.70879	5.66555e-10	2.99558e-08	BPH 1
79	RNF165	6.16507	2.99285	7.04512e-10	3.69317e-08	BPH 1
80	NSG1	6.11108	1.63784	9.89601e-10	5.04395e-08	BPH 1
81	CRABP2	6.08585	1.4561	1.15876e-09	5.87362e-08	BPH 1
82	RAB25	6.07018	1.03568	1.27768e-09	6.42756e-08	BPH 1
83	SH3BP4	6.00299	1.10688	1.93721e-09	9.50526e-08	BPH 1
84	GATA3	5.89062	1.19208	3.84755e-09	1.80599e-07	BPH 1
85	NOB1	5.86531	1.04843	4.48301e-09	2.07777e-07	BPH 1
86	TNS4	5.80093	1.99441	6.59481e-09	2.98878e-07	BPH 1
87	TMEM132A	5.74091	1.03193	9.41702e-09	4.15523e-07	BPH 1
88	SLC7A2	5.73772	1.14768	9.5959e-09	4.22403e-07	BPH 1
89	BEX2	5.70192	1.56666	1.18465e-08	5.12884e-07	BPH 1
90	ATP8B4	5.69568	1.24882	1.22882e-08	5.30757e-07	BPH 1
91	TMEM237	5.68599	1.05225	1.30061e-08	5.60448e-07	BPH 1
92	BMP7	5.68402	1.63712	1.31565e-08	5.65606e-07	BPH 1
93	TP53AIP1	5.61924	2.82641	1.91795e-08	7.98544e-07	BPH 1
94	PDGFA	5.6133	1.18692	1.9851e-08	8.22652e-07	BPH 1
95	RIPK4	5.56467	1.54945	2.62654e-08	1.07158e-06	BPH 1
96	BEX1	5.50475	1.57264	3.6969e-08	1.47876e-06	BPH 1
97	SHISA6	5.49304	2.05865	3.95076e-08	1.56331e-06	BPH 1
98	CALML3	5.42683	2.64819	5.73641e-08	2.18983e-06	BPH 1
99	JAG2	5.42454	1.03576	5.81024e-08	2.21342e-06	BPH 1
100	PITX1	5.41334	1.4676	6.18608e-08	2.33246e-06	BPH 1
101	PLK2	5.37865	1.26707	7.50456e-08	2.78957e-06	BPH 1
102	TFAP2C	5.34795	1.82597	8.89557e-08	3.26704e-06	BPH 1
103	DUOX1	5.3173	1.93327	1.05317e-07	3.7701e-06	BPH 1
104	TP73	5.31512	2.46633	1.06584e-07	3.8029e-06	BPH 1
105	TFAP2A	5.21667	1.28887	1.82166e-07	6.13892e-06	BPH 1
106	PLCH2	5.20241	1.71372	1.9672e-07	6.55733e-06	BPH 1
107	B4GALNT4	5.18015	1.39516	2.21702e-07	7.32372e-06	BPH 1
108	VSNL1	5.14749	2.37714	2.63998e-07	8.59745e-06	BPH 1
109	CYP4B1	5.13854	1.82855	2.76884e-07	9.00119e-06	BPH 1
110	NPTX2	5.13054	1.64515	2.88906e-07	9.34249e-06	BPH 1
111	TENM2	5.11357	1.91786	3.16121e-07	1.01689e-05	BPH 1
112	ZNRF3	5.07913	1.06053	3.79173e-07	1.20289e-05	BPH 1
113	GPC3	5.06144	1.15517	4.16104e-07	1.30431e-05	BPH 1
114	HEY1	5.0531	1.88696	4.34697e-07	1.35566e-05	BPH 1
115	KCTD1	5.04625	1.11215	4.50571e-07	1.40042e-05	BPH 1
116	IGSF9	5.02813	2.09429	4.95274e-07	1.52392e-05	BPH 1
117	CDCA7L	5.02088	1.6678	5.14341e-07	1.57731e-05	BPH 1
118	FZD10	5.013	2.02104	5.35889e-07	1.63251e-05	BPH 1
119	FAM183A	4.93906	2.00983	7.85008e-07	2.32221e-05	BPH 1
120	ADAMTS18	4.8797	2.90677	1.06247e-06	3.06418e-05	BPH 1
121	UNG	4.78791	1.08716	1.68523e-06	4.61433e-05	BPH 1
122	CUX2	4.64694	1.1444	3.36891e-06	8.63341e-05	BPH 1
123	ETV4	4.62965	1.65304	3.66279e-06	9.28309e-05	BPH 1
124	PLAU	4.60798	1.34155	4.06597e-06	0.000102625	BPH 1
125	BDH1	4.54036	1.11361	5.61572e-06	0.000135367	BPH 1
126	PDE1A	4.53585	1.89468	5.73722e-06	0.000137454	BPH 1
127	CWH43	4.53388	1.00558	5.79089e-06	0.000138339	BPH 1
128	CDK6	4.4916	1.02387	7.06891e-06	0.000165102	BPH 1
129	SHMT1	4.43235	1.09851	9.3211e-06	0.000209668	BPH 1
130	SOX7	4.41246	1.59869	1.02203e-05	0.000227944	BPH 1
131	EFNB3	4.40226	1.84674	1.07129e-05	0.000237205	BPH 1
132	TYMS	4.35045	1.26532	1.35861e-05	0.000292722	BPH 1
133	EFNA4	4.32556	1.05461	1.52145e-05	0.000324388	BPH 1
134	CYP3A5	4.27388	1.44297	1.92103e-05	0.000399852	BPH 1
135	CDCA7	4.26511	1.72362	1.99801e-05	0.000414469	BPH 1
136	S100A14	4.19064	1.93315	2.78164e-05	0.000551533	BPH 1
137	CRNDE	4.13439	1.23484	3.55894e-05	0.000681421	BPH 1
138	FERMT1	4.13222	1.25314	3.59284e-05	0.000687196	BPH 1
139	AJUBA	4.1208	1.21766	3.77567e-05	0.000716949	BPH 1
140	HPGD	4.07102	1.20038	4.68068e-05	0.000862894	BPH 1
141	SLC4A11	4.05533	1.79969	5.00639e-05	0.000916592	BPH 1
142	IGSF3	4.05371	1.58152	5.0412e-05	0.000921133	BPH 1
143	CELSR2	4.04186	1.57249	5.30281e-05	0.000962245	BPH 1
144	SERPINB5	4.03884	2.48569	5.37171e-05	0.000973788	BPH 1
145	AP002360.1	4.03714	1.49263	5.41077e-05	0.000979902	BPH 1
146	ROBO3	4.02317	1.34215	5.74209e-05	0.00102977	BPH 1
147	CD164L2	4.01738	1.66519	5.88496e-05	0.00104926	BPH 1
148	ANOS1	3.99199	1.74892	6.5522e-05	0.0011471	BPH 1
149	WNT6	3.97563	1.43979	7.01941e-05	0.00121617	BPH 1
150	DOC2A	3.95507	2.18576	7.6512e-05	0.00131572	BPH 1
151	LRRC75A	3.90041	1.05015	9.60284e-05	0.00159614	BPH 1
152	CEACAM1	3.88644	1.12391	0.000101723	0.001673	BPH 1
153	ARHGEF16	3.85064	1.21231	0.000117808	0.00187677	BPH 1
154	CEMIP	3.83758	1.90441	0.000124254	0.00195576	BPH 1
155	PTPN3	3.8295	1.30754	0.000128402	0.00200561	BPH 1
156	AL390719.2	3.71705	1.20028	0.000201559	0.00293176	BPH 1
157	CCDC88C	3.70324	1.01309	0.00021286	0.00306578	BPH 1
158	DLK2	3.70054	1.99709	0.000215145	0.00308885	BPH 1
159	TENT5C	3.68439	1.02078	0.000229253	0.00324731	BPH 1
160	OGDHL	3.68362	1.83323	0.000229947	0.00325099	BPH 1
161	ERVMER61-1	3.6718	2.86755	0.000240849	0.00338033	BPH 1
162	CELSR1	3.63998	1.57605	0.000272657	0.0037328	BPH 1
163	NTF4	3.62028	2.29835	0.000294289	0.00398742	BPH 1
164	RNF128	3.61321	2.46672	0.000302428	0.0040737	BPH 1
165	MGME1	3.60649	1.03936	0.000310364	0.00417144	BPH 1
166	STON2	3.60609	2.64286	0.000310841	0.00417479	BPH 1
167	CPA6	3.60317	2.85295	0.000314357	0.00421279	BPH 1
168	MST1	3.60137	1.09376	0.000316549	0.00422985	BPH 1
169	TCTEX1D2	3.56522	1.04336	0.00036355	0.00475432	BPH 1
170	PABPC1L	3.5393	1.11016	0.00040119	0.00519121	BPH 1
171	GP2	3.52992	1.1631	0.000415678	0.00534485	BPH 1
172	OLFM2	3.52876	1.02252	0.000417518	0.00535727	BPH 1
173	SDK2	3.51999	1.67146	0.00043156	0.00551821	BPH 1
174	MMP11	3.51731	1.40544	0.000435945	0.00555883	BPH 1
175	GPR87	3.5129	2.14613	0.000443243	0.00563237	BPH 1
176	RAB7B	3.48031	1.30104	0.000500827	0.00626459	BPH 1
177	SOX2	3.47644	1.92515	0.000508125	0.00633006	BPH 1
178	KDF1	3.42236	1.33329	0.000620793	0.00738615	BPH 1
179	RFX7	3.41185	1.02772	0.000645245	0.00760571	BPH 1
180	MEX3A	3.41147	1.95905	0.000646126	0.00761121	BPH 1
181	LIG1	3.39195	1.10173	0.000693961	0.0080358	BPH 1
182	SPATA18	3.38178	1.31166	0.000720172	0.00825264	BPH 1
183	PRKX	3.38152	1.10241	0.000720869	0.00825388	BPH 1
184	TEPP	3.37658	2.17483	0.000733939	0.00837032	BPH 1
185	PLEKHG4B	3.35198	1.81689	0.000802348	0.00899098	BPH 1
186	MYB	3.34646	1.79521	0.000818506	0.00913312	BPH 1
187	PPARGC1A	3.32641	2.04778	0.000879731	0.00969284	BPH 1
188	SDK1	3.31645	1.53228	0.000911694	0.00995559	BPH 1
189	MCM4	3.2901	1.12522	0.00100151	0.0107388	BPH 1
190	EDARADD	3.28527	1.73014	0.00101885	0.010893	BPH 1
191	CEL	3.27029	1.74222	0.00107437	0.0113677	BPH 1
192	PPP1R14C	3.24086	2.49058	0.00119168	0.0123324	BPH 1
193	KRT23	3.20862	1.67227	0.00133373	0.0135436	BPH 1
194	GPX2	3.20007	1.66254	0.00137394	0.0137994	BPH 1
195	PIK3CD-AS2	3.19635	1.5255	0.00139177	0.0139596	BPH 1
196	CRTAC1	3.12839	1.80531	0.00175767	0.0167571	BPH 1
197	FOXQ1	3.1052	1.13163	0.00190148	0.0178282	BPH 1
198	PINLYP	3.09686	1.05054	0.0019558	0.0181843	BPH 1
199	DACT2	3.07201	1.68278	0.00212626	0.019263	BPH 1
200	FAT2	3.06446	2.43239	0.00218061	0.0196298	BPH 1
201	TBC1D2	3.04114	1.05438	0.00235681	0.0208687	BPH 1
202	CA12	3.03535	3.36091	0.00240253	0.0211717	BPH 1
203	AL354836.1	3.03427	1.62254	0.00241122	0.0212068	BPH 1
204	CDH7	3.01352	2.21119	0.00258233	0.0224759	BPH 1
205	LAMC2	3.01315	1.22562	0.00258549	0.0224759	BPH 1
206	RNF207	3.00832	1.02618	0.00262698	0.0227465	BPH 1
207	AC007906.2	2.97443	3.69888	0.00293533	0.0247867	BPH 1
208	VANGL2	2.97209	1.00876	0.00295777	0.024919	BPH 1
209	VWCE	2.95196	1.95714	0.00315762	0.0262185	BPH 1
210	LNX2	2.90081	1.16912	0.00372199	0.0297035	BPH 1
211	MRAP2	2.85789	1.58047	0.00426466	0.0327776	BPH 1
212	PKIA	2.83455	1.29939	0.00458907	0.0346489	BPH 1
213	NOS1	2.82961	2.85257	0.00466052	0.03503	BPH 1
214	PSPH	2.80244	1.3267	0.0050718	0.0373135	BPH 1
215	AC010969.2	2.76794	1.13232	0.00564121	0.0403413	BPH 1
216	GINS2	2.75025	1.73594	0.00595496	0.0417892	BPH 1
217	TTN-AS1	2.71926	1.23388	0.00654287	0.0447875	BPH 1
0	ACPP	8.08253	1.12022	6.34357e-16	1.88727e-13	BPH 2
1	PTGDS	7.96109	1.1961	1.70532e-15	4.63611e-13	BPH 2
2	IGF1	7.93714	2.1926	2.06889e-15	5.43704e-13	BPH 2
3	CFD	7.39675	1.12814	1.39553e-13	3.01435e-11	BPH 2
4	SLC14A1	5.78889	1.18538	7.08544e-09	8.40024e-07	BPH 2
5	TNC	4.96163	1.28795	6.99023e-07	6.45613e-05	BPH 2
6	KRT15	4.52359	1.02124	6.0798e-06	0.000474586	BPH 2
7	CHCHD10	4.39417	1.00864	1.11197e-05	0.000838922	BPH 2
8	NELL2	4.06349	1.85301	4.83447e-05	0.00321645	BPH 2
9	COLCA1	3.92092	1.2347	8.82121e-05	0.00549774	BPH 2
10	PLAT	3.91435	1.19529	9.06498e-05	0.00562742	BPH 2
11	TP63	3.87772	1.51051	0.000105438	0.0063944	BPH 2
12	PGM5-AS1	3.71011	2.55065	0.000207165	0.0116664	BPH 2
13	PLEKHA5	3.64454	1.1031	0.000267869	0.0144649	BPH 2
14	TMEM107	3.38663	1.22409	0.000707563	0.0344347	BPH 2
15	NDUFAF8	3.36942	1.0035	0.000753274	0.0365465	BPH 2
16	PRAC1	3.36629	1.13103	0.000761874	0.0368212	BPH 2
17	ANGPT1	3.31245	1.20089	0.000924822	0.0434006	BPH 2
0	SLC14A1	7.90366	1.11008	2.70828e-15	2.49311e-11	TRNA 13
1	LAMB3	6.59154	1.15432	4.35293e-11	6.67848e-08	TRNA 13
2	GABRE	3.70455	1.09783	0.000211768	0.0419232	TRNA 13
0	KRT17	6.08113	5.37719	1.19335e-09	2.29506e-05	TRNA 3
1	S100A2	5.88448	5.15442	3.99319e-09	3.83985e-05	TRNA 3
2	HLA-DRB1	5.20172	2.46502	1.97457e-07	0.000823087	TRNA 3
3	GJA1	5.18676	3.4964	2.13989e-07	0.000823087	TRNA 3
4	BTG2	5.05346	2.10353	4.33867e-07	0.00129071	TRNA 3
5	GSTP1	5.02556	2.52124	5.01959e-07	0.00129071	TRNA 3
6	S100A6	5.00136	2.29767	5.69277e-07	0.00129071	TRNA 3
7	ZFP36L2	4.96808	1.63323	6.76199e-07	0.00129132	TRNA 3
8	ZFP36L1	4.95093	2.24424	7.38585e-07	0.00129132	TRNA 3
9	HES1	4.89782	2.14222	9.69066e-07	0.00155309	TRNA 3
10	MARCKS	4.86588	2.10435	1.13947e-06	0.00168572	TRNA 3
11	IER3	4.81327	2.64407	1.48479e-06	0.00189128	TRNA 3
12	EGR1	4.80167	1.84922	1.57345e-06	0.00189128	TRNA 3
13	CCL2	4.69914	3.1989	2.61256e-06	0.00255602	TRNA 3
14	CSRNP1	4.69881	2.17034	2.61687e-06	0.00255602	TRNA 3
15	ITGB4	4.69578	3.54051	2.6559e-06	0.00255602	TRNA 3
16	DEFB1	4.69561	6.00795	2.65809e-06	0.00255602	TRNA 3
17	KRT5	4.59006	4.88885	4.43128e-06	0.00387375	TRNA 3
18	KRT15	4.52686	5.02972	5.98678e-06	0.00479741	TRNA 3
19	STOM	4.49442	2.34002	6.97614e-06	0.00492771	TRNA 3
20	JUNB	4.48601	1.97194	7.2569e-06	0.00492771	TRNA 3
21	FOS	4.48366	1.59171	7.33743e-06	0.00492771	TRNA 3
22	ELF3	4.48097	2.4466	7.43051e-06	0.00492771	TRNA 3
23	ETS2	4.41626	2.55021	1.00425e-05	0.00643793	TRNA 3
24	YBX3	4.39457	1.7985	1.10991e-05	0.00688572	TRNA 3
25	ITGA2	4.35877	3.73938	1.30795e-05	0.0076583	TRNA 3
26	SCUBE2	4.35121	3.89367	1.3539e-05	0.0076583	TRNA 3
27	NOP53	4.33305	1.11879	1.47055e-05	0.00808047	TRNA 3
28	GPNMB	4.31053	2.00038	1.62863e-05	0.00870052	TRNA 3
29	KLF10	4.30313	2.72051	1.68398e-05	0.00875307	TRNA 3
30	ID1	4.28465	3.16599	1.83031e-05	0.00926328	TRNA 3
31	SDC1	4.19203	1.8529	2.76468e-05	0.0125219	TRNA 3
32	KRT19	4.16715	2.41415	3.08426e-05	0.013481	TRNA 3
33	ZFP36	4.15119	1.74394	3.30756e-05	0.0138285	TRNA 3
34	DST	4.13371	2.48735	3.56961e-05	0.0146065	TRNA 3
35	WFDC2	4.12228	3.42852	3.75148e-05	0.0150309	TRNA 3
36	SLC40A1	4.05202	2.06486	5.07781e-05	0.0195313	TRNA 3
37	LAMB3	4.03454	4.29373	5.47104e-05	0.0198526	TRNA 3
38	ANXA2	4.0063	1.32492	6.1678e-05	0.0215671	TRNA 3
39	IER2	3.99823	1.79043	6.38181e-05	0.021917	TRNA 3
40	CD74	3.99117	1.53932	6.57482e-05	0.0221837	TRNA 3
41	CLDN1	3.98041	3.93272	6.87958e-05	0.0228117	TRNA 3
42	GPRC5A	3.96797	3.91805	7.24862e-05	0.0232105	TRNA 3
43	MMP7	3.95016	4.44287	7.80999e-05	0.0242261	TRNA 3
44	ATF3	3.92797	1.82664	8.56659e-05	0.0253466	TRNA 3
45	KRT7	3.92797	4.24657	8.56659e-05	0.0253466	TRNA 3
46	LMBRD1	3.85838	2.8073	0.00011414	0.0322814	TRNA 3
47	GADD45A	3.85065	3.67731	0.000117804	0.0328349	TRNA 3
48	BHLHE40	3.82914	1.61511	0.000128594	0.0348326	TRNA 3
49	HLA-DPB1	3.76291	1.65199	0.000167947	0.0430661	TRNA 3
50	LBH	3.75652	2.21376	0.00017229	0.0435984	TRNA 3
51	CEBPB	3.73198	1.8199	0.000189978	0.0474501	TRNA 3
0	KRT17	7.587	7.07433	3.274e-14	3.56142e-10	TRNA 1
1	FOS	7.54276	3.23045	4.60114e-14	3.56142e-10	TRNA 1
2	HES1	7.50704	4.50324	6.04792e-14	3.56142e-10	TRNA 1
3	ATF3	7.46426	4.6585	8.37683e-14	3.69963e-10	TRNA 1
4	B2M	7.22472	1.47296	5.02131e-13	1.47844e-09	TRNA 1
5	ADIRF	7.18071	3.73765	6.93501e-13	1.7502e-09	TRNA 1
6	JUNB	7.11385	2.90413	1.12846e-12	2.49193e-09	TRNA 1
7	GSTP1	6.98037	3.77025	2.94412e-12	4.72826e-09	TRNA 1
8	EGR1	6.94565	2.73373	3.76722e-12	5.16423e-09	TRNA 1
9	ANXA2	6.94442	3.32589	3.80024e-12	5.16423e-09	TRNA 1
10	KRT5	6.88115	6.91717	5.93732e-12	6.99088e-09	TRNA 1
11	ZFP36	6.86278	2.92537	6.75334e-12	6.99088e-09	TRNA 1
12	S100A6	6.79648	2.88429	1.07204e-11	9.96768e-09	TRNA 1
13	KRT14	6.78842	5.98223	1.13368e-11	1.00138e-08	TRNA 1
14	ELF3	6.66703	4.83305	2.61038e-11	2.09613e-08	TRNA 1
15	ZFP36L1	6.60879	3.48257	3.87465e-11	2.85207e-08	TRNA 1
16	LGALS3	6.59379	3.70889	4.28746e-11	2.91317e-08	TRNA 1
17	SELENOM	6.50845	2.78011	7.59286e-11	4.96798e-08	TRNA 1
18	MSMB	6.45358	3.32981	1.09239e-10	6.24363e-08	TRNA 1
19	WFDC2	6.45313	5.97569	1.09562e-10	6.24363e-08	TRNA 1
20	TIMP1	6.40296	2.64038	1.52392e-10	8.41297e-08	TRNA 1
21	CYR61	6.3874	2.85976	1.68735e-10	9.03295e-08	TRNA 1
22	GADD45B	6.35346	2.9707	2.1052e-10	1.09384e-07	TRNA 1
23	BHLHE40	6.26723	3.51202	3.67519e-10	1.75475e-07	TRNA 1
24	ZFP36L2	6.25872	2.95531	3.88144e-10	1.80446e-07	TRNA 1
25	CEBPD	6.12411	2.44229	9.11895e-10	3.92915e-07	TRNA 1
26	CTGF	6.09634	3.30965	1.08523e-09	4.35722e-07	TRNA 1
27	TAGLN	6.00765	2.61592	1.88234e-09	7.15379e-07	TRNA 1
28	KRT19	6.00586	2.35035	1.90325e-09	7.15379e-07	TRNA 1
29	ID2	5.96868	3.6329	2.39186e-09	8.46252e-07	TRNA 1
30	LGALS1	5.96285	2.308	2.47871e-09	8.58606e-07	TRNA 1
31	HLA-B	5.89544	1.14872	3.73691e-09	1.23922e-06	TRNA 1
32	NR4A1	5.8932	2.21031	3.78794e-09	1.23922e-06	TRNA 1
33	MGP	5.87024	2.6704	4.35165e-09	1.37279e-06	TRNA 1
34	C3	5.83788	3.58626	5.28706e-09	1.63862e-06	TRNA 1
35	CTSB	5.76934	2.39493	7.95827e-09	2.38289e-06	TRNA 1
36	SLC14A1	5.74717	5.93388	9.07514e-09	2.62822e-06	TRNA 1
37	UBC	5.73194	1.13069	9.92906e-09	2.78424e-06	TRNA 1
38	ID1	5.72365	4.23532	1.0426e-08	2.83363e-06	TRNA 1
39	RHOB	5.71491	2.79248	1.09759e-08	2.93789e-06	TRNA 1
40	IER2	5.70069	1.90199	1.19322e-08	3.11421e-06	TRNA 1
41	CD74	5.68871	2.24612	1.28003e-08	3.23043e-06	TRNA 1
42	HLA-A	5.65086	1.93406	1.59649e-08	3.90399e-06	TRNA 1
43	SLPI	5.64235	4.99589	1.67748e-08	4.00464e-06	TRNA 1
44	IFITM3	5.63025	1.92974	1.79946e-08	4.22884e-06	TRNA 1
45	ITM2B	5.62644	1.44021	1.83962e-08	4.22884e-06	TRNA 1
46	IER3	5.62611	3.88335	1.8432e-08	4.22884e-06	TRNA 1
47	JUN	5.62331	1.64153	1.87334e-08	4.24287e-06	TRNA 1
48	FLNA	5.56844	2.47454	2.57037e-08	5.67602e-06	TRNA 1
49	ITGB4	5.49452	4.3475	3.91766e-08	8.44016e-06	TRNA 1
50	EEF1B2	5.42308	1.39189	5.85819e-08	1.20338e-05	TRNA 1
51	DEFB1	5.41031	6.27991	6.29158e-08	1.24884e-05	TRNA 1
52	TMSB4X	5.37604	1.42095	7.61411e-08	1.49456e-05	TRNA 1
53	IRF2BP2	5.23639	2.04291	1.63744e-07	3.07734e-05	TRNA 1
54	LUM	5.18298	1.9105	2.18373e-07	3.97708e-05	TRNA 1
55	RARRES2	5.06987	2.25216	3.98088e-07	6.89473e-05	TRNA 1
56	TPM2	5.03919	2.28987	4.67517e-07	7.86587e-05	TRNA 1
57	CFD	4.95441	1.98421	7.25496e-07	0.000116515	TRNA 1
58	MYL9	4.9319	2.09288	8.14328e-07	0.000127309	TRNA 1
59	IGKC	4.92664	2.28568	8.36563e-07	0.000129638	TRNA 1
60	COMMD6	4.88173	1.60709	1.05158e-06	0.000160149	TRNA 1
61	TIMP3	4.8777	2.14767	1.0733e-06	0.000162059	TRNA 1
62	DCN	4.86986	2.01877	1.11677e-06	0.000167193	TRNA 1
63	GAS6	4.72114	2.467	2.34523e-06	0.000318699	TRNA 1
64	SAT1	4.71129	1.46932	2.46156e-06	0.000331954	TRNA 1
65	CCL2	4.70278	4.44601	2.56647e-06	0.000343479	TRNA 1
66	C1R	4.66795	2.02026	3.04222e-06	0.000404089	TRNA 1
67	KRT15	4.65205	5.85254	3.28657e-06	0.000430078	TRNA 1
68	LDHB	4.63021	3.77146	3.65296e-06	0.000471046	TRNA 1
69	CAVIN1	4.58698	2.5661	4.49699e-06	0.000575679	TRNA 1
70	A2M	4.5769	1.69825	4.71909e-06	0.000599766	TRNA 1
71	BTG2	4.57433	1.85711	4.77751e-06	0.000601717	TRNA 1
72	APP	4.56235	3.06507	5.05854e-06	0.000620584	TRNA 1
73	TSC22D3	4.55507	1.60168	5.23691e-06	0.000634404	TRNA 1
74	CEBPB	4.54555	2.45037	5.47927e-06	0.000650334	TRNA 1
75	LTBP4	4.54532	1.87879	5.4851e-06	0.000650334	TRNA 1
76	MFGE8	4.50086	2.14715	6.76776e-06	0.000776359	TRNA 1
77	SERPING1	4.46895	2.01572	7.86052e-06	0.000888195	TRNA 1
78	CTSD	4.45887	1.18387	8.23931e-06	0.000921238	TRNA 1
79	SERPINF1	4.45204	2.77005	8.5059e-06	0.000939648	TRNA 1
80	TSC22D1	4.43871	1.75411	9.04989e-06	0.000987399	TRNA 1
81	IGFBP6	4.4386	2.27156	9.0546e-06	0.000987399	TRNA 1
82	ALDH2	4.36155	2.51784	1.29143e-05	0.00137267	TRNA 1
83	HLA-DRB1	4.3573	2.04768	1.31678e-05	0.00137647	TRNA 1
84	SFN	4.35394	1.71447	1.33714e-05	0.00138952	TRNA 1
85	FHL2	4.35091	4.01848	1.35571e-05	0.00139148	TRNA 1
86	VIM	4.2938	1.80086	1.7564e-05	0.00175303	TRNA 1
87	VSIR	4.24117	3.5017	2.22361e-05	0.00217029	TRNA 1
88	DHRS3	4.19973	1.82707	2.67231e-05	0.00256571	TRNA 1
89	LY6E	4.16658	2.11428	3.09198e-05	0.00293672	TRNA 1
90	IGFBP7	4.16076	1.51337	3.1719e-05	0.0029648	TRNA 1
91	NTN4	4.1247	4.26015	3.71217e-05	0.00336304	TRNA 1
92	LTBP3	4.11899	1.38875	3.80538e-05	0.00342989	TRNA 1
93	CRISPLD2	4.10432	2.82913	4.05508e-05	0.00359985	TRNA 1
94	FBLN1	4.09738	1.96369	4.1786e-05	0.00369096	TRNA 1
95	CALD1	4.08864	1.84745	4.33908e-05	0.00381364	TRNA 1
96	TSPAN4	4.08506	2.53985	4.4066e-05	0.0038515	TRNA 1
97	MAF	4.05661	3.06461	4.97896e-05	0.00426982	TRNA 1
98	SDC1	4.02111	3.18789	5.79239e-05	0.00487278	TRNA 1
99	COL17A1	4.01473	7.38846	5.9514e-05	0.00498282	TRNA 1
100	LAMB2	3.99065	1.83446	6.58918e-05	0.00543946	TRNA 1
101	LAMB3	3.97957	6.3345	6.90413e-05	0.00567295	TRNA 1
102	COL7A1	3.97419	2.90272	7.06191e-05	0.00577573	TRNA 1
103	TRIM29	3.97049	6.11526	7.17236e-05	0.00581224	TRNA 1
104	SPARCL1	3.96837	1.85381	7.23669e-05	0.0058302	TRNA 1
105	EFNA1	3.96758	1.47424	7.26052e-05	0.0058302	TRNA 1
106	DUSP1	3.9182	1.26796	8.92139e-05	0.00697368	TRNA 1
107	LMCD1	3.87956	5.04419	0.000104645	0.00803765	TRNA 1
108	CITED4	3.8622	3.33607	0.000112369	0.00855651	TRNA 1
109	LGALS3BP	3.83286	1.18434	0.000126661	0.00946175	TRNA 1
110	C1S	3.82446	2.0763	0.000131057	0.00964689	TRNA 1
111	AQP3	3.77743	4.47621	0.000158455	0.0113792	TRNA 1
112	CRYAB	3.7603	3.23302	0.000169713	0.0119716	TRNA 1
113	COL6A2	3.75974	1.52046	0.000170093	0.0119716	TRNA 1
114	CLU	3.75481	2.11418	0.000173474	0.0120827	TRNA 1
115	F3	3.74395	2.99029	0.000181153	0.012501	TRNA 1
116	HLA-DRA	3.73611	1.93595	0.000186892	0.012797	TRNA 1
117	NFKBIA	3.73409	1.85249	0.000188395	0.0128501	TRNA 1
118	PERP	3.70744	1.22109	0.000209367	0.0138867	TRNA 1
119	YBX3	3.70688	1.54443	0.00020983	0.0138867	TRNA 1
120	HLA-E	3.70632	1.63324	0.000210295	0.0138867	TRNA 1
121	DST	3.70609	3.25095	0.000210481	0.0138867	TRNA 1
122	BAG1	3.70408	1.51117	0.000212161	0.0139062	TRNA 1
123	PLPP3	3.70363	2.14002	0.000212536	0.0139062	TRNA 1
124	TM4SF1	3.70094	2.51776	0.0002148	0.0140024	TRNA 1
125	PTGDS	3.69064	1.77923	0.000223691	0.0144752	TRNA 1
126	TNS1	3.6445	2.85438	0.000267911	0.0169639	TRNA 1
127	ANXA1	3.637	2.51754	0.000275834	0.0173488	TRNA 1
128	GPX3	3.63084	2.58289	0.000282502	0.0176502	TRNA 1
129	ERRFI1	3.61964	3.10163	0.000295013	0.0182228	TRNA 1
130	SCUBE2	3.59724	5.9542	0.000321609	0.0197963	TRNA 1
131	C9orf3	3.56925	2.73006	0.000358011	0.0217899	TRNA 1
132	MXRA5	3.56331	3.45802	0.000366207	0.0221555	TRNA 1
133	COL18A1	3.56197	1.83406	0.000368087	0.0221933	TRNA 1
134	KRT7	3.5576	5.43032	0.00037426	0.0224125	TRNA 1
135	EFEMP2	3.5529	2.6633	0.000381016	0.0226634	TRNA 1
136	TPSB2	3.52602	2.08177	0.000421857	0.0245149	TRNA 1
137	PER1	3.51896	2.31103	0.000433236	0.0249301	TRNA 1
138	KLF10	3.51482	3.34924	0.000440052	0.0252401	TRNA 1
139	MYH11	3.51101	1.99809	0.000446403	0.0255216	TRNA 1
140	WWTR1	3.4819	2.14037	0.000497877	0.0278339	TRNA 1
141	TCIM	3.43038	2.42234	0.000602732	0.0332746	TRNA 1
142	THSD4	3.42814	4.39521	0.000607727	0.0333419	TRNA 1
143	CCNC	3.39858	1.5739	0.000677372	0.0368199	TRNA 1
144	MARCKS	3.396	1.36356	0.000683779	0.0369408	TRNA 1
145	MAFF	3.38492	2.54385	0.000712002	0.0380007	TRNA 1
146	SDC2	3.33799	2.11197	0.000843859	0.0438459	TRNA 1
147	RND3	3.33497	3.71643	0.000853089	0.0441955	TRNA 1
148	SIX1	3.33295	2.0164	0.000859293	0.0443868	TRNA 1
149	OAT	3.31907	3.66062	0.000903188	0.0459819	TRNA 1
150	SOCS3	3.30742	2.86822	0.000941595	0.0476625	TRNA 1
0	SLC14A1	9.24621	3.02115	2.32605e-20	4.18967e-16	TRNA 4
1	SCUBE2	9.10926	2.87217	8.29445e-20	7.46998e-16	TRNA 4
2	NTN4	8.94737	2.60764	3.64067e-19	2.18586e-15	TRNA 4
3	KRT17	8.73883	2.4198	2.35534e-18	1.06061e-14	TRNA 4
4	KRT5	8.52881	2.74658	1.47859e-17	5.32646e-14	TRNA 4
5	ZFP36L1	8.28909	1.34351	1.14122e-16	3.19258e-13	TRNA 4
6	FOS	8.27913	1.50857	1.24073e-16	3.19258e-13	TRNA 4
7	JUN	8.09362	1.5147	5.79158e-16	1.30398e-12	TRNA 4
8	GPX3	8.03599	1.97561	9.28235e-16	1.85771e-12	TRNA 4
9	LTF	7.94316	3.24309	1.97089e-15	3.53041e-12	TRNA 4
10	WFDC2	7.61551	2.02808	2.62654e-14	3.15395e-11	TRNA 4
11	CEBPD	7.60392	1.10459	2.87284e-14	3.2341e-11	TRNA 4
12	CFB	7.5506	2.14519	4.33251e-14	4.59042e-11	TRNA 4
13	MMP7	7.49624	2.71715	6.56742e-14	6.39743e-11	TRNA 4
14	ITGB4	7.39272	2.35624	1.43859e-13	1.2339e-10	TRNA 4
15	ANXA2	7.07397	1.28757	1.50559e-12	1.08475e-09	TRNA 4
16	EGR1	7.05481	1.21922	1.72832e-12	1.19733e-09	TRNA 4
17	THSD4	6.99421	2.33773	2.66751e-12	1.71597e-09	TRNA 4
18	AZGP1	6.96956	1.67122	3.17938e-12	1.97473e-09	TRNA 4
19	KRT15	6.9351	2.07701	4.05936e-12	2.35862e-09	TRNA 4
20	KRT7	6.84658	2.78708	7.56383e-12	4.25749e-09	TRNA 4
21	TRIM29	6.78004	2.29906	1.20146e-11	6.55781e-09	TRNA 4
22	KLK11	6.64963	2.61432	2.93836e-11	1.55664e-08	TRNA 4
23	GJA1	6.59853	1.6043	4.15245e-11	2.13697e-08	TRNA 4
24	PIGR	6.45416	2.56977	1.08818e-10	5.44454e-08	TRNA 4
25	CP	6.32212	2.20154	2.57996e-10	1.16176e-07	TRNA 4
26	ETS2	6.2789	1.19495	3.40977e-10	1.4623e-07	TRNA 4
27	ANKH	6.19067	1.01464	5.99076e-10	2.42745e-07	TRNA 4
28	TP63	6.18874	2.62004	6.06459e-10	2.42745e-07	TRNA 4
29	ZFP36	6.08849	1.05742	1.13983e-09	4.10614e-07	TRNA 4
30	CSTA	6.04036	2.49578	1.53768e-09	5.22579e-07	TRNA 4
31	LAMB3	6.03308	2.47173	1.60859e-09	5.29225e-07	TRNA 4
32	PDLIM1	6.01274	1.62212	1.82417e-09	5.86733e-07	TRNA 4
33	BTG2	6.00293	1.06668	1.93784e-09	6.12357e-07	TRNA 4
34	ATP1B1	5.99818	1.26137	1.9954e-09	6.19676e-07	TRNA 4
35	APP	5.89733	1.02692	3.69431e-09	1.09085e-06	TRNA 4
36	DST	5.87193	1.49655	4.30747e-09	1.23089e-06	TRNA 4
37	FHL2	5.85411	1.28085	4.79577e-09	1.30881e-06	TRNA 4
38	CEBPB	5.69607	1.03093	1.22598e-08	3.20034e-06	TRNA 4
39	KRT23	5.6934	2.57467	1.24534e-08	3.20444e-06	TRNA 4
40	TSPAN8	5.68181	1.63512	1.33273e-08	3.35729e-06	TRNA 4
41	TFCP2L1	5.68063	2.56688	1.34202e-08	3.35729e-06	TRNA 4
42	MPZL2	5.63726	1.64171	1.72781e-08	4.14951e-06	TRNA 4
43	LGALS3	5.50596	1.03727	3.67169e-08	7.968e-06	TRNA 4
44	IER3	5.40154	1.25788	6.60708e-08	1.30777e-05	TRNA 4
45	SCNN1A	5.36426	1.26783	8.12815e-08	1.59135e-05	TRNA 4
46	AQP3	5.34763	1.30176	8.91157e-08	1.72597e-05	TRNA 4
47	SLC40A1	5.29713	1.22491	1.1764e-07	2.16217e-05	TRNA 4
48	VPS13D	5.19821	1.35689	2.01222e-07	3.38729e-05	TRNA 4
49	LXN	5.12335	1.54874	3.00159e-07	4.69762e-05	TRNA 4
50	C3	5.01433	1.07097	5.32194e-07	7.92222e-05	TRNA 4
51	ID1	5.00987	1.02077	5.44665e-07	8.0414e-05	TRNA 4
52	SOX9	4.99309	1.24984	5.94217e-07	8.59542e-05	TRNA 4
53	ELF3	4.96115	1.09378	7.00757e-07	9.93861e-05	TRNA 4
54	PI15	4.91927	2.17605	8.68682e-07	0.000121292	TRNA 4
55	FOSB	4.76985	1.84511	1.84364e-06	0.000230609	TRNA 4
56	FGFR2	4.76465	2.24774	1.89181e-06	0.000235002	TRNA 4
57	EGFR	4.72202	1.11028	2.33511e-06	0.000282282	TRNA 4
58	BTG3	4.46314	1.62487	8.07683e-06	0.000836091	TRNA 4
59	GNPTAB	4.42645	1.19793	9.57963e-06	0.000958602	TRNA 4
60	NT5C	4.35605	1.11668	1.32432e-05	0.00125545	TRNA 4
61	OLFM4	4.26931	2.971	1.96081e-05	0.00173128	TRNA 4
62	IGFBP3	4.21792	1.08833	2.4657e-05	0.00212499	TRNA 4
63	CCL2	4.119	1.172	3.80526e-05	0.0030874	TRNA 4
64	PDZK1IP1	4.10192	1.83646	4.09744e-05	0.00325124	TRNA 4
65	MAPK13	4.09003	1.64202	4.31311e-05	0.00336958	TRNA 4
66	PROM2	4.07503	1.07822	4.60081e-05	0.00354144	TRNA 4
67	IGLC3	4.03196	1.017	5.53139e-05	0.00405775	TRNA 4
68	DLK2	4.0275	2.67814	5.63724e-05	0.00409427	TRNA 4
69	SLC15A2	4.01919	1.67587	5.83998e-05	0.00417419	TRNA 4
70	SLPI	3.99067	1.42134	6.58876e-05	0.00448398	TRNA 4
71	ATF3	3.97314	1.553	7.0931e-05	0.00480304	TRNA 4
72	TNS4	3.96987	2.42985	7.19108e-05	0.00481508	TRNA 4
73	Z93241.1	3.94655	2.40858	7.92839e-05	0.00520262	TRNA 4
74	KLK10	3.92739	2.29636	8.58711e-05	0.00554377	TRNA 4
75	DMKN	3.90259	1.93901	9.51688e-05	0.00604697	TRNA 4
76	CYP4B1	3.88759	3.1366	0.000101245	0.00635409	TRNA 4
77	MEIS2	3.88551	1.12206	0.000102116	0.00638648	TRNA 4
78	KRT14	3.78689	2.56714	0.000152547	0.00889215	TRNA 4
79	CITED4	3.77649	1.31223	0.000159054	0.00918233	TRNA 4
80	STEAP3	3.75168	1.6393	0.00017565	0.0100758	TRNA 4
81	CFH	3.69599	1.12143	0.000219034	0.012065	TRNA 4
82	MEGF6	3.6951	1.49621	0.000219804	0.0120705	TRNA 4
83	PKP1	3.69391	2.21383	0.000220834	0.0120902	TRNA 4
84	EPHB6	3.68945	1.59267	0.000224738	0.0122666	TRNA 4
85	ARMCX1	3.68381	1.94943	0.000229776	0.0124286	TRNA 4
86	GABRE	3.60865	2.23673	0.000307792	0.0156168	TRNA 4
87	ABCC3	3.60746	2.37034	0.000309205	0.0156444	TRNA 4
88	CXCL2	3.53142	2.47897	0.00041334	0.0198007	TRNA 4
89	NAB2	3.49013	1.13568	0.000482793	0.0224704	TRNA 4
90	TGM4	3.47869	1.5437	0.000503872	0.0230935	TRNA 4
91	SLC26A4	3.47067	2.74461	0.000519164	0.0234816	TRNA 4
92	ROCK2	3.44869	1.07535	0.00056332	0.0247554	TRNA 4
93	TFRC	3.43621	1.42989	0.000589913	0.025401	TRNA 4
94	GATA3	3.42864	2.13554	0.000606624	0.0260155	TRNA 4
95	FAM3B	3.40873	1.958	0.000652655	0.0275307	TRNA 4
96	TF	3.35808	2.50145	0.000784847	0.0319834	TRNA 4
97	COL4A5	3.35675	1.12446	0.000788651	0.0320659	TRNA 4
98	LCN2	3.34992	2.1032	0.000808364	0.0326082	TRNA 4
99	RGCC	3.34962	1.19835	0.000809231	0.0326082	TRNA 4
100	EFEMP1	3.34516	1.1664	0.000822345	0.032989	TRNA 4
101	SLC26A2	3.31575	1.06815	0.000913964	0.0357877	TRNA 4
102	JAG2	3.31085	1.58111	0.000930124	0.0362628	TRNA 4
103	SYNE2	3.28634	1.16969	0.00101497	0.0381662	TRNA 4
104	DEFB1	3.2207	2.9423	0.0012788	0.045253	TRNA 4
105	IRX3	3.21639	1.06743	0.00129815	0.045758	TRNA 4
106	SCGB3A1	3.21253	2.31871	0.00131573	0.0461127	TRNA 4
107	ROBO3	3.21089	2.21957	0.00132324	0.0461902	TRNA 4
108	FLRT3	3.20302	2.26998	0.00135994	0.0473797	TRNA 4
109	CDH3	3.19634	1.50594	0.00139185	0.0480267	TRNA 4
110	NEU1	3.18356	1.14893	0.00145474	0.0498153	TRNA 4
0	KRT15	8.06788	1.40116	7.15301e-16	1.10915e-12	TRNA 10
1	ID1	7.80655	1.35092	5.87751e-15	6.07578e-12	TRNA 10
2	HES1	7.34839	1.07318	2.0061e-13	1.48127e-10	TRNA 10
3	DST	6.44787	1.04533	1.13435e-10	5.27315e-08	TRNA 10
4	SLC14A1	6.12769	1.24891	8.91631e-10	3.54503e-07	TRNA 10
5	LAMB3	5.70069	1.76378	1.19321e-08	3.85455e-06	TRNA 10
6	F3	5.49923	1.53428	3.81463e-08	1.03771e-05	TRNA 10
7	NPPC	5.4498	2.60161	5.04264e-08	1.26115e-05	TRNA 10
8	TNC	5.35298	1.00863	8.65177e-08	2.03264e-05	TRNA 10
9	FHL2	5.26862	1.23763	1.37451e-07	3.01609e-05	TRNA 10
10	KRT5	4.9454	1.24271	7.59861e-07	0.000130916	TRNA 10
11	COL17A1	4.79582	1.84023	1.62007e-06	0.000246283	TRNA 10
12	PHLDA1	4.53507	1.14923	5.75831e-06	0.000697566	TRNA 10
13	NTN4	4.34622	1.3025	1.38506e-05	0.00149144	TRNA 10
14	THSD4	4.22128	1.45744	2.42923e-05	0.00238403	TRNA 10
15	CYP1B1	4.18939	1.42705	2.79706e-05	0.00265307	TRNA 10
16	TP63	4.14634	1.58553	3.3783e-05	0.00306339	TRNA 10
17	DUSP6	4.06358	1.23464	4.83258e-05	0.00420977	TRNA 10
18	TNS4	3.90212	1.57237	9.53558e-05	0.00754381	TRNA 10
19	FGFR2	3.70412	1.73672	0.000212122	0.0145538	TRNA 10
20	RYBP	3.52208	1.06289	0.000428177	0.0258339	TRNA 10
0	SLC14A1	7.27603	1.70238	3.43796e-13	6.01162e-09	TRNA 7
1	SCUBE2	7.00711	1.89646	2.43284e-12	2.12704e-08	TRNA 7
2	CRACR2B	5.6976	1.26524	1.21505e-08	3.03521e-05	TRNA 7
3	KRT15	5.54163	1.40852	2.99674e-08	6.34225e-05	TRNA 7
4	NOTCH1	5.49898	1.48079	3.81989e-08	6.50151e-05	TRNA 7
5	KLF5	5.48243	1.3609	4.1952e-08	6.50151e-05	TRNA 7
6	THSD4	5.47153	1.47887	4.46175e-08	6.50151e-05	TRNA 7
7	CRYM	5.30582	1.22386	1.12169e-07	0.000140099	TRNA 7
8	LAMB3	5.16055	1.60247	2.4622e-07	0.000239189	TRNA 7
9	KRT5	5.03301	1.295	4.82838e-07	0.000383768	TRNA 7
10	KLK11	4.941	1.38731	7.77215e-07	0.00056604	TRNA 7
11	KRT19	4.93312	1.00963	8.09276e-07	0.00056604	TRNA 7
12	COLCA1	4.90956	1.06662	9.1283e-07	0.000613913	TRNA 7
13	UPK3A	4.76254	1.16096	1.91172e-06	0.00109941	TRNA 7
14	TRIM29	4.7346	1.32105	2.19491e-06	0.00114465	TRNA 7
15	GMNN	4.73177	1.20271	2.22567e-06	0.00114465	TRNA 7
16	SATB1	4.6792	1.21041	2.87999e-06	0.00136107	TRNA 7
17	PPP1R1B	4.62409	1.14025	3.76244e-06	0.00168692	TRNA 7
18	TP63	4.54231	1.65787	5.56417e-06	0.00221125	TRNA 7
19	ATP8A1	4.51174	1.31878	6.42991e-06	0.00249852	TRNA 7
20	EPB41L4A-AS1	4.50083	1.01837	6.76881e-06	0.00251828	TRNA 7
21	MPZL2	4.47026	1.25054	7.81245e-06	0.00283527	TRNA 7
22	SDC1	4.46666	1.07879	7.94511e-06	0.00283527	TRNA 7
23	GABRE	4.44465	2.09069	8.80334e-06	0.00301834	TRNA 7
24	SPINT1-AS1	4.39471	1.20735	1.10922e-05	0.00372996	TRNA 7
25	ARHGAP12	4.36472	1.20971	1.27286e-05	0.00397449	TRNA 7
26	PLEKHH3	4.34681	1.06293	1.38135e-05	0.00416452	TRNA 7
27	WIF1	4.32178	1.20028	1.54773e-05	0.00458705	TRNA 7
28	F3	4.29939	1.16276	1.71268e-05	0.00490951	TRNA 7
29	DMKN	4.26862	1.17483	1.96682e-05	0.00537373	TRNA 7
30	KCNN4	4.23776	1.11584	2.2576e-05	0.00589201	TRNA 7
31	PI15	4.20738	1.09398	2.58344e-05	0.00636254	TRNA 7
32	FLRT3	4.12443	1.91729	3.71651e-05	0.00890232	TRNA 7
33	UBE2E3	4.07906	1.01473	4.52179e-05	0.0106849	TRNA 7
34	NME2	3.99221	1.12566	6.54591e-05	0.0146806	TRNA 7
35	SOX9	3.94743	1.00702	7.89951e-05	0.0166423	TRNA 7
36	PDE8B	3.93253	1.11659	8.40558e-05	0.0170907	TRNA 7
37	CRISPLD1	3.68494	1.05965	0.000228755	0.0363637	TRNA 7
38	KRT7	3.63908	1.44814	0.000273609	0.0402045	TRNA 7
39	TNS3	3.56285	1.06151	0.00036685	0.0488858	TRNA 7
40	KRT23	3.56129	1.74742	0.000369034	0.0488858	TRNA 7
0	TNNC1	13.9887	2.02782	1.82832e-44	3.10742e-40	TRNA 16
1	TNNT1	13.827	2.01599	1.75252e-43	1.48929e-39	TRNA 16
2	CKM	13.7598	2.0231	4.44732e-43	2.51956e-39	TRNA 16
3	MYL1	13.6555	2.1014	1.87099e-42	7.94985e-39	TRNA 16
4	TTN	13.2337	1.67214	5.60805e-40	1.90629e-36	TRNA 16
5	KLHL41	13.1144	2.21592	2.72425e-39	7.71689e-36	TRNA 16
6	MYH7	13.0716	1.90705	4.78729e-39	1.16235e-35	TRNA 16
7	TNNI1	13.0559	2.01574	5.87898e-39	1.24899e-35	TRNA 16
8	MB	12.9165	1.90942	3.63072e-38	6.85642e-35	TRNA 16
9	ACTA1	12.8832	2.07751	5.59404e-38	9.50764e-35	TRNA 16
10	MYBPC1	12.7586	1.98755	2.79221e-37	4.31422e-34	TRNA 16
11	TPM3	12.676	1.72742	8.02981e-37	1.13729e-33	TRNA 16
12	COX6A2	12.6409	2.06804	1.25587e-36	1.6419e-33	TRNA 16
13	NEB	12.6071	1.76957	1.93061e-36	2.34376e-33	TRNA 16
14	MYL6B	12.3521	1.98903	4.74852e-35	5.38039e-32	TRNA 16
15	TRDN	12.182	2.05234	3.87636e-34	4.11766e-31	TRNA 16
16	CRYAB	12.0675	1.45632	1.56792e-33	1.56755e-30	TRNA 16
17	ACTN2	11.7467	2.03686	7.34597e-32	6.93623e-29	TRNA 16
18	MYH3	11.438	2.01764	2.70158e-30	2.41664e-27	TRNA 16
19	FHL1	11.4213	1.12822	3.27279e-30	2.78122e-27	TRNA 16
20	TCAP	11.381	1.80804	5.20246e-30	4.21052e-27	TRNA 16
21	MYL2	11.2809	1.78495	1.63063e-29	1.25974e-26	TRNA 16
22	LDB3	11.2322	1.85541	2.8334e-29	2.09376e-26	TRNA 16
23	LMOD2	10.9727	2.00714	5.17168e-28	3.51592e-25	TRNA 16
24	SLN	10.6774	1.91552	1.29881e-26	8.49025e-24	TRNA 16
25	CSRP3	10.6343	1.87562	2.06439e-26	1.29949e-23	TRNA 16
26	XIRP1	10.4918	1.96478	9.41929e-26	5.71751e-23	TRNA 16
27	HSPB6	10.4883	1.34201	9.77968e-26	5.73157e-23	TRNA 16
28	ACTC1	10.4844	1.868	1.01861e-25	5.77075e-23	TRNA 16
29	EEF1A2	10.4643	2.04229	1.25946e-25	6.90508e-23	TRNA 16
30	MYOT	10.4387	1.91911	1.6511e-25	8.76939e-23	TRNA 16
31	COX7A1	10.2125	1.4133	1.74384e-24	8.71714e-22	TRNA 16
32	ATP2A2	9.82547	1.36265	8.7467e-23	4.2474e-20	TRNA 16
33	ENO3	9.76564	1.84854	1.58112e-22	7.46466e-20	TRNA 16
34	DES	9.68687	1.02983	3.42878e-22	1.49425e-19	TRNA 16
35	DWORF	9.6265	1.88175	6.17991e-22	2.62585e-19	TRNA 16
36	CASQ1	9.39981	1.88772	5.46613e-21	2.16052e-18	TRNA 16
37	CA3	9.35201	1.60653	8.59995e-21	3.2481e-18	TRNA 16
38	S100A1	9.34431	1.82865	9.24895e-21	3.41729e-18	TRNA 16
39	MYL3	9.24203	1.81677	2.41862e-20	8.56395e-18	TRNA 16
40	MYOM1	9.11564	1.55421	7.82086e-20	2.65847e-17	TRNA 16
41	PDE4DIP	9.09892	1.62144	9.12324e-20	3.04037e-17	TRNA 16
42	MYOZ1	9.08533	1.97428	1.03382e-19	3.37899e-17	TRNA 16
43	PDLIM3	8.80044	1.07063	1.36281e-18	4.28933e-16	TRNA 16
44	MYL12A	8.66226	1.31107	4.62495e-18	1.42919e-15	TRNA 16
45	SLC25A4	8.65938	1.42426	4.74356e-18	1.43967e-15	TRNA 16
46	NRAP	8.61259	1.5135	7.14252e-18	2.09301e-15	TRNA 16
47	PPP1R27	8.60893	1.90498	7.37477e-18	2.12443e-15	TRNA 16
48	AC020909.2	8.5512	1.84627	1.21813e-17	3.33924e-15	TRNA 16
49	HSPB7	8.5147	1.65816	1.67017e-17	4.43533e-15	TRNA 16
50	OTUD1	8.43245	1.66587	3.38512e-17	8.58709e-15	TRNA 16
51	CKMT2	8.4031	1.79821	4.34831e-17	1.08682e-14	TRNA 16
52	ABLIM1	8.27118	1.32953	1.3264e-16	3.26719e-14	TRNA 16
53	PGAM2	8.26673	1.79856	1.37684e-16	3.34296e-14	TRNA 16
54	MYH7B	8.18628	1.76963	2.69433e-16	6.36011e-14	TRNA 16
55	BIN1	8.1683	1.45452	3.12772e-16	7.28201e-14	TRNA 16
56	PDLIM5	8.15459	1.29913	3.50372e-16	8.04719e-14	TRNA 16
57	MEF2C	8.13348	1.38411	4.1713e-16	9.45272e-14	TRNA 16
58	XIRP2	8.09843	1.38676	5.56743e-16	1.22888e-13	TRNA 16
59	CMYA5	8.03956	1.50599	9.01615e-16	1.9646e-13	TRNA 16
60	STAC3	8.01581	1.80983	1.09414e-15	2.35393e-13	TRNA 16
61	MYOZ2	7.99422	1.79413	1.30394e-15	2.77022e-13	TRNA 16
62	SMPX	7.84636	1.93887	4.28273e-15	8.87673e-13	TRNA 16
63	MYOM2	7.83031	1.55957	4.86671e-15	9.96561e-13	TRNA 16
64	OBSCN	7.66195	1.62664	1.83136e-14	3.61927e-12	TRNA 16
65	TCEA3	7.57283	1.78152	3.65167e-14	6.97345e-12	TRNA 16
66	TNNC2	7.53117	1.87677	5.02896e-14	9.49691e-12	TRNA 16
67	UQCR10	7.45871	1.20366	8.73744e-14	1.59679e-11	TRNA 16
68	COQ8A	7.42287	1.5688	1.14608e-13	2.07221e-11	TRNA 16
69	PYGM	7.41662	1.58091	1.20149e-13	2.14952e-11	TRNA 16
70	CYB5R1	7.37104	1.5142	1.69302e-13	2.99735e-11	TRNA 16
71	PKIA	7.36419	1.81448	1.78232e-13	3.12185e-11	TRNA 16
72	APOBEC2	7.32372	2.05036	2.41193e-13	4.14073e-11	TRNA 16
73	RRAD	7.2687	1.41544	3.62965e-13	6.16895e-11	TRNA 16
74	TNNI2	7.20508	1.97948	5.80087e-13	9.76155e-11	TRNA 16
75	RYR1	7.19258	1.6577	6.35804e-13	1.05942e-10	TRNA 16
76	TRIM54	7.10238	1.70589	1.22625e-12	2.00398e-10	TRNA 16
77	ZNF106	7.02241	1.12967	2.18075e-12	3.49661e-10	TRNA 16
78	RETREG1	6.97443	1.60143	3.07123e-12	4.83321e-10	TRNA 16
79	MYOM3	6.93462	1.72365	4.07315e-12	6.35113e-10	TRNA 16
80	MYLPF	6.93017	1.68913	4.20335e-12	6.49455e-10	TRNA 16
81	HSPB2	6.89006	1.40368	5.57674e-12	8.53894e-10	TRNA 16
82	TECRL	6.86463	2.03525	6.66643e-12	1.01163e-09	TRNA 16
83	CASQ2	6.84587	1.33236	7.60132e-12	1.14091e-09	TRNA 16
84	KLHL40	6.83228	1.63057	8.35759e-12	1.23518e-09	TRNA 16
85	SRL	6.82025	1.67756	9.08801e-12	1.33155e-09	TRNA 16
86	PTP4A3	6.79572	1.49513	1.07773e-11	1.56556e-09	TRNA 16
87	COX5A	6.72008	1.19451	1.81628e-11	2.57246e-09	TRNA 16
88	MAP3K7CL	6.69392	1.82063	2.17268e-11	3.05181e-09	TRNA 16
89	MIR133A1HG	6.67257	1.74442	2.51353e-11	3.44516e-09	TRNA 16
90	SNHG25	6.66596	1.26657	2.62939e-11	3.57513e-09	TRNA 16
91	GAMT	6.64732	1.3699	2.98476e-11	3.99441e-09	TRNA 16
92	LINC01405	6.64317	1.64377	3.07003e-11	4.07643e-09	TRNA 16
93	CORO6	6.61665	1.67145	3.67418e-11	4.80357e-09	TRNA 16
94	HSPA1A	6.57096	1.04642	4.99931e-11	6.39376e-09	TRNA 16
95	SYNPO2L	6.57084	1.50053	5.00335e-11	6.39376e-09	TRNA 16
96	RBM24	6.5338	1.82794	6.41232e-11	8.07287e-09	TRNA 16
97	LIMCH1	6.51924	1.32316	7.06622e-11	8.76624e-09	TRNA 16
98	ASB5	6.51287	1.57389	7.37277e-11	9.08027e-09	TRNA 16
99	PHPT1	6.42965	1.20081	1.27897e-10	1.5308e-08	TRNA 16
100	PPP1R3C	6.42123	1.5338	1.35174e-10	1.60659e-08	TRNA 16
101	CHCHD10	6.41071	1.14892	1.44842e-10	1.70954e-08	TRNA 16
102	GADD45G	6.3869	1.85825	1.69283e-10	1.98422e-08	TRNA 16
103	MYF6	6.36802	1.9593	1.91485e-10	2.2291e-08	TRNA 16
104	YBX1	6.32142	1.04275	2.59173e-10	2.97628e-08	TRNA 16
105	TNNT3	6.3148	1.77127	2.70503e-10	3.06498e-08	TRNA 16
106	FITM1	6.1934	1.76468	5.8879e-10	6.5836e-08	TRNA 16
107	KIF1B	6.19106	1.27589	5.97618e-10	6.63863e-08	TRNA 16
108	ACAT1	6.13646	1.15606	8.43805e-10	9.19314e-08	TRNA 16
109	ADPRHL1	6.12564	1.84586	9.03216e-10	9.77774e-08	TRNA 16
110	CYSTM1	6.02378	1.34258	1.70393e-09	1.81e-07	TRNA 16
111	FXR1	6.01831	1.30413	1.76252e-09	1.86061e-07	TRNA 16
112	SGCA	5.96677	1.16347	2.41989e-09	2.5388e-07	TRNA 16
113	PPP1R1A	5.91061	2.28142	3.40836e-09	3.53222e-07	TRNA 16
114	TXLNB	5.90833	1.70072	3.45596e-09	3.55985e-07	TRNA 16
115	FKBP3	5.89209	1.37886	3.81333e-09	3.88092e-07	TRNA 16
116	ATP1A2	5.81729	1.19592	5.98084e-09	5.97943e-07	TRNA 16
117	DKK2	5.81465	1.94443	6.0762e-09	6.03924e-07	TRNA 16
118	RNF115	5.812	1.23372	6.17304e-09	6.09982e-07	TRNA 16
119	LMO7	5.81056	1.29819	6.22649e-09	6.11708e-07	TRNA 16
120	IDH2	5.76985	1.23938	7.93419e-09	7.70569e-07	TRNA 16
121	SRPK3	5.75271	1.88893	8.78222e-09	8.48083e-07	TRNA 16
122	PRKAA2	5.70335	1.73228	1.17477e-08	1.10925e-06	TRNA 16
123	FABP3	5.6832	1.12836	1.32195e-08	1.24131e-06	TRNA 16
124	PACSIN3	5.6544	1.59373	1.5639e-08	1.44457e-06	TRNA 16
125	DUSP26	5.6173	1.93375	1.93962e-08	1.78194e-06	TRNA 16
126	ATP5MF	5.56806	1.05825	2.57598e-08	2.35383e-06	TRNA 16
127	FHL3	5.4843	1.39865	4.15121e-08	3.71337e-06	TRNA 16
128	SMYD1	5.4778	1.61989	4.30643e-08	3.83205e-06	TRNA 16
129	CACNB1	5.42513	1.61849	5.79131e-08	5.07367e-06	TRNA 16
130	GYG1	5.40228	1.19193	6.57997e-08	5.70577e-06	TRNA 16
131	DDIT4L	5.38743	1.6893	7.14737e-08	6.13518e-06	TRNA 16
132	MDH1	5.31359	1.01837	1.07488e-07	9.08887e-06	TRNA 16
133	USP2	5.26891	1.60571	1.37235e-07	1.15468e-05	TRNA 16
134	RTN2	5.26398	1.37448	1.40969e-07	1.18025e-05	TRNA 16
135	BLCAP	5.24949	1.26872	1.52521e-07	1.26451e-05	TRNA 16
136	ATP1B1	5.24444	1.13903	1.56759e-07	1.29334e-05	TRNA 16
137	GOT2	5.22105	1.38156	1.77913e-07	1.45376e-05	TRNA 16
138	AC020637.1	5.2166	1.69944	1.82239e-07	1.48198e-05	TRNA 16
139	SHISA4	5.20541	1.42152	1.93564e-07	1.56658e-05	TRNA 16
140	BZW2	5.19417	1.50739	2.05635e-07	1.65638e-05	TRNA 16
141	ANKRD1	5.18629	1.31271	2.14521e-07	1.71981e-05	TRNA 16
142	HSPB3	5.1804	1.74835	2.2141e-07	1.76671e-05	TRNA 16
143	ALDOA	5.17036	1.1781	2.33645e-07	1.85562e-05	TRNA 16
144	LMOD3	5.16633	1.37864	2.38735e-07	1.88723e-05	TRNA 16
145	FBXO40	5.07235	1.57356	3.92938e-07	3.02188e-05	TRNA 16
146	TRIM72	5.03308	1.30478	4.82654e-07	3.66213e-05	TRNA 16
147	LMCD1	5.02905	1.1047	4.92904e-07	3.72329e-05	TRNA 16
148	SLCO5A1	4.94596	1.91071	7.57713e-07	5.57493e-05	TRNA 16
149	SGCG	4.9376	1.85487	7.90909e-07	5.76922e-05	TRNA 16
150	ABRA	4.93267	1.59097	8.11145e-07	5.89154e-05	TRNA 16
151	AK1	4.92166	1.63025	8.58118e-07	6.17991e-05	TRNA 16
152	JSRP1	4.90182	1.70715	9.49526e-07	6.78074e-05	TRNA 16
153	HRC	4.8943	1.33727	9.86542e-07	6.98636e-05	TRNA 16
154	TMEM182	4.76442	1.67384	1.89394e-06	0.000129274	TRNA 16
155	EIF1AY	4.74494	1.21538	2.08566e-06	0.000141791	TRNA 16
156	TMEM52	4.70995	2.11957	2.47781e-06	0.000165799	TRNA 16
157	NDUFAB1	4.69251	1.08299	2.69874e-06	0.000179171	TRNA 16
158	VDAC1	4.63563	1.00705	3.55857e-06	0.000234424	TRNA 16
159	GYS1	4.59636	1.33297	4.29931e-06	0.000272653	TRNA 16
160	AP1S2	4.58668	1.1824	4.50347e-06	0.000283485	TRNA 16
161	CAVIN4	4.5764	1.58171	4.73047e-06	0.000296676	TRNA 16
162	TPPP3	4.56263	1.29572	5.05169e-06	0.0003145	TRNA 16
163	MYBPC2	4.54591	1.69727	5.46975e-06	0.00033805	TRNA 16
164	SEMA6C	4.53094	1.2531	5.87214e-06	0.0003603	TRNA 16
165	NDUFA7	4.52493	1.32121	6.0416e-06	0.000368039	TRNA 16
166	MIR1-1HG	4.5007	1.85844	6.77313e-06	0.000408213	TRNA 16
167	ADAMTSL4	4.44147	1.6229	8.9347e-06	0.000536587	TRNA 16
168	TMEM38A	4.43395	1.492	9.25211e-06	0.000551053	TRNA 16
169	TACC2	4.43281	1.09869	9.30129e-06	0.000551053	TRNA 16
170	CACNA1S	4.43197	1.82807	9.33768e-06	0.000551053	TRNA 16
171	GOT1	4.41026	1.31372	1.03246e-05	0.000603013	TRNA 16
172	MYPN	4.4004	1.70726	1.08051e-05	0.000626772	TRNA 16
173	NDUFB3	4.39487	1.19504	1.1084e-05	0.000638589	TRNA 16
174	ATP1B4	4.38597	1.78174	1.15471e-05	0.000660787	TRNA 16
175	ALPK3	4.38386	1.59962	1.16592e-05	0.000664967	TRNA 16
176	CUTC	4.3609	1.50894	1.29532e-05	0.000728979	TRNA 16
177	ANK1	4.35993	1.58778	1.30102e-05	0.000729775	TRNA 16
178	CHRNA1	4.33558	1.67797	1.45376e-05	0.000810102	TRNA 16
179	DUSP13	4.31826	1.67035	1.57262e-05	0.000873471	TRNA 16
180	FEZ2	4.31502	1.18818	1.59591e-05	0.000883522	TRNA 16
181	PCNT	4.25453	1.2377	2.09492e-05	0.00111966	TRNA 16
182	AMPD1	4.24647	1.8112	2.17166e-05	0.00115704	TRNA 16
183	LRRC39	4.23264	1.62395	2.30965e-05	0.0012191	TRNA 16
184	ACHE	4.22398	1.72259	2.40025e-05	0.00126299	TRNA 16
185	HIF3A	4.21256	1.19064	2.52498e-05	0.00132045	TRNA 16
186	PDK4	4.20305	1.05172	2.63337e-05	0.00137253	TRNA 16
187	MPC2	4.20173	1.01554	2.6488e-05	0.00137253	TRNA 16
188	FEM1A	4.17059	1.19076	3.03819e-05	0.00155533	TRNA 16
189	ARPP21	4.1677	2.3798	3.0769e-05	0.00157042	TRNA 16
190	FGGY	4.16132	1.5339	3.16406e-05	0.00160527	TRNA 16
191	DMPK	4.15676	1.04146	3.228e-05	0.00163283	TRNA 16
192	USP13	4.15411	1.21134	3.26557e-05	0.00164693	TRNA 16
193	TBX1	4.13336	1.5033	3.57491e-05	0.00179761	TRNA 16
194	MID1IP1	4.12344	1.19021	3.7325e-05	0.00186581	TRNA 16
195	XPO4	4.02321	1.29442	5.74109e-05	0.00277203	TRNA 16
196	SPTB	4.01443	1.4541	5.959e-05	0.00286099	TRNA 16
197	PFKM	3.99537	1.01438	6.4594e-05	0.00308695	TRNA 16
198	MYADML2	3.99044	2.36993	6.59517e-05	0.0031374	TRNA 16
199	FNDC5	3.98972	1.72968	6.61526e-05	0.0031374	TRNA 16
200	DUSP27	3.97053	1.60597	7.17117e-05	0.00334839	TRNA 16
201	CACNA2D1	3.96855	1.07629	7.23114e-05	0.00336713	TRNA 16
202	C4orf54	3.9374	1.95151	8.23683e-05	0.0037734	TRNA 16
203	SMIM37	3.9006	1.00978	9.59532e-05	0.00432579	TRNA 16
204	GPC1	3.89724	1.04348	9.72968e-05	0.00437475	TRNA 16
205	EXOSC7	3.88792	1.25161	0.000101109	0.00453415	TRNA 16
206	MYLK3	3.87619	1.483	0.000106105	0.00474566	TRNA 16
207	PERP	3.85972	1.34814	0.000113519	0.00502441	TRNA 16
208	AL451062.1	3.85484	2.06428	0.000115803	0.00509894	TRNA 16
209	PPP2R3B	3.84781	1.38151	0.000119179	0.00522051	TRNA 16
210	SCN3B	3.84673	2.19265	0.000119706	0.00523014	TRNA 16
211	PPP1R14B	3.83085	1.14059	0.0001277	0.00552261	TRNA 16
212	PPP2R3A	3.81203	1.39074	0.000137829	0.00594553	TRNA 16
213	ANKRD2	3.80416	1.43064	0.000142289	0.00612238	TRNA 16
214	MYH6	3.78672	1.60399	0.00015265	0.00650236	TRNA 16
215	BEST3	3.74487	2.46565	0.000180489	0.00753707	TRNA 16
216	CACNG1	3.72551	1.56208	0.000194924	0.00807603	TRNA 16
217	PRR34-AS1	3.7148	1.40408	0.000203362	0.00837284	TRNA 16
218	LRRC2	3.71468	1.77339	0.000203459	0.00837284	TRNA 16
219	DGKD	3.71246	1.37351	0.000205256	0.00842641	TRNA 16
220	UNC45B	3.70981	1.51469	0.000207413	0.00846776	TRNA 16
221	CLIC5	3.69664	1.28759	0.000218468	0.00886179	TRNA 16
222	CHRND	3.68366	2.48184	0.000229912	0.00927275	TRNA 16
223	TMOD1	3.68269	1.01702	0.000230782	0.00927275	TRNA 16
224	TUBA4A	3.67824	1.22299	0.000234845	0.00941374	TRNA 16
225	MSI2	3.64108	1.07117	0.000271492	0.0106812	TRNA 16
226	MYOZ3	3.62858	1.36036	0.000284987	0.0110839	TRNA 16
227	ZSCAN16-AS1	3.62774	1.11694	0.000285918	0.0110947	TRNA 16
228	DNAJA4	3.62232	1.25296	0.000291968	0.0113036	TRNA 16
229	SLC2A4	3.61547	1.12462	0.000299804	0.0115282	TRNA 16
230	LRTM1	3.60429	1.7794	0.000313013	0.012009	TRNA 16
231	SYPL2	3.59899	1.65438	0.000319451	0.0122284	TRNA 16
232	PROB1	3.59154	1.73551	0.000328733	0.0125272	TRNA 16
233	CAMK2A	3.55907	2.16185	0.000372174	0.0139635	TRNA 16
234	PPDPFL	3.53189	2.13155	0.000412602	0.0152117	TRNA 16
235	KALRN	3.49527	1.13261	0.000473582	0.0172725	TRNA 16
236	PITX2	3.49461	1.59821	0.000474757	0.0172783	TRNA 16
237	HHATL	3.48535	1.87038	0.000491496	0.0177733	TRNA 16
238	MACROD1	3.48054	1.36412	0.000500407	0.0180189	TRNA 16
239	DDN	3.46923	1.9727	0.000521945	0.0187151	TRNA 16
240	TPD52L1	3.46142	1.01203	0.000537339	0.0192266	TRNA 16
241	CHRNB1	3.39744	1.74722	0.000680197	0.0234972	TRNA 16
242	JPH1	3.396	1.38567	0.000683793	0.0235735	TRNA 16
243	VGLL2	3.39347	2.28418	0.000690129	0.0237438	TRNA 16
244	CAND2	3.3895	1.37211	0.000700196	0.0240415	TRNA 16
245	RILPL1	3.35114	1.32857	0.000804797	0.0273567	TRNA 16
246	STMN1	3.28536	1.21832	0.00101853	0.0338021	TRNA 16
247	FUBP1	3.2785	1.02655	0.00104359	0.0345076	TRNA 16
248	TRIM55	3.20779	2.20908	0.00133759	0.0427324	TRNA 16
249	OSTN	3.20106	1.30882	0.00136925	0.0436618	TRNA 16
250	MYBPH	3.18903	1.35603	0.00142751	0.0451805	TRNA 16
251	PEBP4	3.18542	1.66064	0.00144543	0.0456626	TRNA 16
252	HJV	3.17604	2.12012	0.00149299	0.0469037	TRNA 16
253	GATM	3.17376	1.03403	0.00150479	0.0471872	TRNA 16
254	SNTA1	3.16558	1.0719	0.00154774	0.0480026	TRNA 16
255	CAMK2B	3.15794	1.55734	0.00158886	0.0490097	TRNA 16
0	TGM4	12.397	1.97899	2.7125e-35	6.92423e-32	TRNA 17
1	KRT15	10.5612	1.25587	4.51058e-26	2.98517e-23	TRNA 17
2	ID1	10.4631	1.18257	1.27638e-25	7.86469e-23	TRNA 17
3	SLC14A1	10.18	1.02519	2.43463e-24	1.24298e-21	TRNA 17
4	TACSTD2	10.0343	1.2819	1.07761e-23	5.06733e-21	TRNA 17
5	LAMB3	9.39688	1.74455	5.62069e-21	2.04972e-18	TRNA 17
6	PSCA	9.31148	1.43646	1.26058e-20	4.41672e-18	TRNA 17
7	OLFM4	9.16181	1.6193	5.10349e-20	1.5999e-17	TRNA 17
8	TRIM29	9.09399	1.23227	9.54694e-20	2.89143e-17	TRNA 17
9	KRT5	8.84282	1.32522	9.33354e-19	2.73411e-16	TRNA 17
10	ELF3	8.28655	1.0539	1.16576e-16	2.54037e-14	TRNA 17
11	PRAC1	7.15347	1.31439	8.46091e-13	1.32621e-10	TRNA 17
12	MPZL2	6.73083	1.36677	1.687e-11	2.39246e-09	TRNA 17
13	KRT13	6.27927	1.69275	3.40155e-10	4.43667e-08	TRNA 17
14	DDR1	6.26643	1.05105	3.69426e-10	4.78353e-08	TRNA 17
15	TP63	5.5146	1.35434	3.49567e-08	3.61064e-06	TRNA 17
16	IGHG3	5.39936	1.27117	6.68776e-08	6.60241e-06	TRNA 17
17	CXADR	5.33962	1.01136	9.31407e-08	8.99e-06	TRNA 17
18	WIF1	4.91158	1.28283	9.03432e-07	7.76126e-05	TRNA 17
19	ITGA6	4.65247	1.06305	3.27978e-06	0.000249389	TRNA 17
20	TFF1	4.30595	1.41767	1.6627e-05	0.00112116	TRNA 17
21	KRT7	4.19434	1.2049	2.73673e-05	0.00173413	TRNA 17
22	COL17A1	4.03229	1.73615	5.52352e-05	0.00323922	TRNA 17
23	PCAT4	4.02029	1.10658	5.81255e-05	0.00337222	TRNA 17
24	DSC3	3.9748	1.22947	7.04386e-05	0.00404716	TRNA 17
25	DUOX1	3.9313	1.16712	8.44876e-05	0.00470314	TRNA 17
26	ITGB4	3.92134	1.09448	8.80566e-05	0.00487147	TRNA 17
27	CRACR2B	3.84862	1.20264	0.000118787	0.00643214	TRNA 17
28	DEFB1	3.77995	1.47315	0.00015686	0.00814807	TRNA 17
29	MUC4	3.72821	1.54009	0.000192841	0.00965234	TRNA 17
30	FCGBP	3.58104	1.59471	0.000342231	0.0162267	TRNA 17
31	VSIG2	3.48801	1.26271	0.000486636	0.0221829	TRNA 17
0	ZFP36L2	9.3643	1.3649	7.65548e-21	2.91352e-17	TRNA 11
1	KRT17	9.205	2.6393	3.4166e-20	1.08358e-16	TRNA 11
2	GPX3	9.13686	1.87709	6.42913e-20	1.52925e-16	TRNA 11
3	HES1	8.54809	1.32639	1.2514e-17	1.70093e-14	TRNA 11
4	GSTP1	7.66928	1.35327	1.72964e-14	9.97374e-12	TRNA 11
5	S100A6	7.64672	1.0902	2.06177e-14	1.15392e-11	TRNA 11
6	ZFP36L1	7.54188	1.27816	4.63238e-14	2.20374e-11	TRNA 11
7	TRIM29	7.42337	2.73319	1.14178e-13	4.82821e-11	TRNA 11
8	KRT14	7.35103	2.75718	1.96681e-13	8.13616e-11	TRNA 11
9	KRT5	7.19059	2.64197	6.45135e-13	2.36082e-10	TRNA 11
10	SLC14A1	6.87788	2.54219	6.07494e-12	1.86452e-09	TRNA 11
11	THSD4	6.84908	2.18165	7.43283e-12	2.24507e-09	TRNA 11
12	KRT15	6.67445	1.97587	2.48157e-11	6.65096e-09	TRNA 11
13	SDC2	6.37018	1.54155	1.88802e-10	4.12404e-08	TRNA 11
14	TOB1	6.26909	1.02607	3.63157e-10	7.43781e-08	TRNA 11
15	PAGE4	6.11788	1.17119	9.48273e-10	1.84129e-07	TRNA 11
16	KRT7	5.87142	2.24963	4.32074e-09	7.68406e-07	TRNA 11
17	PLA2G2A	5.83698	1.18835	5.31568e-09	9.36593e-07	TRNA 11
18	SORL1	5.61972	1.29359	1.91268e-08	2.86586e-06	TRNA 11
19	WFDC2	5.56935	1.22699	2.55693e-08	3.68605e-06	TRNA 11
20	CFD	5.21306	1.02698	1.85749e-07	2.31021e-05	TRNA 11
21	COL17A1	5.14612	2.60367	2.65933e-07	3.18266e-05	TRNA 11
22	DMKN	5.05272	2.16029	4.35573e-07	4.93364e-05	TRNA 11
23	NR4A2	4.97074	1.3998	6.66962e-07	7.25235e-05	TRNA 11
24	LPAR6	4.94059	1.57624	7.78856e-07	8.37336e-05	TRNA 11
25	LAMB3	4.83356	2.24887	1.34112e-06	0.000132917	TRNA 11
26	SDC1	4.76048	1.45353	1.93136e-06	0.000181043	TRNA 11
27	LIMCH1	4.55091	1.06862	5.34148e-06	0.000451747	TRNA 11
28	SCNN1A	4.41557	1.61492	1.00743e-05	0.00080211	TRNA 11
29	SCUBE2	4.31124	2.03468	1.62344e-05	0.00119738	TRNA 11
30	SCGB3A1	4.29591	3.11782	1.73977e-05	0.00126843	TRNA 11
31	DST	4.29446	1.07104	1.75116e-05	0.00127187	TRNA 11
32	CCND2	4.24809	1.11594	2.15604e-05	0.00153087	TRNA 11
33	SCGB1A1	4.2386	3.86362	2.24916e-05	0.00158516	TRNA 11
34	EFEMP1	4.15953	1.13316	3.18908e-05	0.00217509	TRNA 11
35	COL7A1	4.06288	1.57428	4.84711e-05	0.00311489	TRNA 11
36	ID1	3.95914	1.0922	7.52191e-05	0.00450108	TRNA 11
37	GNPTAB	3.89155	1.52914	9.96058e-05	0.00572628	TRNA 11
38	PDLIM1	3.58963	1.11914	0.000331151	0.0157054	TRNA 11
39	TNC	3.57954	1.33932	0.000344195	0.0161721	TRNA 11
40	EVA1C	3.52937	1.6778	0.000416546	0.0189628	TRNA 11
41	SAV1	3.50601	1.05416	0.000454879	0.0203668	TRNA 11
42	ITGB4	3.50162	1.45515	0.000462445	0.0205604	TRNA 11
43	MPZL2	3.48889	1.10196	0.000485037	0.0212179	TRNA 11
44	TRIP6	3.42788	1.11114	0.000608308	0.025553	TRNA 11
45	EGFR	3.4141	1.01986	0.00063992	0.026704	TRNA 11
46	DEFB1	3.40232	3.09911	0.000668155	0.0275202	TRNA 11
47	ITGA3	3.33448	1.13529	0.000854589	0.0337385	TRNA 11
48	GOLGA8A	3.31446	1.30889	0.000918196	0.0357216	TRNA 11
49	IFI27L2	3.28726	1.1223	0.00101169	0.0385801	TRNA 11
0	MALAT1	13.5707	1.04536	5.97895e-42	1.16171e-37	TRNA 6
0	KRT15	17.7491	4.02203	1.74989e-70	3.34404e-66	NEADT 2
1	KRT5	16.329	3.55484	6.1351e-60	5.86209e-56	NEADT 2
2	KRT17	14.8996	3.26608	3.31742e-50	2.11319e-46	NEADT 2
3	KRT19	13.9278	2.82953	4.29382e-44	2.05137e-40	NEADT 2
4	LAMB3	13.8443	3.39955	1.37646e-43	5.26084e-40	NEADT 2
5	SLC14A1	13.1342	2.89491	2.09825e-39	6.68291e-36	NEADT 2
6	WFDC2	12.7075	2.34794	5.37337e-37	1.14095e-33	NEADT 2
7	SFN	12.5399	2.62507	4.51486e-36	7.84354e-33	NEADT 2
8	ZFP36L1	12.0272	1.3973	2.55539e-33	3.48811e-30	NEADT 2
9	GJA1	11.9908	2.00302	3.9687e-33	5.05613e-30	NEADT 2
10	CTSB	11.9129	1.26521	1.01333e-32	1.2103e-29	NEADT 2
11	MSMB	11.8694	2.12743	1.70741e-32	1.91933e-29	NEADT 2
12	TRIM29	11.5996	3.15255	4.13837e-31	4.39357e-28	NEADT 2
13	THSD4	11.553	1.97891	7.12634e-31	7.1676e-28	NEADT 2
14	HLA-B	11.5245	1.21995	9.93113e-31	9.48919e-28	NEADT 2
15	KRT7	11.4759	3.27568	1.74388e-30	1.58693e-27	NEADT 2
16	GSTP1	11.0893	1.47664	1.41458e-28	9.65451e-26	NEADT 2
17	PERP	10.8415	1.4073	2.18963e-27	1.44289e-24	NEADT 2
18	ACPP	10.7438	1.47457	6.33704e-27	4.0367e-24	NEADT 2
19	KRT14	10.7238	2.8455	7.86852e-27	4.85056e-24	NEADT 2
20	PDLIM1	10.449	1.76265	1.48143e-25	8.08863e-23	NEADT 2
21	SDC1	10.4287	1.59554	1.83448e-25	9.73805e-23	NEADT 2
22	MPZL2	10.4044	1.96373	2.3664e-25	1.19005e-22	NEADT 2
23	DEFB1	10.3782	3.46168	3.11501e-25	1.52636e-22	NEADT 2
24	ZFP36L2	10.2207	1.00749	1.60257e-24	6.96026e-22	NEADT 2
25	CTSH	10.1089	1.1734	5.04535e-24	2.05142e-21	NEADT 2
26	HLA-A	10.105	1.10024	5.25176e-24	2.09086e-21	NEADT 2
27	ATP1B1	10.0841	1.83398	6.49787e-24	2.53417e-21	NEADT 2
28	S100A2	9.97081	3.03112	2.04552e-23	7.66467e-21	NEADT 2
29	LGALS3	9.89645	1.43043	4.31313e-23	1.42747e-20	NEADT 2
30	NTN4	9.69227	2.34986	3.25222e-22	9.77737e-20	NEADT 2
31	IGHA1	9.62263	1.96959	6.41669e-22	1.88651e-19	NEADT 2
32	MEIS2	9.57682	1.85338	1.00076e-21	2.8544e-19	NEADT 2
33	ID1	9.53962	1.46315	1.43359e-21	4.02882e-19	NEADT 2
34	ITGB4	9.42671	1.76027	4.23158e-21	1.13895e-18	NEADT 2
35	FHL2	9.28301	1.65129	1.64755e-20	4.08893e-18	NEADT 2
36	TXNIP	9.17925	1.18864	4.34087e-20	1.06351e-17	NEADT 2
37	ANXA2	9.12847	1.24712	6.94742e-20	1.63908e-17	NEADT 2
38	FGFR2	9.10892	2.41204	8.32043e-20	1.9157e-17	NEADT 2
39	SORL1	9.00984	1.28109	2.06356e-19	4.69459e-17	NEADT 2
40	IGLC2	8.91389	1.79116	4.92713e-19	1.06997e-16	NEADT 2
41	DDR1	8.90777	1.24727	5.20669e-19	1.11797e-16	NEADT 2
42	PITX1	8.84441	2.81048	9.20158e-19	1.9538e-16	NEADT 2
43	CCND1	8.70101	1.01137	3.28951e-18	6.54818e-16	NEADT 2
44	SCPEP1	8.64525	1.29721	5.3688e-18	1.04692e-15	NEADT 2
45	DST	8.59133	1.1611	8.59672e-18	1.65943e-15	NEADT 2
46	CD47	8.58437	1.18262	9.13372e-18	1.74545e-15	NEADT 2
47	CYBA	8.51961	1.2467	1.60096e-17	2.97032e-15	NEADT 2
48	TP63	8.51324	3.14996	1.69139e-17	3.10793e-15	NEADT 2
49	CX3CL1	8.4819	1.57806	2.21538e-17	4.03199e-15	NEADT 2
50	CAPG	8.47991	1.58141	2.25359e-17	4.06284e-15	NEADT 2
51	CSTA	8.47464	2.61194	2.35803e-17	4.2114e-15	NEADT 2
52	CD177	8.45529	1.41807	2.78386e-17	4.92589e-15	NEADT 2
53	DMKN	8.44032	2.06326	3.16465e-17	5.49786e-15	NEADT 2
54	SCUBE2	8.3685	1.8277	5.83574e-17	9.86911e-15	NEADT 2
55	LY6E	8.32746	1.06569	8.25935e-17	1.37249e-14	NEADT 2
56	TNFSF10	8.07881	1.21837	6.53996e-16	9.62552e-14	NEADT 2
57	KLF5	8.07866	2.07437	6.54797e-16	9.62552e-14	NEADT 2
58	COL7A1	8.06553	1.42095	7.29167e-16	1.06369e-13	NEADT 2
59	HPGD	8.06041	2.52694	7.60387e-16	1.10083e-13	NEADT 2
60	IGKC	7.98202	1.48368	1.43957e-15	2.06843e-13	NEADT 2
61	MYOF	7.95929	1.51172	1.7303e-15	2.43132e-13	NEADT 2
62	ITGA2	7.93556	2.39466	2.09541e-15	2.92287e-13	NEADT 2
63	HLA-DPB1	7.86583	1.09982	3.66661e-15	5.00493e-13	NEADT 2
64	NOTCH1	7.82166	1.66277	5.21312e-15	7.01082e-13	NEADT 2
65	ELF3	7.82086	1.16071	5.24619e-15	7.01082e-13	NEADT 2
66	HLA-DPA1	7.80913	1.04525	5.75861e-15	7.64215e-13	NEADT 2
67	GABRE	7.79381	2.57265	6.50204e-15	8.52397e-13	NEADT 2
68	NECTIN1	7.79361	2.0255	6.51229e-15	8.52397e-13	NEADT 2
69	S100A14	7.75551	3.66075	8.79917e-15	1.12101e-12	NEADT 2
70	CRABP2	7.74322	2.12771	9.69296e-15	1.22671e-12	NEADT 2
71	EFS	7.72298	1.62902	1.13644e-14	1.41944e-12	NEADT 2
72	CLDN4	7.70447	1.0677	1.31384e-14	1.61636e-12	NEADT 2
73	EGFR	7.70393	1.29501	1.31948e-14	1.61636e-12	NEADT 2
74	IGFBP3	7.65439	1.27761	1.94239e-14	2.33453e-12	NEADT 2
75	ETS2	7.56406	1.2444	3.90684e-14	4.58035e-12	NEADT 2
76	GPC1	7.53496	1.11468	4.88482e-14	5.62343e-12	NEADT 2
77	PTGS2	7.43469	1.44889	1.04817e-13	1.17138e-11	NEADT 2
78	PI15	7.40325	1.37088	1.32891e-13	1.47648e-11	NEADT 2
79	C9orf3	7.38828	1.0996	1.48742e-13	1.64304e-11	NEADT 2
80	OLFM4	7.33769	3.6328	2.17307e-13	2.37299e-11	NEADT 2
81	AQP3	7.33471	1.09141	2.22204e-13	2.41268e-11	NEADT 2
82	HLA-F	7.29984	1.5112	2.88107e-13	3.07583e-11	NEADT 2
83	AC254629.1	7.28825	1.82576	3.14002e-13	3.31524e-11	NEADT 2
84	STT3B	7.21225	1.07727	5.50349e-13	5.74709e-11	NEADT 2
85	FLRT3	7.21076	2.54157	5.56414e-13	5.77884e-11	NEADT 2
86	BST2	7.16997	1.1661	7.50136e-13	7.69932e-11	NEADT 2
87	SOX9	7.16937	1.28607	7.53413e-13	7.69932e-11	NEADT 2
88	JCHAIN	7.13366	1.64826	9.77337e-13	9.67716e-11	NEADT 2
89	PLP2	7.12705	1.17352	1.02546e-12	1.01013e-10	NEADT 2
90	IFI27L2	7.12152	1.35546	1.0674e-12	1.04605e-10	NEADT 2
91	S100A16	7.10581	1.30946	1.19622e-12	1.16039e-10	NEADT 2
92	AC020916.1	7.06691	1.07238	1.58421e-12	1.50618e-10	NEADT 2
93	MEGF6	7.06621	1.70397	1.59218e-12	1.50626e-10	NEADT 2
94	BTG3	7.06502	1.66453	1.60592e-12	1.51178e-10	NEADT 2
95	RARRES3	7.06049	1.37496	1.65912e-12	1.5542e-10	NEADT 2
96	DUSP6	7.02607	1.45221	2.12425e-12	1.96109e-10	NEADT 2
97	KRT13	6.99538	3.26506	2.64532e-12	2.43038e-10	NEADT 2
98	PYCARD	6.98245	1.31633	2.90071e-12	2.63964e-10	NEADT 2
99	MME	6.95903	1.60558	3.42635e-12	3.1032e-10	NEADT 2
100	ITGB8	6.95748	1.32419	3.46405e-12	3.12255e-10	NEADT 2
101	LAMA5	6.9344	1.05858	4.07937e-12	3.65994e-10	NEADT 2
102	IGHG3	6.90595	1.33231	4.98675e-12	4.39156e-10	NEADT 2
103	METTL7A	6.90456	1.34416	5.03592e-12	4.41451e-10	NEADT 2
104	VSIG2	6.85522	1.7943	7.12036e-12	6.10179e-10	NEADT 2
105	CXADR	6.82935	1.10136	8.52979e-12	7.24463e-10	NEADT 2
106	GPX3	6.81592	1.10799	9.36596e-12	7.91963e-10	NEADT 2
107	TNS4	6.75474	3.10283	1.43087e-11	1.18887e-09	NEADT 2
108	TMEM173	6.69088	1.42691	2.21834e-11	1.80394e-09	NEADT 2
109	PLXNB1	6.68332	1.00853	2.33591e-11	1.8915e-09	NEADT 2
110	BCL11A	6.68103	2.96049	2.37268e-11	1.91316e-09	NEADT 2
111	GSDMD	6.62766	1.04228	3.41051e-11	2.69317e-09	NEADT 2
112	GPRC5C	6.61662	1.09552	3.67511e-11	2.89018e-09	NEADT 2
113	SLPI	6.61304	2.38619	3.76516e-11	2.93683e-09	NEADT 2
114	CLDN1	6.60821	2.05018	3.88991e-11	3.00956e-09	NEADT 2
115	TRIP6	6.53609	1.03543	6.31484e-11	4.8367e-09	NEADT 2
116	TMEM63A	6.53579	1.32593	6.32744e-11	4.8367e-09	NEADT 2
117	GSTO2	6.48844	1.73419	8.67306e-11	6.39931e-09	NEADT 2
118	PSMB8	6.4759	1.03761	9.4246e-11	6.92708e-09	NEADT 2
119	GADD45A	6.46959	1.58249	9.82711e-11	7.16779e-09	NEADT 2
120	IGHG1	6.43392	1.25892	1.24351e-10	8.87861e-09	NEADT 2
121	PLCH2	6.3916	1.63255	1.64164e-10	1.14915e-08	NEADT 2
122	CAV2	6.33405	1.27301	2.38814e-10	1.64755e-08	NEADT 2
123	EFEMP1	6.33211	1.19841	2.41836e-10	1.66241e-08	NEADT 2
124	CYP4B1	6.32281	3.3895	2.56857e-10	1.75933e-08	NEADT 2
125	PTPN14	6.24392	1.29621	4.26743e-10	2.83162e-08	NEADT 2
126	ST6GAL1	6.24044	1.30717	4.36352e-10	2.8809e-08	NEADT 2
127	RGS12	6.22014	1.38501	4.96703e-10	3.23959e-08	NEADT 2
128	C1QC	6.20159	1.30333	5.58956e-10	3.63321e-08	NEADT 2
129	F3	6.10072	1.02343	1.05593e-09	6.65969e-08	NEADT 2
130	AC007906.2	6.07132	2.53699	1.26862e-09	7.89684e-08	NEADT 2
131	CEACAM1	6.06247	2.18343	1.34048e-09	8.3171e-08	NEADT 2
132	GBP2	6.03859	1.14402	1.55464e-09	9.5836e-08	NEADT 2
133	F11R	6.02735	1.08699	1.66668e-09	1.01434e-07	NEADT 2
134	CYP27A1	6.02278	1.37174	1.71451e-09	1.04014e-07	NEADT 2
135	GBP1	6.00273	1.22024	1.94026e-09	1.17337e-07	NEADT 2
136	RARG	5.98741	1.62475	2.13208e-09	1.28126e-07	NEADT 2
137	CDC42EP4	5.97234	1.06026	2.33875e-09	1.40105e-07	NEADT 2
138	ISYNA1	5.9611	1.23683	2.50548e-09	1.49158e-07	NEADT 2
139	SDC2	5.95483	1.02581	2.6034e-09	1.54506e-07	NEADT 2
140	GATA3	5.91648	2.77247	3.289e-09	1.928e-07	NEADT 2
141	GNPTAB	5.90738	1.2446	3.47592e-09	2.02515e-07	NEADT 2
142	C1QB	5.89942	1.07972	3.64779e-09	2.11622e-07	NEADT 2
143	SEMA3F	5.8846	1.24533	3.9902e-09	2.29677e-07	NEADT 2
144	AKR1B1	5.85386	1.3109	4.80293e-09	2.69953e-07	NEADT 2
145	ITGB6	5.83446	3.45293	5.39646e-09	3.01539e-07	NEADT 2
146	CDH3	5.80611	1.86986	6.3941e-09	3.52136e-07	NEADT 2
147	DLK2	5.79905	2.60896	6.66929e-09	3.65187e-07	NEADT 2
148	MAST4	5.79188	1.48997	6.96011e-09	3.76792e-07	NEADT 2
149	MISP	5.75368	1.97092	8.73192e-09	4.66109e-07	NEADT 2
150	LGALS8	5.7409	1.07491	9.41741e-09	5.013e-07	NEADT 2
151	FBF1	5.73448	2.07486	9.78093e-09	5.19204e-07	NEADT 2
152	IRF6	5.72613	1.01206	1.02748e-08	5.4241e-07	NEADT 2
153	CD82	5.71409	1.14908	1.10292e-08	5.79031e-07	NEADT 2
154	UBA7	5.70404	1.06741	1.16998e-08	6.10882e-07	NEADT 2
155	LCN2	5.69071	2.86137	1.26509e-08	6.55175e-07	NEADT 2
156	AOC1	5.68738	1.2326	1.29002e-08	6.66279e-07	NEADT 2
157	MR1	5.63451	1.97249	1.75559e-08	8.9704e-07	NEADT 2
158	AUTS2	5.61252	1.40053	1.99398e-08	1.01103e-06	NEADT 2
159	LBH	5.61247	1.05282	1.99455e-08	1.01103e-06	NEADT 2
160	SNHG18	5.61153	1.39832	2.00548e-08	1.01388e-06	NEADT 2
161	TFCP2L1	5.61053	2.0376	2.01704e-08	1.01703e-06	NEADT 2
162	ITGA3	5.5987	1.11344	2.15971e-08	1.08326e-06	NEADT 2
163	TMEM237	5.56199	1.37239	2.66719e-08	1.31366e-06	NEADT 2
164	PLAT	5.54154	1.47095	2.99815e-08	1.47287e-06	NEADT 2
165	APOBEC3C	5.53294	1.43748	3.14908e-08	1.53127e-06	NEADT 2
166	PFKFB3	5.50499	1.34072	3.69198e-08	1.78617e-06	NEADT 2
167	SCNN1A	5.49305	1.4932	3.95054e-08	1.89686e-06	NEADT 2
168	SMARCD3	5.48201	1.00198	4.20529e-08	2.00407e-06	NEADT 2
169	LXN	5.47445	1.53353	4.38883e-08	2.076e-06	NEADT 2
170	ADGRL2	5.45609	1.26915	4.86728e-08	2.27975e-06	NEADT 2
171	PCDH7	5.44192	1.06927	5.27105e-08	2.45085e-06	NEADT 2
172	NIPAL3	5.43505	1.06142	5.47805e-08	2.53428e-06	NEADT 2
173	ACSF2	5.42689	1.8189	5.73429e-08	2.64054e-06	NEADT 2
174	PSMB9	5.39854	1.04984	6.71842e-08	3.06418e-06	NEADT 2
175	CARD16	5.33876	2.30477	9.35865e-08	4.16885e-06	NEADT 2
176	OR51E1	5.32234	1.02219	1.0244e-07	4.51066e-06	NEADT 2
177	NYNRIN	5.28832	2.1353	1.23445e-07	5.33718e-06	NEADT 2
178	P3H2	5.25002	1.06078	1.52082e-07	6.47281e-06	NEADT 2
179	SLC15A2	5.24002	1.75564	1.60557e-07	6.80319e-06	NEADT 2
180	GPX2	5.22933	3.20112	1.70127e-07	7.14532e-06	NEADT 2
181	TFRC	5.21291	1.43515	1.85896e-07	7.70603e-06	NEADT 2
182	WEE1	5.17332	1.03395	2.29968e-07	9.41048e-06	NEADT 2
183	MUC4	5.16765	3.20527	2.37054e-07	9.65905e-06	NEADT 2
184	TRIM22	5.16377	1.35389	2.42023e-07	9.79884e-06	NEADT 2
185	IRX3	5.13602	1.24588	2.80622e-07	1.11956e-05	NEADT 2
186	MUC3A	5.10806	1.24663	3.25477e-07	1.28776e-05	NEADT 2
187	GMNN	5.04798	1.13787	4.46511e-07	1.72729e-05	NEADT 2
188	CALML3	5.04211	2.96724	4.6043e-07	1.77754e-05	NEADT 2
189	DSC3	5.03863	2.33155	4.68883e-07	1.80208e-05	NEADT 2
190	ANO1	5.01057	1.23679	5.4268e-07	2.06586e-05	NEADT 2
191	COL17A1	5.00326	2.74262	5.63682e-07	2.14154e-05	NEADT 2
192	RAP2B	4.99903	1.53597	5.76182e-07	2.17605e-05	NEADT 2
193	KIAA1217	4.98829	1.02399	6.09159e-07	2.29154e-05	NEADT 2
194	SCGB3A1	4.9864	3.03546	6.15146e-07	2.30499e-05	NEADT 2
195	GABRP	4.98227	3.39146	6.2842e-07	2.34096e-05	NEADT 2
196	RGS1	4.96621	1.21317	6.82754e-07	2.52857e-05	NEADT 2
197	MMP14	4.95039	1.07309	7.40654e-07	2.7377e-05	NEADT 2
198	BDH2	4.92512	1.11031	8.43081e-07	3.09238e-05	NEADT 2
199	FAT2	4.92084	2.92495	8.6172e-07	3.15469e-05	NEADT 2
200	SOX15	4.90035	1.64707	9.56657e-07	3.44938e-05	NEADT 2
201	IGLC3	4.89836	1.29985	9.66393e-07	3.47792e-05	NEADT 2
202	LIMK2	4.86981	1.12542	1.11705e-06	3.97521e-05	NEADT 2
203	MET	4.80575	1.7039	1.54176e-06	5.32087e-05	NEADT 2
204	RIN2	4.79829	1.16651	1.6003e-06	5.50031e-05	NEADT 2
205	ZNF219	4.77516	1.03829	1.79568e-06	6.12776e-05	NEADT 2
206	RIPK4	4.76426	1.881	1.89545e-06	6.43376e-05	NEADT 2
207	PROM2	4.76153	1.00066	1.92133e-06	6.51005e-05	NEADT 2
208	RBM38	4.73541	1.01606	2.18608e-06	7.35494e-05	NEADT 2
209	IDH3A	4.72373	1.03967	2.31563e-06	7.73632e-05	NEADT 2
210	USP31	4.71248	1.00527	2.44715e-06	8.13306e-05	NEADT 2
211	BARX2	4.71189	2.56119	2.45433e-06	8.14276e-05	NEADT 2
212	HBEGF	4.68737	1.1444	2.76744e-06	9.11825e-05	NEADT 2
213	RARRES1	4.68538	1.47084	2.79447e-06	9.19143e-05	NEADT 2
214	DUOX1	4.6811	2.21308	2.85342e-06	9.36922e-05	NEADT 2
215	ALDH1L1	4.6243	1.84079	3.75873e-06	0.000119916	NEADT 2
216	AVPI1	4.60405	1.13841	4.1435e-06	0.000130911	NEADT 2
217	ALOX15B	4.59768	1.19402	4.27211e-06	0.000134056	NEADT 2
218	GGT6	4.5956	2.4541	4.31514e-06	0.000134995	NEADT 2
219	ADA2	4.5668	1.40962	4.95234e-06	0.000153635	NEADT 2
220	FAS	4.54014	1.4722	5.62179e-06	0.000172167	NEADT 2
221	EDN1	4.49433	2.06626	6.97907e-06	0.000209701	NEADT 2
222	JAG2	4.47921	1.30958	7.49215e-06	0.000223362	NEADT 2
223	BCL2	4.47781	1.37082	7.54118e-06	0.000224474	NEADT 2
224	SLC20A2	4.46214	1.10724	8.11435e-06	0.000238162	NEADT 2
225	XAF1	4.45294	1.33725	8.47014e-06	0.000246745	NEADT 2
226	PDGFC	4.4513	1.10232	8.53516e-06	0.00024826	NEADT 2
227	CTSS	4.44991	1.3637	8.59069e-06	0.000249496	NEADT 2
228	COL4A5	4.43678	1.00868	9.13158e-06	0.000264001	NEADT 2
229	PDZK1IP1	4.39276	1.96819	1.11922e-05	0.000317805	NEADT 2
230	GATM	4.39191	1.50682	1.12358e-05	0.000318099	NEADT 2
231	DUOXA1	4.38843	2.21273	1.14172e-05	0.000320385	NEADT 2
232	EFNB1	4.38485	1.09846	1.16066e-05	0.00032497	NEADT 2
233	MAGI1	4.38176	1.43089	1.17722e-05	0.000328898	NEADT 2
234	FZD1	4.37162	1.09398	1.23329e-05	0.000342064	NEADT 2
235	SLCO3A1	4.36446	2.05999	1.2744e-05	0.000350413	NEADT 2
236	TMEM51	4.33745	1.30333	1.44147e-05	0.000391286	NEADT 2
237	ARL4C	4.32059	1.25277	1.55616e-05	0.000418259	NEADT 2
238	LINC02562	4.31541	2.65994	1.59305e-05	0.000426952	NEADT 2
239	ERAP1	4.31183	1.22328	1.61908e-05	0.000432736	NEADT 2
240	SH2D3A	4.29552	1.40282	1.74287e-05	0.000461945	NEADT 2
241	TRAF3IP2	4.27194	1.30342	1.9378e-05	0.000507278	NEADT 2
242	FAXDC2	4.25896	1.33925	2.05382e-05	0.000532545	NEADT 2
243	ANGPT1	4.24767	1.17177	2.16008e-05	0.000556323	NEADT 2
244	HSPA4L	4.20877	1.65421	2.56764e-05	0.000652495	NEADT 2
245	PPP1R13L	4.20031	1.04652	2.66544e-05	0.000673764	NEADT 2
246	EPHA2	4.19355	1.71874	2.74622e-05	0.00069053	NEADT 2
247	SERPINB5	4.1849	2.13756	2.85297e-05	0.000711753	NEADT 2
248	IGSF3	4.18301	1.55482	2.87681e-05	0.000716152	NEADT 2
249	MPPED2	4.18286	1.30611	2.87869e-05	0.000716152	NEADT 2
250	UNC5B	4.16938	1.39481	3.05434e-05	0.000755089	NEADT 2
251	ARRDC2	4.16013	1.08317	3.18073e-05	0.000781283	NEADT 2
252	PKP2	4.15082	1.26903	3.31281e-05	0.000806468	NEADT 2
253	IQCN	4.14958	1.31829	3.33085e-05	0.00080983	NEADT 2
254	MMP7	4.14809	2.69344	3.35263e-05	0.000813056	NEADT 2
255	INAVA	4.13491	3.08459	3.55098e-05	0.000854651	NEADT 2
256	TNFAIP2	4.12491	1.34704	3.70881e-05	0.000891513	NEADT 2
257	ARHGAP23	4.12456	1.06654	3.71442e-05	0.000891741	NEADT 2
258	ZNF750	4.12382	1.7169	3.72648e-05	0.000893513	NEADT 2
259	SP4	4.11078	1.17432	3.94319e-05	0.000940753	NEADT 2
260	LRG1	4.10551	2.83561	4.03422e-05	0.000961271	NEADT 2
261	RAD9A	4.10511	1.17504	4.04117e-05	0.000961728	NEADT 2
262	ARL4D	4.10268	1.58869	4.08399e-05	0.000969504	NEADT 2
263	RHOV	4.09576	2.67742	4.20782e-05	0.00099151	NEADT 2
264	CYP3A5	4.08984	2.59148	4.31665e-05	0.00101341	NEADT 2
265	SMIM3	4.08064	1.31058	4.49116e-05	0.00104922	NEADT 2
266	NMRK1	4.07303	1.24326	4.64052e-05	0.00107884	NEADT 2
267	ALS2CL	4.0698	2.20344	4.70539e-05	0.00109259	NEADT 2
268	CRYZ	4.06363	1.1319	4.83153e-05	0.0011178	NEADT 2
269	AJUBA	4.04473	1.85834	5.23836e-05	0.001196	NEADT 2
270	RIN1	4.04473	2.17567	5.23836e-05	0.001196	NEADT 2
271	PLAU	4.04393	1.71493	5.25619e-05	0.00119864	NEADT 2
272	PRDM8	4.03787	1.10016	5.39399e-05	0.00122567	NEADT 2
273	MCC	4.03617	1.59095	5.43299e-05	0.00123161	NEADT 2
274	TBC1D2	4.03418	1.64552	5.47923e-05	0.00124062	NEADT 2
275	CD40	4.02841	1.09067	5.61543e-05	0.00126995	NEADT 2
276	MUC1	4.02006	1.11061	5.81837e-05	0.00130351	NEADT 2
277	CHKB	4.01349	1.10794	5.98269e-05	0.00133562	NEADT 2
278	HMGCS2	4.01031	1.31086	6.06392e-05	0.00135218	NEADT 2
279	CHST2	3.99559	1.55335	6.45343e-05	0.00143069	NEADT 2
280	MAP3K6	3.99529	1.01869	6.46157e-05	0.00143083	NEADT 2
281	SLC27A3	3.98673	1.26986	6.69894e-05	0.00147996	NEADT 2
282	WNT4	3.97783	1.11394	6.95473e-05	0.00152764	NEADT 2
283	PGF	3.95729	1.09373	7.58059e-05	0.00165371	NEADT 2
284	OBSCN	3.94684	1.00622	7.91889e-05	0.00172162	NEADT 2
285	GPR87	3.92874	3.2607	8.53934e-05	0.00183356	NEADT 2
286	KITLG	3.90058	1.04222	9.59611e-05	0.00203306	NEADT 2
287	TMEM40	3.89541	3.66219	9.80325e-05	0.00207235	NEADT 2
288	UCP2	3.89193	1.1506	9.94504e-05	0.00209768	NEADT 2
289	CMIP	3.86656	1.0417	0.000110381	0.00230785	NEADT 2
290	RASSF5	3.85413	1.72102	0.000116143	0.00240988	NEADT 2
291	CHST9	3.83841	1.83505	0.000123834	0.00255007	NEADT 2
292	IFFO2	3.80737	1.11799	0.000140452	0.00285535	NEADT 2
293	FAM83F	3.79807	1.07811	0.000145827	0.00293328	NEADT 2
294	ERMP1	3.78996	1.47459	0.00015067	0.00301498	NEADT 2
295	STK17A	3.78171	1.31404	0.000155757	0.00309732	NEADT 2
296	PPFIBP2	3.77653	1.04942	0.000159027	0.00314596	NEADT 2
297	DUSP2	3.75311	1.03823	0.000174657	0.00340582	NEADT 2
298	HOXA-AS2	3.74942	2.48241	0.000177241	0.00344556	NEADT 2
299	LIG1	3.73256	1.48468	0.000189541	0.00364033	NEADT 2
300	SPTSSB	3.73067	1.34506	0.000190969	0.00366407	NEADT 2
301	INPP1	3.72018	1.19977	0.000199082	0.00380067	NEADT 2
302	SLC22A18	3.71446	1.01686	0.00020364	0.00387992	NEADT 2
303	VSNL1	3.71386	2.74937	0.000204121	0.00388134	NEADT 2
304	ROR2	3.70366	1.30374	0.000212507	0.00402879	NEADT 2
305	DUSP4	3.69257	1.15878	0.000221997	0.00418792	NEADT 2
306	TNFAIP8	3.68581	1.5376	0.000227978	0.00426706	NEADT 2
307	CEL	3.68302	2.78933	0.000230485	0.00430975	NEADT 2
308	WWC3	3.67337	1.04531	0.00023937	0.00445844	NEADT 2
309	FRS2	3.67258	1.03986	0.000240117	0.00446365	NEADT 2
310	ITGB2	3.67029	1.19963	0.000242276	0.00449069	NEADT 2
311	TMEM260	3.66462	1.10943	0.000247707	0.00457803	NEADT 2
312	INPP5D	3.66213	1.73489	0.000250125	0.00461825	NEADT 2
313	CACHD1	3.66129	1.63872	0.000250952	0.00462549	NEADT 2
314	MPHOSPH6	3.6484	1.20908	0.000263875	0.00481628	NEADT 2
315	CDCP1	3.64626	1.14926	0.00026608	0.00484727	NEADT 2
316	SPRY2	3.64626	1.06153	0.00026608	0.00484727	NEADT 2
317	LAYN	3.63841	1.14866	0.000274331	0.00497483	NEADT 2
318	AL354836.1	3.6307	1.79315	0.000282658	0.00510547	NEADT 2
319	KRT16	3.62428	3.03235	0.000289768	0.00521719	NEADT 2
320	LINC01133	3.62254	3.35415	0.000291725	0.00524447	NEADT 2
321	ILF3-DT	3.61866	1.01042	0.000296133	0.00531871	NEADT 2
322	ADGRG6	3.60404	2.52586	0.000313314	0.0055697	NEADT 2
323	CLDN11	3.55579	1.28834	0.000376847	0.00655282	NEADT 2
324	FOXQ1	3.55091	1.72529	0.000383896	0.00665118	NEADT 2
325	ROBO1	3.52649	1.01308	0.000421104	0.00722379	NEADT 2
326	CXCL17	3.52047	3.4864	0.000430777	0.00733704	NEADT 2
327	CD52	3.51147	1.11884	0.000445635	0.00752445	NEADT 2
328	RIC3	3.49157	1.19183	0.000480183	0.00801423	NEADT 2
329	CDK6	3.48566	1.31808	0.000490933	0.00814386	NEADT 2
330	PLEKHF2	3.46347	1.16345	0.000533253	0.00869493	NEADT 2
331	CELSR1	3.45681	1.33254	0.000546617	0.00889766	NEADT 2
332	CPA6	3.42378	3.08421	0.000617567	0.00982379	NEADT 2
333	MPEG1	3.41522	1.34678	0.000637296	0.0100567	NEADT 2
334	MAP3K14	3.40632	1.1076	0.000658448	0.0103195	NEADT 2
335	PLEKHM1	3.38976	1.118	0.000699545	0.0108509	NEADT 2
336	LY6D	3.37782	3.31876	0.000730629	0.011266	NEADT 2
337	RTN2	3.37603	1.06451	0.000735401	0.0113152	NEADT 2
338	PCAT4	3.34837	1.00467	0.000812872	0.0122798	NEADT 2
339	SOX7	3.34609	1.54031	0.00081961	0.0123643	NEADT 2
340	TMEM39B	3.34569	1.17041	0.000820787	0.0123701	NEADT 2
341	CELSR2	3.34066	1.4748	0.000835782	0.0125762	NEADT 2
342	GBP3	3.33435	1.1384	0.000854998	0.0127885	NEADT 2
343	CASP1	3.33425	1.80858	0.000855304	0.0127885	NEADT 2
344	C15orf39	3.32122	1.29084	0.000896261	0.0132978	NEADT 2
345	CHGA	3.30848	2.96837	0.000938029	0.0137964	NEADT 2
346	SLC4A11	3.30495	2.74153	0.000949929	0.0139211	NEADT 2
347	LINC01503	3.29883	2.02725	0.000970875	0.0141813	NEADT 2
348	KRT23	3.29635	3.12229	0.000979512	0.0142889	NEADT 2
349	TNFRSF21	3.29321	1.20511	0.000990495	0.0144381	NEADT 2
350	EFNA5	3.29157	1.55508	0.000996293	0.0144997	NEADT 2
351	PGAP1	3.29137	1.29982	0.000996998	0.0144997	NEADT 2
352	SPON1	3.28908	1.66628	0.00100514	0.0145738	NEADT 2
353	KCNK1	3.27068	1.44729	0.00107289	0.0153926	NEADT 2
354	NPAS2	3.26591	1.20866	0.00109115	0.0156069	NEADT 2
355	CAPNS2	3.26123	3.85143	0.0011093	0.015822	NEADT 2
356	FZD6	3.25616	1.00551	0.00112931	0.016021	NEADT 2
357	SCNN1B	3.25506	2.24037	0.00113367	0.0160597	NEADT 2
358	PLK2	3.25228	1.33957	0.00114484	0.016158	NEADT 2
359	RNF207	3.2473	1.50149	0.00116504	0.0163912	NEADT 2
360	P4HA2	3.23706	1.1011	0.00120769	0.0168953	NEADT 2
361	TRIB2	3.23099	1.26555	0.00123363	0.0171941	NEADT 2
362	MS4A6A	3.23069	1.11467	0.00123492	0.0171941	NEADT 2
363	RUNX2	3.20771	1.5113	0.00133796	0.018243	NEADT 2
364	IGHM	3.20194	1.28539	0.00136505	0.0184877	NEADT 2
365	GJB5	3.19388	3.59125	0.00140373	0.0189177	NEADT 2
366	SHMT1	3.18861	1.0007	0.00142958	0.0192119	NEADT 2
367	EHF	3.18443	1.05789	0.00145038	0.0194504	NEADT 2
368	PCP4L1	3.17886	3.53601	0.00147855	0.019745	NEADT 2
369	EYA2	3.172	1.14322	0.00151394	0.0201333	NEADT 2
370	GNA15	3.17026	1.23396	0.00152305	0.0202261	NEADT 2
371	PPP1R3C	3.16722	1.41098	0.00153903	0.0203535	NEADT 2
372	TP53I3	3.1038	1.08255	0.0019105	0.0246022	NEADT 2
373	STARD5	3.10167	1.35084	0.00192435	0.0247472	NEADT 2
374	COL9A1	3.09525	1.43781	0.00196648	0.0251199	NEADT 2
375	MECOM	3.09162	2.3459	0.00199069	0.0253445	NEADT 2
376	RBBP8	3.08227	1.1688	0.00205431	0.0259641	NEADT 2
377	IGHGP	3.08008	1.33386	0.00206946	0.0261039	NEADT 2
378	CHST15	3.06904	1.13618	0.00214751	0.0269284	NEADT 2
379	UPK1A	3.06386	2.38091	0.00218499	0.0272909	NEADT 2
380	ZC3H12A	3.05153	1.04016	0.0022768	0.0281434	NEADT 2
381	PPM1L	3.0386	1.0701	0.00237684	0.0292475	NEADT 2
382	RTP4	3.03203	2.39385	0.00242915	0.0297147	NEADT 2
383	EDN2	3.02079	2.53191	0.00252117	0.0305708	NEADT 2
384	DDIT4	3.01999	1.08503	0.00252781	0.0306124	NEADT 2
385	PCDH8	3.01815	3.11506	0.00254321	0.03076	NEADT 2
386	HCLS1	3.009	1.20045	0.00262109	0.0315621	NEADT 2
387	PLLP	3.00074	1.37917	0.00269321	0.0323084	NEADT 2
388	TRBC1	2.999	1.17595	0.00270865	0.0324122	NEADT 2
389	POU2AF1	2.99801	3.01992	0.00271751	0.0324978	NEADT 2
390	COL4A6	2.99642	1.43042	0.00273173	0.0326271	NEADT 2
391	PRSS22	2.98159	1.42109	0.00286752	0.0339519	NEADT 2
392	RNF152	2.97513	1.18525	0.00292867	0.0344199	NEADT 2
393	ETV5	2.96369	1.69431	0.00303977	0.0354207	NEADT 2
394	TFAP2A	2.95981	1.00945	0.00307831	0.0357999	NEADT 2
395	PITPNC1	2.95613	1.29786	0.00311529	0.0361464	NEADT 2
396	DNALI1	2.95404	1.41565	0.00313645	0.0363258	NEADT 2
397	MCM4	2.94936	1.36522	0.0031843	0.0367908	NEADT 2
398	HCG11	2.94638	1.08104	0.00321519	0.0371253	NEADT 2
399	SERTAD4-AS1	2.92847	1.21991	0.00340633	0.0388921	NEADT 2
400	SCGB1D2	2.92449	1.3475	0.00345018	0.039316	NEADT 2
401	CMYA5	2.92181	1.06516	0.00348007	0.0396094	NEADT 2
402	LINC01082	2.91564	1.03852	0.00354961	0.0402331	NEADT 2
403	C3orf18	2.9037	1.16122	0.0036878	0.041504	NEADT 2
404	LY75	2.89992	2.43271	0.00373256	0.0418017	NEADT 2
405	S100A9	2.89962	2.06483	0.00373612	0.0418017	NEADT 2
406	MACC1	2.89853	2.60994	0.00374918	0.0419233	NEADT 2
407	ARHGEF19	2.89679	1.49745	0.00377005	0.0420557	NEADT 2
408	RTL8B	2.89654	1.08831	0.00377304	0.0420557	NEADT 2
409	WDFY2	2.89107	1.06003	0.00383935	0.0426818	NEADT 2
410	PAX9	2.88639	1.22356	0.00389686	0.0432457	NEADT 2
411	POLD1	2.88142	1.30633	0.0039589	0.0437701	NEADT 2
412	ACOX2	2.87082	1.08776	0.00409404	0.0448607	NEADT 2
413	RAB7B	2.86878	1.72024	0.00412053	0.0450103	NEADT 2
414	WNT10A	2.85317	2.81574	0.0043286	0.0469198	NEADT 2
415	TMEM246	2.85287	1.01021	0.00433267	0.0469372	NEADT 2
416	SLC1A3	2.84093	2.45123	0.00449822	0.0481844	NEADT 2
417	IKZF2	2.84023	1.16405	0.00450805	0.0482626	NEADT 2
418	TMEM243	2.82591	1.06609	0.00471467	0.0499985	NEADT 2
0	S100A2	4.28973	1.00259	1.78888e-05	0.00186624	NEADT 5
0	SLC14A1	20.7733	1.94807	7.54586e-96	7.17121e-92	NEADT 7
1	KRT15	17.5565	1.46788	5.30514e-69	1.26043e-65	NEADT 7
2	KRT5	16.2226	1.44716	3.49328e-59	5.10744e-56	NEADT 7
3	TRIM29	15.8542	1.52427	1.31549e-56	1.56272e-53	NEADT 7
4	KRT17	15.2956	1.08005	8.17522e-53	8.17823e-50	NEADT 7
5	COL7A1	12.5614	1.32396	3.4418e-36	1.81718e-33	NEADT 7
6	SDC1	9.91441	1.12753	3.60392e-23	9.01311e-21	NEADT 7
7	LAMB3	9.83795	1.19147	7.7271e-23	1.83586e-20	NEADT 7
8	COL17A1	9.13205	1.5674	6.72148e-20	1.29046e-17	NEADT 7
9	KRT14	8.3228	1.3702	8.59111e-17	1.22775e-14	NEADT 7
10	CRABP2	8.2292	1.0518	1.88462e-16	2.6339e-14	NEADT 7
11	SCGB1A1	8.0814	1.09886	6.40278e-16	8.39295e-14	NEADT 7
12	KRT23	6.83438	1.05907	8.2363e-12	7.14828e-10	NEADT 7
13	TNS4	6.72534	1.29894	1.75188e-11	1.45406e-09	NEADT 7
14	SCGB3A1	6.6034	1.34719	4.01833e-11	3.25006e-09	NEADT 7
15	SCUBE2	6.4397	1.06029	1.19712e-10	9.13801e-09	NEADT 7
16	KLK11	6.27983	1.61782	3.38952e-10	2.42198e-08	NEADT 7
17	TP63	6.1246	1.36275	9.09114e-10	6.08434e-08	NEADT 7
18	JAG2	6.01466	1.17882	1.80269e-09	1.15366e-07	NEADT 7
19	DEF6	5.52411	1.12248	3.31167e-08	1.82449e-06	NEADT 7
20	ITGA2	5.47352	1.13204	4.41194e-08	2.39593e-06	NEADT 7
21	KRT13	5.28322	1.45674	1.26932e-07	6.45081e-06	NEADT 7
22	MEGF6	4.97696	1.06635	6.45897e-07	2.92299e-05	NEADT 7
23	CSTA	4.60391	1.14735	4.14622e-06	0.000162825	NEADT 7
24	TFCP2L1	4.22628	1.22511	2.37585e-05	0.000775908	NEADT 7
25	GATA3	3.94194	1.0582	8.08253e-05	0.00235983	NEADT 7
26	PLCH2	3.83356	1.1824	0.0001263	0.00348922	NEADT 7
27	DEFB1	3.82177	1.35364	0.000132498	0.00363404	NEADT 7
28	AL390719.2	3.81853	1.11296	0.000134252	0.00367684	NEADT 7
29	GMNN	3.80549	1.12326	0.000141522	0.00382633	NEADT 7
30	DSC3	3.80251	1.08191	0.000143239	0.00386178	NEADT 7
31	BCL11A	3.53295	1.35636	0.000410955	0.0097152	NEADT 7
32	NGFR	3.45231	1.10625	0.000555809	0.0126216	NEADT 7
33	SERPINB11	3.20277	2.07684	0.00136114	0.0265619	NEADT 7
34	MEST	3.15368	1.16186	0.00161223	0.0306744	NEADT 7
35	CYP3A5	3.04244	1.16345	0.00234667	0.0415299	NEADT 7
36	DUOX1	3.03425	1.24905	0.00241133	0.0424765	NEADT 7
0	SLC14A1	24.6088	1.62283	1.01649e-133	2.18533e-130	NEADT 11
1	KRT15	19.8877	1.43685	5.19838e-88	2.71847e-85	NEADT 11
2	TRIM29	18.3372	1.30481	4.18086e-75	1.55568e-72	NEADT 11
3	SPINT2	16.9879	1.03699	1.01001e-64	2.83226e-62	NEADT 11
4	KRT5	16.9684	1.1898	1.4083e-64	3.89273e-62	NEADT 11
5	SDC1	14.8815	1.06168	4.34591e-50	8.24402e-48	NEADT 11
6	KLK11	14.5374	1.26329	7.02306e-48	1.25823e-45	NEADT 11
7	PKP1	14.2238	1.31422	6.51702e-46	1.08705e-43	NEADT 11
8	TP63	14.1661	1.43419	1.48495e-45	2.43494e-43	NEADT 11
9	CITED1	13.8328	1.27028	1.61712e-43	2.52336e-41	NEADT 11
10	KRT23	13.8094	1.40714	2.23577e-43	3.43333e-41	NEADT 11
11	LAMB3	13.6681	1.15924	1.57398e-42	2.32481e-40	NEADT 11
12	MPZL2	13.1404	1.06491	1.93234e-39	2.54346e-37	NEADT 11
13	WNK4	11.9071	1.22536	1.08667e-32	1.12439e-30	NEADT 11
14	MEGF6	11.7919	1.11285	4.29969e-32	4.28839e-30	NEADT 11
15	IRF6	11.6886	1.0245	1.45807e-31	1.4177e-29	NEADT 11
16	CSTA	11.6582	1.28441	2.0848e-31	2.01368e-29	NEADT 11
17	SCGB1A1	11.6212	1.40348	3.21438e-31	3.0638e-29	NEADT 11
18	ITGB4	11.3846	1.00746	4.99169e-30	4.55586e-28	NEADT 11
19	PLPP2	11.2508	1.06684	2.29409e-29	2.00852e-27	NEADT 11
20	COL17A1	11.2399	1.24262	2.59692e-29	2.25326e-27	NEADT 11
21	F11R	10.5078	1.00904	7.95256e-26	6.25504e-24	NEADT 11
22	KCNC2	10.488	1.91501	9.80802e-26	7.65223e-24	NEADT 11
23	JAG2	10.422	1.217	1.96743e-25	1.52883e-23	NEADT 11
24	PITX1	10.3229	1.15348	5.5528e-25	4.21338e-23	NEADT 11
25	DEFB1	10.2935	1.46622	7.53995e-25	5.69884e-23	NEADT 11
26	LGR6	9.70882	1.65464	2.76532e-22	1.91779e-20	NEADT 11
27	DLK2	9.69974	1.53316	3.02264e-22	2.08875e-20	NEADT 11
28	ITGA6	9.53171	1.10791	1.54712e-21	1.05406e-19	NEADT 11
29	RIPK4	9.50821	1.18874	1.93976e-21	1.31693e-19	NEADT 11
30	DSC3	9.37146	1.37475	7.1534e-21	4.72393e-19	NEADT 11
31	PROM2	9.0345	1.01652	1.64756e-19	1.02175e-17	NEADT 11
32	TNS4	9.03066	1.03305	1.70632e-19	1.05145e-17	NEADT 11
33	BEX2	8.56454	1.01388	1.08511e-17	6.15713e-16	NEADT 11
34	CPXM1	8.41496	1.45581	3.9304e-17	2.17907e-15	NEADT 11
35	CAPNS2	8.37092	1.60984	5.71696e-17	3.13364e-15	NEADT 11
36	NGFR	8.23054	1.2278	1.86365e-16	1.00166e-14	NEADT 11
37	MEST	8.02728	1.41837	9.96575e-16	5.14206e-14	NEADT 11
38	ATP2C2	7.97709	1.14137	1.4983e-15	7.6291e-14	NEADT 11
39	NECTIN1	7.97232	1.08672	1.55725e-15	7.90848e-14	NEADT 11
40	CDCA7L	7.86824	1.36604	3.59671e-15	1.77081e-13	NEADT 11
41	PLCH2	7.83441	1.12598	4.71046e-15	2.30158e-13	NEADT 11
42	AC007906.2	7.59127	1.35433	3.16773e-14	1.449e-12	NEADT 11
43	TP53AIP1	7.51811	1.708	5.5575e-14	2.48342e-12	NEADT 11
44	RNF43	7.48085	1.06272	7.38443e-14	3.28463e-12	NEADT 11
45	CEACAM1	7.21099	1.11132	5.55456e-13	2.32128e-11	NEADT 11
46	NSG1	6.8623	1.10709	6.77618e-12	2.6275e-10	NEADT 11
47	DAPL1	6.7866	1.40127	1.14805e-11	4.39004e-10	NEADT 11
48	WIF1	6.78571	1.13704	1.15515e-11	4.40848e-10	NEADT 11
49	NTN1	6.66706	1.35886	2.6098e-11	9.76731e-10	NEADT 11
50	FAM189A2	6.5818	1.05324	4.6478e-11	1.69042e-09	NEADT 11
51	LINC02562	6.57467	1.46082	4.87624e-11	1.76874e-09	NEADT 11
52	DUOX1	6.57451	1.07437	4.88142e-11	1.76874e-09	NEADT 11
53	RNF39	6.5496	1.04653	5.76924e-11	2.0672e-09	NEADT 11
54	NTF4	6.47626	1.45684	9.40255e-11	3.29583e-09	NEADT 11
55	KLK10	6.43015	1.00147	1.27474e-10	4.41235e-09	NEADT 11
56	ACSM3	6.3031	1.05639	2.91747e-10	9.81743e-09	NEADT 11
57	ARHGEF19	6.26449	1.01105	3.74039e-10	1.24781e-08	NEADT 11
58	ERVMER61-1	6.25657	1.13555	3.93542e-10	1.30165e-08	NEADT 11
59	TP73	5.9052	1.62756	3.52214e-09	1.0517e-07	NEADT 11
60	TFAP2C	5.80608	1.11352	6.39541e-09	1.87492e-07	NEADT 11
61	GPR87	5.76883	1.7797	7.98232e-09	2.30522e-07	NEADT 11
62	GGT6	5.76852	1.10744	7.99729e-09	2.3061e-07	NEADT 11
63	CELSR2	5.76134	1.16087	8.34505e-09	2.39212e-07	NEADT 11
64	VSNL1	5.71189	1.61926	1.1173e-08	3.16061e-07	NEADT 11
65	CPA6	5.66464	1.24452	1.47337e-08	4.0726e-07	NEADT 11
66	TRPV4	5.62192	1.10975	1.88845e-08	5.13197e-07	NEADT 11
67	AL390719.2	5.47073	1.11677	4.48177e-08	1.15933e-06	NEADT 11
68	HOXA-AS2	5.44538	1.18541	5.16957e-08	1.32309e-06	NEADT 11
69	HMGCS2	5.35176	1.22475	8.71009e-08	2.1469e-06	NEADT 11
70	BAIAP3	5.26022	1.19333	1.43884e-07	3.44557e-06	NEADT 11
71	TMEM246	5.2547	1.0041	1.48262e-07	3.54163e-06	NEADT 11
72	SERPINB5	5.16956	1.09715	2.34642e-07	5.37372e-06	NEADT 11
73	IGSF3	5.1515	1.36435	2.5841e-07	5.87542e-06	NEADT 11
74	OVOL2	5.03167	1.01312	4.86226e-07	1.05827e-05	NEADT 11
75	FAT2	4.81959	1.61645	1.43854e-06	2.89638e-05	NEADT 11
76	LEF1	4.81599	1.12168	1.46475e-06	2.94609e-05	NEADT 11
77	IGSF9	4.7542	1.15613	1.9923e-06	3.90567e-05	NEADT 11
78	DOC2A	4.73074	1.40492	2.23699e-06	4.34138e-05	NEADT 11
79	CELSR1	4.56767	1.09207	4.93183e-06	8.83574e-05	NEADT 11
80	ARHGEF16	4.55259	1.10318	5.29892e-06	9.39769e-05	NEADT 11
81	SDK2	4.50703	1.18193	6.57402e-06	0.000114081	NEADT 11
82	SOX2	4.37738	1.27585	1.20113e-05	0.000194646	NEADT 11
83	PLEKHG4B	4.36315	1.10269	1.28201e-05	0.000206541	NEADT 11
84	CYP4B1	4.34832	1.58007	1.37183e-05	0.000220096	NEADT 11
85	RNF165	4.32047	1.29362	1.55699e-05	0.00024633	NEADT 11
86	CA12	4.08995	1.36558	4.31462e-05	0.000600602	NEADT 11
87	KREMEN2	4.0792	1.32018	4.51913e-05	0.000626366	NEADT 11
88	TEPP	4.0458	1.23058	5.21444e-05	0.000711023	NEADT 11
89	TPRG1	3.98405	1.51849	6.77511e-05	0.000892386	NEADT 11
90	HOXB3	3.9681	1.23867	7.24489e-05	0.000949095	NEADT 11
91	POLG2	3.95895	1.02411	7.52797e-05	0.000981528	NEADT 11
92	EPB41L4B	3.94063	1.12155	8.12678e-05	0.00105251	NEADT 11
93	AC022101.1	3.92487	1.65775	8.67783e-05	0.00111418	NEADT 11
94	LINC02298	3.88542	1.1882	0.000102151	0.00127713	NEADT 11
95	PAX9	3.81705	1.43384	0.000135056	0.00163631	NEADT 11
96	NEURL3	3.80963	1.50507	0.000139175	0.00167573	NEADT 11
97	CDHR1	3.73706	1.22644	0.000186181	0.0021392	NEADT 11
98	CALML3	3.72456	1.40853	0.000195657	0.0022401	NEADT 11
99	PROSER2	3.58982	1.02398	0.000330901	0.00351791	NEADT 11
100	SP8	3.5741	1.27017	0.000351431	0.00370968	NEADT 11
101	BTBD11	3.54264	1.29393	0.000396136	0.00411867	NEADT 11
102	FAM183A	3.45745	1.41679	0.000545323	0.00543137	NEADT 11
103	LNX1	3.41413	1.02633	0.000639866	0.00621525	NEADT 11
104	CD164L2	3.40518	1.98786	0.000661199	0.00638718	NEADT 11
105	ZBTB7C	3.38577	1.4534	0.000709787	0.00675869	NEADT 11
106	STON2	3.38244	1.12278	0.000718451	0.00683447	NEADT 11
107	B4GALNT3	3.31665	1.07417	0.00091103	0.00828361	NEADT 11
108	PPP1R14C	3.31105	2.12831	0.000929458	0.00841558	NEADT 11
109	SH3RF2	3.25448	1.47649	0.00113599	0.00981264	NEADT 11
110	WFIKKN1	3.22867	1.25887	0.00124369	0.0105823	NEADT 11
111	LINC00958	3.21821	1.64277	0.00128991	0.0108942	NEADT 11
112	LINC00240	3.16228	1.50991	0.00156541	0.0127265	NEADT 11
113	RNF128	3.15902	1.32246	0.00158302	0.0128427	NEADT 11
114	EFNB3	3.14453	1.08457	0.00166354	0.0133726	NEADT 11
115	NPPC	3.09451	1.47022	0.0019714	0.0154058	NEADT 11
116	CDCA7	3.09365	1.29715	0.00197714	0.0154256	NEADT 11
117	ASCL2	2.96755	1.39714	0.00300179	0.0213222	NEADT 11
118	LYPD6B	2.95951	1.20198	0.00308124	0.0217667	NEADT 11
119	CDH7	2.93594	1.01423	0.0033254	0.0231182	NEADT 11
120	KCNJ5	2.89324	1.34134	0.00381292	0.0258591	NEADT 11
121	FAM95C	2.83146	1.00325	0.00463365	0.0300558	NEADT 11
122	TMEM40	2.7522	1.19363	0.00591961	0.0363499	NEADT 11
123	C5orf66-AS1	2.70257	2.5116	0.00688065	0.0406391	NEADT 11
0	KRT19	24.5421	1.35846	5.2535e-133	9.26144e-130	NEADT 9
1	TRIM29	21.7919	1.33251	2.76997e-105	2.68576e-102	NEADT 9
2	ELF3	21.751	1.16492	6.76126e-105	6.24354e-102	NEADT 9
3	TACSTD2	20.9412	1.18649	2.25712e-97	1.75081e-94	NEADT 9
4	DHRS3	20.208	1.04449	8.32148e-91	5.76322e-88	NEADT 9
5	KRT15	20.0178	1.30379	3.8573e-89	2.57933e-86	NEADT 9
6	SDC1	18.9282	1.1625	6.68532e-80	3.60116e-77	NEADT 9
7	SLC14A1	18.4909	1.00693	2.44647e-76	1.21646e-73	NEADT 9
8	KLF5	18.4027	1.24272	1.25041e-75	5.91416e-73	NEADT 9
9	LAMB3	17.7301	1.32311	2.45497e-70	1.08197e-67	NEADT 9
10	OLFM4	16.7457	1.48754	6.08506e-63	2.22644e-60	NEADT 9
11	MPZL2	16.2367	1.24227	2.7758e-59	9.44356e-57	NEADT 9
12	KRT7	16.1814	1.14852	6.8184e-59	2.20371e-56	NEADT 9
13	C19orf33	15.8321	1.26749	1.86841e-56	5.57419e-54	NEADT 9
14	KRT13	15.6432	1.3931	3.69447e-55	1.05358e-52	NEADT 9
15	PROM2	13.8816	1.20429	8.18775e-44	1.55664e-41	NEADT 9
16	CXADR	13.8202	1.06137	1.9249e-43	3.62405e-41	NEADT 9
17	ALDH1L1	13.7555	1.30236	4.71758e-43	8.79647e-41	NEADT 9
18	KRT5	13.7287	1.09945	6.8368e-43	1.26266e-40	NEADT 9
19	GPX2	13.5882	1.43168	4.7055e-42	8.22063e-40	NEADT 9
20	COLCA1	13.3926	1.0052	6.68057e-41	1.11681e-38	NEADT 9
21	TP63	13.3306	1.14259	1.53556e-40	2.5451e-38	NEADT 9
22	MUC4	13.1893	1.56037	1.01123e-39	1.60736e-37	NEADT 9
23	ASS1	12.6357	1.09933	1.3411e-36	1.88453e-34	NEADT 9
24	GATA3	12.5624	1.24466	3.40052e-36	4.67681e-34	NEADT 9
25	CLDN1	12.4685	1.26415	1.10941e-35	1.45363e-33	NEADT 9
26	DEFB1	11.9648	1.28142	5.43423e-33	6.31022e-31	NEADT 9
27	ADGRG1	11.8828	1.04424	1.45401e-32	1.6586e-30	NEADT 9
28	RIPK4	11.881	1.12284	1.48552e-32	1.68463e-30	NEADT 9
29	CYP4B1	11.7893	1.48512	4.43228e-32	4.85598e-30	NEADT 9
30	SLPI	11.7624	1.36618	6.09704e-32	6.64235e-30	NEADT 9
31	GABRE	11.681	1.04983	1.59498e-31	1.70884e-29	NEADT 9
32	RHOV	11.3941	1.39382	4.47249e-30	4.58892e-28	NEADT 9
33	DSC3	10.9438	1.08296	7.11659e-28	6.54052e-26	NEADT 9
34	DDIT4	10.5064	1.06242	8.07422e-26	6.9589e-24	NEADT 9
35	RAPGEFL1	10.38	1.26273	3.05861e-25	2.55658e-23	NEADT 9
36	TNS4	10.3012	1.13327	6.9617e-25	5.74474e-23	NEADT 9
37	SMIM22	10.0434	1.01375	9.82721e-24	7.71536e-22	NEADT 9
38	FOXQ1	9.93409	1.32463	2.95876e-23	2.27684e-21	NEADT 9
39	IRX3	9.87249	1.15696	5.47875e-23	4.15015e-21	NEADT 9
40	FAM83H	9.83265	1.07586	8.14466e-23	6.07466e-21	NEADT 9
41	CYP3A5	9.46641	1.33417	2.89621e-21	1.97758e-19	NEADT 9
42	TNFRSF21	9.42184	1.19552	4.4327e-21	2.97436e-19	NEADT 9
43	GGT6	9.37958	1.02286	6.62348e-21	4.39872e-19	NEADT 9
44	MIR200CHG	9.32448	1.03961	1.11525e-20	7.35611e-19	NEADT 9
45	CRABP2	9.26182	1.09713	2.00968e-20	1.3034e-18	NEADT 9
46	BARX2	8.90268	1.16922	5.45158e-19	3.23294e-17	NEADT 9
47	S100A2	8.86709	1.08238	7.50833e-19	4.41217e-17	NEADT 9
48	FGFR3	8.82382	1.0874	1.10622e-18	6.44201e-17	NEADT 9
49	NECTIN1	8.56638	1.10873	1.0679e-17	5.70489e-16	NEADT 9
50	FAT2	8.49511	1.65997	1.97744e-17	1.03325e-15	NEADT 9
51	PLCH2	8.2156	1.13106	2.11112e-16	1.05241e-14	NEADT 9
52	CYP4F12	8.12991	1.00759	4.29626e-16	2.047e-14	NEADT 9
53	PPM1L	8.10619	1.0268	5.22318e-16	2.45249e-14	NEADT 9
54	DTX4	8.0041	1.04822	1.20343e-15	5.38957e-14	NEADT 9
55	HSD17B13	8.00067	1.4591	1.23744e-15	5.52914e-14	NEADT 9
56	WNT7B	7.96203	1.13005	1.6924e-15	7.47585e-14	NEADT 9
57	CXCL17	7.88648	1.87555	3.10829e-15	1.33649e-13	NEADT 9
58	TMEM40	7.68994	1.50246	1.47204e-14	6.03507e-13	NEADT 9
59	NSG1	7.65043	1.11272	2.00302e-14	8.1602e-13	NEADT 9
60	ADGRF1	7.63563	1.45367	2.24717e-14	9.0409e-13	NEADT 9
61	NECTIN4	7.52817	1.1707	5.14574e-14	2.02406e-12	NEADT 9
62	TMEM45B	7.43991	1.25664	1.00754e-13	3.85368e-12	NEADT 9
63	INAVA	7.33269	1.41322	2.25579e-13	8.34814e-12	NEADT 9
64	ITGB6	7.1883	1.37968	6.56022e-13	2.35149e-11	NEADT 9
65	CAPNS2	7.17798	1.19384	7.07502e-13	2.53134e-11	NEADT 9
66	MSLN	7.15865	1.13157	8.14755e-13	2.90971e-11	NEADT 9
67	IGSF3	7.13827	1.13353	9.45097e-13	3.3444e-11	NEADT 9
68	LAD1	7.03909	1.23018	1.93505e-12	6.65329e-11	NEADT 9
69	ALS2CL	7.00541	1.11528	2.46263e-12	8.36345e-11	NEADT 9
70	PRRG4	6.99162	1.19528	2.71721e-12	9.17983e-11	NEADT 9
71	ARHGEF19	6.95484	1.38652	3.52971e-12	1.18422e-10	NEADT 9
72	FAM3D	6.94893	1.0483	3.68066e-12	1.22849e-10	NEADT 9
73	GABRP	6.92344	1.24492	4.4081e-12	1.45377e-10	NEADT 9
74	S100A14	6.72711	1.53365	1.73065e-11	5.31025e-10	NEADT 9
75	SCUBE2	6.70882	1.06753	1.96211e-11	5.992e-10	NEADT 9
76	VSNL1	6.68789	1.10247	2.26406e-11	6.82809e-10	NEADT 9
77	LYPD3	6.66116	1.30812	2.71681e-11	8.09283e-10	NEADT 9
78	PIGR	6.56724	1.22491	5.12577e-11	1.47915e-09	NEADT 9
79	SCGB1A1	6.47687	1.11383	9.36457e-11	2.61292e-09	NEADT 9
80	DLK2	6.37496	1.11049	1.83008e-10	4.90857e-09	NEADT 9
81	MECOM	6.25727	1.07342	3.91787e-10	9.86691e-09	NEADT 9
82	CEL	6.23733	1.10384	4.45101e-10	1.11661e-08	NEADT 9
83	MYCL	6.22113	1.4952	4.93586e-10	1.23187e-08	NEADT 9
84	GPR87	6.15909	1.35641	7.31624e-10	1.79364e-08	NEADT 9
85	SOX2	6.0819	1.15173	1.18763e-09	2.79837e-08	NEADT 9
86	TJP3	6.07433	1.38481	1.24508e-09	2.91601e-08	NEADT 9
87	CPA6	6.04039	1.05582	1.53737e-09	3.54204e-08	NEADT 9
88	MACC1	6.0025	1.05015	1.94304e-09	4.40179e-08	NEADT 9
89	AL590226.2	5.96589	1.52772	2.43299e-09	5.4293e-08	NEADT 9
90	SCNN1G	5.96084	1.43077	2.50949e-09	5.59356e-08	NEADT 9
91	GRB7	5.94789	1.03042	2.71627e-09	6.02676e-08	NEADT 9
92	ALOX5	5.91556	1.04424	3.30743e-09	7.2472e-08	NEADT 9
93	SCNN1B	5.62925	1.35723	1.80999e-08	3.54897e-07	NEADT 9
94	CLCA4	5.38596	1.52996	7.20598e-08	1.2692e-06	NEADT 9
95	SIPA1L2	5.30499	1.09256	1.1268e-07	1.91843e-06	NEADT 9
96	DUOX2	5.2276	1.47945	1.71723e-07	2.83743e-06	NEADT 9
97	ARHGEF16	5.18169	1.24606	2.19885e-07	3.53274e-06	NEADT 9
98	PCP4L1	5.12304	1.20045	3.00651e-07	4.69801e-06	NEADT 9
99	ABO	5.05707	1.04551	4.25749e-07	6.44003e-06	NEADT 9
100	TMPRSS4	5.03393	1.60799	4.80523e-07	7.2235e-06	NEADT 9
101	FAM183A	4.99581	1.17152	5.85903e-07	8.66654e-06	NEADT 9
102	ZBTB7C	4.89375	1.15666	9.89333e-07	1.37923e-05	NEADT 9
103	PTK6	4.87964	1.39556	1.06278e-06	1.47e-05	NEADT 9
104	DEGS2	4.81727	1.08215	1.45534e-06	1.95442e-05	NEADT 9
105	CDH13	4.74969	1.2557	2.03724e-06	2.64099e-05	NEADT 9
106	CLCA2	4.61938	1.65834	3.84887e-06	4.67359e-05	NEADT 9
107	CHP2	4.54638	1.68763	5.45759e-06	6.42974e-05	NEADT 9
108	F5	4.50833	1.5736	6.53385e-06	7.57349e-05	NEADT 9
109	PLLP	4.47803	1.14707	7.53351e-06	8.62396e-05	NEADT 9
110	IRX5	4.47369	1.27028	7.68821e-06	8.76999e-05	NEADT 9
111	PAK6	4.45422	1.06912	8.41975e-06	9.49278e-05	NEADT 9
112	SCG2	4.3992	1.07363	1.0865e-05	0.000119374	NEADT 9
113	CKMT1B	4.2751	1.27732	1.91054e-05	0.000194791	NEADT 9
114	PCDH8	4.24294	1.85046	2.2061e-05	0.000220406	NEADT 9
115	GIPR	4.22943	1.43802	2.34287e-05	0.000231801	NEADT 9
116	S1PR5	4.18397	1.57873	2.86462e-05	0.000274324	NEADT 9
117	NTN1	4.10721	1.05248	4.00474e-05	0.000367882	NEADT 9
118	NTF4	4.00952	1.06721	6.08422e-05	0.000530032	NEADT 9
119	HS3ST6	3.96692	1.54082	7.28081e-05	0.000619603	NEADT 9
120	KRT4	3.95055	1.29238	7.79716e-05	0.000656261	NEADT 9
121	KIAA1211L	3.92082	1.33462	8.82471e-05	0.000731504	NEADT 9
122	WFIKKN1	3.90708	1.17978	9.34173e-05	0.000766955	NEADT 9
123	CYP2W1	3.86656	1.37617	0.000110381	0.000889288	NEADT 9
124	GJB5	3.84413	1.31531	0.000120979	0.00095834	NEADT 9
125	FAM110C	3.83331	1.04735	0.000126431	0.000996239	NEADT 9
126	ALG1L	3.75982	1.23917	0.000170032	0.00127653	NEADT 9
127	FOXN1	3.74944	1.17548	0.00017723	0.00132117	NEADT 9
128	ERN2	3.70738	1.58617	0.000209411	0.00152094	NEADT 9
129	LINC01133	3.60815	1.00784	0.000308389	0.00211019	NEADT 9
130	ST6GALNAC1	3.58067	1.06174	0.000342716	0.00231809	NEADT 9
131	RBM20	3.57617	1.56745	0.000348659	0.00235418	NEADT 9
132	BNIPL	3.52203	1.16946	0.000428251	0.00280484	NEADT 9
133	LRMP	3.49439	1.23068	0.000475155	0.00306425	NEADT 9
134	CKMT1A	3.45742	1.06003	0.000545384	0.00345173	NEADT 9
135	NDRG4	3.38739	1.1895	0.000705604	0.00430556	NEADT 9
136	RHCG	3.34345	1.54073	0.000827426	0.00491739	NEADT 9
137	TMPRSS11E	3.34098	1.57104	0.000834837	0.00495839	NEADT 9
138	SPP1	3.29684	1.32383	0.000977784	0.00567021	NEADT 9
139	CA12	3.25509	1.23374	0.00113357	0.00646152	NEADT 9
140	GJB3	3.16785	1.24411	0.00153571	0.00828386	NEADT 9
141	TP53AIP1	3.15573	1.702	0.00160095	0.00854544	NEADT 9
142	AL096865.1	3.12285	1.43255	0.0017911	0.00937055	NEADT 9
143	VDR	3.06934	1.4502	0.00214529	0.0109076	NEADT 9
144	IL20RB	3.04621	1.00659	0.00231749	0.0116337	NEADT 9
145	AC015802.6	2.99408	1.31544	0.00275271	0.0134799	NEADT 9
146	C1orf210	2.99024	1.03425	0.00278757	0.0136265	NEADT 9
147	ZNF600	2.97567	1.03929	0.00292353	0.014145	NEADT 9
148	CD164L2	2.94345	1.35818	0.00324578	0.0154383	NEADT 9
149	TNNT3	2.88032	1.041	0.00397273	0.0182687	NEADT 9
150	CCR7	2.83893	1.41042	0.0045265	0.0203842	NEADT 9
151	PIK3CD-AS2	2.77234	1.09858	0.0055655	0.0241608	NEADT 9
152	RNF128	2.771	1.14632	0.00558839	0.0242168	NEADT 9
153	EDARADD	2.75467	1.0113	0.0058752	0.0252173	NEADT 9
154	CRB3	2.75127	1.04192	0.00593655	0.02543	NEADT 9
155	LY6D	2.73412	1.52685	0.00625465	0.0265405	NEADT 9
156	PLEKHG6	2.72366	1.41857	0.00645623	0.0272409	NEADT 9
157	ISL2	2.71569	1.26278	0.00661373	0.0277605	NEADT 9
158	CDC42BPG	2.68777	1.22942	0.00719307	0.0296972	NEADT 9
159	ANXA8	2.6861	1.68253	0.00722912	0.0298207	NEADT 9
160	TNFRSF14-AS1	2.65361	1.02914	0.00796358	0.0323684	NEADT 9
161	KCNJ15	2.61757	1.24281	0.00885593	0.0353467	NEADT 9
162	NEURL3	2.59336	1.00428	0.00950419	0.0374909	NEADT 9
163	B3GALT5	2.54241	1.31396	0.011009	0.0424175	NEADT 9
164	NR6A1	2.52185	1.34133	0.0116738	0.0444751	NEADT 9
0	SLC14A1	14.4501	1.69219	2.50439e-47	4.74332e-43	NEADT 10
1	KRT15	14.3193	1.66598	1.65835e-46	1.57045e-42	NEADT 10
2	KRT5	13.1578	1.48142	1.53424e-39	7.26464e-36	NEADT 10
3	TRIM29	11.7998	1.39782	3.91374e-32	1.05895e-28	NEADT 10
4	MPZL2	10.6849	1.35645	1.19782e-26	1.62048e-23	NEADT 10
5	SCUBE2	10.1185	1.31825	4.57221e-24	3.76511e-21	NEADT 10
6	TNS4	9.82127	1.6568	9.11837e-23	5.75673e-20	NEADT 10
7	ID1	9.43688	1.04912	3.84034e-21	2.07817e-18	NEADT 10
8	CXADR	9.17837	1.17586	4.37665e-20	2.0218e-17	NEADT 10
9	TP63	9.01639	1.73832	1.94381e-19	8.00344e-17	NEADT 10
10	SDC1	8.99485	1.07894	2.36556e-19	9.53272e-17	NEADT 10
11	IRF6	8.589	1.33397	8.77278e-18	2.86477e-15	NEADT 10
12	THSD4	8.40009	1.09761	4.46118e-17	1.22456e-14	NEADT 10
13	NTN4	8.329	1.15379	8.15269e-17	2.11523e-14	NEADT 10
14	KRT23	8.29558	1.17312	1.08054e-16	2.72872e-14	NEADT 10
15	DEFB1	8.14304	1.45648	3.85473e-16	9.24159e-14	NEADT 10
16	DDR1	8.05499	1.0089	7.94885e-16	1.85866e-13	NEADT 10
17	MEGF6	7.72365	1.29134	1.13042e-14	2.37891e-12	NEADT 10
18	PKP1	7.28504	1.07863	3.2157e-13	5.80051e-11	NEADT 10
19	LAMB3	7.26677	1.10793	3.68184e-13	6.5172e-11	NEADT 10
20	COLCA1	7.1269	1.09735	1.02651e-12	1.72054e-10	NEADT 10
21	MAOA	7.08566	1.06249	1.38383e-12	2.25947e-10	NEADT 10
22	PLPP2	7.03959	1.04291	1.92801e-12	3.06862e-10	NEADT 10
23	ITGA2	7.00079	1.1315	2.54526e-12	3.95141e-10	NEADT 10
24	GMNN	6.73713	1.10116	1.61548e-11	2.2498e-09	NEADT 10
25	PROM2	6.51215	1.29709	7.40812e-11	9.61026e-09	NEADT 10
26	DMKN	6.47412	1.07246	9.53651e-11	1.20462e-08	NEADT 10
27	ITGA6	6.43311	1.02463	1.25016e-10	1.55776e-08	NEADT 10
28	FLRT3	6.40098	1.12677	1.54388e-10	1.89877e-08	NEADT 10
29	TMEM237	6.1119	1.22556	9.84516e-10	1.05349e-07	NEADT 10
30	PART1	5.6882	1.07234	1.28387e-08	1.18617e-06	NEADT 10
31	OBSCN	5.66162	1.14456	1.49947e-08	1.35885e-06	NEADT 10
32	KRTCAP3	5.35234	1.10774	8.68225e-08	6.79512e-06	NEADT 10
33	ALDH4A1	5.05348	1.05812	4.33836e-07	3.05459e-05	NEADT 10
34	LTB4R	5.00643	1.11633	5.54489e-07	3.79134e-05	NEADT 10
35	MEST	4.94551	1.69745	7.59432e-07	5.04689e-05	NEADT 10
36	SIX1	4.84627	1.07348	1.25805e-06	7.94247e-05	NEADT 10
37	TRIB2	4.74247	1.05365	2.11127e-06	0.000126143	NEADT 10
38	ESRP1	4.71438	1.16624	2.42449e-06	0.000142166	NEADT 10
39	LARGE2	4.7117	1.01495	2.45657e-06	0.000143162	NEADT 10
40	IRX3	4.54416	1.14766	5.51546e-06	0.000295929	NEADT 10
41	COL17A1	4.50226	1.18313	6.72345e-06	0.000355704	NEADT 10
42	DSC3	4.50119	1.06964	6.75743e-06	0.000356214	NEADT 10
43	DUOXA1	4.19569	1.69773	2.72045e-05	0.00124759	NEADT 10
44	GEMIN4	4.19087	1.04412	2.77891e-05	0.00126217	NEADT 10
45	CRYM	4.15599	1.10438	3.23882e-05	0.00144678	NEADT 10
46	PLCH2	4.08909	1.10324	4.33064e-05	0.00185571	NEADT 10
47	CRNDE	4.07222	1.00289	4.65672e-05	0.00195996	NEADT 10
48	KCNC2	4.01339	1.83519	5.98537e-05	0.00243791	NEADT 10
49	COL4A6	3.82978	1.04401	0.00012826	0.00465934	NEADT 10
50	IGSF3	3.82579	1.24796	0.000130354	0.00470267	NEADT 10
51	ALDH1L1	3.75032	1.38931	0.000176608	0.00603783	NEADT 10
52	CDCA7L	3.70783	1.19747	0.000209046	0.00690983	NEADT 10
53	TP73	3.70199	1.66788	0.000213912	0.00702166	NEADT 10
54	DLK2	3.70033	1.00429	0.000215322	0.00704352	NEADT 10
55	TFCP2L1	3.67774	1.04047	0.000235309	0.00756666	NEADT 10
56	DUOX1	3.51377	1.18215	0.000441794	0.0126208	NEADT 10
57	PKP2	3.51261	1.10362	0.000443728	0.0126569	NEADT 10
58	CLDN1	3.48461	1.06343	0.00049286	0.0137276	NEADT 10
59	FAT2	3.46952	1.88885	0.00052139	0.0143118	NEADT 10
60	LINC02562	3.45277	1.71216	0.000554871	0.0150347	NEADT 10
61	KCTD1	3.4114	1.1016	0.000646299	0.0170249	NEADT 10
62	PITX1	3.40768	1.06731	0.000655173	0.0172108	NEADT 10
63	BAIAP3	3.33275	1.08072	0.000859924	0.0211519	NEADT 10
64	CPA6	3.27906	1.40592	0.00104152	0.0245352	NEADT 10
65	CYP4B1	3.26689	1.22195	0.00108734	0.0252718	NEADT 10
66	SLC5A1	3.2496	1.23934	0.00115566	0.0262448	NEADT 10
67	TFAP2C	3.11932	1.21099	0.00181268	0.0372809	NEADT 10
68	ARHGEF16	3.07703	1.22606	0.00209071	0.0409848	NEADT 10
69	NTF4	3.07659	1.51314	0.00209385	0.0409848	NEADT 10
70	SHMT1	3.05829	1.01792	0.00222607	0.0430082	NEADT 10
71	PTPN3	3.05653	1.16953	0.00223915	0.0431868	NEADT 10
0	ID1	13.7196	2.54021	7.74628e-43	1.48062e-38	NEADT 1
1	ADIRF	12.7954	2.17643	1.73848e-37	1.19924e-33	NEADT 1
2	BTG2	12.7103	1.52764	5.18523e-37	2.47776e-33	NEADT 1
3	JUNB	12.4395	1.12929	1.59481e-35	6.09665e-32	NEADT 1
4	TGM4	11.6964	3.59959	1.32999e-31	3.17768e-28	NEADT 1
5	MSMB	11.5511	2.30339	7.28713e-31	1.39286e-27	NEADT 1
6	MYH11	10.9587	1.86498	6.03318e-28	8.23701e-25	NEADT 1
7	ID3	10.8986	1.8024	1.17071e-27	1.49179e-24	NEADT 1
8	SLC14A1	10.8639	2.54078	1.71335e-27	2.04681e-24	NEADT 1
9	KRT15	10.8502	2.26945	1.98996e-27	2.23741e-24	NEADT 1
10	TFF1	10.7812	2.71568	4.22274e-27	4.24807e-24	NEADT 1
11	KRT19	10.7646	2.26196	5.05555e-27	4.83159e-24	NEADT 1
12	MYL9	10.6541	1.59953	1.66878e-26	1.51891e-23	NEADT 1
13	SPARCL1	10.6392	1.57502	1.959e-26	1.70201e-23	NEADT 1
14	CSRP1	10.5215	1.41839	6.8743e-26	5.4748e-23	NEADT 1
15	RHOB	10.187	1.13067	2.26756e-24	1.35444e-21	NEADT 1
16	S100A6	10.1111	1.26105	4.93246e-24	2.85694e-21	NEADT 1
17	DCN	10.0591	1.44328	8.37868e-24	4.7103e-21	NEADT 1
18	ACTA2	10.0514	1.61598	9.05867e-24	4.94707e-21	NEADT 1
19	FLNA	10.0443	1.35084	9.73091e-24	5.16657e-21	NEADT 1
20	CD177	10.0353	2.58855	1.06682e-23	5.51116e-21	NEADT 1
21	PCP4	10.0242	1.85295	1.1936e-23	6.00382e-21	NEADT 1
22	IFI6	9.98517	1.82832	1.76993e-23	8.67447e-21	NEADT 1
23	FBLN1	9.95462	1.42849	2.40744e-23	1.12234e-20	NEADT 1
24	MYLK	9.948	1.64017	2.57292e-23	1.17093e-20	NEADT 1
25	DES	9.88935	1.66672	4.63012e-23	2.05814e-20	NEADT 1
26	KRT14	9.82484	2.78161	8.80113e-23	3.73833e-20	NEADT 1
27	KRT5	9.76537	2.23604	1.58528e-22	6.58718e-20	NEADT 1
28	AGR2	9.65727	1.95736	4.57911e-22	1.82344e-19	NEADT 1
29	TPM2	9.60347	1.48511	7.72988e-22	3.01529e-19	NEADT 1
30	PGM5-AS1	9.5765	2.61441	1.00385e-21	3.76226e-19	NEADT 1
31	KRT17	9.54312	1.90138	1.38604e-21	5.09476e-19	NEADT 1
32	SELENOM	9.45668	1.09679	3.17867e-21	1.12513e-18	NEADT 1
33	LGALS1	9.41359	1.26793	4.79464e-21	1.61553e-18	NEADT 1
34	ACTG2	9.34215	1.58624	9.43951e-21	3.11081e-18	NEADT 1
35	SOCS3	9.33825	1.43964	9.79425e-21	3.173e-18	NEADT 1
36	PGM5	9.33333	1.88947	1.02593e-20	3.26827e-18	NEADT 1
37	CNN1	9.01872	1.5148	1.90298e-19	5.51113e-17	NEADT 1
38	TAGLN	9.01078	1.33482	2.0459e-19	5.79388e-17	NEADT 1
39	PTGDS	9.00996	1.3654	2.06123e-19	5.79388e-17	NEADT 1
40	ID2	8.98848	1.42775	2.50668e-19	6.74827e-17	NEADT 1
41	C2orf40	8.93947	1.92187	3.91042e-19	1.03811e-16	NEADT 1
42	ZFP36L1	8.9023	1.12448	5.47007e-19	1.43226e-16	NEADT 1
43	CXCL12	8.86664	1.69273	7.53833e-19	1.94713e-16	NEADT 1
44	DUSP2	8.77719	1.75123	1.67614e-18	4.05541e-16	NEADT 1
45	PAGE4	8.70928	2.32481	3.05824e-18	7.12867e-16	NEADT 1
46	COL6A1	8.6682	1.33848	4.39002e-18	9.98939e-16	NEADT 1
47	KIAA1324	8.63406	1.88954	5.92141e-18	1.31246e-15	NEADT 1
48	MXRA7	8.63305	1.37369	5.97384e-18	1.31246e-15	NEADT 1
49	GSTP1	8.58259	1.23681	9.27633e-18	1.97009e-15	NEADT 1
50	DKK3	8.52734	1.5622	1.49755e-17	3.07786e-15	NEADT 1
51	GJA1	8.31692	1.69792	9.02754e-17	1.77889e-14	NEADT 1
52	KLK11	8.28536	2.03351	1.1775e-16	2.27341e-14	NEADT 1
53	HHIP	8.21978	2.7204	2.03874e-16	3.85827e-14	NEADT 1
54	VSIG2	8.16195	2.1746	3.29661e-16	6.05878e-14	NEADT 1
55	TRIM29	8.13625	2.18352	4.07722e-16	7.4221e-14	NEADT 1
56	LDHB	8.09656	1.38379	5.65363e-16	1.00059e-13	NEADT 1
57	ITM2C	8.07879	1.18215	6.54115e-16	1.13661e-13	NEADT 1
58	TPM1	8.06077	1.09362	7.58125e-16	1.30548e-13	NEADT 1
59	KCNN4	8.00319	1.95222	1.21232e-15	2.06896e-13	NEADT 1
60	GADD45B	7.99652	1.07797	1.27988e-15	2.16493e-13	NEADT 1
61	CALD1	7.9058	1.09837	2.66219e-15	4.38665e-13	NEADT 1
62	SMTN	7.88829	1.36345	3.06364e-15	5.005e-13	NEADT 1
63	COL6A2	7.87241	1.13951	3.47872e-15	5.58758e-13	NEADT 1
64	ELF3	7.86258	1.41958	3.76292e-15	5.9937e-13	NEADT 1
65	PBX1	7.80733	1.52505	5.84104e-15	8.93164e-13	NEADT 1
66	NR4A2	7.79896	1.47626	6.24218e-15	9.46929e-13	NEADT 1
67	VEGFA	7.773	1.21968	7.66487e-15	1.12697e-12	NEADT 1
68	DST	7.70717	1.47771	1.28641e-14	1.86276e-12	NEADT 1
69	TNS1	7.70194	1.39701	1.34017e-14	1.92602e-12	NEADT 1
70	NEFH	7.51868	1.48222	5.53331e-14	7.55455e-12	NEADT 1
71	PPP1R1B	7.46859	1.39112	8.10562e-14	1.0988e-11	NEADT 1
72	LTBP4	7.42084	1.02425	1.16378e-13	1.54476e-11	NEADT 1
73	WFDC2	7.38985	1.82953	1.46998e-13	1.93774e-11	NEADT 1
74	RARRES2	7.38796	1.11953	1.49102e-13	1.95201e-11	NEADT 1
75	COCH	7.34625	2.26022	2.03842e-13	2.63259e-11	NEADT 1
76	FOXF1	7.34008	1.55874	2.13469e-13	2.73842e-11	NEADT 1
77	CRYAB	7.32156	1.65672	2.4511e-13	3.10268e-11	NEADT 1
78	SFN	7.29056	1.37429	3.08665e-13	3.80634e-11	NEADT 1
79	AC020916.1	7.16721	1.38766	7.65405e-13	9.20123e-11	NEADT 1
80	LY6E	7.07215	1.04981	1.52554e-12	1.7889e-10	NEADT 1
81	TUBA1A	7.02962	1.07112	2.0709e-12	2.38453e-10	NEADT 1
82	CAVIN1	7.01091	1.19227	2.36766e-12	2.70991e-10	NEADT 1
83	CRABP2	7.00443	2.12195	2.48002e-12	2.82161e-10	NEADT 1
84	FLNC	6.98061	1.49529	2.93897e-12	3.24714e-10	NEADT 1
85	CDC42EP5	6.90023	1.39184	5.19196e-12	5.63859e-10	NEADT 1
86	C9orf3	6.89871	1.3694	5.24751e-12	5.66672e-10	NEADT 1
[truncated: 2,091 more rows]

## Sheet: Club epithelium
	names	scores	logfoldchanges	pvals	pvals_adj	sample
0	MMP7	13.9613	4.06433	2.6833e-44	4.64613e-40	BPH 3
1	LTF	13.7937	3.32862	2.78047e-43	2.40719e-39	BPH 3
2	PIGR	12.7476	3.96728	3.21447e-37	1.85529e-33	BPH 3
3	SCUBE2	12.5402	3.17267	4.49913e-36	1.94756e-32	BPH 3
4	TACSTD2	12.2904	2.99565	1.02061e-34	3.53439e-31	BPH 3
5	FXYD3	12.1202	2.61143	8.25382e-34	2.38192e-30	BPH 3
6	CLDN4	12.0908	3.4426	1.18132e-33	2.55681e-30	BPH 3
7	SLC44A4	11.7671	3.008	5.76943e-32	1.10998e-28	BPH 3
8	CDH1	11.5856	2.86717	4.87269e-31	6.49005e-28	BPH 3
9	CFB	11.3466	2.92555	7.70664e-30	8.89603e-27	BPH 3
10	TNFAIP2	11.1863	2.61823	4.75796e-29	4.57689e-26	BPH 3
11	SOD2	11.1184	2.64669	1.02139e-28	9.30809e-26	BPH 3
12	ANXA2	10.97	1.47255	5.32717e-28	4.39237e-25	BPH 3
13	BACE2	10.8364	2.54554	2.31504e-27	1.6702e-24	BPH 3
14	PDZK1IP1	10.6871	3.44485	1.1698e-26	7.23393e-24	BPH 3
15	VMP1	10.678	1.87052	1.29061e-26	7.70586e-24	BPH 3
16	KRT15	10.6004	2.23522	2.9661e-26	1.71194e-23	BPH 3
17	CP	10.5719	3.5932	4.0216e-26	2.24626e-23	BPH 3
18	CTSB	10.5099	1.11932	7.77831e-26	4.2088e-23	BPH 3
19	UBD	10.4931	3.4742	9.28999e-26	4.87443e-23	BPH 3
20	SPINT2	10.3804	1.94857	3.04645e-25	1.55145e-22	BPH 3
21	CDH3	10.3312	2.67996	5.09159e-25	2.51888e-22	BPH 3
22	SAA1	10.1787	3.30372	2.46713e-24	1.15455e-21	BPH 3
23	MPZL2	10.1247	2.62971	4.29298e-24	1.90597e-21	BPH 3
24	ST14	10.086	2.55394	6.36853e-24	2.75678e-21	BPH 3
25	ELF3	10.0567	3.12257	8.57947e-24	3.62326e-21	BPH 3
26	WFDC2	10.0485	1.76175	9.32507e-24	3.75497e-21	BPH 3
27	PLA2G2A	10.0456	2.87247	9.6098e-24	3.78168e-21	BPH 3
28	PTPRF	9.97988	1.99382	1.8669e-23	7.18342e-21	BPH 3
29	RARRES1	9.91397	2.33958	3.61963e-23	1.36248e-20	BPH 3
30	NPC2	9.90759	1.40908	3.85855e-23	1.42151e-20	BPH 3
31	SERPINA1	9.88615	2.32569	4.78067e-23	1.72453e-20	BPH 3
32	EPCAM	9.789	2.71037	1.25537e-22	4.34734e-20	BPH 3
33	SCNN1A	9.77736	2.82217	1.4083e-22	4.78132e-20	BPH 3
34	ST6GAL1	9.76744	1.99105	1.55321e-22	5.1719e-20	BPH 3
35	AGR2	9.74886	3.63563	1.86557e-22	6.09478e-20	BPH 3
36	KIAA1324	9.70279	2.74482	2.93368e-22	9.40678e-20	BPH 3
37	SPINT1	9.67782	2.37664	3.74632e-22	1.17941e-19	BPH 3
38	PRAC1	9.59628	2.55402	8.28777e-22	2.56255e-19	BPH 3
39	SAT1	9.59195	1.48639	8.6434e-22	2.62562e-19	BPH 3
40	SOX9	9.54999	2.61423	1.2971e-21	3.87229e-19	BPH 3
41	AL049839.2	9.5436	3.30622	1.37954e-21	4.04859e-19	BPH 3
42	ITGB4	9.49708	2.22314	2.1586e-21	6.22935e-19	BPH 3
43	TNFRSF21	9.48818	2.68943	2.35092e-21	6.67314e-19	BPH 3
44	ATP1B1	9.41532	1.94051	4.71643e-21	1.31718e-18	BPH 3
45	TGM2	9.34998	1.4683	8.76635e-21	2.37171e-18	BPH 3
46	EPS8L2	9.34804	2.1132	8.92848e-21	2.37841e-18	BPH 3
47	MUC1	9.30015	2.75174	1.40248e-20	3.67938e-18	BPH 3
48	SLPI	9.25864	2.807	2.07046e-20	5.27207e-18	BPH 3
49	OLFM4	9.25032	3.01484	2.23824e-20	5.61667e-18	BPH 3
50	CXADR	9.07357	2.33298	1.15177e-19	2.80885e-17	BPH 3
51	GABRP	9.04119	3.47161	1.54977e-19	3.72699e-17	BPH 3
52	S100A11	9.01929	1.18239	1.89304e-19	4.49013e-17	BPH 3
53	KRT23	8.9779	2.83597	2.75979e-19	6.45753e-17	BPH 3
54	DDR1	8.92602	1.89623	4.41617e-19	1.00613e-16	BPH 3
55	DSP	8.90184	2.09157	5.49263e-19	1.20386e-16	BPH 3
56	HES1	8.84072	1.85994	9.51001e-19	2.05832e-16	BPH 3
57	ATP1A1	8.77755	1.56507	1.67072e-18	3.45085e-16	BPH 3
58	KRT8	8.77732	1.9079	1.67411e-18	3.45085e-16	BPH 3
59	MARCKSL1	8.70549	1.82866	3.16219e-18	6.15207e-16	BPH 3
60	TNFSF10	8.6625	1.84306	4.61546e-18	8.87963e-16	BPH 3
61	PLEKHS1	8.6471	3.75976	5.28238e-18	1.0051e-15	BPH 3
62	TSPAN1	8.62156	2.07896	6.60485e-18	1.23462e-15	BPH 3
63	CHI3L2	8.61586	3.36819	6.942e-18	1.27873e-15	BPH 3
64	LAMB3	8.55474	2.19298	1.18137e-17	2.1532e-15	BPH 3
65	KRT18	8.46956	1.86505	2.46327e-17	4.35219e-15	BPH 3
66	ITGB6	8.45051	3.40418	2.90022e-17	5.07245e-15	BPH 3
67	FAT1	8.39589	1.9093	4.62361e-17	7.92652e-15	BPH 3
68	CREB3L1	8.38848	1.87577	4.92458e-17	8.35971e-15	BPH 3
69	F11R	8.38392	2.14271	5.11931e-17	8.6059e-15	BPH 3
70	PLPP2	8.31573	2.84032	9.11881e-17	1.51819e-14	BPH 3
71	ERBB3	8.30364	2.36961	1.00966e-16	1.66497e-14	BPH 3
72	XBP1	8.27833	1.62978	1.24915e-16	2.04047e-14	BPH 3
73	KIAA1522	8.26351	2.14428	1.41455e-16	2.26787e-14	BPH 3
74	KRT17	8.2456	1.94744	1.64329e-16	2.58916e-14	BPH 3
75	FOXA1	8.24549	2.18925	1.64486e-16	2.58916e-14	BPH 3
76	DHCR24	8.24275	1.82546	1.68294e-16	2.62523e-14	BPH 3
77	ENC1	8.22998	2.09598	1.87243e-16	2.89474e-14	BPH 3
78	ANKH	8.21288	1.71993	2.15951e-16	3.30902e-14	BPH 3
79	CD59	8.2009	1.04818	2.38587e-16	3.6238e-14	BPH 3
80	AZGP1	8.19657	1.78051	2.47342e-16	3.72412e-14	BPH 3
81	KLF5	8.18984	2.96227	2.61568e-16	3.90435e-14	BPH 3
82	PERP	8.18049	1.67926	2.82687e-16	4.18352e-14	BPH 3
83	TM4SF1	8.17947	1.76914	2.85105e-16	4.18355e-14	BPH 3
84	PROM2	8.03385	2.29212	9.44607e-16	1.34064e-13	BPH 3
85	CXCL16	7.99405	1.81977	1.30573e-15	1.82328e-13	BPH 3
86	IRF6	7.93989	2.17268	2.02361e-15	2.80311e-13	BPH 3
87	NNMT	7.93556	2.00886	2.09554e-15	2.8797e-13	BPH 3
88	TSPAN13	7.90374	2.06572	2.70653e-15	3.66121e-13	BPH 3
89	CLDN3	7.88994	2.75709	3.02321e-15	4.0579e-13	BPH 3
90	CD9	7.88014	1.34344	3.2702e-15	4.35565e-13	BPH 3
91	SLC4A4	7.87626	2.61405	3.37324e-15	4.45859e-13	BPH 3
92	IFNGR1	7.86463	1.52513	3.7019e-15	4.85594e-13	BPH 3
93	CXCL1	7.82632	3.3141	5.02374e-15	6.54031e-13	BPH 3
94	KRT5	7.79929	1.93349	6.2256e-15	8.0445e-13	BPH 3
95	PI15	7.78686	1.93863	6.86941e-15	8.81066e-13	BPH 3
96	HLA-DRB1	7.77614	1.03125	7.47693e-15	9.44986e-13	BPH 3
97	LXN	7.74923	1.9983	9.24501e-15	1.15998e-12	BPH 3
98	BIRC3	7.70202	1.95192	1.33928e-14	1.66832e-12	BPH 3
99	AGRN	7.69085	1.86459	1.46162e-14	1.80771e-12	BPH 3
100	PRSS8	7.66599	2.38037	1.77457e-14	2.16385e-12	BPH 3
101	ITGA3	7.64387	1.60135	2.10791e-14	2.51322e-12	BPH 3
102	ANXA3	7.64318	2.54597	2.11915e-14	2.51322e-12	BPH 3
103	ERBB2	7.5832	1.58885	3.37123e-14	3.93836e-12	BPH 3
104	SLC26A4	7.58252	2.91117	3.38906e-14	3.93836e-12	BPH 3
105	FLNB	7.57967	1.52352	3.46436e-14	3.99903e-12	BPH 3
106	CRABP2	7.57214	2.88295	3.67115e-14	4.18932e-12	BPH 3
107	CFTR	7.57192	3.3093	3.6776e-14	4.18932e-12	BPH 3
108	CSGALNACT1	7.54603	1.80446	4.48724e-14	5.04523e-12	BPH 3
109	JUP	7.47795	1.6133	7.5488e-14	8.27262e-12	BPH 3
110	EFNA1	7.44774	1.7392	9.49547e-14	1.02474e-11	BPH 3
111	SFN	7.44728	1.45931	9.52835e-14	1.02474e-11	BPH 3
112	LYZ	7.44204	1.32526	9.91454e-14	1.05969e-11	BPH 3
113	PLPP5	7.41558	1.65559	1.21093e-13	1.27074e-11	BPH 3
114	IFNGR2	7.38685	1.50486	1.50353e-13	1.5589e-11	BPH 3
115	LIMK2	7.37225	1.94876	1.67773e-13	1.71892e-11	BPH 3
116	DHRS3	7.2979	1.17386	2.92289e-13	2.97705e-11	BPH 3
117	ZG16B	7.27783	2.22923	3.39225e-13	3.4349e-11	BPH 3
118	PAPSS1	7.2491	1.48762	4.19558e-13	4.19922e-11	BPH 3
119	S100A9	7.17771	2.19476	7.08862e-13	7.05399e-11	BPH 3
120	ADGRG1	7.17236	1.82446	7.37182e-13	7.29389e-11	BPH 3
121	TMEM63A	7.16449	1.68524	7.80782e-13	7.66984e-11	BPH 3
122	CD47	7.16392	1.2905	7.84038e-13	7.66984e-11	BPH 3
123	TSTD1	7.14818	1.74907	8.79352e-13	8.55392e-11	BPH 3
124	KRT14	7.14271	1.50039	9.15101e-13	8.85194e-11	BPH 3
125	SAA2	7.12583	4.02042	1.03454e-12	9.95174e-11	BPH 3
126	ID1	7.12469	1.36311	1.04314e-12	9.97903e-11	BPH 3
127	ASS1	7.11682	2.11005	1.10443e-12	1.05073e-10	BPH 3
128	NCOA7	7.08375	1.81774	1.40301e-12	1.32749e-10	BPH 3
129	GALNT7	7.06779	1.99151	1.5742e-12	1.47337e-10	BPH 3
130	CX3CL1	7.05468	1.57778	1.73002e-12	1.59337e-10	BPH 3
131	ROBO1	7.00188	1.81292	2.52549e-12	2.28947e-10	BPH 3
132	CLDN7	6.99367	3.07945	2.67785e-12	2.41495e-10	BPH 3
133	C1RL	6.98044	1.48472	2.9425e-12	2.63986e-10	BPH 3
134	TNFRSF12A	6.94977	1.64301	3.65884e-12	3.24886e-10	BPH 3
135	BCL3	6.94806	1.51666	3.70346e-12	3.26564e-10	BPH 3
136	TM7SF3	6.9476	1.58941	3.71545e-12	3.26564e-10	BPH 3
137	SLC14A1	6.92845	1.44411	4.25489e-12	3.72088e-10	BPH 3
138	BCAM	6.92525	1.35122	4.35197e-12	3.78665e-10	BPH 3
139	MICALL2	6.91203	1.59477	4.77782e-12	4.13639e-10	BPH 3
140	WWC1	6.90632	2.57996	4.97373e-12	4.28458e-10	BPH 3
141	FOXQ1	6.89903	3.19846	5.23602e-12	4.4882e-10	BPH 3
142	CLDN1	6.89572	3.31702	5.35929e-12	4.57124e-10	BPH 3
143	TXNDC17	6.88797	1.41633	5.6596e-12	4.80372e-10	BPH 3
144	EGFR	6.87098	1.51522	6.37646e-12	5.35963e-10	BPH 3
145	TMC4	6.86824	2.29494	6.49996e-12	5.41956e-10	BPH 3
146	THSD4	6.86801	1.52431	6.51036e-12	5.41956e-10	BPH 3
147	NEDD4L	6.84133	1.92672	7.84628e-12	6.46945e-10	BPH 3
148	CEACAM1	6.81875	2.50919	9.18365e-12	7.53625e-10	BPH 3
149	CCL2	6.7761	1.60447	1.23461e-11	1.00363e-09	BPH 3
150	SLC39A6	6.76835	1.44239	1.30261e-11	1.05396e-09	BPH 3
151	FAM3B	6.75535	2.69308	1.42492e-11	1.14225e-09	BPH 3
152	MAL2	6.74623	3.5005	1.5174e-11	1.21077e-09	BPH 3
153	B4GALT1	6.73779	1.32317	1.60816e-11	1.27731e-09	BPH 3
154	PLA1A	6.71692	2.32727	1.85605e-11	1.46747e-09	BPH 3
155	BHLHE40	6.70905	1.36465	1.95892e-11	1.54176e-09	BPH 3
156	TRAM1	6.6899	1.1566	2.2333e-11	1.74187e-09	BPH 3
157	NUDT4	6.67496	1.29824	2.47303e-11	1.92021e-09	BPH 3
158	TRAF4	6.67279	1.93127	2.50983e-11	1.94008e-09	BPH 3
159	FAM84A	6.66823	2.46366	2.58907e-11	1.99243e-09	BPH 3
160	SC5D	6.65717	1.35321	2.79152e-11	2.13872e-09	BPH 3
161	SPIB	6.64052	1.86796	3.12577e-11	2.38426e-09	BPH 3
162	KCNQ1	6.6387	2.52212	3.1647e-11	2.40336e-09	BPH 3
163	CHL1	6.62296	2.69192	3.52076e-11	2.66209e-09	BPH 3
164	NCEH1	6.60415	2.538	3.99817e-11	3.00993e-09	BPH 3
165	SERINC5	6.58248	1.50891	4.62666e-11	3.4435e-09	BPH 3
166	SMCO4	6.57701	1.80578	4.80015e-11	3.5519e-09	BPH 3
167	RNF144B	6.57541	2.30552	4.85193e-11	3.57495e-09	BPH 3
168	CRACR2B	6.57176	2.3677	4.97237e-11	3.64816e-09	BPH 3
169	SORL1	6.56788	1.2324	5.10353e-11	3.72859e-09	BPH 3
170	DEPP1	6.56127	1.97865	5.33514e-11	3.88142e-09	BPH 3
171	VAMP8	6.55363	1.26629	5.61549e-11	4.0683e-09	BPH 3
172	AP1M2	6.53014	2.49376	6.57082e-11	4.74057e-09	BPH 3
173	FAM3D	6.52615	3.80795	6.74822e-11	4.84836e-09	BPH 3
174	PODXL	6.50197	1.72961	7.92724e-11	5.64857e-09	BPH 3
175	STAP2	6.48624	1.62535	8.80058e-11	6.16931e-09	BPH 3
176	SERINC2	6.47484	2.01185	9.49152e-11	6.62684e-09	BPH 3
177	ESRP1	6.46503	2.55799	1.01279e-10	7.04278e-09	BPH 3
178	TYMP	6.45545	1.14365	1.07897e-10	7.47297e-09	BPH 3
179	CD24	6.45317	1.24413	1.09534e-10	7.55613e-09	BPH 3
180	GLUL	6.43675	1.02861	1.22059e-10	8.32067e-09	BPH 3
181	TMC5	6.4152	3.45763	1.4064e-10	9.54972e-09	BPH 3
182	CXCL2	6.39399	3.68455	1.61614e-10	1.08885e-08	BPH 3
183	SDC1	6.37403	1.29665	1.84121e-10	1.23568e-08	BPH 3
184	NANS	6.36343	1.44241	1.97299e-10	1.31394e-08	BPH 3
185	PTGS2	6.36058	2.10462	2.00996e-10	1.33343e-08	BPH 3
186	SH3YL1	6.35476	1.44315	2.08749e-10	1.37958e-08	BPH 3
187	CYP27A1	6.34678	1.2841	2.19868e-10	1.44753e-08	BPH 3
188	HSPA5	6.33789	1.01292	2.32939e-10	1.52202e-08	BPH 3
189	ARRDC3	6.33435	1.26413	2.38342e-10	1.55132e-08	BPH 3
190	TAP1	6.33321	1.2555	2.40111e-10	1.55132e-08	BPH 3
191	ADAM9	6.33196	1.4062	2.42072e-10	1.55817e-08	BPH 3
192	MUC3A	6.32386	3.21427	2.55108e-10	1.636e-08	BPH 3
193	FBXO32	6.3209	1.2961	2.60052e-10	1.66155e-08	BPH 3
194	RHOV	6.30949	3.25436	2.79952e-10	1.77559e-08	BPH 3
195	EPS8L1	6.30607	2.48767	2.86207e-10	1.79553e-08	BPH 3
196	CYB5A	6.30379	1.35219	2.90452e-10	1.81559e-08	BPH 3
197	AFDN	6.2982	1.4172	3.01115e-10	1.87547e-08	BPH 3
198	PSME2	6.28555	1.15279	3.26703e-10	2.02755e-08	BPH 3
199	BICDL2	6.27893	3.13637	3.40905e-10	2.10813e-08	BPH 3
200	SUSD6	6.2689	1.36408	3.63612e-10	2.24055e-08	BPH 3
201	FBP1	6.26308	1.87793	3.77441e-10	2.31751e-08	BPH 3
202	PAPLN	6.2502	1.49121	4.09935e-10	2.50814e-08	BPH 3
203	HES4	6.23537	1.29563	4.50702e-10	2.74786e-08	BPH 3
204	PTPRK	6.23207	1.52541	4.60322e-10	2.78891e-08	BPH 3
205	RIPK4	6.23195	2.41779	4.60658e-10	2.78891e-08	BPH 3
206	BCL2L1	6.22671	1.30176	4.76341e-10	2.87381e-08	BPH 3
207	UGDH	6.21268	1.26405	5.2088e-10	3.13161e-08	BPH 3
208	ATP8B1	6.19729	2.00991	5.74446e-10	3.42984e-08	BPH 3
209	TRIM29	6.1966	1.4602	5.76947e-10	3.43294e-08	BPH 3
210	PDIA6	6.19466	1.03962	5.84093e-10	3.46355e-08	BPH 3
211	RAPH1	6.17585	1.86542	6.58086e-10	3.87577e-08	BPH 3
212	PPP1R1B	6.15453	1.66844	7.53023e-10	4.40493e-08	BPH 3
213	PPL	6.13993	1.69787	8.25577e-10	4.81308e-08	BPH 3
214	PLXNB1	6.13001	1.30321	8.78737e-10	5.07178e-08	BPH 3
215	MPZL1	6.1218	1.22159	9.25243e-10	5.32246e-08	BPH 3
216	TNFRSF10B	6.08873	1.80116	1.13809e-09	6.50365e-08	BPH 3
217	SEC11C	6.0714	1.17692	1.26801e-09	7.22224e-08	BPH 3
218	TFG	6.04403	1.18399	1.5031e-09	8.4776e-08	BPH 3
219	PRSS22	6.03491	2.9466	1.59052e-09	8.94153e-08	BPH 3
220	BAIAP2L1	6.03229	2.41848	1.61656e-09	9.05849e-08	BPH 3
221	SGPL1	6.02168	1.30518	1.72614e-09	9.64134e-08	BPH 3
222	LAMA5	6.02088	1.1789	1.73468e-09	9.65786e-08	BPH 3
223	DRAM1	6.02009	1.46658	1.74325e-09	9.6745e-08	BPH 3
224	DSC3	6.01188	2.37211	1.8339e-09	1.01127e-07	BPH 3
225	TMPRSS2	5.99637	1.23593	2.01781e-09	1.10915e-07	BPH 3
226	NECTIN2	5.99112	1.12637	2.08399e-09	1.1383e-07	BPH 3
227	SLC11A2	5.98531	1.32131	2.15983e-09	1.17316e-07	BPH 3
228	KRTCAP3	5.98519	2.40722	2.16135e-09	1.17316e-07	BPH 3
229	RARRES3	5.98382	1.15272	2.17959e-09	1.17936e-07	BPH 3
230	AUTS2	5.97926	1.43112	2.2415e-09	1.20533e-07	BPH 3
231	CEMIP2	5.92955	1.87034	3.03774e-09	1.61842e-07	BPH 3
232	ATP2C1	5.92898	1.14374	3.04831e-09	1.61906e-07	BPH 3
233	ACSL5	5.91381	1.66519	3.34285e-09	1.76468e-07	BPH 3
234	TRPM4	5.90389	1.34611	3.55031e-09	1.8685e-07	BPH 3
235	NFIB	5.89203	1.18346	3.81481e-09	1.99695e-07	BPH 3
236	CLMN	5.86272	1.72167	4.55335e-09	2.3676e-07	BPH 3
237	SHROOM3	5.86181	1.87727	4.57844e-09	2.37352e-07	BPH 3
238	SQOR	5.85144	1.54745	4.87349e-09	2.50399e-07	BPH 3
239	CNDP2	5.84676	1.14182	5.0124e-09	2.56774e-07	BPH 3
240	MB	5.84288	3.40696	5.13051e-09	2.61458e-07	BPH 3
241	SLC5A6	5.84277	1.56424	5.13402e-09	2.61458e-07	BPH 3
242	PTGES	5.84083	2.04206	5.19413e-09	2.63743e-07	BPH 3
243	HLA-DMA	5.83467	1.00036	5.38962e-09	2.72074e-07	BPH 3
244	LYN	5.8219	1.2728	5.81819e-09	2.92854e-07	BPH 3
245	CTNND1	5.81871	1.11798	5.9304e-09	2.97637e-07	BPH 3
246	S100A16	5.81574	1.36642	6.03648e-09	3.02086e-07	BPH 3
247	RAB25	5.81027	2.17868	6.2372e-09	3.11231e-07	BPH 3
248	ETV6	5.80731	1.46202	6.34862e-09	3.1588e-07	BPH 3
249	GADD45A	5.80411	1.60092	6.47077e-09	3.20118e-07	BPH 3
250	RASSF7	5.7902	1.52379	7.03022e-09	3.46804e-07	BPH 3
251	IER5	5.78918	1.23162	7.0733e-09	3.47938e-07	BPH 3
252	RPRD1B	5.78518	1.32708	7.24331e-09	3.55291e-07	BPH 3
253	PDXK	5.77401	1.15559	7.74073e-09	3.77551e-07	BPH 3
254	COLCA1	5.76785	1.3521	8.02886e-09	3.90505e-07	BPH 3
255	GPRC5A	5.76204	3.59565	8.31053e-09	4.03073e-07	BPH 3
256	AXIN2	5.7528	1.26123	8.77776e-09	4.23362e-07	BPH 3
257	GOLM1	5.7528	1.4048	8.77776e-09	4.23362e-07	BPH 3
258	CHKA	5.75189	1.84346	8.82527e-09	4.24471e-07	BPH 3
259	RAB11FIP1	5.74664	1.75474	9.10333e-09	4.34519e-07	BPH 3
260	LGMN	5.74653	1.18684	9.10947e-09	4.34519e-07	BPH 3
261	DSG2	5.73969	1.3262	9.48522e-09	4.512e-07	BPH 3
262	GDF15	5.73022	2.88829	1.003e-08	4.75805e-07	BPH 3
263	SULF2	5.72726	1.29923	1.02068e-08	4.82869e-07	BPH 3
264	TRIB1	5.72144	1.59858	1.05624e-08	4.98333e-07	BPH 3
265	TFAP2A	5.70536	2.34844	1.16095e-08	5.46248e-07	BPH 3
266	FAM96A	5.69259	1.30968	1.25125e-08	5.85553e-07	BPH 3
267	PPP1R13L	5.68256	1.93385	1.32696e-08	6.19306e-07	BPH 3
268	SHROOM1	5.6805	1.61415	1.34298e-08	6.25099e-07	BPH 3
269	FAM83H	5.67594	2.14868	1.37926e-08	6.36852e-07	BPH 3
270	TPD52	5.6634	1.45921	1.48403e-08	6.83402e-07	BPH 3
271	ST6GALNAC1	5.6553	2.57179	1.55571e-08	7.14511e-07	BPH 3
272	LLGL2	5.65416	2.02546	1.56607e-08	7.17367e-07	BPH 3
273	EIF2AK1	5.65268	1.09665	1.57964e-08	7.21675e-07	BPH 3
274	RCC2	5.6488	1.33479	1.61568e-08	7.36196e-07	BPH 3
275	ATP2C2	5.64538	3.36653	1.64814e-08	7.49015e-07	BPH 3
276	PIEZO1	5.64413	1.09316	1.66019e-08	7.5252e-07	BPH 3
277	SLC15A2	5.64333	1.67409	1.66791e-08	7.54045e-07	BPH 3
278	HOXB13	5.63649	1.14023	1.73552e-08	7.80533e-07	BPH 3
279	LPCAT3	5.63558	1.17932	1.74473e-08	7.82644e-07	BPH 3
280	PDIA4	5.63375	1.00227	1.7633e-08	7.88929e-07	BPH 3
281	VSIG2	5.63033	2.58145	1.79864e-08	8.02664e-07	BPH 3
282	GALNT18	5.60388	1.83411	2.0961e-08	9.33007e-07	BPH 3
283	ATP13A3	5.59088	1.02036	2.25925e-08	1.00305e-06	BPH 3
284	ITGAV	5.56214	1.00376	2.66484e-08	1.17708e-06	BPH 3
285	SLC25A29	5.56123	1.13384	2.67881e-08	1.18024e-06	BPH 3
286	C12orf49	5.5561	1.71398	2.75872e-08	1.21237e-06	BPH 3
287	NPAS2	5.54629	1.89782	2.91792e-08	1.27585e-06	BPH 3
288	FHL2	5.53204	1.01118	3.16532e-08	1.38054e-06	BPH 3
289	LIMA1	5.52428	1.27845	3.30832e-08	1.43929e-06	BPH 3
290	SP1	5.52178	1.11851	3.35592e-08	1.45633e-06	BPH 3
291	ASCC3	5.50878	1.23341	3.61338e-08	1.54865e-06	BPH 3
292	NTN4	5.50786	1.07037	3.63215e-08	1.55285e-06	BPH 3
293	PYCR2	5.50672	1.09837	3.65574e-08	1.55909e-06	BPH 3
294	EBF4	5.50342	1.0447	3.72501e-08	1.58473e-06	BPH 3
295	RAP1GAP	5.50125	2.8028	3.77108e-08	1.59959e-06	BPH 3
296	IFNAR1	5.50091	1.13714	3.77841e-08	1.59959e-06	BPH 3
297	TMEM30B	5.49783	1.43498	3.84496e-08	1.62379e-06	BPH 3
298	ARHGEF37	5.49418	1.2925	3.9253e-08	1.64967e-06	BPH 3
299	GATA3	5.49327	1.76933	3.94564e-08	1.65421e-06	BPH 3
300	TM9SF4	5.48643	1.12001	4.10147e-08	1.71539e-06	BPH 3
301	C1orf116	5.48563	2.06549	4.12004e-08	1.719e-06	BPH 3
302	PDLIM1	5.44857	1.01262	5.07769e-08	2.09334e-06	BPH 3
303	HLA-DRB5	5.44857	1.06928	5.07769e-08	2.09334e-06	BPH 3
304	FOSL2	5.44857	1.04645	5.07769e-08	2.09334e-06	BPH 3
305	TTYH3	5.44652	1.31594	5.13661e-08	2.1126e-06	BPH 3
306	ITPR3	5.43831	1.55297	5.37897e-08	2.20703e-06	BPH 3
307	GALNT3	5.4358	2.20116	5.45521e-08	2.23302e-06	BPH 3
308	ACHE	5.43466	2.44497	5.49021e-08	2.24205e-06	BPH 3
309	CITED4	5.42417	1.16523	5.82258e-08	2.37219e-06	BPH 3
310	ACAA1	5.41938	1.06234	5.98072e-08	2.4309e-06	BPH 3
311	PROM1	5.3968	3.96149	6.78404e-08	2.73813e-06	BPH 3
312	KCNN4	5.38939	1.65958	7.06985e-08	2.84685e-06	BPH 3
313	RGL2	5.37741	1.10726	7.55635e-08	3.03569e-06	BPH 3
314	PI3	5.37103	2.81102	7.82891e-08	3.12345e-06	BPH 3
315	ACSL1	5.37103	1.18538	7.82891e-08	3.12345e-06	BPH 3
316	TRAK1	5.36122	1.20862	8.26611e-08	3.29029e-06	BPH 3
317	SGK1	5.35541	1.49898	8.53646e-08	3.36694e-06	BPH 3
318	ADAM10	5.33625	1.07258	9.48891e-08	3.70882e-06	BPH 3
319	RGCC	5.33066	1.15838	9.78557e-08	3.81615e-06	BPH 3
320	FARP1	5.32507	1.08107	1.00912e-07	3.9265e-06	BPH 3
321	PRR15L	5.32154	2.45146	1.02893e-07	3.9946e-06	BPH 3
322	HOXA9	5.32108	1.96096	1.03151e-07	3.99567e-06	BPH 3
323	WNK2	5.31059	1.53329	1.0927e-07	4.22322e-06	BPH 3
324	SH3BP4	5.30261	2.05556	1.14159e-07	4.40235e-06	BPH 3
325	DENND2D	5.30033	1.24937	1.15594e-07	4.4478e-06	BPH 3
326	NEDD9	5.29805	1.28026	1.17047e-07	4.49371e-06	BPH 3
327	ALDH7A1	5.29086	1.01569	1.21739e-07	4.66353e-06	BPH 3
328	ABHD12	5.28596	1.01572	1.25046e-07	4.77963e-06	BPH 3
329	BCAP29	5.28516	1.08497	1.25593e-07	4.78994e-06	BPH 3
330	ABHD17C	5.27946	1.46654	1.29564e-07	4.91973e-06	BPH 3
331	ARNT2	5.27798	1.85825	1.30616e-07	4.94883e-06	BPH 3
332	TMEM45B	5.26783	3.87841	1.38045e-07	5.20752e-06	BPH 3
333	SBNO2	5.25928	1.08983	1.44621e-07	5.43193e-06	BPH 3
334	SLC9A7	5.24947	1.89929	1.52536e-07	5.70444e-06	BPH 3
335	DAB2IP	5.24799	1.12148	1.53768e-07	5.73812e-06	BPH 3
336	SLC37A1	5.24696	1.79795	1.54626e-07	5.75776e-06	BPH 3
337	ARHGAP8	5.2456	2.33695	1.55779e-07	5.78821e-06	BPH 3
338	COL22A1	5.24445	2.42695	1.56745e-07	5.81165e-06	BPH 3
339	MAP3K13	5.22689	1.21889	1.72381e-07	6.37773e-06	BPH 3
340	ZNF217	5.22644	1.06451	1.72807e-07	6.37984e-06	BPH 3
341	FNBP1L	5.21891	1.57544	1.79977e-07	6.61635e-06	BPH 3
342	GMPR	5.21754	1.83752	1.81311e-07	6.65128e-06	BPH 3
343	MIA2	5.2164	1.49632	1.8243e-07	6.67819e-06	BPH 3
344	STEAP1	5.21412	1.31132	1.84689e-07	6.7466e-06	BPH 3
345	USP31	5.21139	1.53727	1.87435e-07	6.8164e-06	BPH 3
346	SEMA4B	5.21104	1.18057	1.87781e-07	6.8164e-06	BPH 3
347	ENOSF1	5.20842	1.40482	1.90454e-07	6.89897e-06	BPH 3
348	ITGB8	5.20762	1.75015	1.91275e-07	6.91256e-06	BPH 3
349	PPFIBP2	5.20728	1.51449	1.91628e-07	6.91256e-06	BPH 3
350	HLA-DOA	5.20603	1.01873	1.92927e-07	6.93055e-06	BPH 3
351	ASAP3	5.20603	1.2946	1.92927e-07	6.93055e-06	BPH 3
352	KIAA1217	5.20135	1.43464	1.97844e-07	7.07784e-06	BPH 3
353	SCCPDH	5.19462	1.17412	2.05134e-07	7.27848e-06	BPH 3
354	ITGA2	5.19417	1.19747	2.05638e-07	7.28142e-06	BPH 3
355	LPAR6	5.17855	1.01681	2.23622e-07	7.88599e-06	BPH 3
356	IFFO2	5.17421	1.49827	2.28874e-07	8.05479e-06	BPH 3
357	LCN2	5.17102	2.24221	2.3282e-07	8.17703e-06	BPH 3
358	ANKRD50	5.16817	1.14116	2.36398e-07	8.28591e-06	BPH 3
359	RNF145	5.16714	1.0465	2.377e-07	8.31469e-06	BPH 3
360	NUDT14	5.16053	1.36723	2.46253e-07	8.59651e-06	BPH 3
361	SDC4	5.15893	1.08678	2.48362e-07	8.65268e-06	BPH 3
362	CD2AP	5.15597	1.12672	2.52324e-07	8.77308e-06	BPH 3
363	STEAP3	5.14513	1.8032	2.67328e-07	9.25758e-06	BPH 3
364	TMEM159	5.13886	1.11437	2.76405e-07	9.53378e-06	BPH 3
365	LAMC2	5.1367	2.37745	2.79609e-07	9.57967e-06	BPH 3
366	UAP1	5.13647	1.11921	2.79949e-07	9.57967e-06	BPH 3
367	IGF1R	5.11651	1.16523	3.11235e-07	1.06083e-05	BPH 3
368	NLRP2	5.10956	2.25519	3.22914e-07	1.09848e-05	BPH 3
369	HSBP1L1	5.10762	1.81421	3.26243e-07	1.10763e-05	BPH 3
370	SMARCA4	5.10454	1.01687	3.31599e-07	1.12361e-05	BPH 3
371	MME	5.10101	1.13577	3.37854e-07	1.14257e-05	BPH 3
372	DUSP23	5.09302	1.29598	3.52398e-07	1.18023e-05	BPH 3
373	ARRDC1	5.08801	1.13332	3.61848e-07	1.20488e-05	BPH 3
374	CPD	5.08675	1.01381	3.64248e-07	1.21055e-05	BPH 3
375	PON2	5.07466	1.10665	3.8818e-07	1.2827e-05	BPH 3
376	TMEM178A	5.07352	2.20331	3.90514e-07	1.28795e-05	BPH 3
377	AHR	5.07295	1.03098	3.91687e-07	1.28936e-05	BPH 3
378	MYO6	5.06634	1.13381	4.05536e-07	1.33242e-05	BPH 3
379	SS18	5.05881	1.05134	4.21871e-07	1.38085e-05	BPH 3
380	FRMD4A	5.05585	1.43997	4.28479e-07	1.39983e-05	BPH 3
381	HOMER2	5.05015	1.26743	4.41467e-07	1.43684e-05	BPH 3
382	ATL2	5.04547	1.17031	4.52401e-07	1.46691e-05	BPH 3
383	CYP4B1	5.04228	2.20497	4.60017e-07	1.48604e-05	BPH 3
384	GPR107	5.03989	1.00066	4.6581e-07	1.50196e-05	BPH 3
385	TP53INP1	5.03202	1.00266	4.85345e-07	1.55914e-05	BPH 3
386	COL17A1	4.99975	1.33101	5.74055e-07	1.82381e-05	BPH 3
387	MYO5C	4.99861	2.20427	5.7746e-07	1.83127e-05	BPH 3
388	ALCAM	4.99245	1.24281	5.96184e-07	1.88375e-05	BPH 3
389	PLCH2	4.98926	1.99532	6.06121e-07	1.91156e-05	BPH 3
390	DSC2	4.98891	2.12871	6.07196e-07	1.91156e-05	BPH 3
391	TTC19	4.98048	1.40633	6.3428e-07	1.986e-05	BPH 3
392	OCIAD2	4.97671	1.25129	6.46731e-07	2.02132e-05	BPH 3
393	RARG	4.96942	1.22498	6.71551e-07	2.08385e-05	BPH 3
394	RASGEF1B	4.9685	1.89909	6.74718e-07	2.08993e-05	BPH 3
395	ENTPD5	4.96725	1.58397	6.79095e-07	2.09974e-05	BPH 3
396	CLDN12	4.95528	1.6727	7.22279e-07	2.22928e-05	BPH 3
397	KLF3	4.93179	1.00835	8.14814e-07	2.50151e-05	BPH 3
398	TNS3	4.92814	1.07973	8.30176e-07	2.53072e-05	BPH 3
399	RAB17	4.92586	2.80664	8.39919e-07	2.55592e-05	BPH 3
400	GPNMB	4.92323	1.01767	8.51259e-07	2.58136e-05	BPH 3
401	CASP3	4.92072	1.57546	8.62244e-07	2.6101e-05	BPH 3
402	RIN2	4.91947	1.07216	8.67788e-07	2.62229e-05	BPH 3
403	RAB24	4.91901	1.23367	8.69812e-07	2.62232e-05	BPH 3
404	SLC12A2	4.91879	1.06909	8.70826e-07	2.62232e-05	BPH 3
405	HAPLN3	4.91445	1.35979	8.90307e-07	2.66707e-05	BPH 3
406	ANK3	4.91354	1.27487	8.94462e-07	2.67339e-05	BPH 3
407	LAP3	4.90168	1.05786	9.50198e-07	2.82207e-05	BPH 3
408	NT5C2	4.89324	1.01221	9.91876e-07	2.93578e-05	BPH 3
409	MYH14	4.89279	2.12577	9.94178e-07	2.93758e-05	BPH 3
410	TRAFD1	4.89165	1.25932	9.99957e-07	2.94962e-05	BPH 3
411	VPS25	4.87842	1.04692	1.06939e-06	3.1384e-05	BPH 3
412	RNF207	4.86645	1.69377	1.13623e-06	3.31208e-05	BPH 3
413	LSR	4.86109	1.40427	1.16743e-06	3.37872e-05	BPH 3
414	PIM3	4.86063	1.07443	1.17012e-06	3.37872e-05	BPH 3
415	DTX3L	4.85379	1.18311	1.21125e-06	3.48384e-05	BPH 3
416	ITPA	4.84284	1.05875	1.27995e-06	3.65715e-05	BPH 3
417	TWF1	4.83954	1.06897	1.30143e-06	3.7124e-05	BPH 3
418	TSPAN15	4.83714	1.26354	1.3172e-06	3.74935e-05	BPH 3
419	TCIM	4.83691	1.45145	1.31871e-06	3.74935e-05	BPH 3
420	GMNN	4.82369	1.61993	1.4093e-06	4.00033e-05	BPH 3
421	TSPAN8	4.82186	1.00259	1.42225e-06	4.0239e-05	BPH 3
422	SATB1	4.82049	1.26948	1.43204e-06	4.045e-05	BPH 3
423	TP63	4.81798	1.65482	1.45016e-06	4.0895e-05	BPH 3
424	TMOD3	4.8173	1.05897	1.45514e-06	4.09022e-05	BPH 3
425	ICA1	4.80476	1.88093	1.5494e-06	4.34812e-05	BPH 3
426	SERPINF2	4.8027	1.36775	1.56537e-06	4.38583e-05	BPH 3
427	CADPS2	4.79506	1.04695	1.62623e-06	4.54898e-05	BPH 3
428	SNCAIP	4.78594	2.57536	1.70188e-06	4.73002e-05	BPH 3
429	VPS37B	4.78355	1.27663	1.72229e-06	4.77143e-05	BPH 3
430	TSPAN6	4.78195	1.20574	1.73603e-06	4.78923e-05	BPH 3
431	ALDH4A1	4.78035	1.19288	1.74987e-06	4.81701e-05	BPH 3
432	EPSTI1	4.77773	1.15727	1.77284e-06	4.8725e-05	BPH 3
433	INTS10	4.77306	1.06817	1.81451e-06	4.97913e-05	BPH 3
434	KDM5B	4.745	1.09743	2.08501e-06	5.65862e-05	BPH 3
435	TRIB2	4.74295	1.12471	2.10626e-06	5.68953e-05	BPH 3
436	TNS4	4.7401	1.89069	2.13611e-06	5.76118e-05	BPH 3
437	PAN2	4.7385	1.30864	2.15301e-06	5.79772e-05	BPH 3
438	ABCC3	4.73714	1.83712	2.16759e-06	5.82792e-05	BPH 3
439	ABCC1	4.7263	1.14121	2.28643e-06	6.10009e-05	BPH 3
440	SOX4	4.72562	1.01367	2.29415e-06	6.11125e-05	BPH 3
441	CRNDE	4.71958	2.06646	2.36337e-06	6.27633e-05	BPH 3
442	PDIA5	4.7173	1.85573	2.39e-06	6.32766e-05	BPH 3
443	INAVA	4.71604	2.63705	2.40478e-06	6.35706e-05	BPH 3
444	HIBCH	4.71182	1.26291	2.45512e-06	6.47037e-05	BPH 3
445	AMOT	4.70293	2.11552	2.56457e-06	6.72811e-05	BPH 3
446	PAK4	4.69449	1.42512	2.67273e-06	6.98014e-05	BPH 3
447	EDN1	4.67864	1.65231	2.88785e-06	7.51926e-05	BPH 3
448	ALG2	4.67396	1.06342	2.95441e-06	7.65802e-05	BPH 3
449	CASZ1	4.67225	1.46972	2.97913e-06	7.71055e-05	BPH 3
450	TGIF1	4.67157	1.11621	2.98907e-06	7.72473e-05	BPH 3
451	RNF43	4.66952	2.06116	3.01909e-06	7.79068e-05	BPH 3
452	TMEM9B	4.66724	1.09424	3.05278e-06	7.83396e-05	BPH 3
453	CRLS1	4.6661	1.08891	3.06976e-06	7.83396e-05	BPH 3
454	SCRIB	4.66587	1.07954	3.07317e-06	7.83396e-05	BPH 3
455	TRADD	4.66564	1.0631	3.07658e-06	7.83396e-05	BPH 3
456	ATP11A	4.66153	1.44702	3.1386e-06	7.95678e-05	BPH 3
457	FAHD2A	4.65561	1.29394	3.2303e-06	8.17729e-05	BPH 3
458	SLC34A2	4.65492	4.46288	3.24105e-06	8.19251e-05	BPH 3
459	WASHC2A	4.65355	1.54011	3.26264e-06	8.22308e-05	BPH 3
460	TMEM125	4.64956	1.64976	3.32641e-06	8.37162e-05	BPH 3
461	HIVEP3	4.64648	1.59949	3.37642e-06	8.46059e-05	BPH 3
462	NECTIN1	4.64534	1.54179	3.39512e-06	8.48473e-05	BPH 3
463	MYO1B	4.64511	1.34836	3.39888e-06	8.48473e-05	BPH 3
464	JPT2	4.645	1.05046	3.40075e-06	8.48473e-05	BPH 3
465	LRG1	4.64454	2.95325	3.40827e-06	8.49126e-05	BPH 3
466	KHNYN	4.6442	1.0698	3.41393e-06	8.49312e-05	BPH 3
467	TMEM54	4.6369	1.33373	3.53666e-06	8.78582e-05	BPH 3
468	KRT19	4.63599	1.74213	3.55229e-06	8.81202e-05	BPH 3
469	SIRT7	4.632	1.07312	3.62148e-06	8.94521e-05	BPH 3
470	COMMD2	4.63098	1.02421	3.63948e-06	8.97686e-05	BPH 3
471	USP54	4.62835	1.96168	3.68587e-06	9.06545e-05	BPH 3
472	PGM3	4.62733	1.01766	3.70417e-06	9.09755e-05	BPH 3
473	SPG11	4.62687	1.05665	3.71233e-06	9.10182e-05	BPH 3
474	AL591895.1	4.62664	1.41858	3.71642e-06	9.10182e-05	BPH 3
475	LINC02009	4.62037	3.91989	3.83056e-06	9.34171e-05	BPH 3
476	ACSM3	4.61934	1.41832	3.84955e-06	9.37195e-05	BPH 3
477	SLC22A23	4.61558	1.74547	3.91997e-06	9.51954e-05	BPH 3
478	HMGCL	4.61501	1.13683	3.93075e-06	9.53234e-05	BPH 3
479	CROT	4.61136	1.13456	4.00039e-06	9.67125e-05	BPH 3
480	PSTPIP2	4.61113	1.7771	4.00479e-06	9.67125e-05	BPH 3
481	LIPA	4.60783	1.00874	4.06899e-06	9.78536e-05	BPH 3
482	CDC14A	4.60247	1.61539	4.17515e-06	9.99898e-05	BPH 3
483	SHB	4.60121	1.49162	4.20037e-06	0.000100455	BPH 3
484	GCLC	4.58399	1.08451	4.56176e-06	0.000108053	BPH 3
485	NEK6	4.58354	1.53864	4.57172e-06	0.000108141	BPH 3
486	DEFB1	4.57738	3.26877	4.70833e-06	0.000111039	BPH 3
487	VTA1	4.57613	1.02697	4.73664e-06	0.000111433	BPH 3
488	KIAA1671	4.57385	1.08254	4.78852e-06	0.000112501	BPH 3
489	TMEM106C	4.56165	1.01858	5.07544e-06	0.000118438	BPH 3
490	PDE4B	4.56005	1.30672	5.11418e-06	0.000119182	BPH 3
491	TF	4.55207	2.59582	5.31215e-06	0.000123463	BPH 3
492	NECTIN4	4.54773	2.91307	5.42268e-06	0.000125694	BPH 3
493	PGM2	4.54579	1.36053	5.47283e-06	0.000126687	BPH 3
494	ELMO3	4.54522	1.48091	5.48767e-06	0.000126861	BPH 3
495	TTLL4	4.54454	1.85974	5.50552e-06	0.000126935	BPH 3
496	AQP3	4.52994	1.03254	5.89991e-06	0.000134417	BPH 3
497	ABCC4	4.52493	1.06798	6.04162e-06	0.000136925	BPH 3
498	ZDHHC2	4.5133	1.00822	6.38277e-06	0.000144091	BPH 3
499	MAGI1	4.50965	1.51752	6.49355e-06	0.000146401	BPH 3
500	DTX2	4.50554	1.40563	6.62036e-06	0.000148679	BPH 3
501	FRK	4.50395	2.4093	6.67032e-06	0.000149413	BPH 3
502	PISD	4.49631	1.30885	6.91442e-06	0.000154283	BPH 3
503	ARHGAP26	4.49209	1.55413	7.05287e-06	0.000156967	BPH 3
504	SLC37A4	4.4857	1.51845	7.26745e-06	0.000160916	BPH 3
505	FCER1A	4.48365	1.36169	7.33774e-06	0.000161851	BPH 3
506	PPP1R15A	4.47909	1.01153	7.49628e-06	0.000165138	BPH 3
507	CLEC10A	4.46734	1.35425	7.91973e-06	0.000173802	BPH 3
508	RNF19B	4.45697	1.09115	8.31279e-06	0.000181967	BPH 3
509	PLAU	4.45548	1.7029	8.37044e-06	0.000182998	BPH 3
510	LOXL4	4.45218	1.83607	8.50043e-06	0.000185371	BPH 3
511	MEST	4.44841	1.48411	8.65069e-06	0.000188174	BPH 3
512	GUCY1A1	4.44579	1.32757	8.75691e-06	0.000190007	BPH 3
513	CAD	4.43234	1.16459	9.32179e-06	0.000201507	BPH 3
514	SRC	4.42766	1.03662	9.52609e-06	0.000205666	BPH 3
515	MET	4.42515	1.65785	9.63747e-06	0.000207553	BPH 3
516	DUSP16	4.40907	1.1316	1.03814e-05	0.000222468	BPH 3
517	TMEM132A	4.40634	1.73507	1.05134e-05	0.000224739	BPH 3
518	TNFRSF19	4.40497	1.47259	1.05799e-05	0.000225884	BPH 3
519	VCAM1	4.39174	1.14895	1.12447e-05	0.000238563	BPH 3
520	AUH	4.38969	1.75181	1.13513e-05	0.000239401	BPH 3
521	MED14	4.38764	1.1778	1.1459e-05	0.000241377	BPH 3
522	FAAH	4.3865	1.0091	1.15192e-05	0.000242056	BPH 3
523	HOOK2	4.37635	1.29129	1.20685e-05	0.00025207	BPH 3
524	PATJ	4.37555	1.05091	1.21128e-05	0.00025269	BPH 3
525	TRIM13	4.37498	1.37197	1.21445e-05	0.000253046	BPH 3
526	S100A14	4.36882	2.94724	1.24919e-05	0.000259039	BPH 3
527	CMTM7	4.36779	1.04207	1.25508e-05	0.000259869	BPH 3
528	DHRS13	4.36027	1.4957	1.29903e-05	0.000267134	BPH 3
529	CYP1B1	4.35023	1.16239	1.35992e-05	0.000277678	BPH 3
530	KDM7A	4.33826	1.33447	1.43615e-05	0.000291332	BPH 3
531	ITPKC	4.33381	1.1809	1.46548e-05	0.000296089	BPH 3
532	CREB3L4	4.33108	1.12636	1.48382e-05	0.000299444	BPH 3
533	AGPAT3	4.328	1.02933	1.50471e-05	0.000303306	BPH 3
534	SEZ6L2	4.32401	1.05249	1.5322e-05	0.000307417	BPH 3
535	DCAF12	4.31648	1.08721	1.58536e-05	0.000316615	BPH 3
536	NEIL1	4.29596	1.48825	1.73942e-05	0.000342817	BPH 3
537	LIMD1	4.29584	1.00032	1.74032e-05	0.000342817	BPH 3
538	PGD	4.28729	1.05591	1.80867e-05	0.000355069	BPH 3
539	ACVR1B	4.27954	1.28077	1.87284e-05	0.000365969	BPH 3
540	SLC5A1	4.27611	3.94987	1.90183e-05	0.000370799	BPH 3
541	SAA4	4.27589	5.07949	1.90378e-05	0.000370799	BPH 3
542	BIK	4.26927	1.46337	1.96111e-05	0.000381107	BPH 3
543	PSME4	4.26882	1.12803	1.96513e-05	0.000381459	BPH 3
544	CCDC88C	4.26768	1.23805	1.9752e-05	0.000381667	BPH 3
545	YES1	4.26768	1.14982	1.9752e-05	0.000381667	BPH 3
546	TJP3	4.26745	3.1132	1.97722e-05	0.000381667	BPH 3
547	TMEM238	4.26175	1.67661	2.02835e-05	0.000390232	BPH 3
548	NFE2L3	4.25627	2.00991	2.07863e-05	0.000398576	BPH 3
549	ABCC5	4.25445	1.07539	2.09565e-05	0.000400509	BPH 3
550	OSBPL10	4.25285	1.42005	2.11065e-05	0.000402487	BPH 3
551	ACAD8	4.24898	1.18653	2.1475e-05	0.000409065	BPH 3
552	ORMDL2	4.24829	1.17589	2.15407e-05	0.000409865	BPH 3
553	CALHM6	4.23985	1.05112	2.23666e-05	0.000425113	BPH 3
554	JAG2	4.23746	1.25274	2.26064e-05	0.000427793	BPH 3
555	RAB20	4.23586	1.60504	2.27677e-05	0.000430373	BPH 3
556	GPRC5C	4.23301	1.18188	2.30583e-05	0.000433972	BPH 3
557	GJB3	4.23119	3.30808	2.32461e-05	0.000437033	BPH 3
558	SLC35A1	4.22913	1.25216	2.34592e-05	0.000439131	BPH 3
559	LIPH	4.21819	4.89098	2.46274e-05	0.00045852	BPH 3
560	SLC31A1	4.20701	1.02009	2.58769e-05	0.000478184	BPH 3
561	SPTSSB	4.20542	3.08955	2.60602e-05	0.000480546	BPH 3
562	NGFR	4.1988	1.89741	2.6833e-05	0.000492698	BPH 3
563	APOL4	4.19755	1.15836	2.6982e-05	0.000494634	BPH 3
564	SPTLC1	4.19652	1.00425	2.71045e-05	0.000496105	BPH 3
565	CXCL6	4.19447	2.839	2.73511e-05	0.000499562	BPH 3
566	PRR14L	4.19082	1.17724	2.77948e-05	0.000506596	BPH 3
567	MEGF6	4.17816	1.29652	2.93873e-05	0.000533936	BPH 3
568	GNE	4.17166	1.29978	3.02384e-05	0.000547652	BPH 3
569	FRAS1	4.15958	2.08828	3.18839e-05	0.000572686	BPH 3
570	BHLHE41	4.15798	1.12969	3.21074e-05	0.000575508	BPH 3
571	FAM189A2	4.1541	1.70214	3.26566e-05	0.000581141	BPH 3
572	LRRC42	4.15342	1.28741	3.27545e-05	0.000582266	BPH 3
573	GTF3C3	4.14373	1.00357	3.41708e-05	0.000602513	BPH 3
574	TFRC	4.13882	1.30271	3.49093e-05	0.000613036	BPH 3
575	VNN2	4.13609	2.09462	3.5328e-05	0.000617883	BPH 3
576	ARSD	4.12651	1.14962	3.68314e-05	0.000637736	BPH 3
577	IRX3	4.11191	1.44795	3.92396e-05	0.000674042	BPH 3
578	VASH1	4.111	1.06978	3.9395e-05	0.000675371	BPH 3
579	TARBP1	4.10404	1.19625	4.05991e-05	0.000693267	BPH 3
580	FAM174B	4.10313	1.05156	4.07596e-05	0.000694637	BPH 3
581	SGMS1	4.1029	1.0612	4.07998e-05	0.000694639	BPH 3
582	TNFSF15	4.09549	1.30484	4.21274e-05	0.000713036	BPH 3
583	NCAPD2	4.09161	1.14068	4.2838e-05	0.00072224	BPH 3
584	GRHL1	4.08956	3.08898	4.32189e-05	0.000727952	BPH 3
585	SNX14	4.0736	1.03156	4.62924e-05	0.000770724	BPH 3
586	GRAMD2B	4.07269	1.26327	4.64742e-05	0.000772659	BPH 3
587	SH3RF1	4.06858	1.2982	4.73004e-05	0.000782989	BPH 3
588	CARHSP1	4.06721	1.0812	4.75789e-05	0.000786097	BPH 3
589	OSMR	4.0663	1.02033	4.77655e-05	0.000787675	BPH 3
590	GSAP	4.06425	1.53598	4.81877e-05	0.000793882	BPH 3
591	ADGRG6	4.06379	2.14165	4.8282e-05	0.00079468	BPH 3
592	KLK10	4.04874	2.87158	5.14943e-05	0.00083957	BPH 3
593	MIR4435-2HG	4.04806	1.4933	5.1645e-05	0.000841235	BPH 3
594	ZCCHC8	4.04783	1.14313	5.16953e-05	0.000841264	BPH 3
595	NAV2	4.04463	1.27793	5.24049e-05	0.000850444	BPH 3
596	BLOC1S2	4.04178	1.2199	5.30462e-05	0.000857605	BPH 3
597	LINC01001	4.03392	1.32966	5.48551e-05	0.00088109	BPH 3
598	MACC1	4.02662	3.62175	5.6585e-05	0.000905516	BPH 3
599	PYCR1	4.01385	1.57798	5.97373e-05	0.000948076	BPH 3
600	B3GALT6	4.01134	1.05383	6.03757e-05	0.000954708	BPH 3
601	CDCP1	4.01134	2.08819	6.03757e-05	0.000954708	BPH 3
602	C21orf91	4.0094	1.44971	6.08735e-05	0.000959949	BPH 3
603	UNC13B	4.00324	1.0921	6.24805e-05	0.000980825	BPH 3
604	CGN	4.00107	3.32264	6.30554e-05	0.000988953	BPH 3
605	CYP4F12	4.00039	2.01672	6.3238e-05	0.000990919	BPH 3
606	SLC7A2	3.98922	1.21267	6.62921e-05	0.00102946	BPH 3
607	GRTP1	3.98694	2.08181	6.69323e-05	0.00103754	BPH 3
608	PLEKHG3	3.98351	1.01014	6.79036e-05	0.00105072	BPH 3
609	MAP3K14	3.97701	1.05326	6.97859e-05	0.00107504	BPH 3
610	OCLN	3.97074	1.97217	7.16489e-05	0.00109982	BPH 3
611	PCSK6	3.96892	3.05185	7.21996e-05	0.00110631	BPH 3
612	SRD5A3	3.9655	1.26505	7.3243e-05	0.00111995	BPH 3
613	APOC1	3.96516	1.25477	7.33481e-05	0.00111995	BPH 3
614	PKP3	3.9647	1.77887	7.34885e-05	0.0011211	BPH 3
615	RBM7	3.96276	1.16781	7.4088e-05	0.00112826	BPH 3
616	EBPL	3.95923	1.00328	7.51931e-05	0.00113808	BPH 3
617	BBC3	3.95409	1.00441	7.6825e-05	0.00115873	BPH 3
618	CAB39L	3.95318	1.44023	7.71186e-05	0.00116215	BPH 3
619	SPDEF	3.94452	1.01842	7.99613e-05	0.00119883	BPH 3
620	PLD2	3.94429	1.08124	8.00374e-05	0.00119883	BPH 3
621	RAD9A	3.94041	1.46225	8.13421e-05	0.00121522	BPH 3
622	TOR1B	3.93904	1.38605	8.18074e-05	0.00122006	BPH 3
623	RHPN2	3.93676	2.2111	8.25884e-05	0.00122748	BPH 3
624	FAM84B	3.92946	1.14084	8.51354e-05	0.00125564	BPH 3
625	SPINT1-AS1	3.92696	1.95541	8.60279e-05	0.00126664	BPH 3
626	GMDS	3.92673	1.42889	8.61095e-05	0.00126677	BPH 3
627	GRB7	3.92285	3.07364	8.75075e-05	0.00128406	BPH 3
628	KIAA1468	3.92011	1.11051	8.85072e-05	0.00129544	BPH 3
629	SLC35F2	3.91567	1.2503	9.01548e-05	0.001314	BPH 3
630	EPB41L4B	3.91418	2.083	9.07104e-05	0.00131877	BPH 3
631	TPMT	3.91213	1.06816	9.1485e-05	0.00132336	BPH 3
632	PADI2	3.90632	2.48419	9.37139e-05	0.00134724	BPH 3
633	GGT7	3.89776	1.02073	9.7085e-05	0.00138356	BPH 3
634	RAB11FIP4	3.89754	1.61623	9.71764e-05	0.00138373	BPH 3
635	SLC7A8	3.89469	1.10142	9.83264e-05	0.0013978	BPH 3
636	ABHD11	3.89434	1.25463	9.84652e-05	0.00139863	BPH 3
637	FAM83F	3.88796	1.82089	0.000101091	0.00142773	BPH 3
638	TBX1	3.88568	1.70185	0.000102045	0.00143768	BPH 3
639	PLXNC1	3.88476	1.15351	0.000102429	0.00144192	BPH 3
640	CDS1	3.87655	2.1425	0.000105946	0.00148488	BPH 3
641	WNT7B	3.87325	2.36789	0.000107395	0.00150084	BPH 3
642	GNA15	3.86812	1.55086	0.000109679	0.00152783	BPH 3
643	MOB3B	3.86675	1.49435	0.000110296	0.00153273	BPH 3
644	ERP27	3.86196	2.94043	0.000112482	0.00155561	BPH 3
645	THADA	3.85534	1.0615	0.000115567	0.00158812	BPH 3
646	ATF3	3.85363	1.45556	0.000116377	0.00159673	BPH 3
647	ZDHHC13	3.84554	1.48285	0.000120288	0.00164387	BPH 3
648	ARFGEF3	3.84007	1.56367	0.000123002	0.00167435	BPH 3
649	VPS37C	3.83516	1.07799	0.000125482	0.00169876	BPH 3
650	SEMA3F	3.83277	1.06807	0.00012671	0.00171271	BPH 3
651	POLB	3.83163	1.27351	0.000127299	0.00171665	BPH 3
652	ZDHHC24	3.82102	1.15777	0.0001329	0.00177068	BPH 3
653	KRT6A	3.82091	3.42056	0.000132961	0.00177068	BPH 3
654	ABCA3	3.82068	1.58858	0.000133084	0.00177068	BPH 3
655	NDFIP2	3.8119	1.0588	0.000137903	0.00182832	BPH 3
656	TBC1D2	3.79308	1.71543	0.000148787	0.00194581	BPH 3
657	RASEF	3.78624	1.89905	0.000152942	0.00198963	BPH 3
658	ESPN	3.78408	1.59156	0.00015428	0.00200403	BPH 3
659	TSPAN5	3.7664	1.38241	0.000165617	0.00212735	BPH 3
660	HOXB3	3.76549	1.69737	0.000166223	0.00213233	BPH 3
661	ALPK1	3.76173	1.35233	0.000168745	0.00215473	BPH 3
662	FAM49A	3.75431	1.18717	0.000173816	0.00220972	BPH 3
663	ZNF385B	3.75283	1.84644	0.000174848	0.00221957	BPH 3
664	GOLGA6L9	3.74816	1.79016	0.000178139	0.00225473	BPH 3
665	HIST1H2BD	3.74428	1.8808	0.000180912	0.00228482	BPH 3
666	SLC31A2	3.74303	2.17311	0.000181818	0.00229125	BPH 3
667	FZD6	3.74246	1.17352	0.000182231	0.00229312	BPH 3
668	LNX2	3.74097	1.75785	0.000183309	0.00230334	BPH 3
669	CSTA	3.7347	1.05077	0.000187938	0.00234449	BPH 3
670	RAB27B	3.71976	1.6166	0.000199409	0.0024698	BPH 3
671	ADK	3.71372	1.07204	0.000204235	0.00251875	BPH 3
672	GCNT2	3.70961	1.18459	0.000207575	0.00255448	BPH 3
673	ZNF195	3.70152	1.09746	0.000214313	0.00260775	BPH 3
674	TMCO4	3.69707	1.22077	0.000218101	0.00264455	BPH 3
675	RTP4	3.69433	1.32436	0.000220463	0.00266759	BPH 3
676	CDK3	3.68749	1.30649	0.000226474	0.0027232	BPH 3
677	PKP2	3.68054	2.08	0.000232743	0.00277287	BPH 3
678	GMCL1	3.67814	1.12355	0.000234939	0.00279393	BPH 3
679	SIX4	3.67518	2.06682	0.000237684	0.00282076	BPH 3
680	TTC39A	3.67039	1.99648	0.000242182	0.00285847	BPH 3
681	PHKA2	3.66628	1.06022	0.000246101	0.00289094	BPH 3
682	AGO4	3.66514	1.04351	0.0002472	0.00289919	BPH 3
683	ZSWIM4	3.66298	2.05093	0.000249301	0.00290684	BPH 3
684	ZC3H12A	3.65636	1.55387	0.000255819	0.00297482	BPH 3
685	GRHL2	3.65556	1.91211	0.000256616	0.00298009	BPH 3
686	GABRE	3.65078	1.42973	0.00026145	0.00302809	BPH 3
687	SEC14L2	3.65009	1.12222	0.000262147	0.00303414	BPH 3
688	HK2	3.64838	1.83866	0.000263898	0.0030483	BPH 3
689	SLC50A1	3.64371	1.00749	0.000268741	0.00309186	BPH 3
690	PARD6B	3.6412	2.25583	0.000271373	0.00310975	BPH 3
691	OSTF1	3.63572	1.1514	0.000277201	0.00316189	BPH 3
692	TOM1L1	3.63344	1.27185	0.000279664	0.00318578	BPH 3
693	RASGEF1A	3.60539	2.15585	0.000311682	0.00346169	BPH 3
694	LINC01503	3.60494	2.04669	0.00031223	0.00346334	BPH 3
695	F2RL1	3.59616	2.45104	0.000322955	0.00356176	BPH 3
696	IRX2	3.59593	2.24516	0.000323238	0.00356191	BPH 3
697	PTPRJ	3.59444	1.00801	0.000325084	0.0035784	BPH 3
698	GPR87	3.58395	2.17588	0.000338432	0.0037018	BPH 3
699	DTNB	3.57928	1.22062	0.000344544	0.00375442	BPH 3
700	FPR3	3.57175	1.35183	0.0003546	0.00382001	BPH 3
701	TRAF2	3.57164	1.05198	0.000354754	0.00382001	BPH 3
702	SIPA1L3	3.56867	1.09091	0.000358792	0.00385629	BPH 3
703	CLDN8	3.56263	3.73561	0.000367157	0.00391872	BPH 3
704	DNAJC14	3.55875	1.2934	0.000372619	0.00396065	BPH 3
705	IQANK1	3.55385	2.94737	0.000379635	0.00403028	BPH 3
706	DHX32	3.5502	1.02973	0.000384937	0.00407656	BPH 3
707	FBXO46	3.5494	1.26894	0.000386105	0.00408394	BPH 3
708	ZNF140	3.54792	1.10222	0.000388285	0.00409449	BPH 3
709	HPGD	3.54427	1.71234	0.000393699	0.0041415	BPH 3
710	NCF2	3.54313	1.05209	0.000395405	0.0041544	BPH 3
711	GPX2	3.54062	2.14263	0.000399184	0.00418647	BPH 3
712	BLNK	3.53982	1.10331	0.000400393	0.00419191	BPH 3
713	SPIRE1	3.53948	1.04173	0.000400912	0.00419191	BPH 3
714	EYA2	3.5388	1.54886	0.000401953	0.00420025	BPH 3
715	FBXO34	3.53766	1.15386	0.000403692	0.00421334	BPH 3
716	LACTB2	3.53686	1.27742	0.000404914	0.00422355	BPH 3
717	TP53I3	3.53332	1.69279	0.000410368	0.00426758	BPH 3
718	SLITRK5	3.52717	2.0081	0.000420031	0.00434459	BPH 3
719	TTC31	3.52626	1.13066	0.000421481	0.00435438	BPH 3
720	CCL18	3.52078	1.92484	0.000430277	0.00442413	BPH 3
721	FAM57A	3.51759	1.40844	0.000435487	0.00447239	BPH 3
722	SLC25A25	3.51303	1.09475	0.000443031	0.00453106	BPH 3
723	DDX19B	3.50938	1.00663	0.000449155	0.00457747	BPH 3
724	DUOX1	3.50778	1.55182	0.000451859	0.00458737	BPH 3
725	YIF1B	3.50778	1.01108	0.000451859	0.00458737	BPH 3
726	VANGL2	3.50755	1.20974	0.000452246	0.00458737	BPH 3
727	CCL20	3.50641	3.10702	0.000454188	0.00459899	BPH 3
728	CHDH	3.49889	2.02517	0.000467203	0.00471148	BPH 3
729	TLR2	3.49649	1.00546	0.000471416	0.00474495	BPH 3
730	EPN3	3.49513	2.15046	0.00047384	0.00476105	BPH 3
731	SUSD4	3.49501	2.58299	0.000474042	0.00476105	BPH 3
732	FAM206A	3.48794	1.12655	0.000486755	0.00487459	BPH 3
733	MCF2L	3.48019	1.33159	0.000501064	0.00500053	BPH 3
734	PPM1H	3.47084	1.68701	0.00051884	0.00515712	BPH 3
735	C15orf48	3.46662	1.97936	0.000527051	0.00522076	BPH 3
736	CDK6	3.46616	1.3846	0.000527946	0.00522365	BPH 3
737	PTPN3	3.46354	2.2388	0.00053312	0.00525981	BPH 3
738	TAMM41	3.45875	1.03728	0.000542689	0.00533295	BPH 3
739	KDM4C	3.45248	1.07381	0.000555463	0.00543381	BPH 3
740	CXCL10	3.44963	1.81942	0.000561361	0.00547913	BPH 3
741	CADM4	3.44894	1.33311	0.000562786	0.00548993	BPH 3
742	UTP20	3.4437	1.44452	0.000573817	0.00558496	BPH 3
743	CPT1B	3.4421	1.27215	0.000577214	0.00560857	BPH 3
744	SMURF1	3.43914	1.24623	0.000583573	0.00564032	BPH 3
745	SHMT1	3.43891	1.28359	0.000584065	0.00564032	BPH 3
746	GOLGA1	3.43891	1.15472	0.000584065	0.00564032	BPH 3
747	TRAF3IP2	3.43594	1.03083	0.000590494	0.00568894	BPH 3
748	MGME1	3.43172	1.33119	0.000599757	0.00575016	BPH 3
749	PVT1	3.42568	1.54394	0.00061326	0.00586339	BPH 3
750	C2orf54	3.41724	3.64049	0.000632589	0.00601168	BPH 3
751	HLCS	3.41679	1.40495	0.000633649	0.00601845	BPH 3
752	SLC35F5	3.40618	1.09844	0.000658783	0.00621625	BPH 3
753	STARD5	3.40287	2.03492	0.000666808	0.00627488	BPH 3
754	KRT80	3.40287	3.67274	0.000666808	0.00627488	BPH 3
755	SFT2D3	3.39603	1.41494	0.000683701	0.00639059	BPH 3
756	TUBB2B	3.39261	3.37419	0.000692296	0.00645004	BPH 3
757	ATF5	3.38919	1.06231	0.000700991	0.00651511	BPH 3
758	LAMA3	3.38874	1.01934	0.000702158	0.00652246	BPH 3
759	DAPK1	3.38816	1.15464	0.000703619	0.00653253	BPH 3
760	RAB15	3.38349	2.03407	0.000715708	0.00661639	BPH 3
761	TEP1	3.38326	1.13681	0.000716303	0.00661835	BPH 3
762	CIAPIN1	3.38258	1.01648	0.00071809	0.00663132	BPH 3
763	CXCL9	3.37984	1.54203	0.000725278	0.006687	BPH 3
764	PSCA	3.37813	1.19936	0.000729804	0.00670375	BPH 3
765	EXPH5	3.36205	2.2999	0.000773655	0.00700967	BPH 3
766	ZNF117	3.3616	1.25069	0.000774934	0.00700967	BPH 3
767	C8orf76	3.3616	1.03828	0.000774934	0.00700967	BPH 3
768	PLA2G7	3.35761	2.09525	0.000786208	0.00707471	BPH 3
769	AC020978.5	3.35646	2.42477	0.000789458	0.00709733	BPH 3
770	DCLK1	3.34837	1.20507	0.000812888	0.00726571	BPH 3
771	TKFC	3.34381	1.11132	0.00082637	0.00736039	BPH 3
772	NAA35	3.34084	1.3917	0.000835245	0.00742035	BPH 3
773	DTX4	3.32716	1.41751	0.000877362	0.00770752	BPH 3
774	CMTM4	3.32693	1.15596	0.000878081	0.00770992	BPH 3
775	FMO2	3.31884	2.47898	0.000903938	0.00786517	BPH 3
776	LAD1	3.3153	2.36066	0.000915448	0.0079374	BPH 3
777	MBOAT2	3.31154	1.15796	0.000927849	0.00802082	BPH 3
778	DAPK2	3.31028	1.5796	0.000932018	0.00803279	BPH 3
779	DNASE1L1	3.30572	1.17368	0.000947322	0.00812023	BPH 3
780	MAFF	3.30093	1.34191	0.000963641	0.00821943	BPH 3
781	PHLDA2	3.29865	1.35401	0.000971503	0.00826613	BPH 3
782	SLC7A1	3.29614	1.12684	0.000980221	0.00831986	BPH 3
783	MXD1	3.29489	1.27562	0.000984606	0.00834482	BPH 3
784	S100P	3.29386	2.80154	0.000988208	0.00836715	BPH 3
785	CELSR2	3.29363	1.43994	0.00098901	0.00836985	BPH 3
786	HSD3B7	3.2877	1.18472	0.00101008	0.00851	BPH 3
787	ARHGEF38	3.28725	2.8357	0.00101171	0.00851206	BPH 3
788	AC007906.2	3.28668	2.45531	0.00101376	0.00852449	BPH 3
789	IGSF9	3.28656	2.05488	0.00101418	0.00852449	BPH 3
790	FMO5	3.28634	2.03959	0.001015	0.00852725	BPH 3
791	ENPP5	3.2852	1.36047	0.00101911	0.00855354	BPH 3
792	IFT172	3.2779	1.04654	0.00104583	0.00872701	BPH 3
793	SLC38A11	3.27699	2.07749	0.00104922	0.00873841	BPH 3
794	AL390719.2	3.27619	2.46315	0.00105219	0.00875052	BPH 3
795	MIR200CHG	3.26399	1.74582	0.00109856	0.00904069	BPH 3
796	HOTAIRM1	3.26262	1.27943	0.00110388	0.00906722	BPH 3
797	MUC4	3.2462	3.00096	0.00116957	0.00946759	BPH 3
798	KRT7	3.24392	1.99125	0.00117898	0.00953481	BPH 3
799	DCDC2	3.24129	3.78277	0.00118988	0.00959608	BPH 3
800	SDK2	3.23365	1.49561	0.00122217	0.00980171	BPH 3
801	REEP4	3.23251	1.07593	0.00122706	0.00981817	BPH 3
802	UCK2	3.23229	1.15662	0.00122804	0.00982147	BPH 3
803	AKR1C1	3.23206	2.19571	0.00122902	0.00982416	BPH 3
804	RUBCNL	3.22841	1.08254	0.00124481	0.00992349	BPH 3
805	NCCRP1	3.22624	3.7215	0.00125427	0.00998972	BPH 3
806	SMIM22	3.20674	2.73513	0.00134246	0.0105419	BPH 3
807	ZNF839	3.20515	1.74147	0.00134993	0.0105861	BPH 3
808	CYP4F11	3.20389	3.15206	0.00135583	0.0106125	BPH 3
809	KCNK1	3.20138	1.55468	0.00136769	0.0106908	BPH 3
810	SLC6A14	3.1958	4.83931	0.00139445	0.0108456	BPH 3
811	CCDC120	3.19557	1.8198	0.00139555	0.0108456	BPH 3
812	BEX2	3.19443	1.22234	0.00140108	0.0108788	BPH 3
813	MALL	3.19135	1.46528	0.0014161	0.0109659	BPH 3
814	FUOM	3.1885	1.14641	0.00143013	0.0110548	BPH 3
815	NARFL	3.18656	1.08081	0.00143975	0.0111143	BPH 3
816	LRRC8B	3.17801	1.93971	0.0014829	0.0113764	BPH 3
817	EPB41L4A	3.17755	1.68406	0.00148524	0.0113892	BPH 3
818	ESRP2	3.17413	2.08322	0.00150286	0.0114887	BPH 3
819	GPT2	3.17231	1.4728	0.00151233	0.0115408	BPH 3
820	CNFN	3.15954	2.5414	0.00158021	0.0119273	BPH 3
821	KIAA1147	3.15064	1.13408	0.00162912	0.0122008	BPH 3
822	EPHA2	3.15041	1.22014	0.0016304	0.0122051	BPH 3
823	SERPINB5	3.14175	2.09	0.00167943	0.0125126	BPH 3
824	TMEM45A	3.13741	1.05033	0.00170445	0.0126609	BPH 3
825	ZNF629	3.13627	1.05365	0.0017111	0.0126885	BPH 3
826	EVPL	3.13513	1.8573	0.00171776	0.0127325	BPH 3
827	SLC4A11	3.12989	2.35033	0.00174873	0.0128903	BPH 3
828	CD86	3.12875	1.11376	0.00175553	0.0129239	BPH 3
829	MYCL	3.12601	1.6044	0.00177195	0.0130171	BPH 3
830	CRACR2A	3.12567	1.14392	0.00177401	0.0130263	BPH 3
831	TNK1	3.12555	1.68351	0.0017747	0.0130263	BPH 3
832	SH2D3A	3.12008	1.89396	0.00180801	0.0131869	BPH 3
833	SGMS2	3.11814	1.4267	0.00181995	0.0132572	BPH 3
834	CELSR1	3.11598	1.58272	0.00183337	0.0133382	BPH 3
835	SLC16A5	3.10925	1.61588	0.00187564	0.0136	BPH 3
836	BPGM	3.10868	1.63632	0.00187926	0.0136148	BPH 3
837	TMEM91	3.10526	1.02629	0.00190114	0.0137441	BPH 3
838	ALS2CL	3.10298	1.36644	0.00191585	0.0138105	BPH 3
839	CORO2A	3.09956	1.68635	0.00193811	0.0139246	BPH 3
840	SPATA18	3.09819	1.23453	0.00194708	0.0139717	BPH 3
841	ALG6	3.09659	1.44577	0.0019576	0.0140115	BPH 3
842	FHDC1	3.09226	1.69336	0.0019864	0.0141425	BPH 3
843	LGR4	3.08781	1.06594	0.00201637	0.0142617	BPH 3
844	CXCL11	3.0877	2.10503	0.00201714	0.0142617	BPH 3
845	S100A2	3.08564	1.74988	0.00203112	0.0143312	BPH 3
846	MARVELD2	3.08382	1.17589	0.00204361	0.0143959	BPH 3
847	SLAMF8	3.08302	1.05936	0.0020491	0.0144287	BPH 3
848	IGSF3	3.082	2.2674	0.00205618	0.0144723	BPH 3
849	BCL2A1	3.07743	1.55298	0.00208791	0.0146424	BPH 3
850	DPP3	3.07447	1.05535	0.00210877	0.014741	BPH 3
851	BCL9	3.06808	1.22934	0.00215436	0.0149931	BPH 3
852	SIRT5	3.06101	1.02071	0.00220589	0.0153147	BPH 3
853	RLF	3.05622	1.17638	0.00224143	0.0155056	BPH 3
854	CFAP44	3.05554	1.48675	0.00224655	0.0155348	BPH 3
855	CUX2	3.05463	1.8645	0.0022534	0.0155691	BPH 3
856	SNCA	3.05235	2.06197	0.00227059	0.015651	BPH 3
857	RORC	3.0463	2.58557	0.00231673	0.0158863	BPH 3
858	ABO	3.04208	1.23402	0.00234946	0.0160603	BPH 3
859	RAP1GAP2	3.03057	1.46521	0.00244094	0.0165031	BPH 3
860	AJUBA	3.02669	1.07393	0.00247247	0.0166774	BPH 3
861	PTAFR	3.02521	1.25617	0.00248462	0.0167267	BPH 3
862	CMTM8	3.02156	1.18859	0.00251476	0.0168837	BPH 3
863	INTS7	3.01711	1.56292	0.00255195	0.0170409	BPH 3
864	SMYD2	3.01381	1.18865	0.00257993	0.017188	BPH 3
865	PCDH8	3.01255	2.75829	0.00259062	0.0172393	BPH 3
866	ASRGL1	3.004	1.45178	0.00266456	0.017576	BPH 3
867	ILDR1	3.00252	2.45985	0.00267757	0.0176483	BPH 3
868	FASTKD1	2.99932	1.36977	0.0027058	0.0178208	BPH 3
869	FGGY	2.99841	1.30481	0.00271391	0.0178538	BPH 3
870	RGMA	2.99624	1.20435	0.00273327	0.0179335	BPH 3
871	DAPP1	2.99054	1.28258	0.00278481	0.0182234	BPH 3
872	IKZF2	2.98906	1.43352	0.00279836	0.0183051	BPH 3
873	SULT2B1	2.98325	2.39369	0.00285209	0.0186004	BPH 3
874	NOXA1	2.98256	1.13032	0.00285847	0.0186209	BPH 3
875	CXCL17	2.98165	2.97365	0.002867	0.0186555	BPH 3
876	C19orf33	2.97891	1.67297	0.00289273	0.0187665	BPH 3
877	ARHGEF28	2.97549	1.72101	0.00292519	0.0189274	BPH 3
878	MYO5B	2.96454	1.25987	0.00303131	0.0194325	BPH 3
879	FAM110C	2.9642	2.34038	0.00303468	0.0194325	BPH 3
880	THRB	2.96078	1.26713	0.00306859	0.0195917	BPH 3
881	TFAP2C	2.95588	2.04083	0.0031178	0.01984	BPH 3
882	SH2D4A	2.95314	1.73065	0.00314558	0.0199362	BPH 3
883	TTC9	2.94972	1.17107	0.00318061	0.0201288	BPH 3
884	SDS	2.94231	2.27582	0.00325775	0.0205419	BPH 3
885	FGD6	2.94219	1.47264	0.00325895	0.0205419	BPH 3
886	TESK2	2.93923	1.35595	0.00329029	0.0206717	BPH 3
887	AC009948.1	2.93763	1.13707	0.00330728	0.0207408	BPH 3
888	PI4K2B	2.93604	1.15062	0.00332434	0.0208328	BPH 3
889	C22orf46	2.92623	1.32421	0.00343096	0.0213082	BPH 3
890	NAALADL2	2.92087	1.25047	0.00349054	0.0216239	BPH 3
891	TRIP4	2.9203	1.03924	0.00349693	0.021648	BPH 3
892	SYNJ2	2.91574	1.38159	0.00354846	0.0218887	BPH 3
893	SLC25A10	2.91346	1.03355	0.00357448	0.0220179	BPH 3
894	CBLC	2.91027	1.97145	0.00361121	0.0221731	BPH 3
895	DNAJC12	2.9089	1.57709	0.00362705	0.0222467	BPH 3
896	ZBTB5	2.90274	1.43732	0.00369913	0.0225848	BPH 3
897	KIF12	2.89795	2.64139	0.00375609	0.02286	BPH 3
898	IDO1	2.89373	1.91261	0.00380693	0.0230882	BPH 3
899	NSUN4	2.89339	1.31765	0.00381108	0.0230972	BPH 3
900	ZFP62	2.88164	1.06391	0.00395605	0.0237267	BPH 3
901	MAP3K9	2.88005	1.95316	0.00397614	0.0238142	BPH 3
902	USP42	2.87936	1.006	0.00398478	0.0238577	BPH 3
903	CDCA4	2.87606	1.40416	0.00402676	0.0240674	BPH 3
904	PLAUR	2.87321	1.24594	0.00406328	0.0242272	BPH 3
905	NPL	2.86967	1.35207	0.00410898	0.0244239	BPH 3
906	CNKSR1	2.86716	1.8286	0.00414169	0.0245762	BPH 3
907	TBC1D22B	2.86568	1.05808	0.00416113	0.0246493	BPH 3
908	HMGB3	2.8634	1.71611	0.00419121	0.0248105	BPH 3
909	ATPAF2	2.86169	1.01011	0.00421389	0.0249192	BPH 3
910	FANCF	2.85622	1.00236	0.00428723	0.0252237	BPH 3
911	CPXM1	2.84892	1.31256	0.00438681	0.0257048	BPH 3
912	OLR1	2.84664	1.664	0.00441836	0.025811	BPH 3
913	DOC2B	2.84265	1.01716	0.00447406	0.0260485	BPH 3
914	CST6	2.83752	3.03465	0.00454661	0.0263646	BPH 3
915	SLC22A5	2.82098	1.13553	0.0047877	0.0274318	BPH 3
916	EARS2	2.8195	1.34098	0.00480987	0.0275133	BPH 3
917	TET3	2.81824	1.11405	0.0048287	0.0275755	BPH 3
918	KLK11	2.8106	1.93979	0.00494485	0.0280814	BPH 3
919	GPATCH3	2.80855	1.41488	0.00497648	0.0282147	BPH 3
920	INPP5J	2.80547	2.99842	0.00502428	0.0284206	BPH 3
921	CTSE	2.80331	3.06395	0.00505815	0.0285376	BPH 3
922	UPK3A	2.79658	1.76293	0.00516468	0.0289875	BPH 3
923	PRPF18	2.79601	1.19491	0.0051738	0.0290199	BPH 3
924	ARL5B	2.78757	1.02716	0.00531049	0.0296234	BPH 3
925	TUFT1	2.78461	1.3502	0.00535928	0.0298283	BPH 3
926	IFIT3	2.77833	1.02804	0.00546384	0.0301967	BPH 3
927	ALDH3B1	2.77776	1.05871	0.00547344	0.0302112	BPH 3
928	NTN1	2.77605	2.08082	0.00550231	0.0303126	BPH 3
929	CYB561D1	2.77412	1.11948	0.00553521	0.0304068	BPH 3
930	VPS33B	2.7724	1.01886	0.00556438	0.0304993	BPH 3
931	CXCL3	2.77229	4.18417	0.00556633	0.0305003	BPH 3
932	TMEM139	2.77035	2.84133	0.00559957	0.030634	BPH 3
933	GMEB1	2.75234	1.00051	0.00591719	0.0319277	BPH 3
934	MORN2	2.75131	1.01649	0.00593576	0.031998	BPH 3
935	DKK1	2.75074	1.60868	0.0059461	0.0320438	BPH 3
936	PROSER2	2.74561	1.60826	0.0060399	0.0323679	BPH 3
937	OPLAH	2.74549	1.10671	0.00604199	0.0323692	BPH 3
938	CAMSAP3	2.74515	2.18094	0.0060483	0.0323929	BPH 3
939	PLIN5	2.74105	1.32964	0.00612439	0.0326817	BPH 3
940	ACAT2	2.74082	1.12823	0.00612864	0.0326817	BPH 3
941	TLR1	2.74082	1.52533	0.00612864	0.0326817	BPH 3
942	GGT6	2.74082	2.39156	0.00612864	0.0326817	BPH 3
943	XKR8	2.74082	1.06086	0.00612864	0.0326817	BPH 3
944	SLC26A6	2.73592	1.63281	0.00622071	0.0329999	BPH 3
945	PUDP	2.73147	1.62805	0.00630529	0.033326	BPH 3
946	NUAK2	2.72964	1.07005	0.00634029	0.0334294	BPH 3
947	CXCL5	2.72713	3.91203	0.00638869	0.0336056	BPH 3
948	TMEM184A	2.72713	2.54705	0.00638869	0.0336056	BPH 3
949	IL4I1	2.7236	1.68534	0.00645747	0.0338411	BPH 3
950	SLC44A3	2.72303	1.37524	0.00646862	0.0338688	BPH 3
951	CDKL5	2.72212	1.13421	0.00648651	0.0339419	BPH 3
952	DNAL4	2.71744	1.25695	0.00657886	0.0342905	BPH 3
953	ADGRE2	2.71459	1.19741	0.00663576	0.0345039	BPH 3
954	ARNTL2	2.71436	2.12971	0.00664033	0.034507	BPH 3
955	KRT13	2.71174	2.2222	0.00669309	0.0347291	BPH 3
956	LPAR3	2.7114	1.05823	0.0067	0.0347441	BPH 3
957	CHI3L1	2.71117	2.67058	0.00670461	0.0347576	BPH 3
958	ANO8	2.70661	1.44799	0.00679742	0.0349769	BPH 3
959	ZSCAN9	2.7049	1.58418	0.00683252	0.0351262	BPH 3
960	FAM149B1	2.70387	1.30596	0.00685365	0.0351931	BPH 3
961	DCAF17	2.69908	1.22448	0.00695307	0.0356085	BPH 3
962	TM6SF1	2.69293	1.12376	0.0070828	0.0361659	BPH 3
963	WNT6	2.68722	2.07371	0.00720485	0.0366271	BPH 3
964	TTC22	2.68494	1.92093	0.0072542	0.0368239	BPH 3
965	SEMA4A	2.68403	1.0881	0.00727402	0.0369138	BPH 3
966	AC010329.1	2.67993	3.2381	0.00736383	0.0372168	BPH 3
967	CYP2R1	2.67639	1.14083	0.00744196	0.0375259	BPH 3
968	DGKH	2.67628	1.03531	0.0074445	0.0375259	BPH 3
969	MAP2K5	2.67605	1.11331	0.00744956	0.0375405	BPH 3
970	CRADD	2.67571	1.14021	0.00745717	0.037557	BPH 3
971	CPB1	2.67468	3.34127	0.00748004	0.0376393	BPH 3
972	MAATS1	2.66852	1.25699	0.00761854	0.0380927	BPH 3
973	ACE	2.66738	1.01352	0.00764444	0.0381781	BPH 3
974	DUSP5	2.66066	1.56551	0.00779887	0.0386705	BPH 3
975	FUT2	2.65952	4.5695	0.00782532	0.0387684	BPH 3
976	TRIM16	2.648	1.49719	0.008097	0.0397504	BPH 3
977	CCDC125	2.64686	1.3466	0.00812435	0.0398394	BPH 3
978	ZNF334	2.64367	1.33849	0.00820138	0.0401263	BPH 3
979	CDK2	2.64138	1.18617	0.0082568	0.0403404	BPH 3
980	AC010719.1	2.64093	2.30674	0.00826792	0.040372	BPH 3
981	DOCK4	2.64036	1.05021	0.00828184	0.0404172	BPH 3
982	HNRNPA1L2	2.63226	1.32621	0.00848184	0.0411496	BPH 3
983	CCDC9B	2.63203	1.01201	0.00848754	0.0411657	BPH 3
984	RAB3IP	2.63135	1.00636	0.00850464	0.0412256	BPH 3
985	ZNF513	2.62223	1.04223	0.00873571	0.0420748	BPH 3
986	SOX8	2.62097	2.38119	0.00876792	0.0421712	BPH 3
987	SESN2	2.62063	1.07807	0.00877672	0.0422019	BPH 3
988	B3GNT5	2.61493	1.15691	0.00892459	0.0426994	BPH 3
989	ZNF212	2.61379	1.00256	0.00895442	0.0427949	BPH 3
990	FAAH2	2.61311	2.11601	0.00897237	0.042857	BPH 3
991	NAPEPLD	2.61105	1.09761	0.0090264	0.0430438	BPH 3
992	TARBP2	2.60102	1.18472	0.00929476	0.0440325	BPH 3
993	HPS6	2.60068	1.03248	0.00930403	0.0440644	BPH 3
994	UTP15	2.59851	1.1326	0.00936295	0.0442949	BPH 3
995	MIA	2.5984	2.27264	0.00936606	0.0442976	BPH 3
996	FLRT3	2.59326	1.54676	0.00950698	0.0447197	BPH 3
997	PAFAH2	2.59076	1.02814	0.00957656	0.0449615	BPH 3
998	PLEK2	2.59041	2.24818	0.00958608	0.044994	BPH 3
999	ZNF75D	2.58665	1.10923	0.00969139	0.0453164	BPH 3
1000	C6orf132	2.58186	1.70776	0.00982692	0.0457893	BPH 3
1001	PPP1R9A	2.57958	1.72878	0.00989204	0.0460185	BPH 3
1002	GPR160	2.57228	1.51455	0.010103	0.0466989	BPH 3
1003	MISP	2.57183	2.55193	0.0101164	0.0467414	BPH 3
1004	EIF4EBP3	2.5716	1.03355	0.010123	0.0467414	BPH 3
1005	FAM102B	2.56225	1.0524	0.0103997	0.0477262	BPH 3
1006	SRD5A1	2.55746	1.05752	0.010544	0.0482478	BPH 3
1007	SYNE4	2.54913	1.24131	0.0107991	0.0491034	BPH 3
1008	LINC00665	2.54834	1.57711	0.0108238	0.0491643	BPH 3
1009	HMBS	2.54423	1.55784	0.0109519	0.0495639	BPH 3
1010	HOTTIP	2.54355	1.07794	0.0109733	0.0496351	BPH 3
0	LTF	15.1861	3.64532	4.3739e-52	8.04797e-48	BPH 1
1	MMP7	14.9104	4.18399	2.82207e-50	2.59631e-46	BPH 1
2	AGR2	14.1989	3.82285	9.30545e-46	5.70734e-42	BPH 1
3	ELF3	13.053	3.25164	6.10655e-39	2.80902e-35	BPH 1
4	MUC1	13.0355	3.07251	7.68206e-39	2.827e-35	BPH 1
5	CFB	12.5724	2.86913	2.99626e-36	9.18854e-33	BPH 1
6	KRT19	12.5005	2.9919	7.41484e-36	1.94904e-32	BPH 1
7	ANXA2	11.6998	1.45225	1.27819e-31	2.61319e-28	BPH 1
8	SLPI	11.4587	4.05242	2.12666e-30	3.55733e-27	BPH 1
9	NPC2	11.0937	1.36111	1.34628e-28	1.9055e-25	BPH 1
10	TGM2	10.8437	1.47539	2.13609e-27	2.80744e-24	BPH 1
11	CLDN4	10.8073	2.25826	3.1789e-27	3.89945e-24	BPH 1
12	CP	10.7542	4.43545	5.66057e-27	6.50966e-24	BPH 1
13	KLK10	10.7197	3.58165	8.223e-27	8.90019e-24	BPH 1
14	PIGR	10.684	3.59635	1.20946e-26	1.23634e-23	BPH 1
15	SCNN1A	10.6768	2.17769	1.30688e-26	1.26561e-23	BPH 1
16	HLA-DRA	10.526	1.18986	6.55583e-26	6.03136e-23	BPH 1
17	BACE2	10.4842	2.14892	1.02148e-25	8.95007e-23	BPH 1
18	S100A11	10.1357	1.05069	3.83588e-24	3.0687e-21	BPH 1
19	DHRS3	10.09	1.35813	6.11463e-24	4.68788e-21	BPH 1
20	SAT1	9.90214	1.09471	4.0745e-23	2.67753e-20	BPH 1
21	TNFRSF21	9.83717	2.89372	7.78703e-23	4.93631e-20	BPH 1
22	PLA2G2A	9.50036	2.51106	2.09157e-21	1.13191e-18	BPH 1
23	KLF5	9.38602	2.69934	6.23095e-21	3.09863e-18	BPH 1
24	LCN2	9.17803	3.51364	4.39068e-20	2.01971e-17	BPH 1
25	RARRES1	9.12508	2.19097	7.16831e-20	3.1404e-17	BPH 1
26	FAM3D	9.08261	3.0672	1.06005e-19	4.43296e-17	BPH 1
27	ASS1	8.89177	2.34929	6.01441e-19	2.25847e-16	BPH 1
28	CRACR2B	8.56636	1.76663	1.06809e-17	3.50942e-15	BPH 1
29	PTGS2	8.55812	3.1146	1.14726e-17	3.67159e-15	BPH 1
30	SLC44A4	8.45042	1.35994	2.90262e-17	8.61424e-15	BPH 1
31	NNMT	8.43187	2.16661	3.40178e-17	9.78013e-15	BPH 1
32	TACSTD2	8.42805	1.62231	3.51487e-17	9.94978e-15	BPH 1
33	TNFAIP2	8.41921	2.14781	3.79018e-17	1.05666e-14	BPH 1
34	SPINT2	8.29781	1.02046	1.06052e-16	2.86963e-14	BPH 1
35	SERPINA1	8.24944	2.18948	1.59132e-16	4.18291e-14	BPH 1
36	GABRP	8.05213	4.03985	8.13653e-16	2.07934e-13	BPH 1
37	RARRES3	8.03039	1.29469	9.71645e-16	2.41598e-13	BPH 1
38	KRT8	8.02816	1.01543	9.89456e-16	2.42747e-13	BPH 1
39	SOD2	7.99225	1.39895	1.32502e-15	3.20795e-13	BPH 1
40	PDZK1IP1	7.98051	2.18736	1.45726e-15	3.48229e-13	BPH 1
41	GDF15	7.95541	2.68899	1.78543e-15	4.15847e-13	BPH 1
42	ST14	7.64135	1.68466	2.14951e-14	4.65915e-12	BPH 1
43	LXN	7.64118	2.32178	2.15232e-14	4.65915e-12	BPH 1
44	VMP1	7.63479	1.20341	2.26185e-14	4.8393e-12	BPH 1
45	TSPAN1	7.55144	1.07819	4.30464e-14	8.60927e-12	BPH 1
46	COMP	7.54324	1.46945	4.58429e-14	9.06999e-12	BPH 1
47	PLPP2	7.53588	1.99778	4.85042e-14	9.49444e-12	BPH 1
48	WFDC2	7.48861	1.12893	6.96043e-14	1.34813e-11	BPH 1
49	SCGB3A1	7.43958	2.56845	1.01006e-13	1.93594e-11	BPH 1
50	SMIM22	7.39904	1.80149	1.37171e-13	2.60202e-11	BPH 1
51	CREB3L1	7.34412	1.30734	2.07118e-13	3.84947e-11	BPH 1
52	NCOA7	7.32873	2.07616	2.32348e-13	4.2752e-11	BPH 1
53	ATP1B1	7.2601	1.6128	3.86814e-13	6.97782e-11	BPH 1
54	GSTA1	7.1828	4.4173	6.82967e-13	1.18553e-10	BPH 1
55	ADGRF1	7.14378	5.52017	9.08007e-13	1.56143e-10	BPH 1
56	CAPN2	7.08028	1.22109	1.43867e-12	2.38483e-10	BPH 1
57	ST6GAL1	7.0124	1.40593	2.34261e-12	3.81451e-10	BPH 1
58	CLDN7	7.00315	2.60002	2.5027e-12	4.03944e-10	BPH 1
59	KRT17	6.99466	2.01582	2.65911e-12	4.25458e-10	BPH 1
60	PSCA	6.97704	1.46309	3.01474e-12	4.782e-10	BPH 1
61	LYZ	6.95622	1.18907	3.49527e-12	5.49683e-10	BPH 1
62	SOX9	6.93763	1.44982	3.98729e-12	6.16522e-10	BPH 1
63	ID1	6.93006	1.42456	4.20657e-12	6.45008e-10	BPH 1
64	PPP1R1B	6.92598	1.17995	4.3296e-12	6.52989e-10	BPH 1
65	SLC4A4	6.90567	1.8486	4.99668e-12	7.4747e-10	BPH 1
66	KRT15	6.84924	1.6328	7.42459e-12	1.08423e-09	BPH 1
67	PAPSS1	6.82796	1.54221	8.6133e-12	1.23181e-09	BPH 1
68	SERINC2	6.82114	1.47976	9.03187e-12	1.27836e-09	BPH 1
69	ANXA3	6.6637	1.59212	2.67026e-11	3.61271e-09	BPH 1
[truncated: 11,915 more rows]

## Sheet: Immune
	names	scores	logfoldchanges	pvals	pvals_adj	sample
[truncated: 8,485 more rows]

[truncated: 3 more sheets: Endothelium, Fibroblast, Muscle]
