# Supplementary material for: Single cell and spatial transcriptomics highlight the interaction of club-like cells with immunosuppressive myeloid cells in prostate cancer
Source: Nat Commun. 2024 Nov 16;15:9949. doi: 10.1038/s41467-024-54364-1 (PMC11569175; doi:10.1038/s41467-024-54364-1)
Supplement: Supplementary file 7 — Supplementary Dataset 5 [file 41467_2024_54364_MOESM7_ESM.xlsx]

## Sheet: Tumor
	gene	over-expressed in (out of 43 region-containing samples)	adjusted p-value (Fishers exact test)	region-specific marker
0	PRAC1	28	1.29544e-12	x
1	SNHG8	19	2.46184e-12	x
2	SNHG19	18	3.61686e-12	x
3	HPN	22	8.63572e-11	x
4	HIST3H2A	20	1.47509e-10	x
5	LINC00665	18	1.47509e-10	x
6	PYCR1	19	1.472e-08	x
7	SLC38A11	16	3.04561e-08	x
8	IMPDH2	11	3.7514e-08	x
9	TGM3	12	3.75153e-08	x
10	TRGC1	21	4.26677e-08	x
11	PHGR1	14	4.55681e-08	x
12	CSKMT	12	1.85122e-07	x
13	MARCKSL1	20	2.31575e-07	x
14	VPS9D1-AS1	10	2.31575e-07	x
15	PPP1R14B	11	2.31575e-07	x
16	LRRC75A	15	3.18446e-07	x
17	GOLM1	21	4.35087e-07	x
18	AMACR	16	4.97971e-07	x
19	ZFAS1	12	5.01127e-07	x
20	AL451127.1	12	5.01127e-07	x
21	B4GALNT4	12	5.01127e-07	x
22	SPDEF	21	5.54571e-07	x
23	SLC19A1	15	5.54571e-07	x
24	AL445524.1	11	8.80818e-07	x
25	FABP5	14	1.55644e-06	x
26	GJB1	16	1.55644e-06	x
27	GGCT	13	1.6528e-06	x
28	SNHG7	10	6.2246e-06	x
29	RNF157	10	6.2246e-06	x
30	SLIT1	10	6.2246e-06	x
31	REPS2	14	6.43308e-06	x
32	GLYATL1	14	6.43308e-06	x
33	FAM234B	15	8.08071e-06	x
34	PAICS	11	8.28018e-06	x
35	EIF4EBP1	9	8.28018e-06	x
36	FOXP4-AS1	9	8.28018e-06	x
37	TESMIN	9	8.28018e-06	x
38	PPAT	9	8.28018e-06	x
39	CRISP3	12	8.28289e-06	x
40	RRS1	8	8.28289e-06	x
41	RCC1	8	8.28289e-06	x
42	TSPAN1	21	1.0546e-05	x
43	C19orf48	16	1.19232e-05	x
44	CPNE7	10	1.62292e-05	x
45	PTRHD1	10	1.62292e-05	x
46	PDLIM5	10	1.62292e-05	x
47	CGREF1	14	1.80175e-05	x
48	LUZP2	14	1.80175e-05	x
49	ECHS1	11	1.84582e-05	x
50	UCK2	11	1.84582e-05	x
51	CFAP65	13	2.55855e-05	x
52	NUDT8	13	2.55855e-05	x
53	PCAT14	13	2.55855e-05	x
54	SLC43A1	9	2.75129e-05	x
55	NEK5	9	2.75129e-05	x
56	FOLH1	18	2.75129e-05	x
57	KLK2	19	2.75129e-05	x
58	TTC36	9	2.75129e-05	x
59	VSTM2L	15	2.8683e-05	x
60	ATP6V0E2	12	3.21988e-05	x
61	NME1	11	3.93001e-05	x
62	MAZ	8	4.3141e-05	x
63	NLE1	8	4.3141e-05	x
64	MIPEP	13	4.3141e-05	x
65	MICAL2	8	4.3141e-05	x
66	TBX1	14	4.36932e-05	x
67	MARC1	15	4.36932e-05	x
68	ELFN1-AS1	7	4.36932e-05	x
69	GDF15	17	4.36932e-05	x
70	NBEAL1	7	4.36932e-05	x
71	MDH2	7	4.36932e-05	x
72	TDRD1	7	4.36932e-05	x
73	SIM2	15	4.36932e-05	x
74	CD3EAP	7	4.36932e-05	x
75	PODXL2	14	4.36932e-05	x
76	SAMD5	9	7.6507e-05	x
77	DNAH5	10	8.43121e-05	x
78	CCDC86	10	8.43121e-05	x
79	ODC1	12	0.000105492	x
80	TRPM4	16	0.000128586	x
81	PCA3	11	0.000151352	x
82	AHCY	8	0.000154105	x
83	DLX1	8	0.000154105	x
84	TMSB15A	12	0.000189867	x
85	APBA2	7	0.000274208	x
86	UQCRH	7	0.000274208	x
87	TMEM52	7	0.000274208	x
88	C2orf72	11	0.000282912	x
89	SMKR1	6	0.000311746	x
90	NOP16	6	0.000311746	x
91	CD320	6	0.000311746	x
92	NPM1	6	0.000311746	x
93	AC009119.1	6	0.000311746	x
94	SLC25A39	6	0.000311746	x
95	TXNL4A	6	0.000311746	x
96	IQANK1	13	0.000311746	x
97	BYSL	6	0.000311746	x
98	DNPH1	6	0.000311746	x
99	TFF3	15	0.00032124	x
100	PPP1R1B	15	0.00032124	x
101	AC020978.5	10	0.000348005	x
102	SLC25A22	10	0.000348005	x
103	PCBD1	8	0.000411299	x
104	KIF22	9	0.000411299	x
105	ALDH3B2	9	0.000411299	x
106	FBXO25	9	0.000411299	x
107	HSPE1	9	0.000411299	x
108	MCCC2	13	0.000444847	x
109	PCAT18	10	0.000656555	x
110	TM7SF2	15	0.000656555	x
111	SMPDL3B	10	0.000656555	x
112	NKX3-1	16	0.000674038	x
113	SFTPA2	13	0.000681194	x
114	TNFRSF19	13	0.000681194	x
115	GLO1	11	0.000752885	x
116	RAB17	12	0.000752885	x
117	NOP10	7	0.000795329	x
118	COA4	7	0.000795329	x
119	AC104667.2	7	0.000795329	x
120	CANT1	14	0.000795329	x
121	PRR7	7	0.000795329	x
122	GAL	7	0.000795329	x
123	RAPGEF4	7	0.000795329	x
124	AC004982.2	9	0.000808477	x
125	TOMM5	8	0.000926545	x
126	SRARP	8	0.000926545	x
127	C19orf81	10	0.00109589	x
128	EPCAM	17	0.00109589	x
129	ATP5MC2	6	0.00144203	x
130	FKBP11	6	0.00144203	x
131	CCT3	6	0.00144203	x
132	IPO4	6	0.00144203	x
133	HSPD1	6	0.00144203	x
134	TRUB2	6	0.00144203	x
135	TIMM13	6	0.00144203	x
136	ST8SIA6-AS1	9	0.00151204	x
137	TBC1D30	9	0.00151204	x
138	PRAC2	9	0.00151204	x
139	FASN	14	0.00154811	x
140	MPC2	12	0.00164248	x
141	LINC01006	10	0.00180113	x
142	SAPCD2	10	0.00180113	x
143	PDIA2	5	0.00181512	x
144	RAC3	8	0.00181512	x
145	RACK1	5	0.00181512	x
146	PCAT7	5	0.00181512	x
147	ZNF511	5	0.00181512	x
148	MAPKAPK3	5	0.00181512	x
149	SLC25A6	5	0.00181512	x
150	AC245041.2	5	0.00181512	x
151	CCNG1	5	0.00181512	x
152	IRAK1	5	0.00181512	x
153	SLIRP	5	0.00181512	x
154	SBK1	7	0.00184279	x
155	NME2	7	0.00184279	x
156	AC007009.1	7	0.00184279	x
157	CREB3L4	16	0.00184279	x
158	C11orf1	7	0.00184279	x
159	NSMCE1	7	0.00184279	x
160	MCRIP2	7	0.00184279	x
161	RFX3	7	0.00184279	x
162	PRKAG2-AS1	9	0.00244756	x
163	MS4A8	9	0.00244756	x
164	DBNDD1	9	0.00244756	x
165	LEF1	9	0.00244756	x
166	CPNE4	15	0.00262522	x
167	GPR160	14	0.00264314	x
168	OR51E2	14	0.00264314	x
169	AP001816.1	10	0.00264314	x
170	KLK3	16	0.00318062	x
171	MAP7	12	0.00319285	x
172	ZNF350-AS1	8	0.003369	x
173	MGST2	8	0.003369	x
174	PKIB	8	0.003369	x
175	NKAIN1	6	0.00375688	x
176	BRI3BP	6	0.00375688	x
177	LINC00992	7	0.00375688	x
178	NCALD	7	0.00375688	x
179	MIF	6	0.00375688	x
180	RALBP1	7	0.00375688	x
181	PPA1	6	0.00375688	x
182	TMED3	10	0.00375688	x
183	DDT	6	0.00375688	x
184	CHRM3	7	0.00375688	x
185	TMEM134	7	0.00375688	x
186	MATK	6	0.00375688	x
187	TRIB3	7	0.00375688	x
188	ERG	10	0.00375688	x
189	CYB5A	9	0.00375688	x
190	SNHG25	9	0.00375688	x
191	BCKDHB	7	0.00375688	x
192	UQCRQ	7	0.00375688	x
193	APRT	6	0.00375688	x
194	DNAJC19	7	0.00375688	x
195	LDLRAD3	6	0.00375688	x
196	PABPC1L2B	6	0.00375688	x
197	RABGGTB	6	0.00375688	x
198	MPST	6	0.00375688	x
199	LRRC26	15	0.00410463	x
200	KRT18	14	0.00437929	x
201	TMEM238	11	0.00505975	x
202	PLA2G7	11	0.00505975	x
203	TXNDC17	8	0.0055994	x
204	SYNGR2	8	0.0055994	x
205	PCSK6	9	0.0061693	x
206	LYPLA1	9	0.0061693	x
207	PUS7	5	0.00653344	x
208	EEF1AKMT4	5	0.00653344	x
209	FNIP2	5	0.00653344	x
210	FAM198B-AS1	5	0.00653344	x
211	NOA1	5	0.00653344	x
212	PSD3	5	0.00653344	x
213	ZIC2	5	0.00653344	x
214	MARS2	5	0.00653344	x
215	GAS6-AS1	5	0.00653344	x
216	SHMT2	5	0.00653344	x
217	PIAS2	5	0.00653344	x
218	TWNK	5	0.00653344	x
219	AC097478.1	5	0.00653344	x
220	AC083798.2	5	0.00653344	x
221	C6orf120	5	0.00653344	x
222	FMC1	5	0.00653344	x
223	NPM3	5	0.00653344	x
224	ONECUT2	5	0.00653344	x
225	GCNT1	11	0.00653344	x
226	NDUFV2	5	0.00653344	x
227	RAB3B	11	0.00653344	x
228	ATP8A2	5	0.00653344	x
229	ACTR3B	5	0.00653344	x
230	MEX3A	5	0.00653344	x
231	P4HTM	5	0.00653344	x
232	KLK4	15	0.00653344	x
233	ACLY	11	0.00653344	x
234	PLA2G4C	5	0.00653344	x
235	MSI1	5	0.00653344	x
236	PAIP2B	7	0.00673997	x
237	AP002387.2	7	0.00673997	x
238	SLC25A33	7	0.00673997	x
239	RGS10	7	0.00673997	x
240	AL353622.1	7	0.00673997	x
241	ANO7	14	0.00677722	x
242	TRIM36	12	0.00702107	x
243	MESP1	12	0.00702107	x
244	AKR1A1	6	0.00769431	x
245	TMEM256	6	0.00769431	x
246	FOXA1	15	0.00769431	x
247	C5orf49	6	0.00769431	x
248	CORO1B	6	0.00769431	x
249	UQCC3	6	0.00769431	x
250	EPB41L4A-AS1	6	0.00769431	x
251	CKS2	6	0.00769431	x
252	FOXN3-AS1	6	0.00769431	x
253	SMIM31	8	0.0081151	x
254	ACSM1	8	0.0081151	x
255	PVT1	8	0.0081151	x
256	CADM1	8	0.0081151	x
257	GNL3	9	0.00815122	x
258	SLC25A10	9	0.00815122	x
259	CRACR2B	14	0.00843245	x
260	HOXB13	14	0.00843245	x
261	CERS1	4	0.00848513	x
262	SMIM32	4	0.00848513	x
263	AL161772.1	4	0.00848513	x
264	SLC25A42	4	0.00848513	x
265	RPP40	4	0.00848513	x
266	RPGRIP1L	4	0.00848513	x
267	SNHG29	4	0.00848513	x
268	SMIM22	12	0.00848513	x
269	HID1	12	0.00848513	x
270	THNSL1	4	0.00848513	x
271	ERCC1	4	0.00848513	x
272	ARFGEF3	13	0.00848513	x
273	SLC27A5	4	0.00848513	x
274	RSL1D1	4	0.00848513	x
275	SRM	4	0.00848513	x
276	CCDC110	4	0.00848513	x
277	ECI1	4	0.00848513	x
278	SLC25A5	4	0.00848513	x
279	CLTA	4	0.00848513	x
280	ZDHHC11	4	0.00848513	x
281	CMC1	4	0.00848513	x
282	RAN	4	0.00848513	x
283	IGBP1	4	0.00848513	x
284	SSR2	4	0.00848513	x
285	GALK2	4	0.00848513	x
286	CMSS1	4	0.00848513	x
287	TIMM9	4	0.00848513	x
288	ETFA	4	0.00848513	x
289	TIMM8B	4	0.00848513	x
290	PABPC1	4	0.00848513	x
291	B3GAT1	7	0.0108305	x
292	ZNF385B	7	0.0108305	x
293	EIF4EBP3	7	0.0108305	x
294	TMTC4	7	0.0108305	x
295	CAB39L	11	0.0109638	x
296	RAB3D	11	0.0109638	x
297	TCEA3	9	0.0111956	x
298	COLEC12	9	0.0111956	x
299	MIOS	9	0.0111956	x
300	CST1	8	0.0117321	x
301	FEV	8	0.0117321	x
302	DRAIC	8	0.0117321	x
303	C5orf30	8	0.0117321	x
304	GABRB3	8	0.0117321	x
305	CLDN3	14	0.0125548	x
306	SEC23B	10	0.0136382	x
307	ACSM3	10	0.0136382	x
308	RNF43	10	0.0136382	x
309	TXN	6	0.0138353	x
310	LINC02170	6	0.0138353	x
311	NLN	6	0.0138353	x
312	MAL2	13	0.0138353	x
313	COX16	6	0.0138353	x
314	ENOPH1	6	0.0138353	x
315	ZNF614	6	0.0138353	x
316	NDUFA7	6	0.0138353	x
317	SOX14	6	0.0138353	x
318	PKP3	11	0.0143664	x
319	ERGIC1	11	0.0143664	x
320	SLC7A11	5	0.0145337	x
321	PPM1E	5	0.0145337	x
322	AC019197.1	5	0.0145337	x
323	CCDC57	5	0.0145337	x
324	SNHG21	5	0.0145337	x
325	SND1	5	0.0145337	x
326	SPINK1	5	0.0145337	x
327	FNDC10	5	0.0145337	x
328	SMIM1	5	0.0145337	x
329	FOXD1	5	0.0145337	x
330	EPHA10	5	0.0145337	x
331	PHKA1	5	0.0145337	x
332	NETO2	5	0.0145337	x
333	MYO6	9	0.0154218	x
334	TFPT	9	0.0154218	x
335	CBLC	8	0.0167611	x
336	GMDS	7	0.0167611	x
337	CACNA1D	8	0.0167611	x
338	SERP1	7	0.0167611	x
339	TRGC2	8	0.0167611	x
340	PLEKHH1	13	0.0167611	x
341	SEC61G	7	0.0167611	x
342	MANEAL	7	0.0167611	x
343	HOXC6	7	0.0167611	x
344	TMEM132A	8	0.0167611	x
345	ADAMTSL1	7	0.0167611	x
346	TOM1L1	8	0.0167611	x
347	ARFIP2	7	0.0167611	x
348	XAB2	7	0.0167611	x
349	ACSS1	10	0.0172492	x
350	SERHL2	10	0.0172492	x
351	PLPP1	10	0.0172492	x
352	IRX4	10	0.0172492	x
353	GRHL2	12	0.0174831	x
354	FAM3B	14	0.0181847	x
355	PART1	13	0.0208844	x
356	MFSD3	9	0.0214261	x
357	PTPRN2	9	0.0214261	x
358	GTF3C6	9	0.0214261	x
359	PRR36	9	0.0214261	x
360	SMCO4	12	0.0228406	x
361	HIST1H1C	10	0.0237986	x
362	TUBB2A	6	0.0239364	x
363	FBXL8	6	0.0239364	x
364	POLR2H	6	0.0239364	x
365	CMPK1	6	0.0239364	x
366	TC2N	11	0.0239364	x
367	GNPNAT1	8	0.0249324	x
368	REXO2	7	0.0264648	x
369	PTK6	7	0.0264648	x
370	FRK	7	0.0264648	x
371	GATA2	7	0.0264648	x
372	SP5	7	0.0264648	x
373	C12orf56	4	0.0271401	x
374	ADSL	4	0.0271401	x
375	BRSK2	4	0.0271401	x
376	C1QBP	4	0.0271401	x
377	KIAA1549	5	0.0271401	x
378	ASPHD1	4	0.0271401	x
379	RUVBL1	4	0.0271401	x
380	NDUFC1	4	0.0271401	x
381	ATOX1	4	0.0271401	x
382	IVD	5	0.0271401	x
383	SFXN4	5	0.0271401	x
384	PDP1	4	0.0271401	x
385	NME4	4	0.0271401	x
386	GTF2H5	4	0.0271401	x
387	FAM222A	5	0.0271401	x
388	KNSTRN	5	0.0271401	x
389	POLD2	4	0.0271401	x
390	CDON	4	0.0271401	x
391	AC010642.2	4	0.0271401	x
392	FAM162A	4	0.0271401	x
393	PHB2	4	0.0271401	x
394	AP000438.1	4	0.0271401	x
395	ZNF229	4	0.0271401	x
396	PTPRT	5	0.0271401	x
397	EPHB3	5	0.0271401	x
398	ALDH18A1	5	0.0271401	x
399	CCT5	4	0.0271401	x
400	ALKBH2	4	0.0271401	x
401	APOF	4	0.0271401	x
402	AC078864.1	4	0.0271401	x
403	TAF9	5	0.0271401	x
404	ZNF30	5	0.0271401	x
405	NIPSNAP1	4	0.0271401	x
406	C15orf61	5	0.0271401	x
407	MIR4458HG	4	0.0271401	x
408	BX890604.1	5	0.0271401	x
409	LINC00920	4	0.0271401	x
410	YRDC	5	0.0271401	x
411	SURF2	4	0.0271401	x
412	TOX3	5	0.0271401	x
413	BTF3L4	4	0.0271401	x
414	BICD1	5	0.0271401	x
415	CASKIN1	4	0.0271401	x
416	MAPT	5	0.0271401	x
417	NONO	4	0.0271401	x
418	MB	11	0.0271401	x
419	AC025183.1	5	0.0271401	x
420	CRYL1	4	0.0271401	x
421	NDUFAF8	4	0.0271401	x
422	NDUFB1	4	0.0271401	x
423	B3GNTL1	4	0.0271401	x
424	SLC39A4	5	0.0271401	x
425	RORC	11	0.0271401	x
426	POM121C	5	0.0271401	x
427	AC139749.1	5	0.0271401	x
428	RPF2	5	0.0271401	x
429	AC008267.5	5	0.0271401	x
430	TRAPPC6A	4	0.0271401	x
431	BOP1	4	0.0271401	x
432	PPM1H	10	0.0276166	x
433	RHPN1	8	0.0318451	x
434	BAIAP3	8	0.0318451	x
435	ZNF697	8	0.0318451	x
436	TRPV6	12	0.0323311	x
437	EMB	6	0.0355123	x
438	SERINC5	11	0.0355123	x
439	PCAT19	7	0.0355123	x
440	ZDHHC9	6	0.0355123	x
441	SORD	13	0.0355123	x
442	DNASE2B	6	0.0355123	x
443	SDK1	6	0.0355123	x
444	PAQR4	7	0.0355123	x
445	ABCG1	6	0.0355123	x
446	STX19	6	0.0355123	x
447	TMEM106C	6	0.0355123	x
448	CDC14A	7	0.0355123	x
449	ABCC4	10	0.0361615	x
450	EPN3	10	0.0361615	x
451	DLX6-AS1	3	0.0392049	x
452	EEF2	3	0.0392049	x
453	EEF1AKMT3	3	0.0392049	x
454	CCT6A	3	0.0392049	x
455	AL662890.1	3	0.0392049	x
456	AFMID	8	0.0392049	x
457	PAM16	3	0.0392049	x
458	THAP4	3	0.0392049	x
459	TMEM181	3	0.0392049	x
460	NHP2	3	0.0392049	x
461	FAM110B	3	0.0392049	x
462	ELAVL2	3	0.0392049	x
463	TXNRD3	3	0.0392049	x
464	PFDN4	3	0.0392049	x
465	SDSL	3	0.0392049	x
466	SMYD2	8	0.0392049	x
467	BLOC1S4	3	0.0392049	x
468	PCAT6	3	0.0392049	x
469	TRPM2	3	0.0392049	x
470	GTPBP6	3	0.0392049	x
471	LYRM4	3	0.0392049	x
472	PUM3	3	0.0392049	x
473	RNF144A	3	0.0392049	x
474	PPIA	3	0.0392049	x
475	MAPK12	3	0.0392049	x
476	PDHB	3	0.0392049	x
477	DPH5	3	0.0392049	x
478	DPH2	3	0.0392049	x
479	COX6C	3	0.0392049	x
480	EXOSC5	3	0.0392049	x
481	BEND4	8	0.0392049	x
482	CD24	13	0.0392049	x
483	NACA	3	0.0392049	x
484	QARS	3	0.0392049	x
485	MAPK9	3	0.0392049	x
486	DNAJC4	3	0.0392049	x
487	SLC6A11	3	0.0392049	x
488	GAS5	3	0.0392049	x
489	C8orf34	3	0.0392049	x
490	SEPT3	3	0.0392049	x
491	SARDH	3	0.0392049	x
492	COA7	3	0.0392049	x
493	TMEM38B	3	0.0392049	x
494	EIF3H	3	0.0392049	x
495	GGACT	3	0.0392049	x
496	POLR1D	3	0.0392049	x
497	ZDHHC11B	3	0.0392049	x
498	RPUSD1	3	0.0392049	x
499	AL121899.1	3	0.0392049	x
500	PPIF	3	0.0392049	x
501	EIF2A	3	0.0392049	x
502	ATP2C1	11	0.0392049	x
503	CCDC138	3	0.0392049	x
504	ATP5MC3	3	0.0392049	x
505	SHISA2	3	0.0392049	x
506	SLC6A8	3	0.0392049	x
507	SYT7	12	0.0392049	x
508	FZD8	3	0.0392049	x
509	CDCA3	3	0.0392049	x
510	EIF3E	3	0.0392049	x
511	EIF3B	3	0.0392049	x
512	URB2	3	0.0392049	x
513	NDUFA2	3	0.0392049	x
514	CKAP2	3	0.0392049	x
515	POLDIP2	3	0.0392049	x
516	UQCC2	3	0.0392049	x
517	C8orf59	3	0.0392049	x
518	TPD52	11	0.0392049	x
519	ASIC1	3	0.0392049	x
520	NCBP2-AS2	3	0.0392049	x
521	TOP2A	3	0.0392049	x
522	MMEL1	8	0.0392049	x
523	LINC00842	3	0.0392049	x
524	ARHGDIG	3	0.0392049	x
525	ZNF622	3	0.0392049	x
526	ROMO1	3	0.0392049	x
527	TP53	3	0.0392049	x
528	HILPDA	3	0.0392049	x
529	ELOVL2	8	0.0392049	x
530	CLP1	3	0.0392049	x
531	BX324167.1	3	0.0392049	x
532	UGT2B4	3	0.0392049	x
533	MZT2B	3	0.0392049	x
534	SERGEF	3	0.0392049	x
535	LRRC8D	3	0.0392049	x
536	PRRT3-AS1	3	0.0392049	x
537	AC007405.3	3	0.0392049	x
538	ARPC3	3	0.0392049	x
539	POLR2L	3	0.0392049	x
540	ZP3	3	0.0392049	x
541	DGUOK-AS1	3	0.0392049	x
542	CHCHD5	3	0.0392049	x
543	ZNF761	10	0.0402312	x
544	MYEF2	5	0.0428343	x
545	PYM1	5	0.0428343	x
546	AC009041.2	5	0.0428343	x
547	TMEM97	5	0.0428343	x
548	AIMP2	5	0.0428343	x
549	MAP2	5	0.0428343	x
550	DCAF13	5	0.0428343	x
551	HAGHL	5	0.0428343	x
552	PIGZ	5	0.0428343	x
553	MYL5	5	0.0428343	x
554	AC060780.1	5	0.0428343	x
555	LINC01358	5	0.0428343	x
556	AL121832.2	5	0.0428343	x
557	ECI2	5	0.0428343	x
558	AP004609.3	5	0.0428343	x
559	NAALADL2	7	0.0437207	x
560	FKBP4	7	0.0437207	x
561	ABHD2	7	0.0437207	x
562	AGR2	15	0.0439559	x
563	ST14	11	0.0468066	x
564	AL157373.2	6	0.0472295	x
565	SLITRK4	6	0.0472295	x
566	FGFRL1	6	0.0472295	x
567	PNKP	6	0.0472295	x
568	PCCB	6	0.0472295	x
569	MIR200CHG	10	0.0500613
570	PGLS	4	0.0500613
571	SNRPE	4	0.0500613
572	RAB39B	4	0.0500613
573	CDO1	4	0.0500613
574	MELTF-AS1	4	0.0500613
575	PCDHB2	4	0.0500613
576	SNRPF	4	0.0500613
577	MZT2A	4	0.0500613
578	AL121790.1	8	0.0500613
579	PSMG3-AS1	4	0.0500613
580	FBP1	10	0.0500613
581	SMDT1	4	0.0500613
582	NDRG1	8	0.0500613
583	ATPAF1	4	0.0500613
584	CBX8	4	0.0500613
585	PCAT1	4	0.0500613
586	PRSS8	10	0.0500613
587	NOB1	4	0.0500613
588	MCF2L-AS1	4	0.0500613
589	TIMM8A	4	0.0500613
590	PCDHB11	4	0.0500613
591	RHOBTB1	4	0.0500613
592	ARHGEF26	4	0.0500613
593	AP000547.3	4	0.0500613
594	ADPRHL1	4	0.0500613
595	YPEL1	4	0.0500613
596	COL26A1	4	0.0500613
597	DUS1L	4	0.0500613
598	FANCF	4	0.0500613
599	REEP6	10	0.0500613
600	MYBPC1	9	0.0500613
601	PPDPF	4	0.0500613
602	ZBED9	4	0.0500613
603	AP006748.1	4	0.0500613
604	CCDC78	4	0.0500613
605	MORN4	4	0.0500613
606	GGT1	8	0.0500613
607	TMEM184A	8	0.0500613
608	ITPR2	4	0.0500613
609	PCSK1N	9	0.0500613
610	FAM83H	9	0.0500613
611	LARGE2	9	0.0500613
612	TMC4	11	0.0549508
613	TSPAN13	11	0.0549508
614	C1orf116	11	0.0549508
615	HSD17B6	7	0.0590367
616	SH3RF1	7	0.0590367
617	CERS4	7	0.0590367
618	ICA1	10	0.0609465
619	PDIA5	9	0.064987
620	LFNG	8	0.064987
621	GLRX2	8	0.064987
622	PTRH2	5	0.0678456
623	MYRIP	5	0.0678456
624	TLCD1	5	0.0678456
625	ARHGAP6	6	0.0678456
626	DEGS2	6	0.0678456
627	COL2A1	6	0.0678456
628	AP002360.1	5	0.0678456
629	GSTZ1	6	0.0678456
630	AL022322.1	6	0.0678456
631	HDDC3	5	0.0678456
632	MINCR	6	0.0678456
633	RAPH1	5	0.0678456
634	MAMDC4	5	0.0678456
635	AC009133.1	5	0.0678456
636	ZNF121	5	0.0678456
637	F5	5	0.0678456
638	NUDT14	5	0.0678456
639	ELFN2	6	0.0678456
640	SNHG12	5	0.0678456
641	PDE9A	10	0.0755207
642	RAB25	10	0.0755207
643	BMP7	7	0.0811381
644	SLC27A2	7	0.0811381
645	MON1B	7	0.0811381
646	SYNE4	9	0.0819146
647	GALNT7	9	0.0819146
648	BIK	11	0.0827196
649	LPAR3	8	0.0842663
650	UGDH	8	0.0842663
651	TRIB1	8	0.0842663
652	LRBA	8	0.0842663
653	XBP1	10	0.0944328
654	GFM2	4	0.0948027
655	LRIG1	6	0.0948027
656	IP6K2	4	0.0948027
657	SFT2D1	6	0.0948027
658	LPCAT1	4	0.0948027
659	CNPY2	4	0.0948027
660	COX17	4	0.0948027
661	REPIN1	4	0.0948027
662	KCNC2	6	0.0948027
663	C9orf116	4	0.0948027
664	OGDHL	4	0.0948027
665	COX20	4	0.0948027
666	SAMD10	4	0.0948027
667	BBS4	6	0.0948027
668	TBC1D16	4	0.0948027
669	METAP1D	4	0.0948027
670	CRAT	4	0.0948027
671	AC012615.1	4	0.0948027
672	TMEM144	4	0.0948027
673	HMG20B	4	0.0948027
674	NDUFB3	4	0.0948027
675	AC008443.5	4	0.0948027
676	HMBS	4	0.0948027
677	LINC00649	4	0.0948027
678	ALDH6A1	4	0.0948027
679	SH2D4A	4	0.0948027
680	CENPX	6	0.0948027
681	TP53TG1	4	0.0948027
682	SELENOH	4	0.0948027
683	SLC25A13	4	0.0948027
684	CAMKK2	6	0.0948027
685	E2F5	4	0.0948027
686	IDH1	11	0.096944
687	SLC45A3	11	0.096944
688	EPB41	3	0.100188
689	PDCD5	3	0.100188
690	KCNG3	3	0.100188
691	PRPF19	3	0.100188
692	STARD10	3	0.100188
693	YWHAE	3	0.100188
694	SDHAF3	5	0.100188
695	POLR1B	3	0.100188
696	TOP1MT	3	0.100188
697	AC145207.5	3	0.100188
698	ALDH1A3	5	0.100188
699	CHAMP1	3	0.100188
700	BCAT2	7	0.100188
701	AC016876.1	3	0.100188
702	PGAM5	3	0.100188
703	PANX2	5	0.100188
704	POLR1A	3	0.100188
705	PDCD2L	3	0.100188
706	TMEM126A	3	0.100188
707	ZNF667	3	0.100188
708	GLOD4	3	0.100188
709	SOX12	3	0.100188
710	ENY2	3	0.100188
711	CAMK2B	5	0.100188
712	ETHE1	3	0.100188
713	LRATD1	5	0.100188
714	SMIM26	3	0.100188
715	ABHD1	3	0.100188
716	MIEN1	5	0.100188
717	AC004130.1	3	0.100188
718	C15orf65	3	0.100188
719	C12orf73	3	0.100188
720	SAAL1	3	0.100188
721	HSD11B2	5	0.100188
722	EXOSC4	3	0.100188
723	DECR1	3	0.100188
724	CST4	3	0.100188
725	SMOX	5	0.100188
726	BTF3	3	0.100188
727	TWF1	3	0.100188
728	IFT22	3	0.100188
729	ATG4A	3	0.100188
730	PCDHB3	3	0.100188
731	AC108860.2	3	0.100188
732	TTTY15	3	0.100188
733	HIGD2A	3	0.100188
734	UBR5-AS1	3	0.100188
735	MMACHC	3	0.100188
736	TIPARP-AS1	3	0.100188
737	LRFN1	3	0.100188
738	GINS2	3	0.100188
739	ZNF610	3	0.100188
740	NFS1	3	0.100188
741	ZNF775	3	0.100188
742	LINC00668	3	0.100188
743	ETFRF1	3	0.100188
744	LRPPRC	3	0.100188
745	TRPM2-AS	3	0.100188
746	HEBP2	5	0.100188
747	PIN4	3	0.100188
748	DLX2	3	0.100188
749	ITPA	3	0.100188
750	ACAT1	3	0.100188
751	TSNARE1	3	0.100188
752	DIRAS1	3	0.100188
753	PKN1	3	0.100188
754	THEM6	3	0.100188
755	SGSM3	5	0.100188
756	TATDN1	3	0.100188
757	GCSH	3	0.100188
758	NUDT19	5	0.100188
759	UHRF1BP1	3	0.100188
760	CENPV	3	0.100188
761	SETD9	3	0.100188
762	AL359504.2	3	0.100188
763	CCT8	3	0.100188
764	EEF1G	3	0.100188
765	SLCO1B3	3	0.100188
766	RPAIN	3	0.100188
767	CCT2	3	0.100188
768	ZIC5	3	0.100188
769	FOXJ1	3	0.100188
770	SLC7A1	7	0.100188
771	NDUFAF3	3	0.100188
772	CDKN2A	3	0.100188
773	GPC5-AS1	3	0.100188
774	SPTY2D1OS	3	0.100188
775	AL589182.1	8	0.100188
776	AZGP1	11	0.105703
777	TSTD1	9	0.113173
778	CMTM4	8	0.123221
779	TMEFF2	8	0.123221
780	RAP1GAP	8	0.123221
781	CEMIP2	7	0.126832
782	CNDP2	7	0.126832
783	AC106795.2	7	0.126832
784	SIPA1L3	7	0.126832
785	ESRP2	9	0.141092
786	JPT2	9	0.141092
787	NPY	9	0.141092
788	ODAM	5	0.141813
789	TKFC	5	0.141813
790	EIF2AK1	5	0.141813
791	PPP3CA	5	0.141813
792	PAOX	5	0.141813
793	CDK6	5	0.141813
794	SCARB1	5	0.141813
795	AC103691.1	4	0.145037
796	TRNT1	4	0.145037
797	TEN1	4	0.145037
798	NUDT11	4	0.145037
799	MYDGF	4	0.145037
800	B4GALT3	4	0.145037
801	HES6	4	0.145037
802	TP53I11	4	0.145037
803	HIST1H4J	4	0.145037
804	HDHD5	4	0.145037
805	IFRD2	4	0.145037
806	SLC46A1	4	0.145037
807	C1orf53	4	0.145037
808	METTL1	4	0.145037
809	UQCR10	4	0.145037
810	COX5A	4	0.145037
811	RAB6B	4	0.145037
812	ZNF664	4	0.145037
813	NRCAM	4	0.145037
814	PITPNA-AS1	4	0.145037
815	SLC29A2	4	0.145037
816	SLC30A4	10	0.145435
817	AP1M2	10	0.145435
818	AP000527.1	10	0.145435
819	DDAH1	8	0.150937
820	SLC9A2	8	0.150937
821	FAM174B	8	0.150937
822	FAM84B	6	0.158748
823	F2RL1	6	0.158748
824	ACACA	6	0.158748
825	PAK4	6	0.158748
826	CAPS	6	0.158748
827	VPS54	6	0.158748
828	LAD1	7	0.15922
829	EEF1A2	7	0.15922
830	RABEP2	7	0.15922
831	C1orf115	7	0.15922
832	ERCC4	2	0.159777
833	RNGTT	2	0.159777
834	AC010503.4	5	0.159777
835	SLC22A31	2	0.159777
836	C2CD4D	2	0.159777
837	PLA2G2A	12	0.159777
838	IFT74	2	0.159777
839	NDUFB7	2	0.159777
840	PCLAF	2	0.159777
841	MAP2K6	3	0.159777
842	ATP5PO	2	0.159777
843	FAM136A	3	0.159777
844	PRC1	2	0.159777
845	P2RY11	3	0.159777
846	C22orf42	2	0.159777
847	GAPDH	2	0.159777
848	THAP12	2	0.159777
849	WDR3	2	0.159777
850	GGPS1	2	0.159777
851	PDSS1	2	0.159777
852	ZNHIT2	2	0.159777
853	ZNF850	2	0.159777
854	NFXL1	2	0.159777
855	GALNT1	3	0.159777
856	ZSCAN2	2	0.159777
857	DMAC1	2	0.159777
858	C9orf40	2	0.159777
859	STK32C	2	0.159777
860	LARP1	2	0.159777
861	MPI	3	0.159777
862	ATP5F1B	2	0.159777
863	DMXL1	8	0.159777
864	SERPINA11	3	0.159777
865	DNAAF2	3	0.159777
866	HEBP1	2	0.159777
867	AC073111.4	2	0.159777
868	SPIRE2	5	0.159777
869	FAM189A1	2	0.159777
870	TIMELESS	3	0.159777
871	C8orf82	2	0.159777
872	SEZ6L2	9	0.159777
873	DLL3	2	0.159777
874	WASF3	2	0.159777
875	LAMTOR2	2	0.159777
876	NDUFB9	2	0.159777
877	WASHC2C	2	0.159777
878	DISC1	2	0.159777
879	AC090877.2	2	0.159777
880	SAT2	2	0.159777
881	PABPC4	2	0.159777
882	WBP1	3	0.159777
883	MMP24OS	2	0.159777
884	HEY2	2	0.159777
885	CEACAM19	2	0.159777
886	NPRL3	2	0.159777
887	NPW	2	0.159777
888	HYAL3	2	0.159777
889	FANCG	2	0.159777
890	C6orf48	2	0.159777
891	COBLL1	5	0.159777
892	WDR24	3	0.159777
893	PRDX3	2	0.159777
894	ZNF582	2	0.159777
895	QRICH2	2	0.159777
896	ZNF581	2	0.159777
897	TDRP	5	0.159777
898	HNF1B	3	0.159777
899	CRNDE	10	0.159777
900	KRAS	2	0.159777
901	UBE2D4	2	0.159777
902	ATP5MD	2	0.159777
903	TXN2	2	0.159777
904	NDUFB2	2	0.159777
905	METTL26	2	0.159777
906	DCXR	7	0.159777
907	IFT140	2	0.159777
908	SLC25A1	2	0.159777
909	URM1	2	0.159777
910	UBE2E1	2	0.159777
911	EIF3I	2	0.159777
912	ASL	3	0.159777
913	SNRPB	2	0.159777
914	BTRC	2	0.159777
915	RPH3AL	3	0.159777
916	HNRNPA1P48	2	0.159777
917	BPHL	3	0.159777
918	NUPR1	3	0.159777
919	HNRNPF	3	0.159777
920	ATP5F1A	2	0.159777
921	DAP3	3	0.159777
922	ATP5F1D	2	0.159777
923	NDUFAF6	3	0.159777
924	RTN4RL2	2	0.159777
925	BMX	2	0.159777
926	FBL	2	0.159777
927	ATP2A1-AS1	2	0.159777
928	TXNRD2	6	0.159777
929	FDPS	2	0.159777
930	ATP5MC1	2	0.159777
931	CS	2	0.159777
932	UTP11	2	0.159777
933	PMS1	2	0.159777
934	PMPCA	2	0.159777
935	DCAF11	3	0.159777
936	UTP25	2	0.159777
937	RMND1	2	0.159777
938	DCAF4	2	0.159777
939	RMI2	2	0.159777
940	RTRAF	2	0.159777
941	TUB	2	0.159777
942	DDX39B	2	0.159777
943	QTRT1	3	0.159777
944	SLC45A2	2	0.159777
945	MACROD1	3	0.159777
946	COX5B	2	0.159777
947	PLD6	3	0.159777
948	ARMC6	2	0.159777
949	UBE2S	2	0.159777
950	SULT4A1	2	0.159777
951	FARSA	2	0.159777
952	TCP1	2	0.159777
953	VLDLR-AS1	2	0.159777
954	ZNF503-AS2	3	0.159777
955	C19orf24	2	0.159777
956	CDK5R1	2	0.159777
957	UQCRFS1	2	0.159777
958	NOP2	3	0.159777
959	C1QTNF3	3	0.159777
960	SUB1	2	0.159777
961	CDK4	2	0.159777
962	CYC1	2	0.159777
963	UQCRB	2	0.159777
964	TMEM69	2	0.159777
965	TSR1	2	0.159777
966	COX6A1	2	0.159777
967	GAREM1	2	0.159777
968	L3MBTL3	2	0.159777
969	NDUFA12	2	0.159777
970	VDAC1	3	0.159777
971	SMIM4	2	0.159777
972	SNHG4	2	0.159777
973	RHCE	2	0.159777
974	NDUFB4	2	0.159777
975	TFB2M	3	0.159777
976	ZNF764	2	0.159777
977	INTS5	2	0.159777
978	SNRPD2	2	0.159777
979	MAFG-DT	2	0.159777
980	TFEB	2	0.159777
981	COX7C	2	0.159777
982	C15orf48	11	0.159777
983	TMEM267	3	0.159777
984	INTS13	2	0.159777
985	MAD2L1	2	0.159777
986	MCM7	3	0.159777
987	NKX6-1	2	0.159777
988	SALL2	2	0.159777
989	NCKAP5	2	0.159777
990	TIMM10	2	0.159777
991	ATP5F1C	2	0.159777
992	TRABD2A	2	0.159777
993	GLMN	2	0.159777
994	ST3GAL4	2	0.159777
995	KCNJ12	2	0.159777
996	AMD1	9	0.159777
997	TRIM27	3	0.159777
998	PSMB5	2	0.159777
999	KCNH8	2	0.159777
1000	PCDHA10	2	0.159777
1001	NSUN6	3	0.159777
1002	OLA1	2	0.159777
1003	ESRRA	3	0.159777
1004	TPPP	3	0.159777
1005	CLIC1	2	0.159777
1006	SPTBN4	2	0.159777
1007	ST6GALNAC1	8	0.159777
1008	AC020765.2	2	0.159777
1009	AEN	2	0.159777
1010	ALOX15	2	0.159777
1011	IDH2	3	0.159777
1012	PRR15L	9	0.159777
1013	KIAA1324	12	0.159777
1014	ST6GALNAC5	3	0.159777
1015	CCDC34	2	0.159777
1016	KATNB1	2	0.159777
1017	NUBPL	2	0.159777
1018	ATP6V1G1	6	0.159777
1019	F12	2	0.159777
1020	LONP1	2	0.159777
1021	RRP9	2	0.159777
1022	KIAA0100	2	0.159777
1023	RAP1GDS1	2	0.159777
1024	ST20-AS1	2	0.159777
1025	CEP83	2	0.159777
1026	ANKEF1	3	0.159777
1027	CLCN2	3	0.159777
1028	FZD9	3	0.159777
1029	GTPBP4	2	0.159777
1030	PSAT1	8	0.159777
1031	NSMAF	2	0.159777
1032	APEX1	2	0.159777
1033	ADH1C	2	0.159777
1034	KCTD15	2	0.159777
1035	LINC02001	2	0.159777
1036	PAQR6	5	0.159777
1037	SSBP3	2	0.159777
1038	SDHB	2	0.159777
1039	KDM1A	2	0.159777
1040	ANGEL1	2	0.159777
1041	PTPN20	2	0.159777
1042	DTD1	3	0.159777
1043	CLDN23	2	0.159777
1044	LINC02381	5	0.159777
1045	XPO6	3	0.159777
1046	AC008736.1	2	0.159777
1047	SNHG16	2	0.159777
1048	KHDC1	2	0.159777
1049	ANKRD37	6	0.159777
1050	TRGV9	2	0.159777
1051	MCAT	3	0.159777
1052	PEMT	2	0.159777
1053	KCNMB4	2	0.159777
1054	AC026355.1	2	0.159777
1055	FAM216A	2	0.159777
1056	FAM201A	2	0.159777
1057	AC147067.2	2	0.159777
1058	TRIM59	2	0.159777
1059	AL512625.1	2	0.159777
1060	EFL1	2	0.159777
1061	PEX5	2	0.159777
1062	ELOA-AS1	3	0.159777
1063	SPATA2L	2	0.159777
1064	TMEM18	2	0.159777
1065	CENPM	3	0.159777
1066	TAF12	2	0.159777
1067	FNTA	2	0.159777
1068	AP005432.2	2	0.159777
1069	SLCO4A1	2	0.159777
1070	NFKBIL1	2	0.159777
1071	TRMT2A	2	0.159777
1072	MSH3	2	0.159777
1073	HADHB	3	0.159777
1074	FAM83G	2	0.159777
1075	PIGW	3	0.159777
1076	TOMM22	2	0.159777
1077	NTM	3	0.159777
1078	ECH1	3	0.159777
1079	STEAP1	10	0.159777
1080	STEAP2	10	0.159777
1081	STEAP4	9	0.159777
1082	TRMT5	3	0.159777
1083	ORC6	2	0.159777
1084	TOLLIP	2	0.159777
1085	NFU1	2	0.159777
1086	ZNF239	3	0.159777
1087	NARS2	3	0.159777
1088	PWWP2B	3	0.159777
1089	HSPA9	3	0.159777
1090	AP003352.1	2	0.159777
1091	LINC00476	2	0.159777
1092	AC040169.1	2	0.159777
1093	ELOVL6	2	0.159777
1094	SCNN1D	2	0.159777
1095	AAMDC	2	0.159777
1096	PSMD8	2	0.159777
1097	FGF13	2	0.159777
1098	LPCAT3	6	0.159777
1099	PA2G4	2	0.159777
1100	FAM200A	2	0.159777
1101	AP000842.3	2	0.159777
1102	ZSWIM5	2	0.159777
1103	ZMYND12	2	0.159777
1104	FAM69B	2	0.159777
1105	NUSAP1	2	0.159777
1106	AC109779.1	2	0.159777
1107	PES1	2	0.159777
1108	CCT7	2	0.159777
1109	TKT	2	0.159777
1110	CAMK1	2	0.159777
1111	USP3-AS1	2	0.159777
1112	FUCA2	3	0.159777
1113	PSMG3	3	0.159777
1114	GRPEL1	2	0.159777
1115	SRFBP1	2	0.159777
1116	TK1	2	0.159777
1117	SLC35E2A	3	0.159777
1118	AL162411.1	2	0.159777
1119	TOX2	2	0.159777
1120	GRIN3A	2	0.159777
1121	GNG10	3	0.159777
1122	SNHG9	4	0.170965
1123	EIF4A1	4	0.170965
1124	RAB11A	4	0.170965
1125	BOLA3	4	0.170965
1126	CISD3	4	0.170965
1127	ADIPOR1	4	0.170965
1128	DNAJC27-AS1	4	0.170965
1129	AADAT	4	0.170965
1130	UAP1	4	0.170965
1131	C5orf38	4	0.170965
1132	DNAL4	4	0.170965
1133	DHCR7	4	0.170965
1134	DSC2	9	0.184035
1135	TRPM8	9	0.184035
1136	RAB11FIP1	7	0.194389
1137	NECAB3	7	0.194389
1138	TMEM192	5	0.205189
1139	IRX2	5	0.205189
1140	FAM221A	5	0.205189
1141	RHOU	5	0.205189
1142	HSD17B4	5	0.205189
1143	AFDN-DT	5	0.205189
1144	NPR3	5	0.205189
1145	LRTOMT	5	0.205189
1146	MAOA	6	0.206537
1147	TARBP1	6	0.206537
1148	SLC13A3	6	0.206537
1149	KBTBD11	8	0.212277
1150	KCNN4	10	0.218605
1151	GNG4	9	0.219308
1152	GREB1	9	0.219308
1153	GADD45G	7	0.241078
1154	DACT2	7	0.241078
1155	BNIP3	7	0.241078
1156	PLEKHA7	4	0.25161
1157	TXNDC16	4	0.25161
1158	OPLAH	4	0.25161
1159	ACAA1	4	0.25161
1160	BZW2	4	0.25161
1161	C2	4	0.25161
1162	DOP1B	4	0.25161
1163	SLC26A4-AS1	4	0.25161
1164	QSOX2	4	0.25161
1165	CCDC183	4	0.25161
1166	RDH16	4	0.25161
1167	TTLL12	4	0.25161
1168	CEBPA	4	0.25161
1169	CRYBG1	8	0.255045
1170	SLC4A4	9	0.258592
1171	FAM3D	9	0.258592
1172	ALCAM	6	0.261615
1173	TESC	6	0.261615
1174	SH3BGRL2	6	0.261615
1175	LIPH	6	0.261615
1176	EML4	3	0.263318
1177	DCLRE1A	3	0.263318
1178	PPFIA2	3	0.263318
1179	ZNF765	3	0.263318
1180	TCF3	3	0.263318
1181	PCCA-DT	3	0.263318
1182	METRN	3	0.263318
1183	SRD5A1	3	0.263318
1184	MDFI	3	0.263318
1185	GCSAML	3	0.263318
1186	GHR	3	0.263318
1187	HDAC1	3	0.263318
1188	WDR12	3	0.263318
1189	TOR2A	3	0.263318
1190	TMEM177	3	0.263318
1191	C6orf132	5	0.263318
1192	PAH	3	0.263318
1193	AC116614.1	3	0.263318
1194	RRP12	3	0.263318
1195	CDH7	3	0.263318
1196	CCDC74B	3	0.263318
1197	COL28A1	3	0.263318
1198	WNK2	5	0.263318
1199	VLDLR	3	0.263318
1200	HINT1	3	0.263318
1201	AIF1L	3	0.263318
1202	LIPE-AS1	3	0.263318
1203	MARS	3	0.263318
1204	KHDRBS3	3	0.263318
1205	FARSB	3	0.263318
1206	DTYMK	3	0.263318
1207	COQ8A	3	0.263318
1208	LINC02482	3	0.263318
1209	DPY30	3	0.263318
1210	CLCN3	5	0.263318
1211	EIF2B5	3	0.263318
1212	RGS17	3	0.263318
1213	RGS11	3	0.263318
1214	AL390198.1	3	0.263318
1215	IDH1-AS1	3	0.263318
1216	TRIM24	3	0.263318
1217	ZNF350	5	0.263318
1218	PPCDC	3	0.263318
1219	DCUN1D5	3	0.263318
1220	EML6	3	0.263318
1221	PRDX4	5	0.263318
1222	IGFBP2	3	0.263318
1223	NUDCD2	3	0.263318
1224	YBEY	3	0.263318
1225	FAM104B	3	0.263318
1226	RPP25L	3	0.263318
1227	KAZALD1	5	0.263318
1228	ZDHHC23	3	0.263318
1229	CPT2	5	0.263318
1230	AK5	3	0.263318
1231	AC020571.1	5	0.263318
1232	MLPH	11	0.268944
1233	CNTNAP2	7	0.280085
1234	MBOAT2	7	0.280085
1235	HIST1H2AC	10	0.282548
1236	WWC1	9	0.291156
1237	UNC13B	8	0.291211
1238	SPTBN2	8	0.291211
1239	NPDC1	6	0.314733
1240	AL355338.1	6	0.314733
1241	FAM189A2	6	0.314733
1242	ATP7B	4	0.332935
1243	BMPR1B-DT	4	0.332935
1244	CYP2J2	4	0.332935
1245	PEX10	4	0.332935
1246	DAPL1	4	0.332935
1247	ACOX3	4	0.332935
1248	TRIQK	4	0.332935
1249	FAM198B	4	0.332935
1250	RET	4	0.332935
1251	GAMT	4	0.332935
1252	SCRIB	4	0.332935
1253	NET1	4	0.332935
1254	SCIN	4	0.332935
1255	ACY1	4	0.332935
1256	GOLPH3	4	0.332935
1257	GLUD1	4	0.332935
1258	MGAT4A	4	0.332935
1259	SWI5	4	0.332935
1260	ATP11B	4	0.332935
1261	GSTA4	4	0.332935
1262	FAM95C	4	0.332935
1263	RRAGD	4	0.332935
1264	NWD1	7	0.332978
1265	ADRB1	5	0.332978
1266	SLC7A8	7	0.332978
1267	C9orf152	7	0.332978
1268	SPINT1-AS1	7	0.332978
1269	COBL	7	0.332978
1270	OAZ3	7	0.332978
1271	TMEM251	5	0.332978
1272	COLCA1	8	0.338728
1273	CRISPLD1	8	0.338728
1274	DBI	8	0.338728
1275	MAST2	2	0.343435
1276	POLR3K	2	0.343435
1277	AC137767.1	2	0.343435
1278	POP7	2	0.343435
1279	UBE2T	2	0.343435
1280	RNF187	2	0.343435
1281	TBCA	2	0.343435
1282	MAP3K7CL	2	0.343435
1283	PABPC1L2A	2	0.343435
1284	MAP3K21	2	0.343435
1285	LINC00853	2	0.343435
1286	FAM71E1	2	0.343435
1287	TMEM167A	2	0.343435
1288	TMEM141	6	0.343435
1289	CHRNA5	2	0.343435
1290	TMEM120B	2	0.343435
1291	PSMA5	2	0.343435
1292	CIART	2	0.343435
1293	TRAF7	2	0.343435
1294	TMED1	2	0.343435
1295	LINC02447	2	0.343435
1296	PARD6A	2	0.343435
1297	GABPB1	2	0.343435
1298	SLC10A5	2	0.343435
1299	RBBP8NL	2	0.343435
1300	CCNB1	2	0.343435
1301	KAT2A	2	0.343435
1302	CCNB2	2	0.343435
1303	NTNG1	2	0.343435
1304	ZNF770	2	0.343435
1305	KPNA2	2	0.343435
1306	TMEM26	2	0.343435
1307	AC010531.6	2	0.343435
1308	ZNF74	2	0.343435
1309	FRMPD3	2	0.343435
1310	FAM98C	2	0.343435
1311	PTTG1	2	0.343435
1312	SLCO1A2	2	0.343435
1313	KLHL23	2	0.343435
1314	CD276	2	0.343435
1315	PTPN13	2	0.343435
1316	LIMS1	2	0.343435
1317	LIN54	2	0.343435
1318	LIN7A	2	0.343435
1319	TOMM20	2	0.343435
1320	UBALD1	2	0.343435
1321	TRIM7	2	0.343435
1322	RBM3	2	0.343435
1323	MAD1L1	2	0.343435
1324	COX7B	2	0.343435
1325	INSM1	2	0.343435
1326	RHNO1	2	0.343435
1327	ABHD14B	2	0.343435
1328	TUSC8	2	0.343435
1329	TELO2	2	0.343435
1330	AC104365.1	2	0.343435
1331	BRD9	2	0.343435
1332	PACSIN3	2	0.343435
1333	AC106869.1	2	0.343435
1334	MAP2K1	2	0.343435
1335	PPID	2	0.343435
1336	BMP6	2	0.343435
1337	AC109466.1	2	0.343435
1338	PPP1R26-AS1	2	0.343435
1339	TRMT10A	2	0.343435
1340	GAR1	2	0.343435
1341	CORIN	2	0.343435
1342	LRP5	2	0.343435
1343	CNNM1	2	0.343435
1344	C8orf33	2	0.343435
1345	AC083799.1	2	0.343435
1346	RELN	2	0.343435
1347	ZSCAN12	2	0.343435
1348	AC092069.1	2	0.343435
1349	LSM7	2	0.343435
1350	SMIM19	2	0.343435
1351	AC092279.1	2	0.343435
1352	C1orf43	2	0.343435
1353	FEN1	2	0.343435
1354	COQ3	2	0.343435
1355	LYPD6	2	0.343435
1356	ZNF576	2	0.343435
1357	SMIM27	2	0.343435
1358	ZNF467	2	0.343435
1359	EXOC3-AS1	2	0.343435
1360	NOL4	2	0.343435
1361	PCF11-AS1	2	0.343435
1362	NKRF	2	0.343435
1363	SF3B5	2	0.343435
1364	FP565260.1	2	0.343435
1365	MIEF1	2	0.343435
1366	MID1IP1	2	0.343435
1367	ZNF766	2	0.343435
1368	SUSD1	2	0.343435
1369	PLEKHJ1	2	0.343435
1370	PCDHB7	2	0.343435
1371	ECSIT	2	0.343435
1372	ECT2	2	0.343435
1373	ZBTB48	2	0.343435
1374	SWSAP1	2	0.343435
1375	EDC3	2	0.343435
1376	METTL2A	2	0.343435
1377	VASN	2	0.343435
1378	RRP1	2	0.343435
1379	USP13	2	0.343435
1380	CYP2U1	2	0.343435
1381	HPCAL1	2	0.343435
1382	AGPAT5	2	0.343435
1383	RTL6	2	0.343435
1384	FOXD3	2	0.343435
1385	DANCR	2	0.343435
1386	MED30	2	0.343435
1387	ERVH48-1	2	0.343435
1388	HOMER3	2	0.343435
1389	ZC3HC1	2	0.343435
1390	DCPS	2	0.343435
1391	SETDB2	2	0.343435
1392	PNO1	2	0.343435
1393	TAF1D	2	0.343435
1394	MIR99AHG	2	0.343435
1395	DVL1	2	0.343435
1396	STAP1	2	0.343435
1397	HAUS6	2	0.343435
1398	MYL6B	2	0.343435
1399	PIGP	2	0.343435
1400	AP005205.2	2	0.343435
1401	ANKRD39	2	0.343435
1402	WDR97	2	0.343435
1403	STIL	2	0.343435
1404	MRTO4	2	0.343435
1405	APEH	2	0.343435
1406	HDHD5-AS1	2	0.343435
1407	MRM1	2	0.343435
1408	ANKRD13B	2	0.343435
1409	ZNF24	2	0.343435
1410	YEATS4	2	0.343435
1411	DSEL	2	0.343435
1412	DTD2	2	0.343435
1413	NIT2	2	0.343435
1414	SNURF	2	0.343435
1415	ADAM2	2	0.343435
1416	ALKBH7	2	0.343435
1417	NDUFV3	2	0.343435
1418	STRAP	2	0.343435
1419	DXO	2	0.343435
1420	ARF5	2	0.343435
1421	MNX1-AS1	2	0.343435
1422	NHLRC1	2	0.343435
1423	PITPNA	2	0.343435
1424	SCAI	2	0.343435
1425	SS18L1	2	0.343435
1426	MOV10L1	2	0.343435
1427	DLAT	2	0.343435
1428	HS6ST2	2	0.343435
1429	DENND11	2	0.343435
1430	ABLIM3	2	0.343435
1431	SPESP1	2	0.343435
1432	ACBD5	2	0.343435
1433	NDUFA1	2	0.343435
1434	NDUFA8	2	0.343435
1435	GON7	2	0.343435
1436	TAF9B	2	0.343435
1437	PDRG1	2	0.343435
1438	AXIN1	2	0.343435
1439	AZIN1-AS1	2	0.343435
1440	URB1-AS1	2	0.343435
1441	SLC41A1	2	0.343435
1442	DHRS7	9	0.344248
1443	AGK	3	0.347347
1444	METTL27	3	0.347347
1445	MAPK8IP1	3	0.347347
1446	SHH	3	0.347347
1447	TUBB4B	3	0.347347
1448	TMEM206	3	0.347347
1449	IGSF21	3	0.347347
1450	GTPBP3	3	0.347347
1451	TENM1	3	0.347347
1452	FAM111A-DT	3	0.347347
1453	RMI1	3	0.347347
1454	OR51E1	7	0.347347
1455	NBPF1	3	0.347347
1456	NANS	8	0.347347
1457	MAGEH1	3	0.347347
1458	SRSF9	3	0.347347
1459	CDK7	3	0.347347
1460	ACTL6A	3	0.347347
1461	LENG9	3	0.347347
1462	NRN1	3	0.347347
1463	AP1AR	3	0.347347
1464	OTX1	3	0.347347
1465	ERVK3-1	3	0.347347
1466	MZT1	3	0.347347
1467	SMPD2	3	0.347347
1468	LINC01088	3	0.347347
1469	MRRF	3	0.347347
1470	EYA3	3	0.347347
1471	PHLDB3	3	0.347347
1472	LANCL2	3	0.347347
1473	ARHGAP28	3	0.347347
1474	CHRD	3	0.347347
1475	C20orf96	3	0.347347
1476	PLA2G12A	3	0.347347
1477	AC004982.1	3	0.347347
1478	TUT1	3	0.347347
1479	TRAPPC4	3	0.347347
1480	RGL3	3	0.347347
1481	ESRP1	8	0.347347
1482	RASSF7	7	0.347347
1483	NAAA	7	0.347347
1484	ZNF550	3	0.347347
1485	AC083843.3	3	0.347347
1486	LLGL2	7	0.347347
1487	TTC38	3	0.347347
1488	SMUG1	3	0.347347
1489	AL024508.2	3	0.347347
1490	NMRAL1	3	0.347347
1491	PRELID3B	3	0.347347
1492	JPH1	3	0.347347
1493	DNAJC10	3	0.347347
1494	CRB3	5	0.363461
1495	CENPN	5	0.363461
1496	ENTPD2	5	0.363461
1497	RAP1GAP2	5	0.363461
1498	MGST1	5	0.363461
1499	CDC42EP5	5	0.363461
1500	ZBTB7B	4	0.378955
1501	MYO10	4	0.378955
1502	SYBU	4	0.378955
1503	GUCY1A1	4	0.378955
1504	ARHGAP32	4	0.378955
1505	RORB	4	0.378955
1506	AACS	4	0.378955
1507	SHANK2	4	0.378955
1508	MCTP2	4	0.378955
1509	HMGB3	4	0.378955
1510	CCN3	4	0.378955
1511	DAPK1	4	0.378955
1512	MHENCR	4	0.378955
1513	C8orf34-AS1	4	0.378955
1514	AMPD3	4	0.378955
1515	PIGO	4	0.378955
1516	DNALI1	4	0.378955
1517	CLDN7	9	0.379634
1518	CWH43	9	0.379634
1519	NEDD4L	9	0.379634
1520	VIPR1	8	0.395451
1521	SHROOM1	8	0.395451
1522	KRTCAP3	7	0.401297
1523	SYTL1	7	0.401297
1524	GALNT3	7	0.401297
1525	OCLN	7	0.401297
1526	TSPAN8	10	0.407772
1527	KRT8	9	0.435731
1528	ADPGK	5	0.447531
1529	PGC	5	0.447531
1530	FMO5	5	0.447531
1531	MYC	5	0.447531
1532	BAMBI	5	0.447531
1533	AC010329.1	6	0.471352
1534	ABHD11	6	0.471352
1535	COL9A2	6	0.471352
1536	PGM3	7	0.471352
1537	TMEM178A	6	0.471352
1538	GABARAP	3	0.481172
1539	PFN2	3	0.481172
1540	SLC35E1	4	0.481172
1541	ZNF589	4	0.481172
1542	ALDH7A1	3	0.481172
1543	LYPLA2	3	0.481172
1544	WNK3	3	0.481172
1545	CRACR2A	4	0.481172
1546	MOAP1	3	0.481172
1547	AC239868.3	3	0.481172
1548	BPIFB2	4	0.481172
1549	DPP3	4	0.481172
1550	TCAIM	3	0.481172
1551	EBPL	3	0.481172
1552	HLCS	4	0.481172
1553	RAB24	3	0.481172
1554	INTS8	3	0.481172
1555	PGAP2	4	0.481172
1556	LRRC8E	3	0.481172
1557	BLNK	3	0.481172
1558	WSB2	3	0.481172
1559	RNF44	3	0.481172
1560	ZMYND19	3	0.481172
1561	PYCR3	3	0.481172
1562	SEMA4A	3	0.481172
1563	AL135999.1	3	0.481172
1564	DOPEY2	4	0.481172
1565	EIPR1	3	0.481172
1566	EVPL	4	0.481172
1567	DIP2A	3	0.481172
1568	TPRN	3	0.481172
1569	TST	4	0.481172
1570	MAPK8IP2	4	0.481172
1571	TSTD3	3	0.481172
1572	FFAR2	3	0.481172
1573	CHGA	4	0.481172
1574	ANK3	3	0.481172
1575	BX255925.3	4	0.481172
1576	ALG6	4	0.481172
1577	MFSD9	3	0.481172
1578	RDH11	9	0.483404
1579	DPP4	8	0.513629
1580	TMEM101	2	0.52102
1581	KNOP1	2	0.52102
1582	EIF4B	1	0.52102
1583	KIAA1143	1	0.52102
1584	GUK1	1	0.52102
1585	RANBP3L	1	0.52102
1586	SSNA1	1	0.52102
1587	ENTPD5	8	0.52102
1588	FAM218A	1	0.52102
1589	TMEM129	1	0.52102
1590	SLC12A2	6	0.52102
1591	KCNJ11	1	0.52102
1592	CLBA1	2	0.52102
1593	SSU72	1	0.52102
1594	SLC12A9-AS1	1	0.52102
1595	DPCD	2	0.52102
1596	CKS1B	1	0.52102
1597	FRMPD4	1	0.52102
1598	CHST14	1	0.52102
1599	SEC11C	7	0.52102
1600	SDHAF4	2	0.52102
1601	EIF4A2	1	0.52102
1602	GLRB	2	0.52102
1603	EIF3D	1	0.52102
1604	SRPK1	2	0.52102
1605	DPYSL4	2	0.52102
1606	H2AFJ	5	0.52102
1607	G6PC3	1	0.52102
1608	SSSCA1	1	0.52102
1609	GSPT2	1	0.52102
1610	KCNE3	1	0.52102
1611	GABRA2	1	0.52102
1612	SDHA	1	0.52102
1613	SGK3	1	0.52102
1614	CHRM1	7	0.52102
1615	SRRM2-AS1	1	0.52102
1616	RASD1	6	0.52102
1617	KIAA1191	1	0.52102
1618	GSTO1	1	0.52102
1619	SEC13	1	0.52102
1620	TMCC1-AS1	2	0.52102
1621	KCNQ2	2	0.52102
1622	SPA17	3	0.52102
1623	DPY19L2	2	0.52102
1624	DSCAM-AS1	2	0.52102
1625	SFXN2	5	0.52102
1626	FOXM1	1	0.52102
1627	KCNJ6	1	0.52102
1628	GTF2H1	1	0.52102
1629	CIAO1	1	0.52102
1630	KCNMB2	1	0.52102
1631	TMA16	1	0.52102
1632	TMA7	2	0.52102
1633	FZD5	3	0.52102
1634	ST20	2	0.52102
1635	ENPP5	7	0.52102
1636	DPM3	1	0.52102
1637	KCNN2	4	0.52102
1638	EIF3K	1	0.52102
1639	SMARCA4	3	0.52102
1640	EIF4G1	1	0.52102
1641	EIF4G3	1	0.52102
1642	SS18L2	4	0.52102
1643	FIRRE	1	0.52102
1644	SSBP1	1	0.52102
1645	FHIT	1	0.52102
1646	KCNJ2	1	0.52102
1647	KDM4A-AS1	1	0.52102
1648	CKLF	2	0.52102
1649	KIAA0319L	4	0.52102
1650	EIF3G	1	0.52102
1651	FGD1	1	0.52102
1652	CHST8	1	0.52102
1653	GTF2A2	1	0.52102
1654	CHSY1	1	0.52102
1655	SPECC1	1	0.52102
1656	GMDS-DT	2	0.52102
1657	GUF1	2	0.52102
1658	GTF3C1	4	0.52102
1659	CDK20	1	0.52102
1660	DPH6	1	0.52102
1661	SLC10A7	4	0.52102
1662	EIF5A	1	0.52102
1663	SLC37A1	6	0.52102
1664	SEC11A	1	0.52102
1665	SLC37A3	2	0.52102
1666	FZD4	4	0.52102
1667	EIF3J	1	0.52102
1668	RASAL2	1	0.52102
1669	GNG5	1	0.52102
1670	GSC	1	0.52102
1671	CEP72	1	0.52102
1672	RAB8B	1	0.52102
1673	GPR89A	3	0.52102
1674	EEF1D	1	0.52102
1675	SEPHS1	1	0.52102
1676	EEFSEC	1	0.52102
1677	CEP85	1	0.52102
1678	SETD7	2	0.52102
1679	TMEM230	2	0.52102
1680	CEP126	1	0.52102
1681	GPR137B	1	0.52102
1682	CENPVL3	1	0.52102
1683	ELOVL1	1	0.52102
1684	SPR	2	0.52102
1685	SPATA20	1	0.52102
1686	FOXD3-AS1	2	0.52102
1687	KLHL15	1	0.52102
1688	EDRF1	2	0.52102
1689	SLC35F2	4	0.52102
1690	KLHDC2	1	0.52102
1691	FAM86C1	1	0.52102
1692	EDA	3	0.52102
1693	FBXO21	1	0.52102
1694	CDT1	1	0.52102
1695	EDA2R	1	0.52102
1696	SLC9A3R2	4	0.52102
1697	SELENON	1	0.52102
1698	CES3	1	0.52102
1699	SEMA3F	5	0.52102
1700	FAM89B	1	0.52102
1701	SPC24	1	0.52102
1702	CERS2	1	0.52102
1703	SLC19A2	2	0.52102
1704	ELOC	1	0.52102
1705	SPIN3	2	0.52102
1706	SPIN4	2	0.52102
1707	CENPQ	1	0.52102
1708	KLHL7	1	0.52102
1709	ELL3	1	0.52102
1710	RAB3GAP1	1	0.52102
1711	EGLN1	1	0.52102
1712	FANCD2	1	0.52102
1713	TMEM245	1	0.52102
1714	CELF5	1	0.52102
1715	FBXL5	1	0.52102
1716	CEBPZOS	1	0.52102
1717	TMEM25	1	0.52102
1718	FSTL5	1	0.52102
1719	SERPINB11	5	0.52102
1720	SPINK8	1	0.52102
1721	SPATC1L	4	0.52102
1722	GPAA1	1	0.52102
1723	CEACAM5	1	0.52102
1724	CETN3	1	0.52102
1725	SPATA6L	1	0.52102
1726	SERINC2	7	0.52102
1727	SERBP1	1	0.52102
1728	RAB5IF	1	0.52102
1729	FGFR4	1	0.52102
1730	FAM98A	1	0.52102
1731	SERF2	1	0.52102
1732	EFNA4	3	0.52102
1733	CEACAM20	1	0.52102
1734	SERINC1	1	0.52102
1735	CENPI	1	0.52102
1736	CENPH	1	0.52102
1737	CENPF	1	0.52102
1738	SLC1A1	2	0.52102
1739	CENPBD1	2	0.52102
1740	FANCC	2	0.52102
1741	TMEM258	2	0.52102
1742	KLHL35	1	0.52102
1743	KLHDC10	1	0.52102
1744	FAM86B1	1	0.52102
1745	TMEM201	1	0.52102
1746	SRP19	2	0.52102
1747	GRPEL2	1	0.52102
1748	KIF2C	1	0.52102
1749	EIF2S3	1	0.52102
1750	CHCHD3	1	0.52102
1751	DYNLL1	1	0.52102
1752	CHCHD1	3	0.52102
1753	FUT1	1	0.52102
1754	SPG21	1	0.52102
1755	SPACA9	1	0.52102
1756	GMNC	1	0.52102
1757	CHAF1B	2	0.52102
1758	SEH1L	1	0.52102
1759	SRGAP1	1	0.52102
1760	E2F1	1	0.52102
1761	SPCS1	2	0.52102
1762	FAM72C	1	0.52102
1763	FXN	1	0.52102
1764	KIF20B	1	0.52102
1765	KIAA1958	2	0.52102
1766	TMEM14B	2	0.52102
1767	CHMP4C	5	0.52102
1768	DUXAP8	3	0.52102
1769	EIF3C	1	0.52102
1770	CHMP4A	1	0.52102
1771	TMEM150C	3	0.52102
1772	CHKB-DT	2	0.52102
1773	FGF12	1	0.52102
1774	RAB2B	1	0.52102
1775	RAB30-AS1	2	0.52102
1776	KIF20A	1	0.52102
1777	SLC16A10	1	0.52102
1778	DWORF	2	0.52102
1779	TMEM161B-AS1	1	0.52102
1780	CHGB	3	0.52102
1781	SEC24B-AS1	1	0.52102
1782	E2F2	1	0.52102
1783	EIF2B3	1	0.52102
1784	SELENOI	3	0.52102
1785	EMC7	1	0.52102
1786	GORASP2	1	0.52102
1787	SLC22A8	1	0.52102
1788	RACGAP1	1	0.52102
1789	GREM2	1	0.52102
1790	CFAP97	1	0.52102
1791	FBXO27	1	0.52102
1792	EMC2	1	0.52102
1793	GREB1L	1	0.52102
1794	KLF15	3	0.52102
1795	FOXL2	1	0.52102
1796	FKBP1B	2	0.52102
1797	KLF16	2	0.52102
1798	CFAP36	1	0.52102
1799	TMEM185B	1	0.52102
1800	FUNDC2	1	0.52102
1801	GNAI1	1	0.52102
1802	RAD17	1	0.52102
1803	RAB35	1	0.52102
1804	E2F3	1	0.52102
1805	TMEM178B	3	0.52102
1806	FAM81A	1	0.52102
1807	EIF2AK4	1	0.52102
1808	GRIN1	2	0.52102
1809	FKBP3	2	0.52102
1810	RAD21	2	0.52102
1811	SEL1L	2	0.52102
1812	ST6GALNAC3	1	0.52102
1813	KIZ	1	0.52102
1814	GRIA3	1	0.52102
1815	EBAG9	1	0.52102
1816	CFHR1	1	0.52102
1817	TMEM184C	1	0.52102
1818	SF3B4	2	0.52102
1819	CHCHD10	3	0.52102
1820	CNOT6	2	0.52102
1821	GLIPR1L2	1	0.52102
1822	SYCP2L	1	0.52102
1823	SMR3A	1	0.52102
1824	HMMR	1	0.52102
1825	SYCE1L	2	0.52102
1826	SLC26A9	1	0.52102
1827	RITA1	1	0.52102
1828	TEDC2	1	0.52102
1829	RWDD2B	1	0.52102
1830	FAAP20	1	0.52102
1831	RIOK2	1	0.52102
1832	CRELD2	2	0.52102
1833	RIMKLA	2	0.52102
1834	DDAH2	1	0.52102
1835	CREB3L1	6	0.52102
1836	DDHD2	1	0.52102
1837	FRAT2	2	0.52102
1838	TEF	1	0.52102
1839	SNRPA	1	0.52102
1840	TEAD4	1	0.52102
1841	HMOX2	1	0.52102
1842	DARS2	2	0.52102
1843	RNASEK	1	0.52102
1844	DBH-AS1	1	0.52102
1845	ERVMER34-1	1	0.52102
1846	DBT	2	0.52102
1847	SMR3B	1	0.52102
1848	CRYBA4	1	0.52102
1849	TEAD2	1	0.52102
1850	GEMIN5	1	0.52102
1851	DCAF7	1	0.52102
1852	FAAH	8	0.52102
1853	TDRKH	3	0.52102
1854	RWDD2A	5	0.52102
1855	TDRKH-AS1	1	0.52102
1856	HNMT	2	0.52102
1857	SNRNP40	1	0.52102
1858	SHCBP1	1	0.52102
1859	SMPDL3A	2	0.52102
1860	FAU	1	0.52102
1861	SYAP1	2	0.52102
1862	SLC23A3	1	0.52102
1863	HMGB2	2	0.52102
1864	DDX49	1	0.52102
1865	DDX54	1	0.52102
1866	TEX2	1	0.52102
1867	SUV39H1	1	0.52102
1868	RHEBL1	1	0.52102
1869	INAFM2	1	0.52102
1870	HLTF	2	0.52102
1871	CPB1	2	0.52102
1872	HK2	5	0.52102
1873	DEFA5	1	0.52102
1874	COX8A	1	0.52102
1875	DENND10	1	0.52102
1876	COX7A2L	1	0.52102
1877	RGS7	1	0.52102
1878	CPEB2	1	0.52102
1879	ERMP1	2	0.52102
1880	SVBP	1	0.52102
1881	RYR2	2	0.52102
1882	RIC8B	1	0.52102
1883	RHPN2	8	0.52102
1884	RXRA	2	0.52102
1885	IMMP2L	1	0.52102
1886	IMP3	2	0.52102
1887	IMP4	1	0.52102
1888	SNRPD1	2	0.52102
1889	DDX11	1	0.52102
1890	DDX11-AS1	1	0.52102
1891	GAS2	1	0.52102
1892	IMPA1	2	0.52102
1893	IMPA2	2	0.52102
1894	IMPAD1	1	0.52102
1895	SVIP	2	0.52102
1896	SMNDC1	1	0.52102
1897	SMN1	1	0.52102
1898	IMPDH1	2	0.52102
1899	GEMIN4	3	0.52102
1900	SNRPD3	1	0.52102
1901	DARS	1	0.52102
1902	RNF135	1	0.52102
1903	EXO1	1	0.52102
1904	RPRML	1	0.52102
1905	CXXC5	1	0.52102
1906	RPUSD4	2	0.52102
1907	SHISA6	3	0.52102
1908	GDPD1	1	0.52102
1909	CTNND2	3	0.52102
1910	HSPA1B	1	0.52102
1911	SNHG3	1	0.52102
1912	CYB5R4	1	0.52102
1913	HSD17B10	1	0.52102
1914	RNPC3	1	0.52102
1915	CTNNA2	1	0.52102
1916	EXOC8	1	0.52102
1917	EXOG	1	0.52102
1918	RNLS	2	0.52102
1919	TBRG4	2	0.52102
1920	CTH	3	0.52102
1921	TARBP2	2	0.52102
1922	GDE1	2	0.52102
1923	SLC3A1	2	0.52102
1924	CUL7	1	0.52102
1925	TBC1D31	1	0.52102
1926	SNHG1	1	0.52102
1927	GDF11	1	0.52102
1928	TBC1D4	3	0.52102
1929	CTU2	1	0.52102
1930	HSPA8	1	0.52102
1931	CTU1	1	0.52102
1932	TBC1D14	2	0.52102
1933	RPP21	1	0.52102
1934	RPA3	2	0.52102
1935	RPP38	1	0.52102
1936	SNHG15	1	0.52102
1937	IARS	1	0.52102
1938	IBTK	1	0.52102
1939	HSPBP1	1	0.52102
1940	RNF5	1	0.52102
1941	SHLD1	1	0.52102
1942	ETFDH	1	0.52102
1943	HS3ST4	1	0.52102
1944	CSNK2B	1	0.52102
1945	HRAS	1	0.52102
1946	RSPH1	3	0.52102
1947	SLC44A3	4	0.52102
1948	CSMD2	1	0.52102
1949	FBXW8	1	0.52102
1950	CSPP1	1	0.52102
1951	SYTL5	1	0.52102
1952	RNF139	1	0.52102
1953	TCOF1	1	0.52102
1954	HOXD-AS2	1	0.52102
1955	SNHG6	1	0.52102
1956	HOXC9	1	0.52102
1957	HOXC4	4	0.52102
1958	TCP11L1	1	0.52102
1959	RNF139-AS1	1	0.52102
1960	SNHG5	1	0.52102
1961	TAF1A	1	0.52102
1962	SMURF2	1	0.52102
1963	SLC7A2	7	0.52102
1964	TCAF1	2	0.52102
1965	TCEA1	1	0.52102
1966	FOCAD	3	0.52102
1967	SNHG32	1	0.52102
1968	EXOSC7	2	0.52102
1969	CTBP1-DT	1	0.52102
1970	CTBP1-AS	1	0.52102
1971	RNF215	1	0.52102
1972	CSTF2	2	0.52102
1973	CYCS	1	0.52102
1974	HSBP1L1	4	0.52102
1975	RRN3	2	0.52102
1976	TAF5	1	0.52102
1977	TAF2	1	0.52102
1978	SIAH3	1	0.52102
1979	EZH2	2	0.52102
1980	RNF126	1	0.52102
1981	HIVEP1	2	0.52102
1982	SUPV3L1	1	0.52102
1983	HIST4H4	1	0.52102
1984	SCAMP3	1	0.52102
1985	HECW1	1	0.52102
1986	SCAMP5	2	0.52102
1987	SH3D19	1	0.52102
1988	FAM174C	1	0.52102
1989	DNAAF5	1	0.52102
1990	SKA3	1	0.52102
1991	RCBTB1	2	0.52102
1992	DNAH7	1	0.52102
1993	RCAN3	7	0.52102
1994	CUX1	1	0.52102
1995	CNOT1	1	0.52102
1996	STIMATE	1	0.52102
1997	CNKSR3	2	0.52102
1998	RBM47	9	0.52102
[truncated: 9,879 more rows]

## Sheet: Luminal epithelium
	gene	over-expressed in (out of 46 region-containing samples)	adjusted p-value (Fishers exact test)	region-specific marker
0	ACPP	37	3.99332e-26	x
1	CPLX3	35	4.68896e-25	x
2	HIST2H2BE	33	2.21461e-23	x
3	RDH11	33	3.04024e-22	x
4	SCD	30	2.0507e-21	x
5	ARG2	31	2.71662e-21	x
6	LMAN1L	28	7.4716e-21	x
7	MSMB	35	7.4716e-21	x
8	NEFH	32	7.72709e-21	x
9	HGD	29	1.44415e-20	x
10	HIST1H2AC	32	2.20553e-20	x
11	TMPRSS2	34	2.68384e-20	x
12	TTC39A	29	5.38636e-20	x
13	CD38	26	1.00931e-19	x
14	DHRS7	30	2.3789e-19	x
15	ACSL1	27	2.91607e-19	x
16	RCAN3	28	5.29796e-19	x
17	CLGN	26	5.50092e-19	x
18	SLC45A3	30	6.61643e-19	x
19	LINC01297	26	2.86724e-18	x
20	SLC31A1	25	5.4477e-18	x
21	TMEM79	25	5.4477e-18	x
22	CYB561	30	5.64972e-18	x
23	STEAP2	29	6.11641e-18	x
24	DPP4	28	6.11641e-18	x
25	CPE	24	8.17953e-18	x
26	NIPAL3	26	1.05786e-17	x
27	AP000527.1	28	1.80955e-17	x
28	SLC30A4	28	1.80955e-17	x
29	GP2	25	2.15996e-17	x
30	GCNT2	25	2.15996e-17	x
31	GNG4	27	4.93634e-17	x
32	GREB1	27	4.93634e-17	x
33	ELOVL7	27	4.93634e-17	x
34	SORD	30	8.47815e-17	x
35	FAM135A	21	9.98588e-17	x
36	MLPH	31	1.20775e-16	x
37	CD177	26	1.31253e-16	x
38	PEBP4	24	1.90804e-16	x
39	IDH1	28	3.94635e-16	x
40	SYT7	28	3.94635e-16	x
41	KLK4	30	4.64144e-16	x
42	RBM47	29	7.35653e-16	x
43	EPHX2	24	7.673e-16	x
44	MSMO1	24	7.673e-16	x
45	RTN1	20	8.63933e-16	x
46	VEGFA	25	1.11904e-15	x
47	HIST1H2BD	23	1.64238e-15	x
48	KLK3	30	2.28375e-15	x
49	ANO7	28	2.44971e-15	x
50	CHRM1	24	2.78176e-15	x
51	ABHD17C	26	3.66878e-15	x
52	KIF1A	21	5.28589e-15	x
53	CPNE4	28	5.85036e-15	x
54	RAB27A	19	7.70024e-15	x
55	CWH43	27	7.90332e-15	x
56	ENTPD5	27	7.90332e-15	x
57	CREB3L4	29	7.96544e-15	x
58	TSPAN8	29	7.96544e-15	x
59	BCAS1	24	8.62904e-15	x
60	SEC11C	24	8.62904e-15	x
61	FAAH	26	8.94299e-15	x
62	BASP1	26	8.94299e-15	x
63	BMPR1B	23	2.18328e-14	x
64	AMD1	24	2.71178e-14	x
65	GPT2	24	2.71178e-14	x
66	LRRC26	28	2.804e-14	x
67	PART1	27	4.35722e-14	x
68	ELK4	19	5.65188e-14	x
69	EFCAB12	19	5.65188e-14	x
70	PDE11A	19	5.65188e-14	x
71	ENDOD1	19	5.65188e-14	x
72	STEAP1	26	5.74959e-14	x
73	NKX3-1	27	9.68507e-14	x
74	PLA2G4F	22	1.70229e-13	x
75	TMEM254	22	1.70229e-13	x
76	SPOCK1	22	1.70229e-13	x
77	LINC00844	20	1.96612e-13	x
78	P2RY1	20	1.96612e-13	x
79	NPY	23	2.05703e-13	x
80	PDIA3	16	3.21188e-13	x
81	TMEM220	19	3.21188e-13	x
82	PLEKHH1	26	3.21188e-13	x
83	PLPP6	19	3.21188e-13	x
84	NXPH4	16	3.21188e-13	x
85	CDH26	21	3.62269e-13	x
86	PRIM2	21	3.62269e-13	x
87	SQLE	21	3.62269e-13	x
88	OR51E2	25	4.14614e-13	x
89	CCK	17	4.80879e-13	x
90	RAB27B	22	4.92512e-13	x
91	KBTBD11	22	4.92512e-13	x
92	ALOX15B	23	5.22804e-13	x
93	ENPP5	23	5.22804e-13	x
94	DBI	23	5.22804e-13	x
95	SLC39A6	23	5.22804e-13	x
96	ACAT2	20	7.12181e-13	x
97	GFPT1	20	7.12181e-13	x
98	GALNT12	20	7.12181e-13	x
99	ELOVL5	20	7.12181e-13	x
100	TRPV6	25	9.05014e-13	x
101	KIAA1324	28	9.2793e-13	x
102	NAAA	21	1.1381e-12	x
103	HOMER2	24	1.17261e-12	x
104	FAM111A	19	1.3172e-12	x
105	RLN1	19	1.3172e-12	x
106	FOLH1	26	1.3172e-12	x
107	ASTN2	19	1.3172e-12	x
108	H1F0	19	1.3172e-12	x
109	SLCO5A1	18	2.28657e-12	x
110	SLC50A1	18	2.28657e-12	x
111	PAK1IP1	15	2.36139e-12	x
112	RPN2	15	2.36139e-12	x
113	KIFC2	20	2.46026e-12	x
114	KIF5C	20	2.46026e-12	x
115	FOXA1	27	3.14393e-12	x
116	KLK2	27	3.14393e-12	x
117	HERPUD1	17	3.14393e-12	x
118	SYT16	17	3.14393e-12	x
119	TRPM8	23	3.21807e-12	x
120	USP43	16	3.40811e-12	x
121	P3H2	16	3.40811e-12	x
122	UNC13B	22	3.41986e-12	x
123	ATP8A1	22	3.41986e-12	x
124	ZG16B	25	3.99166e-12	x
125	TESK2	19	4.92295e-12	x
126	HIST1H2AE	19	4.92295e-12	x
127	CHRNA2	19	4.92295e-12	x
128	CDH1	26	5.13235e-12	x
129	NWD1	20	7.46431e-12	x
130	CDK19	20	7.46431e-12	x
131	OAZ3	20	7.46431e-12	x
132	ATP2C1	23	7.46431e-12	x
133	TPD52	23	7.46431e-12	x
134	PGM3	21	8.85961e-12	x
135	CSGALNACT1	18	9.361e-12	x
136	ABAT	17	1.64417e-11	x
137	FUCA1	17	1.64417e-11	x
138	FASN	23	1.68505e-11	x
139	SIAE	19	1.68505e-11	x
140	FHDC1	19	1.68505e-11	x
141	SEC14L2	19	1.68505e-11	x
142	HOXA11-AS	19	1.68505e-11	x
143	LAMP2	14	1.78354e-11	x
144	SLC44A4	26	1.9303e-11	x
145	PDE9A	22	2.06577e-11	x
146	NANS	22	2.06577e-11	x
147	SEZ6L2	22	2.06577e-11	x
148	DMXL1	20	2.1243e-11	x
149	PSAT1	20	2.1243e-11	x
150	OR51E1	20	2.1243e-11	x
151	TTC6	16	2.21953e-11	x
152	PPFIA3	16	2.21953e-11	x
153	NEDD4L	24	2.47545e-11	x
154	EHHADH	15	2.47771e-11	x
155	SLC7A4	15	2.47771e-11	x
156	PEX11A	18	3.40087e-11	x
157	PTPRF	22	4.76591e-11	x
158	VIPR1	22	4.76591e-11	x
159	CNTNAP2	19	5.05995e-11	x
160	APOL4	19	5.05995e-11	x
161	PLPP5	21	5.54751e-11	x
162	SLC9A3R1	21	5.54751e-11	x
163	SPTBN2	21	5.54751e-11	x
164	TUSC3	17	6.33527e-11	x
165	HIST1H4H	17	6.33527e-11	x
166	FURIN	17	6.33527e-11	x
167	ZNF613	17	6.33527e-11	x
168	GLMP	17	6.33527e-11	x
169	YIPF1	17	6.33527e-11	x
170	TMEM87B	17	6.33527e-11	x
171	TM7SF2	23	7.36785e-11	x
172	BAIAP2L1	22	1.03664e-10	x
173	SMS	18	1.08399e-10	x
174	PNPLA7	18	1.08399e-10	x
175	SYT13	16	1.08399e-10	x
176	NCAPD3	18	1.08399e-10	x
177	DHTKD1	16	1.08399e-10	x
178	CFAP69	16	1.08399e-10	x
179	NDRG3	16	1.08399e-10	x
180	CRISPLD1	21	1.26201e-10	x
181	TRIM36	21	1.26201e-10	x
182	CBFA2T2	13	1.31414e-10	x
183	C9orf152	19	1.36516e-10	x
184	GMPR	20	1.39102e-10	x
185	UPK3A	20	1.39102e-10	x
186	IFI6	20	1.39102e-10	x
187	SC5D	15	1.54875e-10	x
188	SNX25	15	1.54875e-10	x
189	SEMA4G	15	1.54875e-10	x
190	COL9A1	15	1.54875e-10	x
191	INSIG1	15	1.54875e-10	x
192	HMGCS1	14	1.77494e-10	x
193	CYP51A1	14	1.77494e-10	x
194	UPRT	14	1.77494e-10	x
195	AGTRAP	14	1.77494e-10	x
196	HOXB13	24	1.7791e-10	x
197	PRKCZ	17	2.17779e-10	x
198	UNC5D	17	2.17779e-10	x
199	HID1	21	2.75665e-10	x
200	FXYD3	23	2.87485e-10	x
201	BNIP3	18	3.12087e-10	x
202	SLC25A37	18	3.12087e-10	x
203	ZNF761	20	3.258e-10	x
204	ANPEP	20	3.258e-10	x
205	ERGIC1	20	3.258e-10	x
206	CDS1	19	3.43155e-10	x
207	ATP8B1	19	3.43155e-10	x
208	GNMT	16	4.19443e-10	x
209	STYK1	16	4.19443e-10	x
210	RHPN2	22	4.19443e-10	x
211	C1orf116	22	4.19443e-10	x
212	AZGP1	23	5.52918e-10	x
213	DSC2	21	5.88212e-10	x
214	CANT1	21	5.88212e-10	x
215	KDELR3	15	7.40534e-10	x
216	ATP6AP1	15	7.40534e-10	x
217	KCNH6	15	7.40534e-10	x
218	FGFR3	20	7.44588e-10	x
219	REEP6	20	7.44588e-10	x
220	PCAT4	18	8.41244e-10	x
221	GPR160	22	8.41244e-10	x
222	CMTM8	18	8.41244e-10	x
223	LINC00964	12	9.57499e-10	x
224	SLC25A18	12	9.57499e-10	x
225	SLC25A17	12	9.57499e-10	x
226	DPYS	12	9.57499e-10	x
227	CACNG4	12	9.57499e-10	x
228	KIF21A	12	9.57499e-10	x
229	OPRK1	14	1.06014e-09	x
230	AP1S1	14	1.06014e-09	x
231	HMGCR	14	1.06014e-09	x
232	LINC01137	14	1.06014e-09	x
233	PCCA	14	1.06014e-09	x
234	HIST2H2BF	14	1.06014e-09	x
235	RLN2	14	1.06014e-09	x
236	ANG	14	1.06014e-09	x
237	GOLM1	24	1.06445e-09	x
238	NTNG2	13	1.24301e-09	x
239	CLUL1	13	1.24301e-09	x
240	BRINP3	13	1.24301e-09	x
241	IDI1	13	1.24301e-09	x
242	PRKG2	13	1.24301e-09	x
243	CTBS	13	1.24301e-09	x
244	ADRB2	16	1.35873e-09	x
245	RWDD2A	16	1.35873e-09	x
246	CD46	16	1.35873e-09	x
247	H2AFJ	16	1.35873e-09	x
248	MESP1	20	1.52806e-09	x
249	ENTPD6	17	1.81671e-09	x
250	SCGB2A1	17	1.81671e-09	x
251	FAM3B	24	1.81671e-09	x
252	ACAD8	17	1.81671e-09	x
253	RASEF	19	1.81671e-09	x
254	NECAB3	17	1.81671e-09	x
255	DNAJA4	17	1.81671e-09	x
256	FLNB	17	1.81671e-09	x
257	SCGB1D2	17	1.81671e-09	x
258	HMGCS2	19	1.81671e-09	x
259	COBL	18	1.96349e-09	x
260	SLC9A2	18	1.96349e-09	x
261	TFF3	21	2.24487e-09	x
262	DSG2	21	2.24487e-09	x
263	EBP	15	2.56909e-09	x
264	SOAT1	15	2.56909e-09	x
265	SLC25A16	15	2.56909e-09	x
266	SLC39A10	15	2.56909e-09	x
267	LPAR2	15	2.56909e-09	x
268	LRRC75B	15	2.56909e-09	x
269	THOP1	15	2.56909e-09	x
270	C15orf48	23	3.13346e-09	x
271	CRYBG1	19	4.07819e-09	x
272	ACE	16	4.10244e-09	x
273	SMCO4	21	4.4156e-09	x
274	EME2	14	4.54066e-09	x
275	PMEPA1	14	4.54066e-09	x
276	HIST1H2BC	14	4.54066e-09	x
277	ACSL3	14	4.54066e-09	x
278	RBP7	14	4.54066e-09	x
279	ARHGEF37	14	4.54066e-09	x
280	GABRG3	14	4.54066e-09	x
281	PPP1R13B	14	4.54066e-09	x
282	RFPL2	14	4.54066e-09	x
283	PDIA5	18	4.58401e-09	x
284	HIST1H1C	18	4.58401e-09	x
285	AL589182.1	17	4.66958e-09	x
286	SERINC5	20	6.28466e-09	x
287	SLC23A1	11	6.71844e-09	x
288	ZNF789	11	6.71844e-09	x
289	ZNF432	11	6.71844e-09	x
290	EML5	13	6.99172e-09	x
291	FAM43A	13	6.99172e-09	x
292	SPATA13	13	6.99172e-09	x
293	ARFGEF3	21	8.17188e-09	x
294	PRSS8	19	8.41586e-09	x
295	STAP2	19	8.41586e-09	x
296	CHST9	15	8.42002e-09	x
297	CYP39A1	15	8.42002e-09	x
298	LINC01926	12	8.48308e-09	x
299	TMEM59	12	8.48308e-09	x
300	SLC2A5	12	8.48308e-09	x
301	IFNLR1	12	8.48308e-09	x
302	PLA2G2A	24	8.65408e-09	x
303	SPINT2	23	9.2775e-09	x
304	SYTL1	18	1.02786e-08	x
305	DCXR	16	1.08979e-08	x
306	SLC12A2	17	1.13392e-08	x
307	CD9	17	1.13392e-08	x
308	NUPR2	17	1.13392e-08	x
309	BIK	21	1.49015e-08	x
310	ANXA3	21	1.49015e-08	x
311	SPDEF	23	1.59759e-08	x
312	PDXDC1	14	1.66162e-08	x
313	PIGH	14	1.66162e-08	x
314	RAB3D	18	2.26402e-08	x
315	GRHL2	20	2.32833e-08	x
316	DHCR24	20	2.32833e-08	x
317	ARSD	15	2.48892e-08	x
318	AL355338.1	15	2.48892e-08	x
319	DDAH1	17	2.65916e-08	x
320	FAM174B	17	2.65916e-08	x
321	IRX4	17	2.65916e-08	x
322	PCSK1N	17	2.65916e-08	x
323	AC087741.1	16	2.79733e-08	x
324	PHOSPHO2	13	2.98996e-08	x
325	TMEM135	13	2.98996e-08	x
326	ADI1	13	2.98996e-08	x
327	AOC1	13	2.98996e-08	x
328	SLC2A12	13	2.98996e-08	x
329	EPB41L4B	18	4.68799e-08	x
330	OLMALINC	12	4.80999e-08	x
331	TRGC1	21	4.80999e-08	x
332	CPM	12	4.80999e-08	x
333	SLC2A10	12	4.80999e-08	x
334	RNASE4	12	4.80999e-08	x
335	ZNF532	10	4.98102e-08	x
336	AC068389.1	10	4.98102e-08	x
337	ZNF827	10	4.98102e-08	x
338	ELL2	10	4.98102e-08	x
339	NEU1	14	5.26008e-08	x
340	ACLY	17	5.80236e-08	x
341	CRYM	17	5.80236e-08	x
342	TMEM121B	11	6.07774e-08	x
343	LSS	11	6.07774e-08	x
344	AGAP4	11	6.07774e-08	x
345	TMEM141	15	6.49951e-08	x
346	RABEP2	15	6.49951e-08	x
347	JPT2	18	9.18801e-08	x
348	FAAH2	18	9.18801e-08	x
349	ATP2C2	18	9.18801e-08	x
350	TSPAN1	24	9.45181e-08	x
351	PIFO	13	1.06302e-07	x
352	GCAT	13	1.06302e-07	x
353	SLC16A1	13	1.06302e-07	x
354	PPM1H	17	1.22578e-07	x
355	ATP8B4	14	1.50587e-07	x
356	DHRS13	16	1.50587e-07	x
357	ARHGAP8	15	1.62294e-07	x
358	GLRX2	15	1.62294e-07	x
359	CUX2	15	1.62294e-07	x
360	AUH	15	1.62294e-07	x
361	ICA1	18	1.77683e-07	x
362	ZNF577	12	1.97202e-07	x
363	HIST1H2BG	12	1.97202e-07	x
364	LDHD	12	1.97202e-07	x
365	SLC52A3	12	1.97202e-07	x
366	QDPR	12	1.97202e-07	x
367	CAB39L	17	2.462e-07	x
368	SFTPA2	17	2.462e-07	x
369	MALL	17	2.462e-07	x
370	ACSS1	16	3.18885e-07	x
371	SLC7A8	16	3.18885e-07	x
372	MYBPC1	16	3.18885e-07	x
373	PLPP1	16	3.18885e-07	x
374	AFF3	11	3.21587e-07	x
375	CDYL2	13	3.21587e-07	x
376	CRLS1	13	3.21587e-07	x
377	SEC16A	11	3.21587e-07	x
378	SLC36A1	13	3.21587e-07	x
379	COG3	13	3.21587e-07	x
380	LINC01752	9	3.65329e-07	x
381	SLC39A7	9	3.65329e-07	x
382	SULT2B1	15	3.65329e-07	x
383	KLK1	9	3.65329e-07	x
384	ACADL	9	3.65329e-07	x
385	TMEM220-AS1	9	3.65329e-07	x
386	LRBA	15	3.65329e-07	x
387	ZNF468	9	3.65329e-07	x
388	MEAF6	9	3.65329e-07	x
389	MIR210HG	9	3.65329e-07	x
390	AC010329.1	15	3.65329e-07	x
391	AP1M2	19	3.69034e-07	x
392	FAM84A	14	3.69034e-07	x
393	PTGR1	14	3.69034e-07	x
394	SERPINI1	10	4.13579e-07	x
395	EAF2	10	4.13579e-07	x
396	NTAN1	10	4.13579e-07	x
397	PICK1	10	4.13579e-07	x
398	NAT1	10	4.13579e-07	x
399	PEX13	10	4.13579e-07	x
400	DOLPP1	10	4.13579e-07	x
401	BCOR	10	4.13579e-07	x
402	SLC7A2	17	4.53901e-07	x
403	CD24	21	5.88349e-07	x
404	SFN	21	5.88349e-07	x
405	TMEM30B	16	6.1721e-07	x
406	RAB3B	16	6.1721e-07	x
407	GCNT1	16	6.1721e-07	x
408	TRPM4	19	6.29495e-07	x
409	GTF3C1	12	6.29495e-07	x
410	GSR	12	6.29495e-07	x
411	TIMP4	12	6.29495e-07	x
412	GJC3	12	6.29495e-07	x
413	AL035661.1	15	7.64079e-07	x
414	DACT2	15	7.64079e-07	x
415	CORO2A	15	7.64079e-07	x
416	GADD45G	15	7.64079e-07	x
417	SLC13A3	13	8.24903e-07	x
418	CLDN12	13	8.24903e-07	x
419	GK5	13	8.24903e-07	x
420	TP53INP1	13	8.24903e-07	x
421	TMEM125	17	8.38361e-07	x
422	GGT1	14	8.47952e-07	x
423	AL121790.1	14	8.47952e-07	x
424	EEF1A2	14	8.47952e-07	x
425	RIDA	11	1.17517e-06	x
426	NKILA	11	1.17517e-06	x
427	SOWAHA	11	1.17517e-06	x
428	RNF144B	16	1.17517e-06	x
429	NECTIN3	11	1.17517e-06	x
430	RGMB-AS1	11	1.17517e-06	x
431	PCGEM1	11	1.17517e-06	x
432	HERC6	11	1.17517e-06	x
433	SHROOM2	11	1.17517e-06	x
434	SYNE4	16	1.17517e-06	x
435	EFNA1	21	1.42038e-06	x
436	C19orf48	17	1.51338e-06	x
437	MBOAT2	15	1.54524e-06	x
438	TMEFF2	15	1.54524e-06	x
439	SLC37A1	15	1.54524e-06	x
440	NUDT4	12	1.77544e-06	x
441	PASK	12	1.77544e-06	x
442	OAS2	12	1.77544e-06	x
443	CENPN	12	1.77544e-06	x
444	MGST1	12	1.77544e-06	x
445	PM20D2	12	1.77544e-06	x
446	ENTPD2	12	1.77544e-06	x
447	PRR36	14	1.84818e-06	x
448	PTPRN2	14	1.84818e-06	x
449	GAPLINC	10	1.94068e-06	x
450	ZNF615	10	1.94068e-06	x
451	TMEM268	10	1.94068e-06	x
452	SFXN2	13	1.94068e-06	x
453	RUNDC1	10	1.94068e-06	x
454	ENPP4	10	1.94068e-06	x
455	TFPI2	10	1.94068e-06	x
456	ADM2	10	1.94068e-06	x
457	SLC22A4	10	1.94068e-06	x
458	PLEKHB2	10	1.94068e-06	x
459	KL	10	1.94068e-06	x
460	ABCC4	16	2.13642e-06	x
461	PXMP2	8	2.54384e-06	x
462	JAKMIP1	8	2.54384e-06	x
463	OPHN1	8	2.54384e-06	x
464	CFAP70	9	2.67043e-06	x
465	PLCXD2	9	2.67043e-06	x
466	BEX1	9	2.67043e-06	x
467	DNASE1	9	2.67043e-06	x
468	MMAB	9	2.67043e-06	x
469	LRRC24	9	2.67043e-06	x
470	GSTT2B	9	2.67043e-06	x
471	G3BP2	9	2.67043e-06	x
472	CMAS	9	2.67043e-06	x
473	SHISA9	9	2.67043e-06	x
474	PIGM	9	2.67043e-06	x
475	LMAN1	9	2.67043e-06	x
476	LGALSL	9	2.67043e-06	x
477	PHF21B	9	2.67043e-06	x
478	SERHL2	15	2.88248e-06	x
479	SS18L2	11	3.5422e-06	x
480	BTBD11	11	3.5422e-06	x
481	TBX3	11	3.5422e-06	x
482	AQP11	11	3.5422e-06	x
483	PAX9	11	3.5422e-06	x
484	STYXL1	11	3.5422e-06	x
485	COL9A2	14	3.68382e-06	x
486	LPAR3	14	3.68382e-06	x
487	BEND4	13	4.28978e-06	x
488	AC106795.2	13	4.28978e-06	x
489	NPDC1	13	4.28978e-06	x
490	ELOVL2	13	4.28978e-06	x
491	TXNRD2	12	4.31729e-06	x
492	MARVELD3	12	4.31729e-06	x
493	NOV	12	4.31729e-06	x
494	ATP6V1G1	12	4.31729e-06	x
495	ERBB3	18	4.37636e-06	x
496	SLC22A23	15	5.38809e-06	x
497	MPC2	15	5.38809e-06	x
498	KLK11	20	5.67675e-06	x
499	BCAM	16	6.62721e-06	x
500	SIM2	16	6.62721e-06	x
501	MARC1	16	6.62721e-06	x
502	MINPP1	10	6.81314e-06	x
503	DDI2	10	6.81314e-06	x
504	PXMP4	10	6.81314e-06	x
505	STARD3NL	10	6.81314e-06	x
506	KLHL12	10	6.81314e-06	x
507	AL441992.1	10	6.81314e-06	x
508	IRF6	18	7.02121e-06	x
509	VSIG2	18	7.02121e-06	x
510	LINC02562	13	9.00416e-06	x
511	NDRG1	13	9.00416e-06	x
512	C1orf115	13	9.00416e-06	x
513	TFPT	13	9.00416e-06	x
514	IL1R1	11	9.454e-06	x
515	ORMDL2	11	9.454e-06	x
516	ADRB1	11	9.454e-06	x
517	SLC22A5	11	9.454e-06	x
518	ARFGAP3	11	9.454e-06	x
519	KCNN2	11	9.454e-06	x
520	SLC17A5	11	9.454e-06	x
521	MCCC2	15	9.58644e-06	x
522	PSCA	15	9.58644e-06	x
523	SEL1L3	12	9.83978e-06	x
524	STXBP6	12	9.83978e-06	x
525	AFDN	12	9.83978e-06	x
526	SLC27A2	12	9.83978e-06	x
527	BDH1	12	9.83978e-06	x
528	MON1B	12	9.83978e-06	x
529	LINC01146	9	1.17022e-05	x
530	CDC37L1-DT	9	1.17022e-05	x
531	ALG2	9	1.17022e-05	x
532	ZNF75D	9	1.17022e-05	x
533	SLC29A4	9	1.17022e-05	x
534	TXNDC11	9	1.17022e-05	x
535	P4HB	9	1.17022e-05	x
536	TMEM138	8	1.67237e-05	x
537	SAR1B	8	1.67237e-05	x
538	EPN3	15	1.67237e-05	x
539	C3orf14	8	1.67237e-05	x
540	MFSD3	13	1.67237e-05	x
541	LINC02469	8	1.67237e-05	x
542	AC126177.8	7	1.67237e-05	x
543	ARAF	7	1.67237e-05	x
544	TNFRSF11A	8	1.67237e-05	x
545	SLC18A2	7	1.67237e-05	x
546	SYT17	8	1.67237e-05	x
547	PEX11G	8	1.67237e-05	x
548	LFNG	13	1.67237e-05	x
549	TMEM41B	8	1.67237e-05	x
550	PSD4	13	1.67237e-05	x
551	FAM213A	7	1.67237e-05	x
552	GTF3C6	13	1.67237e-05	x
553	NDFIP1	8	1.67237e-05	x
554	C16orf70	8	1.67237e-05	x
555	PYGL	8	1.67237e-05	x
556	SPINK5	7	1.67237e-05	x
557	SREBF2	8	1.67237e-05	x
558	FITM2	8	1.67237e-05	x
559	C11orf54	8	1.67237e-05	x
560	FNDC4	7	1.67237e-05	x
561	TRG-AS1	8	1.67237e-05	x
562	APH1B	8	1.67237e-05	x
563	UHRF2	7	1.67237e-05	x
564	SPON2	13	1.67237e-05	x
565	TM9SF3	8	1.67237e-05	x
566	ZNF813	7	1.67237e-05	x
567	CBLL1	8	1.67237e-05	x
568	SCCPDH	13	1.67237e-05	x
569	EIF2AK3	7	1.67237e-05	x
570	SPCS2	7	1.67237e-05	x
571	SHTN1	8	1.67237e-05	x
572	TMC4	17	1.73356e-05	x
573	ESRP1	16	1.73475e-05	x
574	SIDT1	10	1.85862e-05	x
575	NQO1	10	1.85862e-05	x
576	PLA2G4D	10	1.85862e-05	x
577	SPATC1L	10	1.85862e-05	x
578	CCNC	10	1.85862e-05	x
579	PDSS2	10	1.85862e-05	x
580	PLEKHB1	10	1.85862e-05	x
581	ZBTB42	10	1.85862e-05	x
582	NSUN7	10	1.85862e-05	x
583	TESC	12	1.98209e-05	x
584	MARVELD2	12	1.98209e-05	x
585	PTPRJ	12	1.98209e-05	x
586	BCAT2	12	1.98209e-05	x
587	FNBP1L	12	1.98209e-05	x
588	ZNF697	12	1.98209e-05	x
589	ACACA	11	2.1045e-05	x
590	VPS54	11	2.1045e-05	x
591	CASZ1	11	2.1045e-05	x
592	MPPED2	11	2.1045e-05	x
593	OAS1	11	2.1045e-05	x
594	PLA2G7	14	2.24643e-05	x
595	CAMSAP3	14	2.24643e-05	x
596	MUC3A	17	2.66416e-05	x
597	SLC15A2	17	2.66416e-05	x
598	XBP1	16	2.76085e-05	x
599	PKP1	16	2.76085e-05	x
600	MME	13	3.11995e-05	x
601	LINC00662	9	3.62059e-05	x
602	PHGDH	9	3.62059e-05	x
603	FDFT1	9	3.62059e-05	x
604	LAT2	9	3.62059e-05	x
605	STK39	9	3.62059e-05	x
606	SGSM2	9	3.62059e-05	x
607	USP18	9	3.62059e-05	x
608	BAIAP2	9	3.62059e-05	x
609	HIST1H3E	9	3.62059e-05	x
610	AL669831.5	9	3.62059e-05	x
611	SLC12A8	9	3.62059e-05	x
612	TUT7	9	3.62059e-05	x
613	POTEH-AS1	9	3.62059e-05	x
614	LDLR	9	3.62059e-05	x
615	NAP1L2	9	3.62059e-05	x
616	KIF9	9	3.62059e-05	x
617	BNIPL	9	3.62059e-05	x
618	DIRC2	9	3.62059e-05	x
619	PODXL2	14	3.88615e-05	x
620	MMEL1	12	3.91541e-05	x
621	CYTH1	12	3.91541e-05	x
622	CHDH	12	3.91541e-05	x
623	SERPINB11	12	3.91541e-05	x
624	TFF1	16	4.30717e-05	x
625	ADPGK	11	4.58383e-05	x
626	CERS4	11	4.58383e-05	x
627	HOOK2	11	4.58383e-05	x
628	HIST2H2AA4	10	4.58539e-05	x
629	SLC35A3	10	4.58539e-05	x
630	PRDX4	10	4.58539e-05	x
631	AC020571.1	10	4.58539e-05	x
632	ZNF350	10	4.58539e-05	x
633	HOXC4	10	4.58539e-05	x
634	PDIA4	8	6.5372e-05	x
635	GALNT7	14	6.5372e-05	x
636	NIPA1	8	6.5372e-05	x
637	UPK1A	8	6.5372e-05	x
638	VGLL3	8	6.5372e-05	x
639	UNC80	8	6.5372e-05	x
640	ZNF680	8	6.5372e-05	x
641	GALNT3	14	6.5372e-05	x
642	GSKIP	8	6.5372e-05	x
643	ACADSB	8	6.5372e-05	x
644	DPY19L3	8	6.5372e-05	x
645	TMEM33	8	6.5372e-05	x
646	DMRTA1	8	6.5372e-05	x
647	AC254629.1	16	6.60628e-05	x
648	BICDL2	15	6.82005e-05	x
649	GSTO2	12	7.41491e-05	x
650	CLDN3	18	7.58084e-05	x
651	EPCAM	19	8.81809e-05	x
652	GNPNAT1	11	9.37375e-05	x
653	SEC23B	13	9.62e-05	x
654	ACSM3	13	9.62e-05	x
655	KCNK3	9	9.73799e-05	x
656	ZNF217	9	9.73799e-05	x
657	BX255925.3	9	9.73799e-05	x
658	IGF1R	9	9.73799e-05	x
659	PRDM8	9	9.73799e-05	x
660	TACSTD2	21	9.73799e-05	x
661	ZNF589	9	9.73799e-05	x
662	SLC35E1	9	9.73799e-05	x
663	MAPK8IP2	9	9.73799e-05	x
664	D2HGDH	9	9.73799e-05	x
665	DOPEY2	9	9.73799e-05	x
666	PC	9	9.73799e-05	x
667	TMEM87A	9	9.73799e-05	x
668	CHAF1A	7	9.75692e-05	x
669	ERI2	7	9.75692e-05	x
670	PPM1K	7	9.75692e-05	x
671	SCGN	7	9.75692e-05	x
672	PGAP3	7	9.75692e-05	x
673	GPD1L	7	9.75692e-05	x
674	DNER	7	9.75692e-05	x
675	MVD	7	9.75692e-05	x
676	NCAM2	7	9.75692e-05	x
677	STIM2	7	9.75692e-05	x
678	RECQL4	7	9.75692e-05	x
679	BEND3	7	9.75692e-05	x
680	AL512624.2	7	9.75692e-05	x
681	NRG4	7	9.75692e-05	x
682	ARMCX5	7	9.75692e-05	x
683	STRBP	7	9.75692e-05	x
684	ABHD3	7	9.75692e-05	x
685	OXCT1	7	9.75692e-05	x
686	ZNF563	7	9.75692e-05	x
687	ZNF28	7	9.75692e-05	x
688	APOO	7	9.75692e-05	x
689	TMEM223	7	9.75692e-05	x
690	PLXNA3	7	9.75692e-05	x
691	WWC1	16	9.75692e-05	x
692	ELF5	7	9.75692e-05	x
693	TM2D2	7	9.75692e-05	x
694	SARAF	7	9.75692e-05	x
695	MANF	7	9.75692e-05	x
696	TSPAN13	16	9.75692e-05	x
697	FAM110A	10	9.84581e-05	x
698	TMEM251	10	9.84581e-05	x
699	NEAT1	10	9.84581e-05	x
700	LGR4	10	9.84581e-05	x
701	PAK6	10	9.84581e-05	x
702	SLC35F2	10	9.84581e-05	x
703	CCNO	10	9.84581e-05	x
704	MAP7	14	0.00010022	x
705	STEAP4	15	0.000101055	x
706	SUMF1	6	0.000104314	x
707	ALG5	6	0.000104314	x
708	FUNDC1	6	0.000104314	x
709	PRKD1	6	0.000104314	x
710	ODR4	6	0.000104314	x
711	MAGT1	6	0.000104314	x
712	AP000808.1	6	0.000104314	x
713	KCNK6	6	0.000104314	x
714	TM9SF2	6	0.000104314	x
715	PRPF39	6	0.000104314	x
716	AL392046.2	6	0.000104314	x
717	HHAT	6	0.000104314	x
718	ZNF525	6	0.000104314	x
719	SI	6	0.000104314	x
720	SLC25A20	6	0.000104314	x
721	CSTF3	6	0.000104314	x
722	MCF2L	12	0.000124435	x
723	ARHGEF38	12	0.000124435	x
724	KIF12	12	0.000124435	x
725	CGN	12	0.000124435	x
726	VSTM2L	14	0.000159113	x
727	TSTD1	14	0.000159113	x
728	STXBP2	11	0.000166105	x
729	NDFIP2	11	0.000166105	x
730	SH3BGRL2	11	0.000166105	x
731	ALCAM	11	0.000166105	x
732	GRTP1	11	0.000166105	x
733	PARP9	8	0.000185218	x
734	CSAD	8	0.000185218	x
735	MAGED1	8	0.000185218	x
736	ABCC11	8	0.000185218	x
737	PAXIP1-AS1	8	0.000185218	x
738	PCYT2	8	0.000185218	x
739	IFT57	8	0.000185218	x
740	ERICH6-AS1	8	0.000185218	x
741	ADCY1	8	0.000185218	x
742	CYB561D2	8	0.000185218	x
743	SSTR1	8	0.000185218	x
744	COPG1	8	0.000185218	x
745	AP001207.3	8	0.000185218	x
746	RTCA	8	0.000185218	x
747	DUSP16	10	0.000199837	x
748	ZNF692	10	0.000199837	x
749	ILDR1	10	0.000199837	x
750	ABHD2	10	0.000199837	x
751	C1orf210	10	0.000199837	x
752	EML2	10	0.000199837	x
753	MUC12	9	0.000213152	x
754	FAM117B	9	0.000213152	x
755	MISP3	9	0.000213152	x
756	ELMO3	12	0.000213152	x
757	ANGPTL4	9	0.000213152	x
758	DGKD	9	0.000213152	x
759	AFDN-DT	9	0.000213152	x
760	LRTOMT	9	0.000213152	x
761	RAB3IP	9	0.000213152	x
762	CDK3	9	0.000213152	x
763	ST6GALNAC1	13	0.00023889	x
764	FAM83F	13	0.00023889	x
765	ESRP2	14	0.000241627	x
766	COLEC12	11	0.000297155	x
767	AP001816.1	11	0.000297155	x
768	SMYD2	11	0.000297155	x
769	MIOS	11	0.000297155	x
770	C11orf71	7	0.000345373	x
771	BEX5	7	0.000345373	x
772	TDP2	7	0.000345373	x
773	APPL2	7	0.000345373	x
774	SRP14-AS1	7	0.000345373	x
775	APELA	7	0.000345373	x
776	SAMD13	7	0.000345373	x
777	ASAH1	7	0.000345373	x
778	RALGPS1	7	0.000345373	x
779	PIK3CB	7	0.000345373	x
780	GARNL3	7	0.000345373	x
781	ABHD17B	7	0.000345373	x
782	CLTCL1	7	0.000345373	x
783	ZNF772	7	0.000345373	x
784	PACSIN2	7	0.000345373	x
785	GCHFR	7	0.000345373	x
786	CYP4F8	7	0.000345373	x
787	DHDH	7	0.000345373	x
788	DNAJC25	7	0.000345373	x
789	CNTD1	7	0.000345373	x
790	OVOL2	12	0.000352735	x
791	SPTSSB	14	0.000364712	x
792	LPCAT3	10	0.000380138	x
793	ANKRD37	10	0.000380138	x
794	BAMBI	10	0.000380138	x
795	HSH2D	10	0.000380138	x
796	ENOSF1	9	0.00045203	x
797	CPT2	9	0.00045203	x
798	CAMKK2	9	0.00045203	x
799	LRIG1	9	0.00045203	x
800	CLCN3	9	0.00045203	x
801	CENPX	9	0.00045203	x
802	ZDHHC2	9	0.00045203	x
803	SLC22A3	8	0.000453183	x
804	PIGN	8	0.000453183	x
805	EEF1E1	8	0.000453183	x
806	PIGF	8	0.000453183	x
807	FADS2	8	0.000453183	x
808	CCDC125	8	0.000453183	x
809	PEX7	8	0.000453183	x
810	SP8	8	0.000453183	x
811	PTGR2	8	0.000453183	x
812	HSF4	8	0.000453183	x
813	KREMEN1	8	0.000453183	x
814	C8orf34-AS1	8	0.000453183	x
815	DDX31	8	0.000453183	x
816	TINCR	8	0.000453183	x
817	GLO1	11	0.000499905	x
818	TMED3	11	0.000499905	x
819	OARD1	6	0.000551492	x
820	LENG8	6	0.000551492	x
821	C17orf107	6	0.000551492	x
822	AP1B1	6	0.000551492	x
823	IL17RB	6	0.000551492	x
824	FA2H	6	0.000551492	x
825	CASP7	6	0.000551492	x
826	EPHA5-AS1	6	0.000551492	x
827	SELENOT	6	0.000551492	x
828	ERLIN2	6	0.000551492	x
829	KPTN	6	0.000551492	x
830	ENHO	6	0.000551492	x
831	AF117829.1	6	0.000551492	x
832	ANKRD24	6	0.000551492	x
833	MALT1	6	0.000551492	x
834	ATP6V0B	6	0.000551492	x
835	LUZP2	12	0.000551492	x
836	ELMOD2	6	0.000551492	x
837	AC022034.2	6	0.000551492	x
838	SLC35A2	6	0.000551492	x
839	LDLRAD1	6	0.000551492	x
840	NEU3	6	0.000551492	x
841	MVK	6	0.000551492	x
842	ADCY2	6	0.000551492	x
843	AC007114.1	6	0.000551492	x
844	CMTM4	12	0.000551492	x
845	CCDC159	6	0.000551492	x
846	CLN8	6	0.000551492	x
847	STXBP5	6	0.000551492	x
848	RAB4A	6	0.000551492	x
849	TNFRSF19	13	0.000551492	x
850	CGREF1	12	0.000551492	x
851	TRAPPC13	6	0.000551492	x
852	PLGRKT	6	0.000551492	x
853	MEN1	5	0.000651355	x
854	ME3	5	0.000651355	x
855	MBTPS2	5	0.000651355	x
856	TMC5	15	0.000651355	x
857	UGGT1	5	0.000651355	x
858	FRAT1	5	0.000651355	x
859	LINC01310	5	0.000651355	x
860	PARP11	5	0.000651355	x
861	EDEM3	5	0.000651355	x
862	C2CD2	5	0.000651355	x
863	TECPR1	5	0.000651355	x
864	ERLEC1	5	0.000651355	x
865	YJEFN3	5	0.000651355	x
866	ZMYM2	5	0.000651355	x
867	SUFU	5	0.000651355	x
868	LINC00865	5	0.000651355	x
869	MCEE	5	0.000651355	x
870	SHLD3	5	0.000651355	x
871	PPP1CA	5	0.000651355	x
872	SLC15A1	5	0.000651355	x
873	ERP29	5	0.000651355	x
874	OCIAD1	5	0.000651355	x
875	STK16	5	0.000651355	x
876	SLC5A8	5	0.000651355	x
877	HDAC8	5	0.000651355	x
878	LYPLA1	10	0.000651355	x
879	MID2	5	0.000651355	x
880	CNKSR1	10	0.000651355	x
881	TXNL4B	5	0.000651355	x
882	PLIN5	10	0.000651355	x
883	TARBP1	10	0.000651355	x
884	EMC9	5	0.000651355	x
885	IL17RC	5	0.000651355	x
886	HDHD2	5	0.000651355	x
887	CPT1A	5	0.000651355	x
888	MESD	5	0.000651355	x
889	CPT1B	10	0.000651355	x
890	C1orf74	5	0.000651355	x
891	IDNK	5	0.000651355	x
892	CLSTN1	5	0.000651355	x
893	LYPD6B	10	0.000651355	x
894	SHROOM1	14	0.000737682	x
895	DUOXA1	11	0.000782512	x
896	TMSB15A	11	0.000782512	x
897	DSP	13	0.000809036	x
898	ZNF888	9	0.0008201	x
899	LRRC8B	9	0.0008201	x
900	JPT1	9	0.0008201	x
901	PAQR4	9	0.0008201	x
902	ASRGL1	9	0.0008201	x
903	SNRPN	7	0.000873699	x
904	MCCC1	7	0.000873699	x
905	CBX4	7	0.000873699	x
906	SRD5A3	7	0.000873699	x
907	AC011043.1	7	0.000873699	x
908	TMEM178B	7	0.000873699	x
909	GRK3	7	0.000873699	x
910	MPDU1	7	0.000873699	x
911	MORN2	7	0.000873699	x
912	DHRS7B	7	0.000873699	x
913	NAXD	7	0.000873699	x
914	ZKSCAN1	7	0.000873699	x
915	EDA	7	0.000873699	x
916	ADPRM	7	0.000873699	x
917	RSPH1	7	0.000873699	x
918	HEXB	7	0.000873699	x
919	FECH	7	0.000873699	x
920	PDE10A	7	0.000873699	x
921	CYB561A3	7	0.000873699	x
922	AGTR1	7	0.000873699	x
923	CTNND2	7	0.000873699	x
924	NUDT16L1	7	0.000873699	x
925	ZNF226	7	0.000873699	x
926	HACD2	7	0.000873699	x
927	TBC1D4	7	0.000873699	x
928	CLSTN2	8	0.000916298	x
929	ABO	8	0.000916298	x
930	NXPE4	8	0.000916298	x
931	C11orf80	8	0.000916298	x
932	BPIFB2	8	0.000916298	x
933	HOXA9	8	0.000916298	x
934	SGMS2	8	0.000916298	x
935	TDRP	8	0.000916298	x
936	PAQR6	8	0.000916298	x
937	GMNN	14	0.00103407	x
938	AGR2	19	0.00106034	x
939	ANKH	10	0.00108377	x
940	SAPCD2	10	0.00108377	x
941	MIR200CHG	13	0.00116451	x
942	SQOR	11	0.00122627	x
943	MIPEP	11	0.00122627	x
944	PTPN3	11	0.00122627	x
945	MARCKSL1	15	0.00123014	x
946	RASSF7	12	0.00123531	x
947	IQANK1	12	0.00123531	x
948	FAM234B	12	0.00123531	x
949	C5orf30	9	0.00146442	x
950	CLDN8	9	0.00146442	x
951	TNK1	9	0.00146442	x
952	FEV	9	0.00146442	x
953	PAK4	9	0.00146442	x
954	CAPS	9	0.00146442	x
955	FKBP4	9	0.00146442	x
956	GABRB3	9	0.00146442	x
957	SLC4A4	14	0.00146442	x
958	DRAIC	9	0.00146442	x
959	KDELR2	6	0.00170324	x
960	FAM96A	6	0.00170324	x
961	LRP11	6	0.00170324	x
962	RFFL	6	0.00170324	x
963	CEP70	6	0.00170324	x
964	ARMCX1	6	0.00170324	x
965	ARHGEF35	6	0.00170324	x
966	FAM47E	6	0.00170324	x
967	ORM2	6	0.00170324	x
968	POF1B	6	0.00170324	x
969	FYB2	6	0.00170324	x
970	EAF1	6	0.00170324	x
971	NUDT15	6	0.00170324	x
972	HECTD4	6	0.00170324	x
973	UAP1L1	6	0.00170324	x
974	SRPRB	6	0.00170324	x
975	TIGD6	6	0.00170324	x
976	CADPS	6	0.00170324	x
977	PHF8	6	0.00170324	x
978	HSD17B7	6	0.00170324	x
979	NFYA	6	0.00170324	x
980	PRKAR1B	6	0.00170324	x
981	COA6	6	0.00170324	x
982	ZNF587B	6	0.00170324	x
983	FAM118A	6	0.00170324	x
984	SLC9A7	10	0.00176362	x
985	SIPA1L3	10	0.00176362	x
986	COL2A1	8	0.00179366	x
987	PKIA	8	0.00179366	x
988	ELFN2	8	0.00179366	x
989	RHOU	8	0.00179366	x
990	HIPK2	8	0.00179366	x
991	GSTZ1	8	0.00179366	x
992	TMEM192	8	0.00179366	x
993	ARHGEF5	8	0.00179366	x
994	RASSF6	8	0.00179366	x
995	TMEM164	8	0.00179366	x
996	GJB1	12	0.00179543	x
997	CPAMD8	11	0.00185381	x
998	TACC2	7	0.00195625	x
999	RAB26	7	0.00195625	x
1000	GLUD1	7	0.00195625	x
1001	EPB41L5	7	0.00195625	x
1002	ABCC5	7	0.00195625	x
1003	BANK1	7	0.00195625	x
1004	TMEM8A	7	0.00195625	x
1005	SALL3	7	0.00195625	x
1006	ADAM10	7	0.00195625	x
1007	NOL3	7	0.00195625	x
1008	GSTA4	7	0.00195625	x
1009	ACOX3	7	0.00195625	x
1010	ZNF552	7	0.00195625	x
1011	SLC35A1	7	0.00195625	x
1012	BMPR1B-DT	7	0.00195625	x
1013	GOLPH3	7	0.00195625	x
1014	IRF7	7	0.00195625	x
1015	RETREG1	7	0.00195625	x
1016	EPS8L1	13	0.00230953	x
1017	PRR15L	13	0.00230953	x
1018	RORC	13	0.00230953	x
1019	PRAC1	17	0.00235998	x
1020	ALDH4A1	9	0.00244267	x
1021	TRGC2	9	0.00244267	x
1022	MYO5B	9	0.00244267	x
1023	CACNA1D	9	0.00244267	x
1024	SH3RF1	9	0.00244267	x
1025	SNHG18	9	0.00244267	x
1026	AL390719.2	12	0.00259961	x
1027	ATP6V1H	5	0.00292979	x
1028	GPR176	5	0.00292979	x
1029	GCLC	5	0.00292979	x
1030	AAGAB	5	0.00292979	x
1031	SRPRA	5	0.00292979	x
1032	IPPK	5	0.00292979	x
1033	FAM95B1	5	0.00292979	x
1034	SV2B	5	0.00292979	x
1035	IL5RA	5	0.00292979	x
1036	GUSB	5	0.00292979	x
1037	ATAD2	5	0.00292979	x
1038	AP1G1	5	0.00292979	x
1039	QPCT	5	0.00292979	x
1040	WDR77	5	0.00292979	x
1041	MLEC	5	0.00292979	x
1042	AC130456.2	5	0.00292979	x
1043	ADHFE1	5	0.00292979	x
1044	RNF41	5	0.00292979	x
1045	C2orf68	5	0.00292979	x
1046	DDX60L	5	0.00292979	x
1047	NLK	5	0.00292979	x
1048	ALG8	5	0.00292979	x
1049	VMAC	5	0.00292979	x
1050	PFKFB2	5	0.00292979	x
1051	EFNA3	5	0.00292979	x
1052	WDR7	5	0.00292979	x
1053	AC104825.1	5	0.00292979	x
1054	AC090527.3	5	0.00292979	x
1055	BRCC3	5	0.00292979	x
1056	ADAT1	5	0.00292979	x
1057	TMEM209	5	0.00292979	x
1058	BTD	5	0.00292979	x
1059	RALB	5	0.00292979	x
1060	TMEM187	5	0.00292979	x
1061	ALDH3A2	5	0.00292979	x
1062	TMEM14A	5	0.00292979	x
1063	ZCCHC2	5	0.00292979	x
1064	SP5	8	0.00319005	x
1065	BBS4	8	0.00319005	x
1066	KAZALD1	8	0.00319005	x
1067	RGL2	8	0.00319005	x
1068	ATP11A	8	0.00319005	x
1069	PCDH1	8	0.00319005	x
1070	COPB2	6	0.00376933	x
1071	PIGS	4	0.00376933	x
1072	COQ2	4	0.00376933	x
1073	PBDC1	4	0.00376933	x
1074	GATD1	4	0.00376933	x
1075	GALNT11	6	0.00376933	x
1076	PIKFYVE	4	0.00376933	x
1077	PCAT14	10	0.00376933	x
1078	GCC1	4	0.00376933	x
1079	AVL9	4	0.00376933	x
1080	PDCD6	6	0.00376933	x
1081	SELENOS	4	0.00376933	x
1082	STPG1	4	0.00376933	x
1083	POLR3E	6	0.00376933	x
1084	CMTR2	4	0.00376933	x
1085	RAPGEF6	4	0.00376933	x
1086	TALDO1	4	0.00376933	x
1087	RALGAPA2	7	0.00376933	x
1088	RAB18	4	0.00376933	x
1089	PTPN18	6	0.00376933	x
1090	REXO5	6	0.00376933	x
1091	CFAP65	10	0.00376933	x
1092	GLB1L3	6	0.00376933	x
1093	GLB1L	4	0.00376933	x
1094	PSEN1	4	0.00376933	x
1095	GPRIN2	4	0.00376933	x
1096	PRRG4	9	0.00376933	x
1097	SURF4	4	0.00376933	x
1098	PRKCI	6	0.00376933	x
1099	CHMP4C	9	0.00376933	x
1100	GSE1	6	0.00376933	x
1101	PPP3CA	7	0.00376933	x
1102	CCNG2	6	0.00376933	x
1103	POTEH	4	0.00376933	x
1104	CLK2	6	0.00376933	x
1105	CCDC47	4	0.00376933	x
1106	PLEKHG4B	6	0.00376933	x
1107	PAOX	7	0.00376933	x
1108	SMIM14	6	0.00376933	x
1109	CACNA2D1	6	0.00376933	x
1110	MCTP2	7	0.00376933	x
1111	FKBP2	4	0.00376933	x
1112	INHBB	9	0.00376933	x
1113	INTS12	4	0.00376933	x
1114	INTS7	6	0.00376933	x
1115	SLC30A9	4	0.00376933	x
1116	EFHC1	4	0.00376933	x
1117	SLC37A4	7	0.00376933	x
1118	ELAC1	6	0.00376933	x
1119	MAGIX	6	0.00376933	x
1120	MACO1	4	0.00376933	x
1121	KDM4B	6	0.00376933	x
1122	SPA17	6	0.00376933	x
1123	SLC39A9	6	0.00376933	x
1124	SLC3A2	4	0.00376933	x
1125	KLF15	6	0.00376933	x
1126	LSAMP	6	0.00376933	x
1127	LRRC31	4	0.00376933	x
1128	LARGE2	11	0.00376933	x
1129	FAM171A1	7	0.00376933	x
1130	EPN1	4	0.00376933	x
1131	CDCP1	10	0.00376933	x
1132	CTH	6	0.00376933	x
1133	IL20RA	6	0.00376933	x
1134	C19orf81	9	0.00376933	x
1135	GABPB2	4	0.00376933	x
1136	FZD5	6	0.00376933	x
1137	STAM2	4	0.00376933	x
1138	OAS3	7	0.00376933	x
1139	SIDT2	4	0.00376933	x
1140	SNAP23	4	0.00376933	x
1141	SRSF6	6	0.00376933	x
1142	NPPA-AS1	4	0.00376933	x
1143	HPS4	4	0.00376933	x
1144	NPIPB15	6	0.00376933	x
1145	SRP9	4	0.00376933	x
1146	SLC1A4	4	0.00376933	x
1147	NAPA	4	0.00376933	x
1148	MYO5C	10	0.00376933	x
1149	HTATIP2	6	0.00376933	x
1150	HYOU1	4	0.00376933	x
1151	DNAJB11	4	0.00376933	x
1152	IER3IP1	4	0.00376933	x
1153	FOCAD	6	0.00376933	x
1154	IGSF8	4	0.00376933	x
1155	FMN1	4	0.00376933	x
1156	DYNLL2	4	0.00376933	x
1157	HPS3	4	0.00376933	x
1158	LSAMP-AS1	4	0.00376933	x
1159	AP003559.1	4	0.00376933	x
1160	APTX	6	0.00376933	x
1161	TMEM150C	6	0.00376933	x
1162	ANAPC2	4	0.00376933	x
1163	AC007750.1	4	0.00376933	x
1164	AL391832.2	4	0.00376933	x
1165	ACER3	6	0.00376933	x
1166	TMEM238	11	0.00376933	x
1167	TTC19	6	0.00376933	x
1168	TBC1D8B	4	0.00376933	x
1169	ZNF608	4	0.00376933	x
1170	TTC39C	6	0.00376933	x
1171	ZNF649	4	0.00376933	x
1172	ZNF140	6	0.00376933	x
1173	AP3M1	4	0.00376933	x
1174	ZNF776	4	0.00376933	x
1175	TET3	6	0.00376933	x
1176	TMEM167B	4	0.00376933	x
1177	AASDH	4	0.00376933	x
1178	TCTA	4	0.00376933	x
1179	ZYG11A	4	0.00376933	x
1180	AMACR	11	0.00376933	x
1181	TMTC2	6	0.00376933	x
1182	AMPD3	7	0.00376933	x
1183	AL513548.1	6	0.00376933	x
1184	AC129926.1	4	0.00376933	x
1185	TMEM41A	6	0.00376933	x
1186	AC008771.1	7	0.00376933	x
1187	ZNF404	4	0.00376933	x
1188	TPMT	7	0.00376933	x
1189	AC016727.1	4	0.00376933	x
1190	AOX1	6	0.00376933	x
1191	TTC12	6	0.00376933	x
1192	AL136088.1	4	0.00376933	x
1193	MAL2	14	0.00438055	x
1194	CADM1	8	0.00507602	x
1195	KDF1	8	0.00507602	x
1196	SMIM31	8	0.00507602	x
1197	TSC22D3	8	0.00507602	x
1198	ACSM1	8	0.00507602	x
1199	MISP	11	0.00529665	x
1200	TBX1	11	0.00529665	x
1201	LINC01006	9	0.00570304	x
1202	UGDH	10	0.00570304	x
1203	PDE8B	9	0.00570304	x
1204	GLYATL1	10	0.00570304	x
1205	SLC7A1	9	0.00570304	x
1206	GNL3	9	0.00570304	x
1207	IGSF3	9	0.00570304	x
1208	TC2N	12	0.00647705	x
1209	F11R	12	0.00647705	x
1210	HOOK1	7	0.00673545	x
1211	PNKP	7	0.00673545	x
1212	CD47	7	0.00673545	x
1213	SLITRK4	7	0.00673545	x
1214	AL157373.2	7	0.00673545	x
1215	SOCS2	7	0.00673545	x
1216	PGAP2	7	0.00673545	x
1217	COBLL1	7	0.00673545	x
1218	PCCB	7	0.00673545	x
1219	CDKL5	5	0.00768392	x
1220	C1GALT1C1	5	0.00768392	x
1221	CCDC120	5	0.00768392	x
1222	EVX1	5	0.00768392	x
1223	PROSER1	5	0.00768392	x
1224	SEMA6A	5	0.00768392	x
1225	SPG11	5	0.00768392	x
1226	NUDT12	5	0.00768392	x
1227	VBP1	5	0.00768392	x
1228	AGA	5	0.00768392	x
1229	RAB29	5	0.00768392	x
1230	PET117	5	0.00768392	x
1231	CDK5RAP3	5	0.00768392	x
1232	OCRL	5	0.00768392	x
1233	ADAT2	5	0.00768392	x
1234	FAM27C	5	0.00768392	x
1235	CCDC167	5	0.00768392	x
1236	KLHDC9	5	0.00768392	x
1237	AIFM1	5	0.00768392	x
1238	KIAA1324L	5	0.00768392	x
1239	ZNF599	5	0.00768392	x
1240	TTTY14	5	0.00768392	x
1241	NUP93	5	0.00768392	x
1242	PIK3R4	5	0.00768392	x
1243	AP006284.1	5	0.00768392	x
1244	C11orf52	5	0.00768392	x
1245	MYCBP	5	0.00768392	x
1246	TBL1XR1	5	0.00768392	x
1247	MEIS3	5	0.00768392	x
1248	PLA2G6	5	0.00768392	x
1249	ANKRD34B	5	0.00768392	x
1250	NCOA2	5	0.00768392	x
1251	THUMPD3-AS1	5	0.00768392	x
1252	POMGNT1	5	0.00768392	x
1253	RTL10	5	0.00768392	x
1254	ATP7A	5	0.00768392	x
1255	AMIGO2	5	0.00768392	x
1256	LYPLAL1	5	0.00768392	x
1257	LY6H	5	0.00768392	x
1258	HIST1H4E	5	0.00768392	x
1259	LRRIQ1	5	0.00768392	x
1260	ASAP3	5	0.00768392	x
1261	ZMPSTE24	5	0.00768392	x
1262	SUOX	5	0.00768392	x
1263	DEGS1	5	0.00768392	x
1264	CHP1	5	0.00768392	x
1265	TBL2	5	0.00768392	x
1266	ARRDC4	5	0.00768392	x
1267	IQGAP2	6	0.00779214	x
1268	CPD	6	0.00779214	x
1269	APMAP	6	0.00779214	x
1270	OGT	6	0.00779214	x
1271	TTLL12	6	0.00779214	x
1272	TRIM68	6	0.00779214	x
1273	SLC26A4-AS1	6	0.00779214	x
1274	C17orf58	6	0.00779214	x
1275	ACP6	6	0.00779214	x
1276	CMC2	6	0.00779214	x
1277	TDRKH	6	0.00779214	x
1278	DUXAP8	6	0.00779214	x
1279	TXNDC16	6	0.00779214	x
1280	RDH16	6	0.00779214	x
1281	CCDC183	6	0.00779214	x
1282	UBE2E3	8	0.00795013	x
1283	MS4A8	8	0.00795013	x
1284	KIAA1522	10	0.00795013	x
1285	DBNDD1	8	0.00795013	x
1286	DTNB	8	0.00795013	x
1287	CDC42EP5	8	0.00795013	x
1288	WIF1	8	0.00795013	x
1289	CNDP2	9	0.00832846	x
1290	AFMID	9	0.00832846	x
1291	CRNDE	13	0.00917304	x
1292	TUFT1	7	0.0112142	x
1293	NPR3	7	0.0112142	x
1294	MANEAL	7	0.0112142	x
1295	HOXC6	7	0.0112142	x
1296	KIAA0319L	7	0.0112142	x
1297	ARFIP2	7	0.0112142	x
1298	SEC61G	7	0.0112142	x
1299	SLC10A7	7	0.0112142	x
1300	ARHGAP6	7	0.0112142	x
1301	SERP1	7	0.0112142	x
1302	ADAMTSL1	7	0.0112142	x
1303	AL022322.1	7	0.0112142	x
1304	XAB2	7	0.0112142	x
1305	ZC3H12A	10	0.0113546	x
1306	RAP1GAP	10	0.0113546	x
1307	SOX9	15	0.0119474	x
1308	ODC1	9	0.0123759	x
1309	TFAP2C	9	0.0123759	x
1310	GRHL1	9	0.0123759	x
1311	PCAT18	8	0.0125026	x
1312	SNHG25	8	0.0125026	x
1313	SUSD4	8	0.0125026	x
1314	MAGI1	8	0.0125026	x
1315	SPINT1	11	0.013576	x
1316	TBPL1	4	0.0138257	x
1317	COG7	4	0.0138257	x
1318	ERO1B	4	0.0138257	x
1319	TAB3	4	0.0138257	x
1320	CASD1	4	0.0138257	x
1321	PIGB	4	0.0138257	x
1322	ESRRG	4	0.0138257	x
1323	RTKN	4	0.0138257	x
1324	C1orf226	4	0.0138257	x
1325	LINC02193	4	0.0138257	x
1326	TGFA	4	0.0138257	x
1327	PRKCD	6	0.0138257	x
1328	ACY1	6	0.0138257	x
1329	AC025159.1	4	0.0138257	x
1330	SLC6A19	4	0.0138257	x
1331	LINC01213	4	0.0138257	x
1332	SLC25A29	6	0.0138257	x
1333	VANGL1	4	0.0138257	x
1334	PTPMT1	4	0.0138257	x
1335	TRIQK	6	0.0138257	x
1336	AL355353.1	4	0.0138257	x
1337	GGH	4	0.0138257	x
1338	CACNA2D2	4	0.0138257	x
1339	NET1	6	0.0138257	x
1340	CTPS2	4	0.0138257	x
1341	NEIL2	4	0.0138257	x
1342	SERAC1	4	0.0138257	x
1343	WDR61	4	0.0138257	x
1344	ATP11B	6	0.0138257	x
1345	AL034549.1	4	0.0138257	x
1346	HEBP2	6	0.0138257	x
1347	MEX3D	4	0.0138257	x
1348	ZNF816	4	0.0138257	x
1349	MIA2	4	0.0138257	x
1350	ANKRD18A	4	0.0138257	x
1351	DTX2	6	0.0138257	x
1352	BSDC1	4	0.0138257	x
1353	RFLNA	4	0.0138257	x
1354	MIR29B2CHG	4	0.0138257	x
1355	DOLK	4	0.0138257	x
1356	SMARCA1	4	0.0138257	x
1357	MARK2	4	0.0138257	x
1358	NAA35	4	0.0138257	x
1359	TMCO1	4	0.0138257	x
1360	EPB41L4A	6	0.0138257	x
1361	DERL2	4	0.0138257	x
1362	LRRC59	4	0.0138257	x
1363	FZD6	6	0.0138257	x
1364	GUCD1	4	0.0138257	x
1365	TMED9	4	0.0138257	x
1366	NCSTN	4	0.0138257	x
1367	SLC35B1	4	0.0138257	x
1368	ELOVL4	4	0.0138257	x
1369	ZBTB37	4	0.0138257	x
1370	SWI5	6	0.0138257	x
1371	WDR27	4	0.0138257	x
1372	GAA	4	0.0138257	x
1373	EIF2B4	4	0.0138257	x
1374	ZNF816-ZNF321P	4	0.0138257	x
1375	AKAP7	4	0.0138257	x
1376	AL133410.1	4	0.0138257	x
1377	TTC9	6	0.0138257	x
1378	SAYSD1	4	0.0138257	x
1379	GOLGA5	4	0.0138257	x
1380	KCNMB3	4	0.0138257	x
1381	PTPRD	4	0.0138257	x
1382	ATP6V1A	4	0.0138257	x
1383	ADM	6	0.0138257	x
1384	KIAA1147	4	0.0138257	x
1385	TRAM1L1	4	0.0138257	x
1386	B4GALT4	4	0.0138257	x
1387	CTNNBIP1	4	0.0138257	x
1388	FANCL	4	0.0138257	x
1389	KIF13B	6	0.0138257	x
1390	SRRT	4	0.0138257	x
1391	UNKL	4	0.0138257	x
1392	FAM95C	6	0.0138257	x
1393	HSPA5	4	0.0138257	x
1394	PEX10	6	0.0138257	x
1395	ISCA2	4	0.0138257	x
1396	TRA2A	4	0.0138257	x
1397	IFRD1	4	0.0138257	x
1398	ZNF528	4	0.0138257	x
1399	PDZD11	4	0.0138257	x
1400	FLVCR1	4	0.0138257	x
1401	SHLD2	4	0.0138257	x
1402	ATP7B	6	0.0138257	x
1403	UBA5	4	0.0138257	x
1404	RAD51C	4	0.0138257	x
1405	TBC1D24	4	0.0138257	x
1406	ASB3	4	0.0138257	x
1407	ING5	4	0.0138257	x
1408	RBM5	4	0.0138257	x
1409	IFIT1	6	0.0138257	x
1410	AL691432.2	4	0.0138257	x
1411	IRS2	4	0.0138257	x
1412	ORMDL3	4	0.0138257	x
1413	ORM1	4	0.0138257	x
1414	GAMT	6	0.0138257	x
1415	RNF141	4	0.0138257	x
1416	RNF103	4	0.0138257	x
1417	RNF149	4	0.0138257	x
1418	AIG1	4	0.0138257	x
1419	ZNF300	4	0.0138257	x
1420	TMEM14C	4	0.0138257	x
1421	OMA1	4	0.0138257	x
1422	ZNF266	4	0.0138257	x
1423	CYP2J2	6	0.0138257	x
1424	FAM160A2	4	0.0138257	x
1425	TBC1D7	4	0.0138257	x
1426	HPN	12	0.0138343	x
1427	AQP3	15	0.0138967	x
1428	KRT18	13	0.0143966	x
1429	DUOX1	10	0.0147044	x
1430	FFAR2	5	0.0157713	x
1431	GABARAP	5	0.0157713	x
1432	MANSC1	5	0.0157713	x
1433	LINC01896	5	0.0157713	x
1434	PYCR3	5	0.0157713	x
1435	PFN2	5	0.0157713	x
1436	EIPR1	5	0.0157713	x
1437	ACOT13	5	0.0157713	x
1438	MAP3K13	5	0.0157713	x
1439	EBLN3P	5	0.0157713	x
1440	CDC14B	5	0.0157713	x
1441	INSIG2	5	0.0157713	x
1442	AC239868.3	5	0.0157713	x
1443	WNK3	5	0.0157713	x
1444	MOAP1	5	0.0157713	x
1445	WSB2	5	0.0157713	x
1446	LIG3	5	0.0157713	x
1447	GMPPB	5	0.0157713	x
1448	ANOS1	5	0.0157713	x
1449	FKBP5	5	0.0157713	x
1450	TOR1B	5	0.0157713	x
1451	XDH	5	0.0157713	x
1452	MFSD9	5	0.0157713	x
1453	TSTD3	5	0.0157713	x
1454	NSF	5	0.0157713	x
1455	BZW1	5	0.0157713	x
1456	AC021148.2	5	0.0157713	x
1457	KCTD14	5	0.0157713	x
1458	LDLRAP1	5	0.0157713	x
1459	PILRB	5	0.0157713	x
1460	GPAT4	5	0.0157713	x
1461	AL135999.1	5	0.0157713	x
1462	THRB	5	0.0157713	x
1463	TMEM9B	5	0.0157713	x
1464	GGA2	5	0.0157713	x
1465	ERVMER61-1	5	0.0157713	x
1466	SDR42E1	5	0.0157713	x
1467	TTI1	5	0.0157713	x
1468	ADGRV1	5	0.0157713	x
1469	NECTIN4	9	0.0161442	x
1470	WNK4	9	0.0161442	x
1471	CELSR1	9	0.0161442	x
1472	PHLDA2	11	0.0164878	x
1473	PYCR1	11	0.0164878	x
1474	SYNGR2	7	0.0165784	x
1475	PCA3	8	0.0171235	x
1476	NSG1	8	0.0171235	x
1477	BMP7	8	0.0171235	x
1478	LSR	10	0.0197262	x
1479	DNAJC3	3	0.0202652	x
1480	UMAD1	3	0.0202652	x
1481	VGF	3	0.0202652	x
1482	RPN1	3	0.0202652	x
1483	C19orf25	3	0.0202652	x
1484	DENND6B	3	0.0202652	x
1485	ALKBH3	3	0.0202652	x
1486	CYB5B	3	0.0202652	x
1487	VPS26B	3	0.0202652	x
1488	RNF20	3	0.0202652	x
1489	ADGRG1	11	0.0202652	x
1490	SEPSECS	3	0.0202652	x
1491	DCUN1D2	3	0.0202652	x
1492	UBE2A	3	0.0202652	x
1493	WDR83	3	0.0202652	x
1494	PDK3	3	0.0202652	x
1495	GFM1	3	0.0202652	x
1496	COPB1	3	0.0202652	x
1497	PIDD1	3	0.0202652	x
1498	NOMO1	3	0.0202652	x
1499	CCDC68	3	0.0202652	x
1500	SGPP1	3	0.0202652	x
1501	CCP110	3	0.0202652	x
1502	GID8	3	0.0202652	x
1503	WDR6	3	0.0202652	x
1504	CABCOCO1	3	0.0202652	x
1505	RRM2B	3	0.0202652	x
1506	TMED7	3	0.0202652	x
1507	ACOXL	3	0.0202652	x
1508	RNFT1	3	0.0202652	x
1509	NBR1	3	0.0202652	x
1510	NBPF15	3	0.0202652	x
1511	NCOA4	3	0.0202652	x
1512	CACNB4	3	0.0202652	x
1513	PCLO	3	0.0202652	x
1514	NAPRT	3	0.0202652	x
1515	GUCY2D	3	0.0202652	x
1516	SLC33A1	3	0.0202652	x
1517	C5orf22	3	0.0202652	x
1518	TMED2	3	0.0202652	x
1519	SYVN1	3	0.0202652	x
1520	WDR35	3	0.0202652	x
1521	SLC35F6	3	0.0202652	x
1522	NEFL	3	0.0202652	x
1523	GXYLT1	3	0.0202652	x
1524	DAGLB	3	0.0202652	x
1525	APIP	3	0.0202652	x
1526	DNAH8	3	0.0202652	x
1527	TMEM205	3	0.0202652	x
1528	USP38	3	0.0202652	x
1529	CCT6B	3	0.0202652	x
1530	SIAH2	3	0.0202652	x
1531	MZF1	3	0.0202652	x
1532	PCP2	3	0.0202652	x
1533	PCNX4	3	0.0202652	x
1534	SLC25A21-AS1	3	0.0202652	x
1535	NAGLU	3	0.0202652	x
1536	CREBZF	3	0.0202652	x
1537	ZNF91	3	0.0202652	x
1538	CAPN15	3	0.0202652	x
1539	CHMP5	3	0.0202652	x
1540	SEC22A	3	0.0202652	x
1541	AC008124.1	3	0.0202652	x
1542	EMC1	3	0.0202652	x
1543	LINC01748	3	0.0202652	x
1544	IARS2	3	0.0202652	x
1545	POTEG	3	0.0202652	x
1546	RETREG2	3	0.0202652	x
1547	TECR	3	0.0202652	x
1548	ARL1	3	0.0202652	x
1549	ATG4B	3	0.0202652	x
1550	LINC01184	3	0.0202652	x
1551	CHD6	3	0.0202652	x
1552	HSDL1	3	0.0202652	x
1553	FAF2	3	0.0202652	x
1554	KIAA1841	3	0.0202652	x
1555	AC093323.1	3	0.0202652	x
1556	AC015908.2	3	0.0202652	x
1557	EMID1	3	0.0202652	x
1558	LSM14B	3	0.0202652	x
1559	SAXO2	3	0.0202652	x
1560	LPP-AS2	3	0.0202652	x
1561	HKR1	3	0.0202652	x
1562	ST3GAL6	3	0.0202652	x
1563	PPOX	3	0.0202652	x
1564	RCOR1	3	0.0202652	x
1565	ZNF112	3	0.0202652	x
1566	CDK5RAP1	3	0.0202652	x
1567	LRRFIP2	3	0.0202652	x
1568	PRDM15	3	0.0202652	x
1569	SPAG6	3	0.0202652	x
1570	LIPT1	3	0.0202652	x
1571	LINC02560	3	0.0202652	x
1572	ZDHHC20	3	0.0202652	x
1573	ENDOV	3	0.0202652	x
1574	ZDHHC14	3	0.0202652	x
1575	ARMCX4	3	0.0202652	x
1576	SEC24C	3	0.0202652	x
1577	ATP6V1D	3	0.0202652	x
1578	ZNF500	3	0.0202652	x
1579	AL499602.1	3	0.0202652	x
1580	CMTM6	3	0.0202652	x
1581	AC010168.2	3	0.0202652	x
1582	RAB11B-AS1	3	0.0202652	x
1583	ARMC8	3	0.0202652	x
1584	RANGAP1	3	0.0202652	x
1585	CEBPG	3	0.0202652	x
1586	KMT5B	3	0.0202652	x
1587	TMX3	3	0.0202652	x
1588	SELENOO	3	0.0202652	x
1589	DPY19L4	3	0.0202652	x
1590	ATPSCKMT	3	0.0202652	x
1591	FAM241B	3	0.0202652	x
1592	DPM2	3	0.0202652	x
1593	ZNF304	3	0.0202652	x
1594	ARHGEF7	3	0.0202652	x
1595	ALG10B	3	0.0202652	x
1596	RAD51B	3	0.0202652	x
1597	AC015912.3	3	0.0202652	x
1598	MARC2	3	0.0202652	x
1599	INTS2	3	0.0202652	x
1600	CDK17	3	0.0202652	x
1601	ZNF223	3	0.0202652	x
1602	ZNF329	3	0.0202652	x
1603	ZNF493	3	0.0202652	x
1604	GABARAPL2	3	0.0202652	x
1605	BCAS2	3	0.0202652	x
1606	CBFA2T3	3	0.0202652	x
1607	YTHDF1	3	0.0202652	x
1608	TRIAP1	3	0.0202652	x
1609	BRD1	3	0.0202652	x
1610	RUSC1	3	0.0202652	x
1611	STXBP5-AS1	3	0.0202652	x
1612	TRIM23	3	0.0202652	x
1613	AC012588.1	3	0.0202652	x
1614	SLC19A1	9	0.0209742	x
1615	SATB1	9	0.0209742	x
1616	ARHGAP32	6	0.021326	x
1617	STX19	6	0.021326	x
1618	DNALI1	6	0.021326	x
1619	SYBU	6	0.021326	x
1620	ZBTB7B	6	0.021326	x
1621	EMB	6	0.021326	x
1622	ODAM	6	0.021326	x
1623	HMGB3	6	0.021326	x
1624	SHANK2	6	0.021326	x
1625	EIF2AK1	6	0.021326	x
1626	GUCY1A1	6	0.021326	x
1627	DNASE2B	6	0.021326	x
1628	PIGO	6	0.021326	x
1629	EHF	6	0.021326	x
1630	NLRP2	6	0.021326	x
1631	TMEM54	6	0.021326	x
1632	ZDHHC9	6	0.021326	x
1633	CITED1	6	0.021326	x
1634	MYO10	6	0.021326	x
1635	ABCG1	6	0.021326	x
1636	SLC26A2	6	0.021326	x
1637	AACS	6	0.021326	x
1638	RHPN1	8	0.0229195	x
1639	ATP6V0E2	8	0.0229195	x
1640	ST8SIA6-AS1	7	0.0235923	x
1641	CLMN	7	0.0235923	x
1642	RAB25	11	0.0261056	x
1643	MB	11	0.0261056	x
1644	SMARCA4	5	0.0279936	x
1645	SELENOI	5	0.0279936	x
1646	ZNF334	5	0.0279936	x
1647	DOC2A	5	0.0279936	x
1648	SHISA6	5	0.0279936	x
1649	GPR89A	5	0.0279936	x
1650	HCAR1	5	0.0279936	x
1651	CISD3	5	0.0279936	x
1652	SLC16A5	5	0.0279936	x
1653	PAFAH1B3	5	0.0279936	x
1654	AADAT	5	0.0279936	x
1655	CHCHD1	5	0.0279936	x
1656	SLC35F5	5	0.0279936	x
1657	PRR16	5	0.0279936	x
1658	ULK3	5	0.0279936	x
1659	DHCR7	5	0.0279936	x
1660	BOLA3	5	0.0279936	x
1661	EIF4A1	5	0.0279936	x
1662	TFAP2A	9	0.028384	x
1663	PGM2	4	0.0305318	x
1664	PHF12	4	0.0305318	x
1665	JKAMP	4	0.0305318	x
1666	RAB40C	4	0.0305318	x
1667	KIAA0895L	4	0.0305318	x
1668	PEG10	4	0.0305318	x
1669	IMMP1L	4	0.0305318	x
1670	ANKS6	4	0.0305318	x
1671	INTS10	4	0.0305318	x
1672	KIAA1468	4	0.0305318	x
1673	UCN	4	0.0305318	x
1674	ATP6V1C2	4	0.0305318	x
1675	ADIPOR2	4	0.0305318	x
1676	AC016730.1	4	0.0305318	x
1677	AC147651.1	4	0.0305318	x
1678	ARV1	4	0.0305318	x
1679	COA3	4	0.0305318	x
1680	SHC2	4	0.0305318	x
1681	WDFY1	4	0.0305318	x
1682	SUV39H2	4	0.0305318	x
1683	POP5	4	0.0305318	x
1684	RFC3	4	0.0305318	x
1685	TIFA	4	0.0305318	x
1686	POLE	4	0.0305318	x
1687	ZBED5-AS1	4	0.0305318	x
1688	CNOT11	4	0.0305318	x
1689	PNPO	4	0.0305318	x
1690	VSIG10L	4	0.0305318	x
1691	ACCS	4	0.0305318	x
1692	APLN	4	0.0305318	x
1693	TM9SF1	4	0.0305318	x
1694	CAPN5	4	0.0305318	x
1695	CD164	4	0.0305318	x
1696	HIBCH	4	0.0305318	x
1697	SECISBP2L	4	0.0305318	x
1698	MPP5	4	0.0305318	x
1699	AC004080.1	4	0.0305318	x
1700	SLC49A4	4	0.0305318	x
1701	MNX1	4	0.0305318	x
1702	ALG14	4	0.0305318	x
1703	MED23	4	0.0305318	x
1704	ENTR1	4	0.0305318	x
1705	CDAN1	4	0.0305318	x
1706	CIB1	4	0.0305318	x
1707	FAM199X	4	0.0305318	x
1708	SRCIN1	4	0.0305318	x
1709	UTP15	4	0.0305318	x
1710	SLC22A18	4	0.0305318	x
1711	CYP2R1	4	0.0305318	x
1712	GPRC5D-AS1	4	0.0305318	x
1713	TMEM147-AS1	4	0.0305318	x
1714	AC024060.1	4	0.0305318	x
1715	SPRYD4	4	0.0305318	x
1716	AK4	4	0.0305318	x
1717	LINC00467	4	0.0305318	x
1718	LINC00623	4	0.0305318	x
1719	PRR22	4	0.0305318	x
1720	FRMD4B	4	0.0305318	x
1721	HOXA10-AS	4	0.0305318	x
1722	GRK2	4	0.0305318	x
1723	COL22A1	4	0.0305318	x
1724	AC034243.1	4	0.0305318	x
1725	VPS13B	4	0.0305318	x
1726	BET1	4	0.0305318	x
1727	SPAG1	4	0.0305318	x
1728	DECR2	4	0.0305318	x
1729	NIPA2	4	0.0305318	x
1730	RIPK2	4	0.0305318	x
1731	LMTK2	4	0.0305318	x
1732	TEP1	4	0.0305318	x
1733	HIST3H2A	10	0.0306306	x
1734	CCDC88C	8	0.0311651	x
1735	TCEA3	8	0.0311651	x
1736	LINC02381	6	0.0331439	x
1737	CRACR2A	6	0.0331439	x
1738	ALG6	6	0.0331439	x
1739	HLCS	6	0.0331439	x
1740	B3GAT1	6	0.0331439	x
1741	FGFRL1	6	0.0331439	x
1742	TST	6	0.0331439	x
1743	AC010503.4	6	0.0331439	x
1744	SRGAP3	6	0.0331439	x
1745	F2RL1	7	0.0334943	x
1746	NAALADL2	7	0.0334943	x
1747	FAM84B	7	0.0334943	x
1748	PRKAG2-AS1	7	0.0334943	x
1749	SLC25A22	7	0.0334943	x
1750	CST1	7	0.0334943	x
1751	IGSF9	7	0.0334943	x
1752	PKP3	10	0.0398734	x
1753	DDR1	12	0.0403302	x
1754	TMEM184A	8	0.0431361	x
1755	CYP3A5	8	0.0431361	x
1756	EFNA4	5	0.0469803	x
1757	LYPD3	5	0.0469803	x
1758	TJP2	5	0.0469803	x
1759	ACAA1	5	0.0469803	x
1760	MST1	5	0.0469803	x
1761	MYRIP	5	0.0469803	x
1762	QSOX2	5	0.0469803	x
1763	FAM183A	5	0.0469803	x
1764	GLB1L2	5	0.0469803	x
1765	CROT	5	0.0469803	x
1766	OPLAH	5	0.0469803	x
1767	IKZF2	5	0.0469803	x
1768	PGC	7	0.0482043	x
1769	TMEM132A	7	0.0482043	x
1770	CBLC	7	0.0482043	x
1771	SERPINB5	7	0.0482043	x
1772	MAPK13	7	0.0482043	x
1773	SMPDL3B	7	0.0482043	x
1774	MEST	7	0.0482043	x
1775	CSTA	9	0.0484175	x
1776	HSD17B4	6	0.0505531
1777	ZNF350-AS1	6	0.0505531
1778	HIP1R	6	0.0505531
1779	ARRDC1	6	0.0505531
1780	FAM221A	6	0.0505531
1781	MINCR	6	0.0505531
1782	SLC44A3	6	0.0505531
1783	PKIB	6	0.0505531
1784	SIX4	6	0.0505531
1785	FBP1	10	0.0507125
1786	SERINC2	10	0.0507125
1787	PLA2G12A	4	0.0587734
1788	AC011525.2	3	0.0587734
1789	ADARB1	3	0.0587734
1790	ZNF433	3	0.0587734
1791	FIG4	3	0.0587734
1792	INO80C	3	0.0587734
1793	AC010719.1	4	0.0587734
1794	PHLDB3	4	0.0587734
1795	IZUMO4	3	0.0587734
1796	AL929601.3	3	0.0587734
1797	RAMMET	3	0.0587734
1798	IL1RAP	3	0.0587734
1799	OSBPL6	3	0.0587734
1800	IHH	4	0.0587734
1801	OTX1	4	0.0587734
1802	IGSF21	4	0.0587734
1803	ING1	3	0.0587734
1804	JTB	3	0.0587734
1805	PI4K2B	4	0.0587734
1806	ZNF529-AS1	3	0.0587734
1807	NUP188	3	0.0587734
1808	LAMTOR5	4	0.0587734
1809	FAM193B	3	0.0587734
1810	ZNF260	3	0.0587734
1811	CYP4F2	3	0.0587734
1812	CEBPA-DT	3	0.0587734
1813	TTN-AS1	3	0.0587734
1814	CYP4F11	3	0.0587734
1815	KLC3	3	0.0587734
1816	UVSSA	4	0.0587734
1817	CDKN2AIPNL	3	0.0587734
1818	TRAPPC2B	3	0.0587734
1819	ZNF335	3	0.0587734
1820	KIAA0556	3	0.0587734
1821	KIAA0040	3	0.0587734
1822	AC015712.1	3	0.0587734
1823	FBXO41	4	0.0587734
1824	NXF1	4	0.0587734
1825	RBM12	3	0.0587734
1826	ZNF550	4	0.0587734
1827	FAM174A	3	0.0587734
1828	ZNF793-AS1	3	0.0587734
1829	AFTPH	3	0.0587734
1830	ZNF83	4	0.0587734
1831	GTPBP10	3	0.0587734
1832	RIMBP2	3	0.0587734
1833	ZNF846	3	0.0587734
1834	ABCD3	3	0.0587734
1835	GPR89B	3	0.0587734
1836	TOM1	3	0.0587734
1837	RMDN3	3	0.0587734
1838	RMI1	4	0.0587734
1839	GPR27	3	0.0587734
1840	ABCA2	3	0.0587734
1841	AGAP5	3	0.0587734
1842	AARS2	3	0.0587734
1843	GOLT1A	4	0.0587734
1844	GNB2	3	0.0587734
1845	HEATR5B	3	0.0587734
1846	RBM14	3	0.0587734
1847	CRELD1	3	0.0587734
1848	ALG13	3	0.0587734
1849	IFNAR1	3	0.0587734
1850	ADGRG2	3	0.0587734
1851	HSD17B1	3	0.0587734
1852	HSBP1	3	0.0587734
1853	ZNF606	4	0.0587734
1854	HOXD11	3	0.0587734
1855	REPS1	4	0.0587734
1856	HOXA10	3	0.0587734
1857	ZNF662	4	0.0587734
1858	PCGF3	3	0.0587734
1859	RETREG3	3	0.0587734
1860	RETSAT	4	0.0587734
1861	HIST1H2BJ	3	0.0587734
1862	AC004982.1	4	0.0587734
1863	PCNA	3	0.0587734
1864	ZNF75A	3	0.0587734
1865	HES2	3	0.0587734
1866	ZNF780A	3	0.0587734
1867	DAB1	3	0.0587734
1868	CENPS	4	0.0587734
1869	TTC32	3	0.0587734
1870	DUSP10	3	0.0587734
1871	AL024508.2	4	0.0587734
1872	DUSP14	3	0.0587734
1873	MGAT2	4	0.0587734
1874	MFN1	3	0.0587734
1875	METTL27	4	0.0587734
1876	NMRAL1	4	0.0587734
1877	MCM2	3	0.0587734
1878	AL050341.2	3	0.0587734
1879	YTHDF3-AS1	3	0.0587734
1880	DDC	4	0.0587734
1881	MAPK8IP1	4	0.0587734
1882	VILL	4	0.0587734
1883	TTC8	4	0.0587734
1884	MAP3K5	4	0.0587734
1885	MAN1C1	4	0.0587734
1886	MAGEH1	4	0.0587734
1887	AC127526.5	4	0.0587734
1888	LZTS3	4	0.0587734
1889	VPS37C	4	0.0587734
1890	TSR3	3	0.0587734
1891	NADK2	3	0.0587734
1892	TTC21A	3	0.0587734
1893	ACP1	4	0.0587734
1894	MZT1	4	0.0587734
1895	PLD1	3	0.0587734
1896	TTC38	4	0.0587734
1897	WDR59	3	0.0587734
1898	WARS2	3	0.0587734
1899	DNAJC10	4	0.0587734
1900	MPP1	3	0.0587734
1901	NELL1	3	0.0587734
1902	PLEKHS1	9	0.0587734
1903	MOB1B	3	0.0587734
1904	MKNK2	4	0.0587734
1905	WIPI1	4	0.0587734
1906	CNBD2	3	0.0587734
1907	DDX60	4	0.0587734
1908	MIRLET7BHG	3	0.0587734
1909	DCAF6	3	0.0587734
1910	ZDHHC12	4	0.0587734
1911	PPARG	4	0.0587734
1912	EYA3	4	0.0587734
1913	LINC00930	3	0.0587734
1914	NRIP1	3	0.0587734
1915	FAM104A	3	0.0587734
1916	TRIM62	3	0.0587734
1917	PRRT3	3	0.0587734
1918	PRSS16	4	0.0587734
1919	FAM111A-DT	4	0.0587734
1920	CFAP44	4	0.0587734
1921	PSPH	4	0.0587734
1922	LIMD1	3	0.0587734
1923	AC023310.4	3	0.0587734
1924	LENG9	4	0.0587734
1925	CEP44	3	0.0587734
1926	ZNF233	3	0.0587734
1927	AL450306.1	3	0.0587734
1928	LDAH	3	0.0587734
1929	CHCHD7	3	0.0587734
1930	LINC01089	4	0.0587734
1931	AC027644.3	3	0.0587734
1932	EXOSC3	4	0.0587734
1933	AC092611.2	3	0.0587734
1934	ENTPD3-AS1	4	0.0587734
1935	LRRC45	3	0.0587734
1936	CLCC1	3	0.0587734
1937	ZDHHC7	3	0.0587734
1938	AC083843.3	4	0.0587734
1939	LPGAT1	3	0.0587734
1940	PPP2R1B	3	0.0587734
1941	FAM169A	3	0.0587734
1942	ERG28	3	0.0587734
1943	CHTF18	3	0.0587734
1944	LLGL2	9	0.0587734
1945	ERVK3-1	4	0.0587734
1946	PRELID3B	4	0.0587734
1947	NRBP2	3	0.0587734
1948	CPEB3	3	0.0587734
1949	ZNF138	3	0.0587734
1950	EXOC6	3	0.0587734
1951	LMNTD2	4	0.0587734
1952	AGK	4	0.0587734
1953	GMPPA	3	0.0587734
1954	CCDC169	3	0.0587734
1955	ANKRD27	3	0.0587734
1956	TMEM42	3	0.0587734
1957	SEMA3D	3	0.0587734
1958	SNCA	3	0.0587734
1959	SIRT3	3	0.0587734
1960	SNAP91	3	0.0587734
1961	TMEM206	4	0.0587734
1962	THUMPD2	3	0.0587734
1963	TENM1	4	0.0587734
1964	SREBF1	3	0.0587734
1965	SMUG1	4	0.0587734
1966	ATF5	4	0.0587734
1967	STAM	3	0.0587734
1968	CBWD5	4	0.0587734
1969	SCARB2	3	0.0587734
1970	SLC26A11	3	0.0587734
1971	SLC25A40	4	0.0587734
1972	SMPD4	3	0.0587734
1973	RRAGB	3	0.0587734
1974	AP004608.1	3	0.0587734
1975	SRSF9	4	0.0587734
1976	TCTN3	3	0.0587734
1977	SLX4IP	3	0.0587734
1978	STK36	3	0.0587734
1979	APCDD1	4	0.0587734
1980	ARHGAP28	4	0.0587734
1981	SLC35F3	3	0.0587734
1982	SCO1	3	0.0587734
1983	TMEM234	3	0.0587734
1984	BCCIP	3	0.0587734
1985	SHH	4	0.0587734
1986	SPAG16	3	0.0587734
1987	TMEM241	3	0.0587734
1988	SMPD3	4	0.0587734
1989	TLR4	4	0.0587734
1990	SPTLC3	3	0.0587734
1991	TBCE-1	3	0.0587734
1992	SFMBT2	4	0.0587734
1993	BCL2L13	3	0.0587734
1994	TFCP2	3	0.0587734
1995	SLC9A3	3	0.0587734
1996	STRADB	4	0.0587734
1997	ARFGEF2	3	0.0587734
1998	SLC30A7	3	0.0587734
[truncated: 9,879 more rows]

## Sheet: Basal epithelium
	gene	over-expressed in (out of 39 region-containing samples)	adjusted p-value (Fishers exact test)	region-specific marker
0	SLC14A1	28	3.76284e-14	x
1	LAMB3	26	1.34348e-10	x
2	TRIM29	25	5.27403e-10	x
3	KRT5	26	9.40131e-10	x
4	KRT15	26	1.22883e-09	x
5	TP63	20	5.08242e-09	x
6	CYP4B1	19	5.08242e-09	x
7	DEFB1	22	9.07117e-09	x
8	COL17A1	18	1.41938e-07	x
9	DLK2	15	7.17248e-07	x
10	SDC1	20	7.17248e-07	x
11	THSD4	16	5.87854e-06	x
12	TNS4	17	3.58251e-05	x
13	SCUBE2	19	0.000104342	x
14	MPZL2	20	0.000156033	x
15	DSC3	13	0.000627278	x
16	NTN4	15	0.00128521	x
17	ITGB4	16	0.00166825	x
18	GATA3	13	0.00230152	x
19	KRT19	18	0.00264028	x
20	FGFR2	10	0.00301563	x
21	GABRE	13	0.00309461	x
22	DMKN	13	0.00451397	x
23	NTF4	8	0.00609325	x
24	PROM2	14	0.00866943	x
25	COL7A1	8	0.0115916	x
26	FAT2	8	0.0115916	x
27	CSTA	11	0.0147989	x
28	DUOX1	11	0.0147989	x
29	MEGF6	11	0.0147989	x
30	KRT7	16	0.0192307	x
31	FLRT3	11	0.0192307	x
32	TFCP2L1	13	0.0192307	x
33	KRT14	11	0.0192307	x
34	PITX1	8	0.0192307	x
35	IRX3	12	0.0194206	x
36	ITGA2	10	0.0238766	x
37	EGFR	7	0.0247071	x
38	KRT17	17	0.0336578	x
39	KRT23	12	0.0349052	x
40	FOXQ1	9	0.0396534	x
41	CAPNS2	4	0.0396534	x
42	CEL	4	0.0396534	x
43	KRT13	9	0.0396534	x
44	TEPP	4	0.0396534	x
45	MIR205HG	8	0.0424632	x
46	PERP	11	0.0616437
47	AVPI1	5	0.0679566
48	NOTCH1	7	0.0696785
49	PLCH2	9	0.0801414
50	TMEM237	6	0.10907
51	OBSCN	7	0.112761
52	NPPC	4	0.148751
53	CRTAC1	4	0.148751
54	MCC	4	0.148751
55	GMNN	11	0.172061
56	ID1	14	0.17549
57	CDCA7L	6	0.175625
58	RIPK4	10	0.18666
59	HES1	11	0.209989
60	SCGB1A1	7	0.239714
61	DST	10	0.239714
62	CYP3A5	8	0.249879
63	TP53AIP1	3	0.249879
64	FZD1	3	0.249879
65	ARHGEF19	5	0.249879
66	SCNN1B	5	0.249879
67	AC022101.1	4	0.331012
68	DUOXA1	8	0.338124
69	ALDH1L1	6	0.396418
70	CELSR2	5	0.411964
71	BCL11A	5	0.411964
72	PLLP	5	0.411964
73	NSG1	7	0.419609
74	MAOA	7	0.419609
75	PKP1	10	0.419609
76	JAG2	8	0.419609
77	PI15	8	0.533008
78	GPR87	6	0.533008
79	CPAMD8	8	0.533008
80	DDIT4	8	0.533008
81	IGSF3	7	0.554503
82	CALML3	4	0.566721
83	TMEM40	4	0.566721
84	AJUBA	4	0.566721
85	LPAR6	5	0.580449
86	CPA6	5	0.580449
87	CRABP2	10	0.58592
88	S100A14	8	0.641665
89	NDRG4	3	0.677081
90	SOX2	3	0.677081
91	CITED4	5	0.861891
92	NECTIN1	7	0.891716
93	LINC02562	7	0.891716
94	GPX2	6	0.920582
95	EFS	4	0.920582
96	S100A2	10	0.996488
97	PPA1	0	1
98	PPFIA2	0	1
99	PPP1R13B	0	1
100	PPP1R12A	0	1
101	PPDPFL	1	1
102	PPDPF	0	1
103	PPP1R12B	0	1
104	POU5F1	1	1
105	POU5F1B	0	1
106	PPCS	0	1
107	PPCDC	0	1
108	PPM1J	0	1
109	PPAT	0	1
110	PPFIA3	0	1
111	PPARG	0	1
112	PPP1R18	0	1
113	POU6F1	0	1
114	PPA2	0	1
115	PPP1R15A	1	1
116	PPP1R12C	0	1
117	PPARGC1A	1	1
118	PPP1R14A	1	1
119	PPFIBP1	0	1
120	PPIP5K2	0	1
121	PPIP5K1	0	1
122	PPIL6	0	1
123	PPP1R14C	2	1
124	PPP1R15B	0	1
125	PPIL3	0	1
126	PPM1E	0	1
127	PPP1R13L	5	1
128	PPIL2	0	1
129	PPIL1	0	1
130	PPOX	0	1
131	PPIH	0	1
132	PPP1CA	0	1
133	PPIF	0	1
134	PPID	0	1
135	PPM1L	2	1
136	PPIC	1	1
137	PPP1R14B	1	1
138	PPP1R16A	1	1
139	PPP1R10	0	1
140	PPM1H	0	1
141	PPM1K	0	1
142	PPIA	0	1
143	PPHLN1	0	1
144	PPL	2	1
145	PPFIBP2	3	1
146	PPP1R16B	0	1
147	PPFIA4	1	1
148	PPM1A	0	1
149	A1BG	1	1
150	POU2F3	0	1
151	POLD3	0	1
152	POLD4	0	1
153	POLDIP2	0	1
154	POLE	0	1
155	POLE2	0	1
156	POLE3	0	1
157	POLG	0	1
158	POLD2	0	1
159	POLG2	1	1
160	POLM	0	1
161	POLQ	0	1
162	POLR1A	0	1
163	POLR1B	0	1
164	POLR1C	0	1
165	POLR1D	0	1
166	POLR1E	0	1
167	POLI	0	1
168	POLD1	1	1
169	POLB	0	1
170	POLA1	0	1
171	PNPLA4	0	1
172	PNPLA6	0	1
173	PNPLA7	0	1
174	PNPO	0	1
175	PNPT1	0	1
176	PNRC1	0	1
177	POC5	0	1
178	PODN	0	1
179	PODNL1	0	1
180	PODXL	0	1
181	PODXL2	0	1
182	POF1B	0	1
183	POFUT1	0	1
184	POFUT2	0	1
185	POGK	0	1
186	POGLUT1	0	1
187	POGZ	0	1
188	POLR2B	0	1
189	POLR2E	0	1
190	POLR2G	0	1
191	POLR2H	0	1
192	POP4	0	1
193	POP5	0	1
194	POP7	0	1
195	POPDC2	0	1
196	POR	0	1
197	PORCN	0	1
198	POSTN	0	1
199	POT1	0	1
200	POTEB3	0	1
201	POTEG	0	1
202	POTEH	0	1
203	POTEH-AS1	0	1
204	POTEI	0	1
205	POTEJ	0	1
206	POTEM	0	1
207	POU2AF1	1	1
208	POU2F2	0	1
209	POP1	0	1
210	POU3F3	1	1
211	PON2	0	1
212	POMT1	0	1
213	POLR2I	0	1
214	POLR2J3	0	1
215	POLR2K	0	1
216	POLR2L	0	1
217	POLR2M	0	1
218	POLR3A	0	1
219	POLR3B	0	1
220	POLR3D	0	1
221	POLR3E	0	1
222	POLR3F	0	1
223	POLR3G	0	1
224	POLR3H	0	1
225	POLR3K	0	1
226	POM121	0	1
227	POM121C	0	1
228	POMGNT1	0	1
229	PPP1R1A	1	1
230	PON1	0	1
231	PPP1R1B	4	1
232	PPP2R3B	1	1
233	PPP1R2	0	1
234	PRR15	0	1
235	PRR15L	1	1
236	PRR16	0	1
237	PRR22	0	1
238	PRR29	0	1
239	PRR3	0	1
240	PRR34-AS1	1	1
241	PRR36	0	1
242	PRR4	0	1
243	PRR5	0	1
244	PRR5L	0	1
245	PRR7	0	1
246	PRRC1	0	1
247	PRRC2A	0	1
248	PRRC2B	0	1
249	PRRG2	1	1
250	PRRG3	0	1
251	PRRG4	3	1
252	PRRT2	0	1
253	PRR14L	0	1
254	PRPF40B	0	1
255	PRPF4	0	1
256	PRPF39	0	1
257	PRKY	0	1
258	PRLR	0	1
259	PRMT3	0	1
260	PRMT5	0	1
261	PRMT6	0	1
262	PRMT9	0	1
263	PRNCR1	0	1
264	PRNP	0	1
265	PROB1	1	1
266	PRRT3	0	1
267	PROCR	0	1
268	PROM1	0	1
269	PRORP	0	1
270	PROS1	0	1
271	PROSER1	0	1
272	PROSER2	1	1
273	PRPF18	0	1
274	PRPF19	0	1
275	PRPF3	0	1
276	PRPF38A	0	1
277	PROK1	0	1
278	PRRT3-AS1	0	1
279	PRRX1	1	1
280	PRRX2	0	1
281	PSMA6	0	1
282	PSMB1	0	1
283	PSMB10	0	1
284	PSMB2	0	1
285	PSMB5	0	1
286	PSMB6	0	1
287	PSMB7	0	1
288	PSMB8	2	1
289	PSMB8-AS1	0	1
290	PSMA5	0	1
291	PSMB9	2	1
292	PSMC3IP	0	1
293	PSMC5	0	1
294	PSMD10	0	1
295	PSMD11	0	1
296	PSMD12	0	1
297	PSMD14	0	1
298	PSMD3	0	1
299	PSMD5	0	1
300	PSMD6	0	1
301	PSMC1	0	1
302	PRKX	2	1
303	PSMA4	0	1
304	PSKH1	0	1
305	PRSS12	0	1
306	PRSS16	0	1
307	PRSS21	2	1
308	PRSS22	3	1
309	PRSS23	0	1
310	PRSS3	0	1
311	PRSS8	0	1
312	PRTG	0	1
313	PRUNE1	0	1
314	PSMA2	0	1
315	PRUNE2	1	1
316	PRXL2B	0	1
317	PSAP	0	1
318	PSAT1	0	1
319	PSCA	3	1
320	PSD3	0	1
321	PSD4	0	1
322	PSEN1	0	1
323	PSEN2	0	1
324	PSENEN	0	1
325	PRXL2A	0	1
326	PPP1R1C	0	1
327	PRKRA	0	1
328	PRKG1	0	1
329	PPP4C	0	1
330	PPP4R1	0	1
331	PPP4R2	0	1
332	PPP4R3A	0	1
333	PPP6R1	0	1
334	PPP6R2	0	1
335	PPRC1	0	1
336	PPT1	0	1
337	PPTC7	0	1
338	PQLC1	0	1
339	PQLC2	0	1
340	PRAC1	4	1
341	PRAC2	1	1
342	PRAF2	0	1
343	PRAG1	0	1
344	PRAM1	0	1
345	PRAME	0	1
346	PRB2	0	1
347	PRC1	0	1
348	PPP3CC	0	1
349	PPP3CB-AS1	0	1
350	PPP3CA	0	1
351	PPP2R5B	0	1
352	PPP1R26	0	1
353	PPP1R26-AS1	0	1
354	PPP1R27	1	1
355	PPP1R35	0	1
356	PPP1R37	0	1
357	PPP1R3B	0	1
358	PPP1R3C	2	1
359	PPP1R3D	0	1
360	PPP1R3E	0	1
361	PRCP	0	1
362	PPP1R3F	0	1
363	PPP1R9A	0	1
364	PPP1R9B	0	1
365	PPP2R1B	0	1
366	PPP2R2A	0	1
367	PPP2R2C	0	1
368	PPP2R2D	0	1
369	PPP2R3A	1	1
370	PNPLA2	0	1
371	PPP2R5A	0	1
372	PPP1R7	0	1
373	PRDM1	0	1
374	PRDM15	0	1
375	PRDM16	0	1
376	PRKAA1	0	1
377	PRKAA2	1	1
378	PRKAB1	0	1
379	PRKACA	0	1
380	PRKACB	0	1
381	PRKAG2	0	1
382	PRKAG2-AS1	0	1
383	PRKAR1A	0	1
384	PRKAR1B	0	1
385	PRIMPOL	0	1
386	PRKAR2B	0	1
387	PRKCB	0	1
388	PRKCD	0	1
389	PRKCH	0	1
390	PRKCI	0	1
391	PRKCSH	0	1
392	PRKCZ	0	1
393	PRKD1	0	1
394	PRKD2	0	1
395	PRKDC	0	1
396	PRKCA	1	1
397	PRKG2	0	1
398	PRIMA1	0	1
399	PRIM1	0	1
400	PRDM16-DT	0	1
401	PRDM4	0	1
402	PRDM6	0	1
403	PRDM8	3	1
404	PRDX1	0	1
405	PRDX2	0	1
406	PRDX3	0	1
407	PRDX4	0	1
408	PRDX5	0	1
409	PRIM2	0	1
410	PRDX6	0	1
411	PRELID3A	0	1
412	PRELID3B	0	1
413	PRELP	1	1
414	PREP	0	1
415	PREX1	0	1
416	PREX2	0	1
417	PRF1	0	1
418	PRICKLE1	0	1
419	PRICKLE2	0	1
420	PREB	0	1
421	PNP	1	1
422	PLVAP	0	1
423	PNMT	1	1
424	PHF21A	0	1
425	PHF21B	0	1
426	PHF23	0	1
427	PHF6	0	1
428	PHF8	0	1
429	PHGDH	0	1
430	PHGR1	0	1
431	PHIP	0	1
432	PHF20L1	0	1
433	PHKA1	0	1
434	PHKA2-AS1	0	1
435	PHKB	0	1
436	PHKG1	0	1
437	PHKG2	0	1
438	PHLDA1	2	1
439	PHLDA2	0	1
440	PHLDA3	1	1
441	PHLDB1	1	1
442	PHKA2	0	1
443	PHF2	0	1
444	PHF19	1	1
445	PHF12	0	1
446	PGM5	2	1
447	PGM5-AS1	3	1
448	PGP	0	1
449	PGR	0	1
450	PGRMC1	0	1
451	PGRMC2	0	1
452	PGS1	0	1
453	PHACTR1	0	1
454	PHACTR2	0	1
455	PHACTR4	0	1
456	PHAX	0	1
457	PHB	0	1
458	PHB2	0	1
459	PHC1	0	1
460	PHC2	0	1
461	PHETA1	0	1
462	PHETA2	0	1
463	PHF1	0	1
464	PHF11	0	1
465	PHLDB2	0	1
466	PHLDB3	0	1
467	PHLPP1	0	1
468	PHOSPHO2	0	1
469	PIGB	0	1
470	PIGC	0	1
471	PIGF	0	1
472	PIGG	0	1
473	PIGH	0	1
474	PIGK	0	1
475	PIGL	0	1
476	PIGM	0	1
477	PIGN	0	1
478	PIGO	0	1
479	PIGP	0	1
480	PIGQ	0	1
481	PIGR	4	1
482	PIGS	0	1
483	PIGT	0	1
484	PIGU	0	1
485	PIGV	0	1
486	PIGW	0	1
487	PIGX	0	1
488	PIGA	0	1
489	PGM3	0	1
490	PIFO	0	1
491	PIEZO1	0	1
492	PHPT1	1	1
493	PHRF1	0	1
494	PHYH	0	1
495	PHYHD1	1	1
496	PHYHIP	1	1
497	PHYHIPL	0	1
498	PHYKPL	0	1
499	PI16	0	1
500	PI3	0	1
501	PI4K2B	0	1
502	PI4KB	0	1
503	PIAS1	0	1
504	PIAS2	0	1
505	PIAS3	0	1
506	PIAS4	0	1
507	PICALM	0	1
508	PICK1	0	1
509	PID1	1	1
510	PIDD1	0	1
511	PIEZO2	0	1
512	PIGZ	0	1
513	PGM2L1	0	1
514	PGLS	0	1
515	PDSS2	0	1
516	PDXDC1	0	1
517	PDXK	0	1
518	PDZD11	0	1
519	PDZD2	0	1
520	PDZD4	0	1
521	PDZK1IP1	4	1
522	PDZRN4	0	1
523	PDSS1	0	1
524	PEAK1	0	1
525	PEBP1	0	1
526	PEBP4	2	1
527	PECAM1	0	1
528	PECR	0	1
529	PEG10	0	1
530	PELI1	0	1
531	PELI2	0	1
532	PELI3	0	1
533	PEAR1	0	1
534	PDRG1	0	1
535	PDPN	2	1
536	PDPK1	0	1
537	PDHX	0	1
538	PDIA2	0	1
539	PDIA3	0	1
540	PDIA4	0	1
541	PDIA5	0	1
542	PDIA6	0	1
543	PDIK1L	0	1
544	PDK1	0	1
545	PDK2	0	1
546	PDK3	0	1
547	PDK4	4	1
548	PDLIM1	8	1
549	PDLIM2	0	1
550	PDLIM3	1	1
551	PDLIM4	2	1
552	PDLIM5	1	1
553	PDLIM7	2	1
554	PDP1	0	1
555	PDP2	0	1
556	PEMT	0	1
557	PENK	3	1
558	PEPD	0	1
559	PER1	2	1
560	PFKFB2	0	1
561	PFKFB3	2	1
562	PFKFB4	0	1
563	PFKM	1	1
564	PFKP	0	1
565	PFN1	0	1
566	PFN2	0	1
567	PGAM2	1	1
568	PGAM5	0	1
569	PGAP1	1	1
570	PGAP2	0	1
571	PGAP3	0	1
572	PGBD1	0	1
573	PGBD2	0	1
574	PGBD5	0	1
575	PGC	1	1
576	PGD	0	1
577	PGF	2	1
578	PGGHG	2	1
579	PFDN6	0	1
580	PGM2	0	1
581	PFDN4	0	1
582	PFAS	0	1
583	PER2	0	1
584	PER3	0	1
585	PERM1	0	1
586	PES1	0	1
587	PET100	0	1
588	PET117	0	1
589	PEX1	0	1
590	PEX10	0	1
591	PEX11A	0	1
592	PEX11B	0	1
593	PEX11G	0	1
594	PEX13	0	1
595	PEX14	0	1
596	PEX16	0	1
597	PEX19	0	1
598	PEX2	0	1
599	PEX3	0	1
600	PEX5	0	1
601	PEX7	0	1
602	PFDN2	0	1
603	PNO1	0	1
604	PIK3AP1	0	1
605	PIK3C2G	0	1
606	PLEKHG4	0	1
607	PLEKHG4B	2	1
608	PLEKHG6	1	1
609	PLEKHG7	0	1
610	PLEKHH1	0	1
611	PLEKHH3	1	1
612	PLEKHJ1	0	1
613	PLEKHM1	1	1
614	PLEKHG3	1	1
615	PLEKHM2	0	1
616	PLEKHN1	0	1
617	PLEKHO1	0	1
618	PLEKHO2	0	1
619	PLEKHS1	0	1
620	PLGRKT	0	1
621	PLIN2	0	1
622	PLIN4	0	1
623	PLIN5	1	1
624	PLEKHM3	0	1
625	PLEKHG2	0	1
626	PLEKHG1	0	1
627	PLEKHF2	2	1
628	PLCL1	0	1
629	PLCL2	0	1
630	PLCXD2	0	1
631	PLD1	0	1
632	PLD2	0	1
633	PLD3	0	1
634	PLD4	0	1
635	PLD6	0	1
636	PLEC	0	1
637	PLEK	0	1
638	PLEK2	0	1
639	PLEKHA2	1	1
640	PLEKHA4	0	1
641	PLEKHA5	1	1
642	PLEKHA6	0	1
643	PLEKHA7	0	1
644	PLEKHB1	0	1
645	PLEKHB2	0	1
646	PLEKHF1	1	1
647	PLK2	2	1
648	PLK3	0	1
649	PLN	0	1
650	PLOD2	0	1
651	PLXNC1	0	1
652	PLXND1	0	1
653	PM20D2	0	1
654	PMAIP1	0	1
655	PMEPA1	0	1
656	PMF1	0	1
657	PML	0	1
658	PMM1	0	1
659	PMP22	1	1
660	PMPCA	0	1
661	PMPCB	0	1
662	PMS1	0	1
663	PMS2	1	1
664	PNCK	1	1
665	PNISR	0	1
666	PNKD	0	1
667	PNKP	0	1
668	PNMA1	1	1
669	PNMA8B	0	1
670	PLXNB2	0	1
671	PLCH1	0	1
672	PLXNB1	2	1
673	PLXDC2	0	1
674	PLP1	0	1
675	PLP2	2	1
676	PLPP1	0	1
677	PLPP2	6	1
678	PLPP3	2	1
679	PLPP4	0	1
680	PLPP5	0	1
681	PLPP6	0	1
682	PLPP7	0	1
683	PLPPR1	0	1
684	PLPPR2	0	1
685	PLPPR3	0	1
686	PLRG1	0	1
687	PLS1	0	1
688	PLS3	1	1
689	PLSCR1	0	1
690	PLSCR4	0	1
691	PLTP	1	1
692	PLXDC1	0	1
693	PLXNA3	0	1
694	PIK3C2B	0	1
695	PLCG2	0	1
696	PLCD3	0	1
697	PIP4P1	0	1
698	PIP5K1A	0	1
699	PIP5K1C	0	1
700	PIP5KL1	0	1
701	PIPOX	0	1
702	PIR	0	1
703	PISD	0	1
704	PITHD1	0	1
705	PIP4K2C	0	1
706	PITPNA	0	1
707	PITPNC1	1	1
708	PITPNM1	0	1
709	PITPNM3	0	1
710	PITX2	1	1
711	PJA1	0	1
712	PJA2	0	1
713	PKD1	0	1
714	PKD2	0	1
715	PITPNA-AS1	0	1
716	PIP4K2A	0	1
717	PIP	1	1
718	PINLYP	1	1
719	PIK3C3	0	1
720	PIK3CB	0	1
721	PIK3CD	0	1
722	PIK3CD-AS2	2	1
723	PIK3IP1	0	1
724	PIK3R1	1	1
725	PIK3R2	0	1
726	PIK3R3	0	1
727	PIK3R4	0	1
728	PIK3R5	0	1
729	PIKFYVE	0	1
730	PILRA	0	1
731	PILRB	0	1
732	PIM1	0	1
733	PIM2	0	1
734	PIM3	1	1
735	PIN1	0	1
736	PIN4	0	1
737	PINK1	0	1
738	PKDCC	0	1
739	PKHD1L1	0	1
740	PKIA	2	1
741	PKIB	0	1
742	PLA2G6	0	1
743	PLA2G7	0	1
744	PLAA	0	1
745	PLAAT3	0	1
746	PLAAT4	1	1
747	PLAC4	0	1
748	PLAC8	0	1
749	PLAC9	1	1
750	PLAGL1	0	1
751	PLAGL2	0	1
752	PLAT	5	1
753	PLAU	3	1
754	PLAUR	0	1
755	PLBD1	0	1
756	PLCB1	0	1
757	PLCB2	0	1
758	PLCB3	0	1
759	PLCB4	0	1
760	PLCD1	0	1
761	PLA2G5	0	1
762	PLCG1	0	1
763	PLA2G4F	0	1
764	PLA2G4C	0	1
765	PKIG	0	1
766	PKM	0	1
767	PKMYT1	0	1
768	PKN1	0	1
769	PKN2	0	1
770	PKN3	0	1
771	PKNOX2	0	1
772	PKP2	2	1
773	PKP3	1	1
774	PKP4	0	1
775	PLA1A	0	1
776	PLA2G12A	0	1
777	PLA2G15	0	1
778	PLA2G16	0	1
779	PLA2G2A	1	1
780	PLA2G2D	0	1
781	PLA2G3	0	1
782	PLA2G4A	0	1
783	PLA2G4B	0	1
784	PLA2G4D	1	1
785	PSMD7	0	1
786	PTDSS1	0	1
787	PSMD9	0	1
788	RNASE4	1	1
789	RNASE6	0	1
790	RNASEH1-AS1	0	1
791	RNASEK	0	1
792	RNASEL	0	1
793	RND1	0	1
794	RND3	2	1
795	RNF10	0	1
796	RNF103	0	1
797	RNF112	0	1
798	RNF115	1	1
799	RNF121	0	1
800	RNF122	0	1
801	RNF123	0	1
802	RNF125	0	1
803	RNF126	0	1
804	RNF128	3	1
805	RNF13	0	1
806	RNF135	0	1
807	RNASE1	0	1
808	RNF139	0	1
809	RMST	1	1
810	RMND1	0	1
811	RIOX2	0	1
812	RIPK1	0	1
813	RIPK2	0	1
814	RIPK3	0	1
815	RIPOR1	0	1
816	RIPOR2	2	1
817	RIPPLY2	0	1
818	RIPPLY3	0	1
819	RIT1	0	1
820	RITA1	0	1
821	RLF	0	1
822	RLIM	0	1
823	RLN1	1	1
824	RLN2	0	1
825	RMC1	0	1
826	RMDN1	0	1
827	RMDN3	0	1
828	RMI1	0	1
829	RMI2	0	1
830	RMND5A	0	1
831	RIOK2	0	1
832	RNF139-AS1	0	1
833	RNF141	0	1
834	RNF215	0	1
835	RNF220	0	1
836	RNF227	0	1
837	RNF24	0	1
838	RNF34	0	1
839	RNF39	3	1
840	RNF4	0	1
841	RNF40	0	1
842	RNF41	0	1
843	RNF43	3	1
844	RNF44	0	1
845	RNF5	0	1
846	RNF7	0	1
847	RNFT1	0	1
848	RNFT2	0	1
849	RNGTT	0	1
850	RNH1	0	1
851	RNLS	0	1
852	RNPC3	0	1
853	RNF214	0	1
854	RNF14	0	1
855	RNF213	0	1
856	RNF208	0	1
857	RNF144A	0	1
858	RNF144B	0	1
859	RNF145	0	1
860	RNF146	0	1
861	RNF149	0	1
862	RNF150	0	1
863	RNF152	1	1
864	RNF157	0	1
865	RNF165	2	1
866	RNF166	0	1
867	RNF170	0	1
868	RNF183	0	1
869	RNF185	0	1
870	RNF186	0	1
871	RNF187	0	1
872	RNF19A	0	1
873	RNF19B	0	1
874	RNF20	0	1
875	RNF207	2	1
876	RNF212	0	1
877	RNPEP	0	1
878	RINT1	0	1
879	RIN2	2	1
880	RFX5	0	1
881	RFX6	0	1
882	RFX7	1	1
883	RFXANK	0	1
884	RGCC	4	1
885	RGL1	0	1
886	RGL2	0	1
887	RGL3	1	1
888	RGMA	0	1
889	RGMB	0	1
890	RGMB-AS1	0	1
891	RGP1	0	1
892	RGS1	1	1
893	RGS10	0	1
894	RGS11	0	1
895	RGS12	3	1
896	RGS14	0	1
897	RGS16	0	1
898	RGS17	0	1
899	RFX3-AS1	0	1
900	RGS19	0	1
901	RFX3	0	1
902	RFWD3	0	1
903	REX1BD	0	1
904	REXO1	0	1
905	REXO2	0	1
906	REXO4	0	1
907	REXO5	0	1
908	RFC2	0	1
909	RFC3	0	1
910	RFC4	0	1
911	RFC5	0	1
912	RFESD	0	1
913	RFFL	0	1
914	RFK	0	1
915	RFLNA	0	1
916	RFLNB	0	1
917	RFPL1	0	1
918	RFPL1S	0	1
919	RFPL2	0	1
920	RFT1	0	1
921	RFTN1	0	1
922	RFX2	0	1
923	RIN3	0	1
924	RGS2	1	1
925	RGS5	1	1
926	RHOU	0	1
927	RHOV	6	1
928	RHPN1	1	1
929	RHPN2	0	1
930	RIC3	1	1
931	RIC8A	0	1
932	RIC8B	0	1
933	RICTOR	0	1
934	RIDA	0	1
935	RIIAD1	0	1
936	RILP	0	1
937	RILPL1	1	1
938	RILPL2	0	1
939	RIMBP2	0	1
940	RIMKLA	0	1
941	RIMS1	0	1
942	RIMS2	0	1
943	RIMS4	0	1
944	RIN1	2	1
945	RHOT2	0	1
946	RGS3	0	1
947	RHOQ	0	1
948	RHOH	0	1
949	RGS7	0	1
950	RHBDD1	0	1
951	RHBDD2	1	1
952	RHBDF1	0	1
953	RHBDF2	1	1
954	RHBDL1	1	1
955	RHBDL2	0	1
956	RHBG	0	1
957	RHCE	0	1
958	RHCG	3	1
959	RHEBL1	0	1
960	RHEX	1	1
961	RHNO1	0	1
962	RHOB	3	1
963	RHOBTB1	0	1
964	RHOBTB2	0	1
965	RHOBTB3	0	1
966	RHOF	0	1
967	RHOG	0	1
968	RHOJ	0	1
969	REV3L	1	1
970	RNPEPL1	0	1
971	ROBO1	4	1
972	S100A9	2	1
973	S100B	0	1
974	S100P	1	1
975	S100PBP	0	1
976	S1PR1	0	1
977	S1PR2	0	1
978	S1PR3	0	1
979	S1PR4	0	1
980	S1PR5	1	1
981	SAA1	2	1
982	SAA2	0	1
983	SAA4	0	1
984	SAAL1	0	1
985	SAC3D1	0	1
986	SACS	0	1
987	SALL2	0	1
988	SALL3	0	1
989	SAMD1	0	1
990	SAMD10	0	1
991	S100A8	0	1
992	SAMD11	2	1
993	S100A6	7	1
994	S100A16	4	1
995	RUNX3	0	1
996	RUSC1	0	1
997	RUSC2	0	1
998	RUVBL1	0	1
999	RWDD1	0	1
1000	RWDD2A	0	1
1001	RWDD2B	0	1
1002	RWDD3	0	1
1003	RWDD4	0	1
1004	RXRA	0	1
1005	RXYLT1	0	1
1006	RYBP	1	1
1007	RYK	0	1
1008	RYR1	1	1
1009	RYR2	0	1
1010	S100A1	1	1
1011	S100A10	1	1
1012	S100A11	1	1
1013	S100A13	0	1
1014	S100A4	1	1
1015	RUNX2	1	1
1016	SAMD12	0	1
1017	SAMD4A	0	1
1018	SAT2	0	1
1019	SATB1	2	1
1020	SATB1-AS1	0	1
1021	SATB2	0	1
1022	SAV1	1	1
1023	SAXO2	0	1
1024	SAYSD1	0	1
1025	SBDS	0	1
1026	SBF1	0	1
1027	SBK1	0	1
1028	SBNO1-AS1	0	1
1029	SBNO2	0	1
1030	SBSPON	0	1
1031	SC5D	0	1
1032	SCAF11	0	1
1033	SCAI	0	1
1034	SCAMP1	0	1
1035	SCAMP1-AS1	0	1
1036	SCAMP2	0	1
1037	SAT1	1	1
1038	SAMD13	0	1
1039	SASS6	0	1
1040	SASH1	0	1
1041	SAMD5	0	1
1042	SAMD8	0	1
1043	SAMD9	0	1
1044	SAMD9L	0	1
1045	SAMHD1	0	1
1046	SAMM50	0	1
1047	SAMSN1	0	1
1048	SAP130	0	1
1049	SAP18	0	1
1050	SAP25	0	1
1051	SAPCD1	0	1
1052	SAPCD2	0	1
1053	SAR1B	0	1
1054	SARAF	0	1
1055	SARDH	0	1
1056	SARM1	0	1
1057	SARNP	0	1
1058	SARS2	0	1
1059	SART3	0	1
1060	SASH3	0	1
1061	RNPS1	0	1
1062	RUNX1T1	0	1
1063	RUNDC3A	0	1
1064	RPN2	0	1
1065	RPP21	0	1
1066	RPP25L	0	1
1067	RPP30	0	1
1068	RPP38	0	1
1069	RPP40	0	1
1070	RPRD1A	0	1
1071	RPRD1B	0	1
1072	RPRD2	0	1
1073	RPRM	0	1
1074	RPRML	0	1
1075	RPTOR	0	1
1076	RPUSD1	0	1
1077	RPUSD4	0	1
1078	RRAD	1	1
1079	RRAGB	0	1
1080	RRAGC	0	1
1081	RRAGD	0	1
1082	RRAS	0	1
1083	RPN1	0	1
1084	RRAS2	0	1
1085	RPIA	0	1
1086	RPGRIP1L	0	1
1087	ROBO3	3	1
1088	ROBO4	0	1
1089	ROCK1	0	1
1090	ROCK2	1	1
1091	ROGDI	0	1
1092	ROMO1	0	1
1093	ROPN1L	0	1
1094	ROR2	2	1
1095	RORB	2	1
1096	RORC	1	1
1097	RP2	0	1
1098	RPA3	0	1
1099	RPAIN	0	1
1100	RPAP1	0	1
1101	RPARP-AS1	0	1
1102	RPE	0	1
1103	RPF1	0	1
1104	RPF2	0	1
1105	RPGR	0	1
1106	RPH3AL	0	1
1107	RUNX1	1	1
1108	RRBP1	0	1
1109	RRM2	0	1
1110	RTF2	0	1
1111	RTKN	0	1
1112	RTKN2	0	1
1113	RTL10	0	1
1114	RTL6	0	1
1115	RTL8B	1	1
1116	RTL8C	0	1
1117	RTN1	0	1
1118	RTN2	2	1
1119	RTN3	0	1
1120	RTN4R	0	1
1121	RTN4RL1	0	1
1122	RTN4RL2	0	1
1123	RTP4	1	1
1124	RTRAF	0	1
1125	RUBCN	0	1
1126	RUBCNL	0	1
1127	RUFY2	0	1
1128	RUNDC1	0	1
1129	RTCB	0	1
1130	RREB1	0	1
1131	RTCA-AS1	0	1
1132	RSU1	0	1
1133	RRM2B	0	1
1134	RRN3	0	1
1135	RRNAD1	0	1
1136	RRP1	0	1
1137	RRP12	0	1
1138	RRP1B	0	1
1139	RRP7A	0	1
1140	RRP9	0	1
1141	RRS1	0	1
1142	RSAD1	0	1
1143	RSAD2	0	1
1144	RSL1D1	0	1
1145	RSPH1	0	1
1146	RSPH3	0	1
1147	RSPH4A	0	1
1148	RSPO2	0	1
1149	RSPO3	0	1
1150	RSRC2	0	1
1151	RSRP1	0	1
1152	RTCA	0	1
1153	RETSAT	0	1
1154	RETREG3	0	1
1155	RETREG2	0	1
1156	QPCT	0	1
1157	QPRT	0	1
1158	QRICH2	0	1
1159	QRSL1	0	1
1160	QSOX1	1	1
1161	QSOX2	0	1
1162	QTRT1	0	1
1163	QTRT2	0	1
1164	R3HCC1L	0	1
1165	R3HDM1	0	1
1166	R3HDM2	0	1
1167	R3HDM4	0	1
1168	RAB10	0	1
1169	RAB11A	0	1
1170	RAB11B-AS1	0	1
1171	RAB11FIP1	1	1
1172	RAB11FIP2	0	1
1173	RAB11FIP3	0	1
1174	RAB11FIP4	1	1
1175	QKI	0	1
1176	RAB15	0	1
1177	QDPR	0	1
1178	PYURF	0	1
1179	PWWP3B	0	1
1180	PXDC1	2	1
1181	PXDN	0	1
1182	PXMP2	0	1
1183	PXMP4	0	1
1184	PXN	0	1
1185	PXN-AS1	0	1
1186	PXYLP1	0	1
1187	PYCARD	2	1
1188	PYCR1	0	1
1189	PYCR2	0	1
1190	PYCR3	0	1
1191	PYGB	0	1
1192	PYGL	0	1
1193	PYGM	1	1
1194	PYGO1	0	1
1195	PYHIN1	0	1
1196	PYM1	0	1
1197	PYROXD2	0	1
1198	QARS	0	1
1199	PWWP2B	0	1
1200	RAB17	0	1
1201	RAB1B	0	1
1202	RAB3IL1	0	1
1203	RAB3IP	0	1
1204	RAB40C	0	1
1205	RAB4A	0	1
1206	RAB5A	0	1
1207	RAB5IF	0	1
1208	RAB6A	0	1
1209	RAB6B	0	1
1210	RAB7B	3	1
1211	RAB8B	0	1
1212	RAB9A	0	1
1213	RAB9B	0	1
1214	RABEP2	0	1
1215	RABEPK	0	1
1216	RABGAP1	0	1
1217	RABGAP1L	0	1
1218	RABGEF1	0	1
1219	RABGGTA	0	1
1220	RABGGTB	0	1
1221	RAB3GAP1	0	1
1222	RAB18	0	1
1223	RAB3D	0	1
1224	RAB3A	0	1
1225	RAB20	0	1
1226	RAB23	0	1
1227	RAB24	0	1
1228	RAB25	2	1
1229	RAB26	0	1
1230	RAB27A	0	1
1231	RAB27B	0	1
1232	RAB29	0	1
1233	RAB2A	0	1
1234	RAB2B	0	1
1235	RAB30-AS1	0	1
1236	RAB30-DT	0	1
1237	RAB31	0	1
1238	RAB32	0	1
1239	RAB34	2	1
1240	RAB35	0	1
1241	RAB36	0	1
1242	RAB37	0	1
1243	RAB39B	0	1
1244	RAB3B	1	1
1245	RABIF	0	1
1246	PWWP2A	0	1
1247	PVT1	0	1
1248	PTER	0	1
1249	PTGDS	4	1
1250	PTGER2	0	1
1251	PTGER3	0	1
1252	PTGER4	0	1
1253	PTGES	0	1
1254	PTGFR	0	1
1255	PTGFRN	0	1
1256	PTGIS	0	1
1257	PTGR1	2	1
1258	PTGR2	0	1
1259	PTGS1	1	1
1260	PTGS2	3	1
1261	PTH1R	0	1
1262	PTH2R	0	1
1263	PTHLH	0	1
1264	PTK2	0	1
1265	PTK2B	0	1
1266	PTK6	1	1
1267	PTENP1-AS	0	1
1268	PTK7	1	1
1269	PTEN	0	1
1270	PTCH2	0	1
1271	PSME1	0	1
1272	PSME2	0	1
1273	PSME3	0	1
1274	PSME4	0	1
1275	PSMG3	0	1
1276	PSMG3-AS1	0	1
1277	PSMG4	0	1
1278	PSPC1	0	1
1279	PSPH	1	1
1280	PSRC1	0	1
1281	PSTK	0	1
1282	PSTPIP1	0	1
1283	PSTPIP2	0	1
1284	PTAFR	0	1
1285	PTBP2	0	1
1286	PTBP3	0	1
1287	PTCD1	0	1
1288	PTCD3	0	1
1289	PTCH1	0	1
1290	PDHB	0	1
1291	PWAR6	0	1
1292	PTN	1	1
1293	PTP4A1	1	1
1294	PTPRM	1	1
1295	PTPRN	0	1
1296	PTPRN2	0	1
1297	PTPRR	0	1
1298	PTPRS	0	1
1299	PTPRT	0	1
1300	PTPRU	0	1
1301	PTRH2	0	1
1302	PTRHD1	0	1
1303	PTS	0	1
1304	PTTG1	0	1
1305	PUDP	0	1
1306	PUM3	0	1
1307	PUS1	1	1
1308	PUS3	0	1
1309	PUS7	0	1
1310	PUSL1	0	1
1311	PVR	0	1
1312	PVRIG	0	1
1313	PTPRK	1	1
1314	PTOV1-AS1	0	1
1315	PTPRJ	0	1
1316	PTPRF	3	1
1317	PTP4A2	0	1
1318	PTP4A3	1	1
1319	PTPMT1	0	1
1320	PTPN12	0	1
1321	PTPN13	0	1
1322	PTPN14	1	1
1323	PTPN18	0	1
1324	PTPN2	0	1
1325	PTPN20	0	1
1326	PTPN22	0	1
1327	PTPN23	0	1
1328	PTPN3	3	1
1329	PTPN6	0	1
1330	PTPN7	0	1
1331	PTPN9	0	1
1332	PTPRB	0	1
1333	PTPRC	0	1
1334	PTPRD	0	1
1335	PTPRE	0	1
1336	PTPRG	0	1
1337	RABL2A	0	1
1338	RABL2B	0	1
1339	RABL3	0	1
1340	RBM48	0	1
1341	RBM4B	0	1
1342	RBM5	0	1
1343	RBM7	0	1
1344	RBMS1	0	1
1345	RBMS2	1	1
1346	RBMS3	1	1
1347	RBMX2	0	1
1348	RBP1	1	1
1349	RBP4	0	1
1350	RBP5	0	1
1351	RBP7	0	1
1352	RBPMS	2	1
1353	RBPMS2	0	1
1354	RC3H1	0	1
1355	RCAN1	0	1
1356	RCAN2	0	1
1357	RCAN3	0	1
1358	RCAN3AS	0	1
1359	RBM47	1	1
1360	RCBTB1	0	1
1361	RBM45	0	1
1362	RBM39	0	1
1363	RBBP9	0	1
1364	RBFA	0	1
1365	RBFOX3	0	1
1366	RBKS	0	1
1367	RBL1	0	1
1368	RBL2	0	1
1369	RBM10	0	1
1370	RBM11	0	1
1371	RBM12	0	1
1372	RBM12B	0	1
1373	RBM14	0	1
1374	RBM17	0	1
1375	RBM18	0	1
1376	RBM19	0	1
1377	RBM20	1	1
1378	RBM22	0	1
1379	RBM24	1	1
1380	RBM3	0	1
1381	RBM38	1	1
1382	RBM4	0	1
1383	RBBP8NL	0	1
1384	RCBTB2	1	1
1385	RCC2	1	1
1386	REG3A	0	1
1387	REG4	0	1
1388	REL	0	1
1389	RELA-DT	0	1
1390	RELB	0	1
1391	RELCH	0	1
1392	RELL2	0	1
1393	RELN	0	1
1394	RELT	0	1
1395	REPIN1	0	1
1396	REPS1	0	1
1397	REPS2	0	1
1398	RER1	0	1
1399	RERE	0	1
1400	RERG	0	1
1401	RERGL	0	1
1402	RESF1	0	1
1403	RET	1	1
1404	RETREG1	1	1
1405	REEP6	0	1
1406	RCC1	0	1
1407	REEP5	0	1
1408	REEP3	0	1
1409	RCE1	0	1
1410	RCHY1	0	1
1411	RCL1	0	1
1412	RCN1	0	1
1413	RCN2	0	1
1414	RCN3	0	1
1415	RCOR1	0	1
1416	RCOR3	0	1
1417	RCSD1	0	1
1418	RDH10	0	1
1419	RDH11	1	1
1420	RDH13	0	1
1421	RDH16	0	1
1422	RDX	0	1
1423	REC8	0	1
1424	RECQL4	0	1
1425	RECQL5	0	1
1426	REEP1	0	1
1427	REEP2	0	1
1428	REEP4	0	1
1429	RBBP8	2	1
1430	RBBP7	0	1
1431	RBBP6	0	1
1432	RALGAPB	0	1
1433	RALGDS	0	1
1434	RALGPS1	0	1
1435	RALGPS2	0	1
1436	RALY-AS1	0	1
1437	RAMAC	0	1
1438	RAMMET	0	1
1439	RAMP1	0	1
1440	RAMP2	1	1
1441	RAMP3	0	1
1442	RAN	0	1
1443	RANBP10	0	1
1444	RANBP2	0	1
1445	RANBP3L	0	1
1446	RANBP9	0	1
1447	RANGAP1	0	1
1448	RAP1B	0	1
1449	RAP1GAP	0	1
1450	RAP1GAP2	0	1
1451	RALGAPA2	0	1
1452	RAP1GDS1	0	1
1453	RALGAPA1	0	1
1454	RALB	0	1
1455	RABL6	0	1
1456	RAC2	0	1
1457	RAC3	0	1
1458	RACGAP1	0	1
1459	RACK1	0	1
1460	RAD17	0	1
1461	RAD21	0	1
1462	RAD23A	0	1
1463	RAD23B	0	1
1464	RAD51-AS1	0	1
1465	RAD51AP1	0	1
1466	RAD51B	0	1
1467	RAD51C	0	1
1468	RAD52	0	1
1469	RAD9A	1	1
1470	RAE1	0	1
1471	RAI1	0	1
1472	RAI14	0	1
1473	RAI2	0	1
1474	RALBP1	0	1
1475	RAP2B	1	1
1476	RAP2C	0	1
1477	RAPGEF1	0	1
1478	RASGRP3	0	1
1479	RASIP1	0	1
1480	RASL10A	0	1
1481	RASL10B	1	1
1482	RASL11A	0	1
1483	RASL11B	0	1
1484	RASL12	2	1
1485	RASSF1	0	1
1486	RASSF10	0	1
1487	RASSF2	0	1
1488	RASSF3	0	1
1489	RASSF4	0	1
1490	RASSF5	1	1
1491	RASSF6	1	1
1492	RASSF7	1	1
1493	RASSF8	1	1
1494	RASSF8-AS1	0	1
1495	RASSF9	0	1
1496	RAVER2	0	1
1497	RASGRP2	1	1
1498	RASGRP1	0	1
1499	RASGEF1B	0	1
1500	RASGEF1A	0	1
1501	RAPGEF3	1	1
1502	RAPGEF4	0	1
1503	RAPGEF5	0	1
1504	RAPGEF6	0	1
1505	RAPGEFL1	4	1
1506	RAPH1	0	1
1507	RARA	1	1
1508	RARG	2	1
1509	RARRES1	4	1
1510	PSMD8	0	1
1511	RARRES2	3	1
1512	RARS	0	1
1513	RASA3	0	1
1514	RASA4	0	1
1515	RASAL1	0	1
1516	RASAL2	0	1
1517	RASAL3	0	1
1518	RASD1	1	1
1519	RASD2	0	1
1520	RASEF	0	1
1521	RARRES3	1	1
1522	PDHA1	0	1
1523	PDE11A	1	1
1524	PDGFRA	1	1
1525	MPDZ	0	1
1526	MPEG1	1	1
1527	MPG	0	1
1528	MPHOSPH6	1	1
1529	MPHOSPH9	0	1
1530	MPI	0	1
1531	MPLKIP	0	1
1532	MPND	0	1
1533	MPP1	0	1
1534	MPP3	0	1
1535	MPP5	0	1
1536	MPP6	0	1
1537	MPP7	0	1
1538	MPPE1	0	1
1539	MPPED1	0	1
1540	MPPED2	1	1
1541	MPST	0	1
1542	MPZL1	0	1
1543	MPZL3	0	1
1544	MPDU1	0	1
1545	MR1	2	1
1546	MPC2	1	1
1547	MOV10L1	0	1
1548	MOB1B	0	1
1549	MOB2	0	1
1550	MOB3A	0	1
1551	MOB3B	1	1
1552	MOB4	0	1
1553	MOCOS	0	1
1554	MOGAT2	0	1
1555	MOGS	0	1
1556	MON1B	0	1
1557	MON2	0	1
1558	MORC1	0	1
1559	MORC2	0	1
1560	MORC4	0	1
1561	MORN1	0	1
1562	MORN2	0	1
1563	MORN4	0	1
1564	MORN5	0	1
1565	MOSPD2	0	1
1566	MOV10	0	1
1567	MOXD1	1	1
1568	MOB1A	0	1
1569	MRAP2	1	1
1570	MRC2	1	1
1571	MSH5	0	1
1572	MSH6	0	1
1573	MSI1	0	1
1574	MSI2	2	1
1575	MSL3	0	1
1576	MSLN	2	1
1577	MSMB	5	1
1578	MSMO1	0	1
1579	MSMP	0	1
1580	MSN	1	1
1581	MSR1	0	1
1582	MSRA	0	1
1583	MSRB1	0	1
1584	MSRB3	1	1
1585	MST1	1	1
1586	MST1R	0	1
1587	MSTO1	0	1
1588	MSX1	0	1
1589	MSX2	0	1
1590	MSH3	0	1
1591	MRC1	0	1
1592	MSH2	0	1
1593	MSANTD3	0	1
1594	MRE11	0	1
1595	MREG	0	1
1596	MRFAP1	0	1
1597	MRGPRF	1	1
1598	MRM1	0	1
1599	MRM3	0	1
1600	MROH1	0	1
1601	MROH7	0	1
1602	MRRF	0	1
1603	MRS2	0	1
1604	MRTO4	0	1
1605	MRVI1	1	1
1606	MS4A1	0	1
1607	MS4A2	0	1
1608	MS4A4A	0	1
1609	MS4A6A	1	1
1610	MS4A7	0	1
1611	MS4A8	0	1
1612	MSANTD2	0	1
1613	MSC	0	1
1614	MUC1	2	1
1615	MOAP1	0	1
1616	MNX1	0	1
1617	MIR3936HG	0	1
1618	MIR4435-2HG	0	1
1619	MIR4458HG	0	1
1620	MIR497HG	0	1
1621	MIR762HG	0	1
1622	MIR99AHG	0	1
1623	MIRLET7BHG	0	1
1624	MIS18A	0	1
1625	MISP	2	1
1626	MISP3	1	1
1627	MITD1	0	1
1628	MITF	0	1
1629	MKI67	0	1
1630	MKL1	0	1
1631	MKL2	0	1
1632	MKNK1	0	1
1633	MKNK2	0	1
1634	MKRN1	0	1
1635	MKS1	0	1
1636	MIR3142HG	0	1
1637	MKX	0	1
1638	MIR29B2CHG	0	1
1639	MIR222HG	0	1
1640	MIIP	0	1
1641	MINCR	0	1
1642	MINDY1	0	1
1643	MINDY2	0	1
1644	MINDY3	0	1
1645	MINK1	0	1
1646	MINOS1	0	1
1647	MINPP1	0	1
1648	MIOS	0	1
1649	MIPEP	0	1
1650	MIPOL1	0	1
1651	MIR1-1HG	1	1
1652	MIR1-1HG-AS1	0	1
1653	MIR100HG	1	1
1654	MIR133A1HG	1	1
1655	MIR155HG	0	1
1656	MIR193BHG	0	1
1657	MIR200CHG	3	1
1658	MIR210HG	0	1
1659	MIR22HG	0	1
1660	MNX1-AS1	0	1
1661	MLC1	0	1
1662	MLF1	0	1
1663	MMP14	2	1
1664	MMP15	0	1
1665	MMP19	0	1
1666	MMP2	1	1
1667	MMP23B	0	1
1668	MMP24	0	1
1669	MMP24OS	0	1
1670	MMP25-AS1	0	1
1671	MMP26	0	1
1672	MMP28	0	1
1673	MMP7	9	1
1674	MMP9	0	1
1675	MMRN1	0	1
1676	MMRN2	0	1
1677	MMS19	0	1
1678	MN1	0	1
1679	MNAT1	0	1
1680	MND1	0	1
1681	MNDA	0	1
1682	MMP12	0	1
1683	MLEC	0	1
1684	MMP11	1	1
1685	MMP1	0	1
1686	MLF2	0	1
1687	MLH3	0	1
1688	MLKL	0	1
1689	MLLT1	0	1
1690	MLLT11	0	1
1691	MLLT3	0	1
1692	MLLT6	0	1
1693	MLPH	1	1
1694	MLST8	0	1
1695	MLX	0	1
1696	MLXIP	0	1
1697	MLXIPL	0	1
1698	MLYCD	0	1
1699	MMAB	0	1
1700	MMACHC	0	1
1701	MMADHC	0	1
1702	MMD	0	1
1703	MME	7	1
1704	MMEL1	0	1
1705	MMP10	0	1
1706	MUC12	1	1
1707	MUC13	0	1
1708	MUC15	0	1
1709	NAALADL2	0	1
1710	NAB1	0	1
1711	NAB2	1	1
1712	NABP1	0	1
1713	NABP2	0	1
1714	NACA	0	1
1715	NACC1	0	1
1716	NACC2	0	1
1717	NADK	0	1
1718	NADK2	0	1
1719	NADSYN1	0	1
1720	NAE1	0	1
1721	NAF1	0	1
1722	NAGA	0	1
1723	NAGK	0	1
1724	NAGLU	0	1
1725	NAGPA	0	1
1726	NAGS	0	1
1727	NAMPT	0	1
1728	NAALADL1	0	1
1729	NANP	0	1
1730	NAAA	0	1
1731	NAA60	0	1
1732	MYRIP	0	1
1733	MYSM1	0	1
1734	MYT1	0	1
1735	MYZAP	0	1
1736	MZB1	0	1
1737	MZF1	0	1
1738	MZT1	0	1
1739	MZT2A	0	1
1740	MZT2B	0	1
1741	N4BP1	0	1
1742	N4BP2L1	0	1
1743	N6AMT1	0	1
1744	NAA15	0	1
1745	NAA20	0	1
1746	NAA25	0	1
1747	NAA35	0	1
1748	NAA38	0	1
1749	NAA40	0	1
1750	NAA50	0	1
1751	NAA80	0	1
1752	MYRF	0	1
1753	NANS	0	1
1754	NAP1L2	0	1
1755	NBEAL2	1	1
1756	NBL1	1	1
1757	NBPF1	0	1
1758	NBPF11	0	1
1759	NBPF12	0	1
1760	NBPF15	0	1
1761	NBPF19	0	1
1762	NBPF26	0	1
1763	NBPF3	0	1
1764	NBR1	0	1
1765	NBR2	0	1
1766	NCALD	0	1
1767	NCAM1	0	1
1768	NCAM2	0	1
1769	NCAPD2	0	1
1770	NCAPD3	0	1
1771	NCAPG2	0	1
1772	NCAPH	0	1
1773	NCBP1	0	1
1774	NBEAL1	0	1
1775	NAP1L1	0	1
1776	NBEA	0	1
1777	NAV2	0	1
1778	NAP1L5	0	1
1779	NAPA	0	1
1780	NAPA-AS1	0	1
1781	NAPB	0	1
1782	NAPEPLD	0	1
1783	NAPG	0	1
1784	NAPRT	0	1
1785	NARF	0	1
1786	NARFL	0	1
1787	NARS	0	1
1788	NARS2	0	1
1789	NASP	0	1
1790	NAT1	0	1
1791	NAT10	0	1
1792	NAT14	0	1
1793	NAT8L	0	1
1794	NAT9	0	1
1795	NATD1	0	1
1796	NAV1	0	1
1797	NAXD	0	1
1798	MYPN	1	1
1799	MYOZ3	1	1
1800	MYOZ2	1	1
1801	MXRA5	2	1
1802	MXRA7	2	1
1803	MXRA8	1	1
1804	MYADM	0	1
1805	MYADML2	1	1
1806	MYB	1	1
1807	MYBBP1A	0	1
1808	MYBL2	0	1
1809	MYBPC1	1	1
1810	MYBPC2	1	1
1811	MYBPH	1	1
1812	MYC	2	1
1813	MYCBP	0	1
1814	MYCBP2	0	1
1815	MYCL	1	1
1816	MYCN	0	1
1817	MYCT1	0	1
1818	MYD88	0	1
1819	MYDGF	0	1
1820	MXD4	0	1
1821	MYEF2	0	1
1822	MXD3	0	1
1823	MX2	0	1
1824	MUC16	0	1
1825	MUC2	0	1
1826	MUC20	1	1
1827	MUC20-OT1	0	1
1828	MUC3A	1	1
1829	MUC4	6	1
1830	MUC5AC	0	1
1831	MUC5B	0	1
1832	MUC6	1	1
1833	MUCL1	0	1
1834	MUM1L1	0	1
1835	MUS81	0	1
1836	MUSTN1	0	1
1837	MUTYH	0	1
1838	MVB12A	0	1
1839	MVD	0	1
1840	MVK	0	1
1841	MVP	1	1
1842	MX1	2	1
1843	MXD1	0	1
1844	MYF6	1	1
1845	MYH11	3	1
1846	MYH14	2	1
1847	MYO1D	0	1
1848	MYO1E	0	1
1849	MYO1F	0	1
1850	MYO1G	0	1
1851	MYO5B	0	1
1852	MYO5C	0	1
1853	MYO6	0	1
1854	MYO7A	0	1
1855	MYO7B	0	1
1856	MYO9B	0	1
1857	MYOC	0	1
1858	MYOCD	0	1
1859	MYOF	3	1
1860	MYOM1	1	1
1861	MYOM2	1	1
1862	MYOM3	1	1
1863	MYORG	0	1
1864	MYOT	1	1
1865	MYOZ1	1	1
1866	MYO1B	0	1
1867	MYO19	0	1
1868	MYO15B	1	1
1869	MYO10	0	1
1870	MYH2	0	1
1871	MYH3	1	1
1872	MYH6	1	1
1873	MYH7	1	1
1874	MYH7B	1	1
1875	MYH9	0	1
1876	MYL1	1	1
1877	MYL12A	1	1
1878	MYL12B	0	1
1879	MIGA2	0	1
1880	MYL2	1	1
1881	MYL5	0	1
1882	MYL6	0	1
1883	MYL6B	1	1
1884	MYL9	3	1
1885	MYLIP	0	1
1886	MYLK	2	1
1887	MYLK3	1	1
1888	MYLPF	1	1
1889	MYNN	0	1
1890	MYL3	1	1
1891	MIGA1	0	1
1892	MIF-AS1	0	1
1893	MIF	0	1
1894	MAP4K1	0	1
1895	MAP4K2	0	1
1896	MAP4K3	0	1
1897	MAP4K3-DT	0	1
1898	MAP4K5	0	1
1899	MAP6	0	1
1900	MAP6D1	0	1
1901	MAP7	0	1
1902	MAP7D1	0	1
1903	MAPK10	1	1
1904	MAPK11	0	1
1905	MAPK12	0	1
1906	MAPK13	4	1
1907	MAPK14	0	1
1908	MAPK15	0	1
1909	MAPK3	0	1
1910	MAPK4	0	1
1911	MAPK8	0	1
1912	MAPK8IP1	0	1
1913	MAP4	0	1
1914	MAPK8IP2	0	1
1915	MAP3K9	0	1
1916	MAP3K7CL	1	1
1917	MAP2K1	0	1
1918	MAP2K2	0	1
1919	MAP2K3	0	1
1920	MAP2K5	0	1
1921	MAP2K6	0	1
1922	MAP3K1	0	1
1923	MAP3K10	0	1
1924	MAP3K11	0	1
1925	MAP3K12	0	1
1926	MAP3K13	0	1
1927	MAP3K14	1	1
1928	MAP3K14-AS1	0	1
1929	MAP3K19	0	1
1930	MAP3K20	1	1
1931	MAP3K21	0	1
1932	MAP3K3	0	1
1933	MAP3K4	0	1
1934	MAP3K5	0	1
1935	MAP3K6	1	1
1936	MAP3K8	0	1
1937	MAP2	0	1
1938	MAPK8IP3	0	1
1939	MAPKAP1	0	1
1940	MARVELD2	0	1
1941	MARVELD3	0	1
1942	MASP1	2	1
1943	MAST1	0	1
1944	MAST2	0	1
1945	MAST3	0	1
1946	MAST4	2	1
1947	MASTL	0	1
1948	MAT2A	0	1
1949	MAT2B	0	1
1950	MATK	0	1
1951	MATN1-AS1	0	1
1952	MATN2	1	1
1953	MATN4	0	1
1954	MAU2	0	1
1955	MAZ	0	1
1956	MB	1	1
1957	MB21D2	0	1
1958	MBD2	0	1
1959	MARVELD1	2	1
1960	MAPK9	0	1
1961	MARS2	0	1
1962	MARK3	0	1
1963	MAPKAPK2	0	1
1964	MAPKAPK3	0	1
1965	MAPKAPK5	0	1
1966	MAPKAPK5-AS1	0	1
1967	MAPRE2	0	1
1968	MAPT	0	1
1969	MARC1	0	1
1970	MARC2	0	1
1971	MARCH1	0	1
1972	MARCH11	0	1
1973	MARCH2	0	1
1974	MARCH5	0	1
1975	MARCH7	0	1
1976	MARCH9	0	1
1977	MARCKS	3	1
1978	MARCKSL1	0	1
1979	MARF1	0	1
1980	MARK1	0	1
1981	MARK2	0	1
1982	MARS	0	1
1983	MAP1S	0	1
1984	MAP1LC3B	0	1
1985	MAP1LC3A	0	1
1986	LYVE1	0	1
1987	LYZ	0	1
1988	LZTR1	0	1
1989	LZTS3	0	1
1990	M6PR	0	1
1991	MAATS1	0	1
1992	MAB21L1	0	1
1993	MACC1	2	1
1994	MACF1	0	1
1995	MACO1	0	1
1996	MACROD1	1	1
1997	MAD1L1	0	1
1998	MAD2L1	0	1
[truncated: 9,879 more rows]

## Sheet: Club epithelium
	gene	over-expressed in (out of 42 region-containing samples)	adjusted p-value (Fishers exact test)	region-specific marker
0	SLPI	35	1.47387e-25	x
1	MMP7	36	1.03932e-24	x
2	ELF3	38	1.92888e-24	x
3	TNFAIP2	35	3.91618e-23	x
4	MUC1	32	9.97169e-23	x
5	CLDN4	35	1.93864e-22	x
6	PIGR	33	4.26173e-22	x
7	CP	28	9.04535e-22	x
8	GPRC5A	29	1.25179e-21	x
9	TNFRSF21	29	4.98189e-21	x
10	KRT7	34	5.74846e-21	x
11	RHOV	29	1.6757e-20	x
12	NCOA7	32	3.49942e-20	x
13	GABRP	27	4.43528e-20	x
14	LXN	26	1.21683e-19	x
15	ITGB6	26	5.76235e-19	x
16	S100P	25	1.54847e-18	x
17	KRT19	33	1.90462e-18	x
18	LCN2	28	2.01336e-18	x
19	CFB	30	2.07898e-18	x
20	CLDN1	27	2.15381e-18	x
21	ASS1	25	2.30855e-17	x
22	ATP1B1	27	2.30855e-17	x
23	CDH3	25	2.30855e-17	x
24	KRT17	33	1.13982e-16	x
25	LTF	30	1.3814e-16	x
26	ANXA2	29	1.3814e-16	x
27	KLF5	29	1.3814e-16	x
28	S100A2	27	1.61871e-16	x
29	VMP1	22	3.67037e-16	x
30	CXCL17	21	7.30003e-16	x
31	WFDC2	32	1.19503e-15	x
32	RARRES1	29	1.44812e-15	x
33	CEACAM1	26	1.65302e-15	x
34	DUSP4	20	7.69683e-15	x
35	TNFSF15	17	1.03913e-14	x
36	NPC2	17	1.03913e-14	x
37	SCUBE2	29	1.26303e-14	x
38	MPZL2	30	6.87975e-14	x
39	PI3	16	1.13125e-13	x
40	CXCL1	17	1.5202e-13	x
41	CXCL16	17	1.5202e-13	x
42	SOD2	22	2.41203e-13	x
43	OLFM4	22	2.41203e-13	x
44	CXCL2	18	7.35129e-13	x
45	PRSS22	21	7.35129e-13	x
46	CFTR	17	1.19036e-12	x
47	ST6GAL1	23	1.33948e-12	x
48	MET	19	1.48102e-12	x
49	ATF3	20	2.01813e-12	x
50	CRABP2	23	3.12046e-12	x
51	SCNN1A	25	4.65377e-12	x
52	BCL3	19	5.28764e-12	x
53	SERPINA1	21	5.51451e-12	x
54	SCGB3A1	21	5.51451e-12	x
55	PTGES	17	6.14183e-12	x
56	MUC4	19	1.66294e-11	x
57	S100A9	19	1.66294e-11	x
58	PTGS2	24	1.71375e-11	x
59	LAMB3	27	3.6427e-11	x
60	EPHA2	16	5.59377e-11	x
61	PIM3	21	8.26273e-11	x
62	UBD	17	1.03865e-10	x
63	ALS2CL	17	1.03865e-10	x
64	TJP3	17	1.03865e-10	x
65	TMEM63A	20	1.08498e-10	x
66	PDZK1IP1	23	2.50969e-10	x
67	C19orf33	19	3.38141e-10	x
68	MYH14	19	3.38141e-10	x
69	MACC1	15	4.62973e-10	x
70	ITGA3	18	1.02466e-09	x
71	ID1	25	1.0273e-09	x
72	LAMC2	17	1.03184e-09	x
73	PTPRK	13	1.04146e-09	x
74	SOX9	24	1.30547e-09	x
75	ACSL5	18	2.41106e-09	x
76	TMEM45B	18	2.41106e-09	x
77	BACE2	18	2.41106e-09	x
78	NTN4	21	3.03573e-09	x
79	GRB7	17	7.20882e-09	x
80	CXCL6	11	7.53195e-09	x
81	SAA1	16	7.53195e-09	x
82	RNF145	11	7.53195e-09	x
83	CXCL3	12	8.67905e-09	x
84	SEMA4B	12	8.67905e-09	x
85	SLC5A1	20	9.85743e-09	x
86	TNFSF10	20	9.85743e-09	x
87	TM4SF1	23	1.3373e-08	x
88	PLPP2	19	1.64733e-08	x
89	BIRC3	21	1.84633e-08	x
90	SDC4	16	1.86467e-08	x
91	AQP3	23	2.17519e-08	x
92	TACSTD2	25	2.67203e-08	x
93	KRT23	19	3.15455e-08	x
94	PLEKHS1	17	3.53483e-08	x
95	BTG3	14	4.38962e-08	x
96	AHR	16	4.4619e-08	x
97	VNN2	12	4.74912e-08	x
98	ACHE	12	4.74912e-08	x
99	KCNQ1	15	4.77974e-08	x
100	GABRE	18	4.84755e-08	x
101	ERP27	10	5.97572e-08	x
102	DRAM1	11	6.61783e-08	x
103	ITGB4	21	8.97257e-08	x
104	ADGRF1	13	9.30068e-08	x
105	S100A11	13	9.30068e-08	x
106	INAVA	13	9.30068e-08	x
107	S100A14	16	9.47722e-08	x
108	CEBPB	16	9.47722e-08	x
109	CLDN7	20	9.72476e-08	x
110	AC254629.1	19	9.93342e-08	x
111	KLK10	15	1.12384e-07	x
112	STEAP3	12	1.89364e-07	x
113	AC020916.1	17	2.83149e-07	x
114	LIMK2	14	3.06069e-07	x
115	SLC15A2	19	3.1635e-07	x
116	KRT80	9	4.94123e-07	x
117	AL049839.2	10	5.15221e-07	x
118	PPL	13	7.86105e-07	x
119	DHRS3	13	7.86105e-07	x
120	RARRES3	16	8.42558e-07	x
121	DDR1	19	9.10265e-07	x
122	TRIM29	22	1.02619e-06	x
123	ZC3H12A	15	1.22741e-06	x
124	RNF207	11	1.35388e-06	x
125	DKK1	11	1.35388e-06	x
126	KRT8	19	1.47377e-06	x
127	GGT6	14	1.61255e-06	x
128	ERBB2	12	1.85344e-06	x
129	PLAU	12	1.85344e-06	x
130	KRT5	23	2.14112e-06	x
131	SHB	10	2.50526e-06	x
132	MUC3A	18	2.74505e-06	x
133	KRT15	23	3.0688e-06	x
134	RAB11FIP1	14	3.3507e-06	x
135	PADI2	9	3.84755e-06	x
136	SLC26A4	13	4.22811e-06	x
137	GSTA1	13	4.22811e-06	x
138	EDN1	11	4.22811e-06	x
139	ABCC3	12	4.69639e-06	x
140	PHLDA2	16	4.90091e-06	x
141	TRAF4	16	4.90091e-06	x
142	AGR2	22	6.6342e-06	x
143	OCLN	15	8.12327e-06	x
144	SDC1	19	8.68734e-06	x
145	DUSP23	10	8.83568e-06	x
146	MYO1B	10	8.83568e-06	x
147	SHROOM3	13	8.84382e-06	x
148	ODF3B	12	1.08921e-05	x
149	RUNX1	11	1.11749e-05	x
150	ITGB8	11	1.11749e-05	x
151	DEFB1	19	1.28225e-05	x
152	ARHGAP26	9	1.68025e-05	x
153	BAG1	9	1.68025e-05	x
154	CXCL8	9	1.68025e-05	x
155	EPS8L2	13	1.75776e-05	x
156	TMC5	17	2.00553e-05	x
157	JUP	12	2.31998e-05	x
158	PDE4B	12	2.31998e-05	x
159	GADD45A	10	2.57468e-05	x
160	NCEH1	11	2.648e-05	x
161	KRT4	8	2.648e-05	x
162	SUSD6	8	2.648e-05	x
163	VTCN1	8	2.648e-05	x
164	KIAA1671	7	2.84333e-05	x
165	BPIFB1	7	2.84333e-05	x
166	GLUL	7	2.84333e-05	x
167	PROM1	7	2.84333e-05	x
168	PLEKHA6	7	2.84333e-05	x
169	TNS4	17	2.95551e-05	x
170	PERP	15	3.81149e-05	x
171	CXADR	17	4.52493e-05	x
172	ZFP36L1	17	4.52493e-05	x
173	TGM2	17	4.52493e-05	x
174	NGFR	9	5.38597e-05	x
175	DUSP5	16	5.42853e-05	x
176	FAM3D	16	5.42853e-05	x
177	CCL2	19	5.47879e-05	x
178	FMO5	11	5.59384e-05	x
179	SBNO2	11	5.59384e-05	x
180	CYP4F12	11	5.59384e-05	x
181	ATP1A1	10	6.11843e-05	x
182	AGRN	10	6.11843e-05	x
183	TFCP2L1	16	8.25488e-05	x
184	S100A16	12	8.40919e-05	x
185	GRHL1	12	8.40919e-05	x
186	EPS8L1	15	9.54286e-05	x
187	RGCC	13	0.000100061	x
188	TNFRSF12A	14	0.000102337	x
189	PAPSS1	8	0.000102726	x
190	C12orf49	8	0.000102726	x
191	LRG1	11	0.00011362	x
192	ACSF2	10	0.00013941	x
193	AC007906.2	10	0.00013941	x
194	CRACR2B	17	0.000140162	x
195	ETS2	17	0.000140162	x
196	HBEGF	9	0.000140661	x
197	EFNA1	18	0.000147375	x
198	RIPK4	14	0.000161558	x
199	CHPT1	7	0.00016929	x
200	ITPKC	7	0.00016929	x
201	RAB15	7	0.00016929	x
202	LOXL4	7	0.00016929	x
203	EGLN3	7	0.00016929	x
204	PNPLA2	7	0.00016929	x
205	CCL20	6	0.000199901	x
206	LIMA1	6	0.000199901	x
207	CAPN8	6	0.000199901	x
208	PTPRU	6	0.000199901	x
209	ZSWIM4	6	0.000199901	x
210	CLDN10	6	0.000199901	x
211	PPP1R13L	11	0.000206429	x
212	KCNK1	11	0.000206429	x
213	TYMP	15	0.000208566	x
214	SERINC2	14	0.000242263	x
215	NFKBIA	12	0.000249895	x
216	FLRT3	13	0.000257173	x
217	MISP	13	0.000257173	x
218	GPX2	10	0.000270379	x
219	CTSH	10	0.000270379	x
220	ST14	15	0.00030862	x
221	HES1	15	0.00030862	x
222	MECOM	9	0.000314681	x
223	BICDL2	14	0.000367954	x
224	FOXQ1	11	0.000372132	x
225	BHLHE40	15	0.000455024	x
226	IGFBP3	15	0.000455024	x
227	SAT1	10	0.000531497	x
228	AUTS2	7	0.000602437	x
229	DCDC2	7	0.000602437	x
230	TPBG	7	0.000602437	x
231	SLC5A6	7	0.000602437	x
232	RARG	7	0.000602437	x
233	ETV6	7	0.000602437	x
234	EXPH5	9	0.000673462	x
235	TCIM	12	0.000673462	x
236	MYOF	8	0.000733918	x
237	NEURL3	8	0.000733918	x
238	NEDD9	8	0.000733918	x
239	CD82	8	0.000733918	x
240	PROM2	15	0.000927118	x
241	F3	13	0.000932535	x
242	SORL1	10	0.000932535	x
243	SPINT1	13	0.000932535	x
244	EZR	10	0.000932535	x
245	GATA3	13	0.000932535	x
246	MPZL3	10	0.000932535	x
247	CHI3L2	10	0.000932535	x
248	IRF1	10	0.000932535	x
249	CREB3L1	12	0.0010387	x
250	LINC02009	6	0.00104072	x
251	C5orf46	6	0.00104072	x
252	NECTIN4	11	0.00104072	x
253	SIRPA	6	0.00104072	x
254	ERO1A	6	0.00104072	x
255	GSAP	6	0.00104072	x
256	GDF15	15	0.00125003	x
257	HSBP1L1	9	0.00125606	x
258	NPAS2	9	0.00125606	x
259	ERRFI1	9	0.00125606	x
260	ARRDC2	9	0.00125606	x
261	PLD2	5	0.00133842	x
262	BMP2	5	0.00133842	x
263	C1RL	5	0.00133842	x
264	PDXK	5	0.00133842	x
265	B3GNT3	5	0.00133842	x
266	RBM7	5	0.00133842	x
267	TMEM45A	5	0.00133842	x
268	CYP24A1	5	0.00133842	x
269	FGFBP1	5	0.00133842	x
270	AL591895.1	8	0.00149865	x
271	SPP1	8	0.00149865	x
272	PTP4A1	8	0.00149865	x
273	SELENBP1	8	0.00149865	x
274	WNT7B	8	0.00149865	x
275	FRAS1	8	0.00149865	x
276	PATJ	7	0.00150932	x
277	HK2	10	0.00150932	x
278	EDN2	7	0.00150932	x
279	MICALL2	7	0.00150932	x
280	RIN2	7	0.00150932	x
281	SPIB	11	0.0015647	x
282	KCNN4	15	0.00160964	x
283	F11R	13	0.0018764	x
284	SLC44A4	16	0.00219534	x
285	FCGBP	9	0.00220183	x
286	CX3CL1	12	0.00221611	x
287	KRTCAP3	12	0.00221611	x
288	DDIT4	11	0.00247016	x
289	NFKBIZ	10	0.0024972	x
290	CHL1	8	0.00295447	x
291	ZFP36L2	14	0.00295447	x
292	INPP5J	8	0.00295447	x
293	SDC2	8	0.00295447	x
294	IVNS1ABP	8	0.00295447	x
295	GNA15	6	0.00322678	x
296	IFNGR1	6	0.00322678	x
297	NFIB	6	0.00322678	x
298	SLC11A2	7	0.0034511	x
299	IFNGR2	7	0.0034511	x
300	SYNE2	7	0.0034511	x
301	MIDN	7	0.0034511	x
302	TF	7	0.0034511	x
303	MARCKS	7	0.0034511	x
304	CLEC3A	7	0.0034511	x
305	TFRC	9	0.00369566	x
306	KIAA1217	9	0.00369566	x
307	FHL2	13	0.00369566	x
308	SH2D3A	10	0.00387471	x
309	ARRDC3	10	0.00387471	x
310	TFF1	13	0.00517512	x
311	RAB20	5	0.00605989	x
312	GJB3	5	0.00605989	x
313	CTSB	10	0.00605989	x
314	CST6	5	0.00605989	x
315	GNPTAB	10	0.00605989	x
316	ARHGEF28	5	0.00605989	x
317	CDCP1	10	0.00605989	x
318	SERPINB1	9	0.00605989	x
319	DTX4	5	0.00605989	x
320	SLC35C1	5	0.00605989	x
321	ENC1	9	0.00605989	x
322	TNS3	5	0.00605989	x
323	SFN	15	0.00671355	x
324	SLC4A4	13	0.00693047	x
325	ESPN	7	0.00697127	x
326	DLG5	7	0.00697127	x
327	ADGRG6	6	0.00774642	x
328	SAA2	6	0.00774642	x
329	KLF6	6	0.00774642	x
330	MUC20	6	0.00774642	x
331	LLGL2	11	0.00774642	x
332	DEPP1	11	0.00774642	x
333	CTNND1	6	0.00774642	x
334	TP53I3	6	0.00774642	x
335	WEE1	6	0.00774642	x
336	C2orf54	4	0.00865016	x
337	MGAT4B	4	0.00865016	x
338	SLC34A2	4	0.00865016	x
339	PSME2	8	0.00865016	x
340	SMURF1	4	0.00865016	x
341	RELB	8	0.00865016	x
342	SLC43A2	4	0.00865016	x
343	ZMIZ2	4	0.00865016	x
344	ITGA2	10	0.00865016	x
345	TMEM178A	10	0.00865016	x
346	FUT2	4	0.00865016	x
347	PARP4	4	0.00865016	x
348	NFKB2	8	0.00865016	x
349	CXCL5	4	0.00865016	x
350	SPTSSB	12	0.00865016	x
351	ABHD11	10	0.00865016	x
352	RALGDS	7	0.0125445	x
353	IER5	7	0.0125445	x
354	EVA1C	7	0.0125445	x
355	TFAP2A	10	0.0125445	x
356	KIAA1522	10	0.0125445	x
357	PI15	10	0.0125445	x
358	KRT13	9	0.0140187	x
359	CNFN	9	0.0140187	x
360	SH3BP4	9	0.0140187	x
361	LGALS3	9	0.0140187	x
362	PABPC1L	8	0.014302	x
363	HLA-F	14	0.0147996	x
364	MAST4	6	0.0158671	x
365	FAT1	6	0.0158671	x
366	HS6ST1	6	0.0158671	x
367	PCDH8	6	0.0158671	x
368	TAPBP	6	0.0158671	x
369	B3GNT5	6	0.0158671	x
370	GALNT18	5	0.0161902	x
371	IFFO2	5	0.0161902	x
372	CLCF1	5	0.0161902	x
373	CHAC1	5	0.0161902	x
374	PISD	5	0.0161902	x
375	MMP10	5	0.0161902	x
376	FAM110C	5	0.0161902	x
377	HS3ST1	5	0.0161902	x
378	TUBA1C	5	0.0161902	x
379	KRT16	5	0.0161902	x
380	FMO2	5	0.0161902	x
381	CHI3L1	5	0.0161902	x
382	CLDN3	14	0.0183607	x
383	KRT18	13	0.0196017	x
384	MAL2	13	0.0196017	x
385	TFAP2C	9	0.0199396	x
386	SLC40A1	9	0.0199396	x
387	IER3	12	0.0199396	x
388	CEBPD	9	0.0199396	x
389	LYZ	15	0.0207102	x
390	SUSD4	8	0.0214614	x
391	TSPAN12	8	0.0214614	x
392	ITPR3	8	0.0214614	x
393	RASD1	10	0.0240365	x
394	HLA-DMA	13	0.0250877	x
395	FBP1	11	0.0258603	x
396	THSD4	11	0.0258603	x
397	FAAH2	11	0.0258603	x
398	PPP1R1B	12	0.0259958	x
399	ROBO1	6	0.0285605	x
400	UNC93B1	6	0.0285605	x
401	MAP3K1	6	0.0285605	x
402	PLCH2	9	0.0285605	x
403	MYO5C	9	0.0285605	x
404	MAFF	6	0.0285605	x
405	CELSR1	9	0.0285605	x
406	BSPRY	6	0.0285605	x
407	KLK11	14	0.0285605	x
408	IER2	8	0.0321445	x
409	LSR	10	0.0324698	x
410	TMEM123	4	0.0324825	x
411	TRAM1	4	0.0324825	x
412	USP54	7	0.0324825	x
413	HLA-DQB1	16	0.0324825	x
414	TRIM47	4	0.0324825	x
415	OSBPL10	4	0.0324825	x
416	DAB2IP	4	0.0324825	x
417	GPR87	7	0.0324825	x
418	STAC2	4	0.0324825	x
419	ADK	4	0.0324825	x
420	TBC1D2	7	0.0324825	x
421	WWC1	12	0.0325249	x
422	ADGRG1	11	0.0328558	x
423	IRX3	11	0.0328558	x
424	DMKN	11	0.0328558	x
425	TM7SF3	5	0.034547	x
426	TRIM2	5	0.034547	x
427	NFIL3	5	0.034547	x
428	CFI	5	0.034547	x
429	TTC7A	5	0.034547	x
430	B4GALT1	5	0.034547	x
431	TRIB1	9	0.038391	x
432	PTPN3	9	0.038391	x
433	ERBB3	12	0.0413508	x
434	ICAM1	11	0.0427146	x
435	RAB25	11	0.0427146	x
436	PRR15L	11	0.0427146	x
437	TAP1	8	0.045038	x
438	PDE8B	8	0.045038	x
439	TRPV4	6	0.0470375	x
440	TNFRSF10B	6	0.0470375	x
441	SECTM1	6	0.0470375	x
442	AMOT	6	0.0470375	x
443	TSPAN15	6	0.0470375	x
444	PLSCR1	6	0.0470375	x
445	SLC4A11	6	0.0470375	x
446	CITED4	6	0.0470375	x
447	NNMT	13	0.0470996	x
448	PPFIBP2	7	0.0482608	x
449	VAMP8	7	0.0482608	x
450	CLMN	7	0.0482608	x
451	OCIAD2	7	0.0482608	x
452	VSIG2	12	0.0512185
453	SHROOM1	11	0.0528542
454	CEACAM6	3	0.0528542
455	SYT12	3	0.0528542
456	MYL12B	3	0.0528542
457	SNCAIP	3	0.0528542
458	CAPN13	3	0.0528542
459	FOSL1	3	0.0528542
460	KDM7A	3	0.0528542
461	ARFGEF1	3	0.0528542
462	FAM102B	3	0.0528542
463	RNF19B	3	0.0528542
464	PLA2G4B	3	0.0528542
465	DGKH	3	0.0528542
466	FRMD4A	3	0.0528542
467	RAD51-AS1	3	0.0528542
468	PLAT	10	0.0529279
469	AL390719.2	10	0.0529279
470	SGPL1	5	0.0632813
471	DNAJC12	5	0.0632813
472	TAX1BP3	5	0.0632813
473	PARP12	5	0.0632813
474	ACVR1B	5	0.0632813
475	EYA2	5	0.0632813
476	HOTAIRM1	5	0.0632813
477	SLC6A14	5	0.0632813
478	FOS	11	0.0668787
479	DSP	10	0.0690969
480	SPINT2	13	0.0693411
481	MIR205HG	7	0.0693972
482	TGIF1	6	0.0726349
483	EVPL	6	0.0726349
484	ANXA1	6	0.0726349
485	RASGEF1B	4	0.0746694
486	HIVEP3	4	0.0746694
487	ZNF195	4	0.0746694
488	PARD6B	4	0.0746694
489	STX3	4	0.0746694
490	ZDHHC13	4	0.0746694
491	SLITRK5	4	0.0746694
492	PSTPIP2	4	0.0746694
493	MSLN	4	0.0746694
494	CAPN2	4	0.0746694
495	ODF2L	4	0.0746694
496	SCD5	4	0.0746694
497	NECTIN1	8	0.082028
498	DHCR24	11	0.0825648
499	SPINT1-AS1	9	0.0874604
500	MEGF6	9	0.0874604
501	MAGI1	7	0.0977587
502	BEX2	7	0.0977587
503	SERPINB5	7	0.0977587
504	NBEAL2	7	0.0977587
505	TSPAN13	11	0.103339
506	C3	16	0.103339
507	TTYH3	5	0.106276
508	RAPGEFL1	5	0.106276
509	PLLP	5	0.106276
510	GBP3	5	0.106276
511	PPP1R15A	5	0.106276
512	NAMPT	5	0.106276
513	PLEKHA7	5	0.106276
514	SH3YL1	6	0.107786
515	DEGS2	6	0.107786
516	CYP4B1	10	0.109072
517	NR4A2	8	0.109072
518	HLA-DRA	16	0.119625
519	CRNDE	11	0.12678
520	PRRG4	7	0.134536
521	CNKSR1	7	0.134536
522	PODXL	7	0.134536
523	FGFR2	7	0.134536
524	SMIM22	10	0.137205
525	COL17A1	10	0.137205
526	PLA2G2A	13	0.143777
527	TNFAIP3	8	0.144222
528	SGK1	9	0.144222
529	SQOR	8	0.144222
530	MIR4435-2HG	4	0.144549
531	PGM2L1	4	0.144549
532	ALDH2	4	0.144549
533	SLC2A1	4	0.144549
534	NFKBIE	4	0.144549
535	GLTP	4	0.144549
536	SLCO3A1	4	0.144549
537	ALPK1	4	0.144549
538	DAPK2	4	0.144549
539	SH3TC1	4	0.144549
540	NT5C2	4	0.144549
541	TSPAN14	4	0.144549
542	ANXA3	11	0.151255
543	WNK2	6	0.152885
544	AP1G2	6	0.152885
545	CMTM7	6	0.152885
546	PRRG2	6	0.152885
547	BCAR3	3	0.155658
548	FCER1A	3	0.155658
549	SIRT5	3	0.155658
550	WNT5B	5	0.155658
551	TTLL4	3	0.155658
552	SOX7	5	0.155658
553	CCNL2	3	0.155658
554	IL13RA1	3	0.155658
555	CASP3	3	0.155658
556	SNTB1	3	0.155658
557	LMO7	5	0.155658
558	IFITM10	3	0.155658
559	MPZL1	3	0.155658
560	MIA	3	0.155658
561	OAT	5	0.155658
562	SAV1	3	0.155658
563	ZFAND5	3	0.155658
564	DLG3	3	0.155658
565	YPEL3	3	0.155658
566	CADPS2	3	0.155658
567	LPCAT2	3	0.155658
568	CHFR	3	0.155658
569	FGD6	3	0.155658
570	LURAP1L	3	0.155658
571	HIF1A	3	0.155658
572	CHKA	5	0.155658
573	STAT6	3	0.155658
574	GALNT10	3	0.155658
575	CDH1	12	0.155658
576	FARP2	3	0.155658
577	TIPARP	3	0.155658
578	BCL6	3	0.155658
579	IFI44	5	0.155658
580	BEND7	3	0.155658
581	RASSF5	7	0.167772
582	LIPH	7	0.167772
583	TMC6	8	0.173586
584	CD74	18	0.173945
585	CD24	12	0.183009
586	CTSS	10	0.194117
587	LY6E	6	0.2053
588	PKP3	9	0.211973
589	FAM189A2	7	0.223494
590	SLC9A7	7	0.223494
591	RAP1GAP	8	0.223494
592	ADAM9	4	0.23208
593	ROBO3	5	0.23208
594	RNF24	4	0.23208
595	LYN	5	0.23208
596	PLXNB1	5	0.23208
597	HOXB3	4	0.23208
598	MOGS	4	0.23208
599	PXDC1	4	0.23208
600	GALE	4	0.23208
601	ALOX5	4	0.23208
602	ARHGAP12	4	0.23208
603	PLEK2	4	0.23208
604	BHLHE41	5	0.23208
605	RAP2B	4	0.23208
606	RPRD1B	4	0.23208
607	MAP2K3	4	0.23208
608	TTC22	4	0.23208
609	EGFR	5	0.23208
610	CCNL1	4	0.23208
611	ESRP2	9	0.255981
612	MVP	6	0.272356
613	SCGB1A1	6	0.272356
614	RAP1GAP2	6	0.272356
615	ANO9	6	0.272356
616	TRIM22	6	0.272356
617	TNK1	6	0.272356
618	FAM83H	8	0.273329
619	ANAPC4	2	0.279677
620	GATAD2A	2	0.279677
621	GATAD1	2	0.279677
622	ALDH3B1	2	0.279677
623	VGLL1	2	0.279677
624	TFG	2	0.279677
625	TUBB2B	2	0.279677
626	RBM22	2	0.279677
627	SLC44A2	2	0.279677
628	FAM149B1	2	0.279677
629	VPS13D	3	0.279677
630	URB1	2	0.279677
631	VPS33B	2	0.279677
632	IL1RN	3	0.279677
633	PIEZO1	3	0.279677
634	NUP43	2	0.279677
635	CCHCR1	2	0.279677
636	LDHA	2	0.279677
637	GDPD5	2	0.279677
638	AREG	3	0.279677
639	ANXA4	2	0.279677
640	AP002807.1	2	0.279677
641	ARAP3	2	0.279677
642	PTPN2	3	0.279677
643	GGT7	3	0.279677
644	CARHSP1	3	0.279677
645	RNF186	2	0.279677
646	SLC35B3	2	0.279677
647	DIMT1	2	0.279677
648	ANKRD50	2	0.279677
649	FBXO46	3	0.279677
650	TC2N	9	0.279677
651	IRF3	2	0.279677
652	SAA4	2	0.279677
653	BBC3	3	0.279677
654	PLAUR	3	0.279677
655	PDE4A	3	0.279677
656	POR	2	0.279677
657	PLBD1	2	0.279677
658	PAN2	2	0.279677
659	BCL2L11	2	0.279677
660	SAMD12	2	0.279677
661	CIAPIN1	2	0.279677
662	HEXD	2	0.279677
663	SPSB3	2	0.279677
664	ITGAV	2	0.279677
665	ITGB3BP	2	0.279677
666	REEP4	2	0.279677
667	TNKS1BP1	3	0.279677
668	STT3B	3	0.279677
669	SYNJ2	3	0.279677
670	HLA-DOA	7	0.279677
671	CDK18	3	0.279677
672	TMPRSS3	2	0.279677
673	BRD8	2	0.279677
674	HNMT	3	0.279677
675	PLEKHG3	3	0.279677
676	HNRNPA1L2	2	0.279677
677	RHBDF1	2	0.279677
678	SKAP2	2	0.279677
679	IRAK2	2	0.279677
680	PPP1R26	3	0.279677
681	PGBD2	2	0.279677
682	TTC31	2	0.279677
683	SLC7A5	3	0.279677
684	LAD1	7	0.279677
685	SIK1B	2	0.279677
686	ARNTL2	2	0.279677
687	PIP5K1A	3	0.279677
688	FUT3	2	0.279677
689	PSME4	3	0.279677
690	EXOSC8	2	0.279677
691	TLR5	3	0.279677
692	SLC9A8	3	0.279677
693	TAMM41	2	0.279677
694	TM9SF4	2	0.279677
695	TSPAN3	2	0.279677
696	PRR15	3	0.279677
697	PRPF38A	2	0.279677
698	SH3BP5-AS1	2	0.279677
699	CPSF7	2	0.279677
700	PRKAB1	3	0.279677
701	OSMR	3	0.279677
702	GRAMD2B	3	0.279677
703	GRAMD4	3	0.279677
704	COX19	3	0.279677
705	COMMD2	2	0.279677
706	COL10A1	3	0.279677
707	FAM3C	2	0.279677
708	DEPTOR	2	0.279677
709	FAM129B	2	0.279677
710	ZNF443	2	0.279677
711	NEK6	2	0.279677
712	NIT1	2	0.279677
713	MED24	2	0.279677
714	NAB2	3	0.279677
715	MROH7	2	0.279677
716	NCAPD2	2	0.279677
717	ZC3H8	2	0.279677
718	METTL17	2	0.279677
719	NAB1	2	0.279677
720	ZDHHC16	2	0.279677
721	MAT2A	3	0.279677
722	LPL	2	0.279677
723	NCCRP1	2	0.279677
724	ZNHIT6	2	0.279677
725	LRRC27	2	0.279677
726	ADORA2B	2	0.279677
727	NFX1	2	0.279677
728	AC005306.1	2	0.279677
729	AC004918.1	2	0.279677
730	SRGAP3	5	0.280368
731	CD47	5	0.280368
732	NEIL1	5	0.280368
733	DSC3	8	0.289376
734	ATP8B1	8	0.289376
735	RASSF7	8	0.289376
736	SLC22A23	8	0.289376
737	KRT14	8	0.289376
738	EPCAM	12	0.293397
739	DENND2D	7	0.304059
740	PGGHG	7	0.304059
741	CIITA	7	0.304059
742	KIF12	7	0.304059
743	CGN	7	0.304059
744	WNK4	7	0.304059
745	MCF2L	7	0.304059
746	HOOK2	6	0.30494
747	SLC16A5	4	0.306423
748	LIPA	4	0.306423
749	TSPAN6	4	0.306423
750	FARP1	4	0.306423
751	ZNF334	4	0.306423
752	LAPTM4B	4	0.306423
753	ATAT1	4	0.306423
754	MB	9	0.31507
755	RORC	9	0.31507
756	IRF6	10	0.332384
757	RNF144B	8	0.350299
758	GALNT3	8	0.350299
759	XBP1	9	0.376403
760	ARHGEF5	5	0.376403
761	CDKN1A	7	0.376403
762	TSC22D1	5	0.376403
763	CDK3	5	0.376403
764	SIX4	5	0.376403
765	SATB1	7	0.376403
766	KLF10	5	0.376403
767	FGGY	5	0.376403
768	SLC14A1	12	0.386054
769	CPT1B	6	0.390113
770	LNX2	4	0.44585
771	CD2AP	4	0.44585
772	RAB11FIP4	4	0.44585
773	RCC2	4	0.44585
774	CCL18	4	0.44585
775	DUSP2	9	0.44585
776	GMNN	9	0.44585
777	BAIAP2L1	9	0.44585
778	HOXA-AS2	4	0.44585
779	LAMB1	4	0.44585
780	KLF4	4	0.44585
781	UCHL3	4	0.44585
782	OVOL2	7	0.461843
783	CDC42EP4	3	0.465185
784	CCND1	3	0.465185
785	METTL7A	3	0.465185
786	GTF2IRD1	3	0.465185
787	BID	3	0.465185
788	MMP15	3	0.465185
789	TRAFD1	3	0.465185
790	TXNDC12	3	0.465185
791	REC8	3	0.465185
792	BCAP29	3	0.465185
793	ZSCAN9	3	0.465185
794	DTX3L	3	0.465185
795	TMCO4	3	0.465185
796	PLA2G16	3	0.465185
797	CYB561D1	3	0.465185
798	ITGA6	6	0.4828
799	PYCARD	6	0.4828
800	GRTP1	6	0.4828
801	SEMA3F	6	0.4828
802	PITX1	5	0.484958
803	NOXA1	5	0.484958
804	LAMA5	5	0.484958
805	PSMB8	5	0.484958
806	ENOSF1	5	0.484958
807	DSG2	9	0.512191
808	LGALS9	7	0.55087
809	RAB17	7	0.55087
810	TMEM125	8	0.587733
811	CAPG	8	0.587733
812	SERPINF2	4	0.599284
813	DTX2	4	0.599284
814	CEMIP2	6	0.599284
815	SLC25A29	4	0.599284
816	TTC9	4	0.599284
817	CCDC88C	6	0.599284
818	LINC01001	4	0.599284
819	TMC4	9	0.599284
820	CSF1	4	0.599284
821	EHD4	4	0.599284
822	EPB41L4A	4	0.599284
823	CPA6	4	0.599284
824	LINC01315	4	0.599284
825	RET	4	0.599284
826	ABCC5	4	0.599284
827	CYP4X1	4	0.599284
828	SULT1A3	2	0.600648
829	ZNF888	5	0.600648
830	NADSYN1	2	0.600648
831	NSUN4	2	0.600648
832	LINC00174	2	0.600648
833	AXIN2	2	0.600648
834	APOC2	2	0.600648
835	S100A10	5	0.600648
836	GPCPD1	2	0.600648
837	MOB3B	2	0.600648
838	TRAK1	2	0.600648
839	CGRRF1	2	0.600648
840	FAM49A	2	0.600648
841	ECHDC1	2	0.600648
842	TMEM159	2	0.600648
843	NRAS	2	0.600648
844	ERN2	2	0.600648
845	TPST2	2	0.600648
846	SMIM3	2	0.600648
847	DLL1	2	0.600648
848	PLEKHF1	2	0.600648
849	ZNF44	2	0.600648
850	APBB3	2	0.600648
851	TRIM16	2	0.600648
852	PRXL2B	2	0.600648
853	DHX16	2	0.600648
854	BAHD1	2	0.600648
855	RABL2B	2	0.600648
856	CLCA4	2	0.600648
857	PER2	2	0.600648
858	ATL2	2	0.600648
859	MXD1	2	0.600648
860	BRPF3	2	0.600648
861	SDS	2	0.600648
862	MAATS1	2	0.600648
863	LPIN3	2	0.600648
864	GATA6	2	0.600648
865	HAMP	2	0.600648
866	RNF170	2	0.600648
867	SETDB1	2	0.600648
868	NEAT1	5	0.600648
869	PPP1R10	2	0.600648
870	ZDHHC24	2	0.600648
871	RELCH	2	0.600648
872	AL157392.3	2	0.600648
873	CCDC186	2	0.600648
874	AL390728.6	2	0.600648
875	ASRGL1	5	0.600648
876	SP6	2	0.600648
877	BIRC2	2	0.600648
878	SLC31A2	2	0.600648
879	CNTROB	2	0.600648
880	PPRC1	2	0.600648
881	GTPBP2	2	0.600648
882	CASP9	2	0.600648
883	SPATA18	2	0.600648
884	LRRC8B	5	0.600648
885	AKR1C1	2	0.600648
886	SLC43A3	2	0.600648
887	WDR73	2	0.600648
888	FAM206A	2	0.600648
889	STARD5	2	0.600648
890	MIR222HG	2	0.600648
891	INPP1	2	0.600648
892	ZNF385A	2	0.600648
893	TRIP4	2	0.600648
894	NAV2	2	0.600648
895	TMEM259	2	0.600648
896	UTP3	2	0.600648
897	MAT2B	2	0.600648
898	ATMIN	2	0.600648
899	R3HCC1L	2	0.600648
900	SMAD3	2	0.600648
901	ZNF839	2	0.600648
902	ATP13A3	2	0.600648
903	FAM213B	2	0.600648
904	DNASE1L1	2	0.600648
905	SLC25A25	2	0.600648
906	C15orf48	10	0.621674
907	PDLIM1	8	0.62464
908	COLCA1	8	0.62464
909	LZTS3	3	0.633303
910	VANGL2	3	0.633303
911	CBWD5	3	0.633303
912	PTK7	3	0.633303
913	AMY2B	3	0.633303
914	NXF1	3	0.633303
915	RBBP8	3	0.633303
916	MUC13	3	0.633303
917	TRIB2	3	0.633303
918	CBWD1	3	0.633303
919	OTULIN	3	0.633303
920	FAM102A	3	0.633303
921	TRIM38	3	0.633303
922	HSPA1A	3	0.633303
923	ZNF83	3	0.633303
924	WNT5A	3	0.633303
925	TOB1	3	0.633303
926	PIGA	3	0.633303
927	PKP2	3	0.633303
928	BPGM	3	0.633303
929	CFAP44	3	0.633303
930	LINC01106	3	0.633303
931	AJUBA	3	0.633303
932	HLA-DRB1	14	0.633303
933	TMEM184A	6	0.648484
934	CYP3A5	6	0.648484
935	MYO6	6	0.648484
936	HLA-A	10	0.692935
937	TMEM30B	7	0.695449
938	FAM83F	7	0.695449
939	CASZ1	5	0.697644
940	IGSF9	5	0.697644
941	GSDMD	5	0.697644
942	DUSP16	5	0.697644
943	DTNB	5	0.697644
944	DAPK1	4	0.708301
945	PAPLN	4	0.708301
946	SLC26A2	4	0.708301
947	CDK6	4	0.708301
948	NLRP2	4	0.708301
949	TKFC	4	0.708301
950	TMEM54	4	0.708301
951	BARX2	4	0.708301
952	SCCPDH	6	0.776076
953	ARHGAP8	6	0.776076
954	ARHGEF38	6	0.776076
955	HLA-DQA1	9	0.804031
956	PSCA	7	0.809396
957	FOSB	7	0.809396
958	PSMB9	7	0.809396
959	EGR1	8	0.814424
960	LTBP2	5	0.855044
961	PGC	5	0.855044
962	TMEM173	5	0.855044
963	MYO5B	5	0.855044
964	FBXO34	3	0.869004
965	RAB24	3	0.869004
966	HES4	3	0.869004
967	LAMA3	3	0.869004
968	NAPEPLD	3	0.869004
969	CARD10	3	0.869004
970	MGME1	3	0.869004
971	ALAS1	3	0.869004
972	GGA2	3	0.869004
973	CDC42BPG	3	0.869004
974	SHMT1	3	0.869004
975	ANK3	3	0.869004
976	TMEM9B	3	0.869004
977	LRRC42	3	0.869004
978	RTN4RL1	3	0.869004
979	PFKFB3	3	0.869004
980	ACAD10	3	0.869004
981	SEMA4A	3	0.869004
982	RNF44	3	0.869004
983	ARVCF	3	0.869004
984	ABHD12	3	0.869004
985	AL354836.1	3	0.869004
986	PKP4	3	0.869004
987	MOV10	3	0.869004
988	B4GALNT3	3	0.869004
989	AL021707.6	3	0.869004
990	PCBP1-AS1	1	0.879287
991	CAMSAP3	6	0.879287
992	MALL	7	0.879287
993	CAPN1	1	0.879287
994	TMEM91	2	0.879287
995	CAMTA1	1	0.879287
996	JUN	4	0.879287
997	FRMD8	1	0.879287
998	KANSL3	1	0.879287
999	FRYL	1	0.879287
1000	BTN3A2	3	0.879287
1001	YTHDF2	1	0.879287
1002	DELE1	1	0.879287
1003	DNTTIP1	1	0.879287
1004	SH3GL1	1	0.879287
1005	JUND	2	0.879287
1006	SLC25A25-AS1	2	0.879287
1007	THUMPD3	1	0.879287
1008	YWHAH	1	0.879287
1009	FRG1	1	0.879287
1010	FRS3	1	0.879287
1011	FREM1	1	0.879287
1012	BRPF1	1	0.879287
1013	MGAM	1	0.879287
1014	JUNB	8	0.879287
1015	GATC	1	0.879287
1016	BRICD5	1	0.879287
1017	GCA	2	0.879287
1018	GCC2	1	0.879287
1019	IL11RA	1	0.879287
1020	IL10RB	2	0.879287
1021	AC007996.1	1	0.879287
1022	THAP1	1	0.879287
1023	IKZF2	3	0.879287
1024	DRAM2	1	0.879287
1025	PHF1	1	0.879287
1026	MRE11	1	0.879287
1027	SFSWAP	1	0.879287
1028	DDX39A	1	0.879287
1029	CAST	1	0.879287
1030	FOXI1	1	0.879287
1031	RASEF	7	0.879287
1032	CAT	1	0.879287
1033	DDX27	1	0.879287
1034	BMP3	2	0.879287
1035	KCNJ15	2	0.879287
1036	THBS3	1	0.879287
1037	CARS2	1	0.879287
1038	THEM4	2	0.879287
1039	RASAL1	1	0.879287
1040	TMEM99	2	0.879287
1041	TMOD3	2	0.879287
1042	CAPN7	1	0.879287
1043	METTL14	1	0.879287
1044	IL1RL1	1	0.879287
1045	TMPRSS11A	1	0.879287
1046	METTL23	1	0.879287
1047	TMPRSS4	2	0.879287
1048	KAZN	1	0.879287
1049	ZNF687	1	0.879287
1050	SGMS2	4	0.879287
1051	IL1B	2	0.879287
1052	TMX1	1	0.879287
1053	PYCR2	1	0.879287
1054	DPP9	1	0.879287
1055	RARA	2	0.879287
1056	PGS1	2	0.879287
1057	CARMIL1	2	0.879287
1058	YLPM1	1	0.879287
1059	MUC16	1	0.879287
1060	DPP3	4	0.879287
1061	TMEM51-AS1	1	0.879287
1062	DIAPH1	2	0.879287
1063	TMEM50B	1	0.879287
1064	TMEM132C	1	0.879287
1065	AC010331.1	1	0.879287
1066	C22orf46	1	0.879287
1067	TMEM139	1	0.879287
1068	DLG1	1	0.879287
1069	ACY3	1	0.879287
1070	SLC16A11	2	0.879287
1071	IRX2	4	0.879287
1072	TM6SF1	1	0.879287
1073	MST1	3	0.879287
1074	DLGAP1-AS1	2	0.879287
1075	DLGAP1-AS3	1	0.879287
1076	TMEM160	1	0.879287
1077	DHRS13	6	0.879287
1078	PDE7B	1	0.879287
1079	SIX1	3	0.879287
1080	DLK2	6	0.879287
1081	SIRT7	2	0.879287
1082	GALNT6	1	0.879287
1083	MADD	1	0.879287
1084	ZBTB46	1	0.879287
1085	MSI2	3	0.879287
1086	SIMC1	1	0.879287
1087	C8orf76	2	0.879287
1088	INTS4	2	0.879287
1089	C5orf56	1	0.879287
1090	IKBKB	1	0.879287
1091	C5orf15	2	0.879287
1092	SLC12A7	1	0.879287
1093	GALC	1	0.879287
1094	DHX38	1	0.879287
1095	GAK	1	0.879287
1096	TMCO6	1	0.879287
1097	C6orf132	4	0.879287
1098	C4orf19	1	0.879287
1099	DHX34	2	0.879287
1100	C6orf62	1	0.879287
1101	PDK1	1	0.879287
1102	TMCC1	1	0.879287
1103	NDFIP2	5	0.879287
1104	DHX30	1	0.879287
1105	RAB32	1	0.879287
1106	IQGAP1	1	0.879287
1107	DIS3L2	1	0.879287
1108	IQGAP2	3	0.879287
1109	ADAM17	1	0.879287
1110	INTS3	1	0.879287
1111	SIM1	1	0.879287
1112	TMEM189	1	0.879287
1113	TLR2	2	0.879287
1114	C14orf180	1	0.879287
1115	C14orf132	1	0.879287
1116	MFSD4A	2	0.879287
1117	DNAJC2	1	0.879287
1118	TMEM260	2	0.879287
1119	JAG2	6	0.879287
1120	FTSJ1	1	0.879287
1121	PEX2	1	0.879287
1122	C10orf99	1	0.879287
1123	FTH1	1	0.879287
1124	CALCA	1	0.879287
1125	TIMM29	1	0.879287
1126	CALML5	1	0.879287
1127	SLC13A2	1	0.879287
1128	MUC12	4	0.879287
1129	TMEM39A	1	0.879287
1130	SLC25A10	5	0.879287
1131	PCF11	1	0.879287
1132	PYROXD2	2	0.879287
1133	AC009118.3	1	0.879287
1134	JDP2	1	0.879287
1135	AC009283.1	1	0.879287
1136	CAD	1	0.879287
1137	R3HDM4	1	0.879287
1138	MAGOH	2	0.879287
1139	SLC18B1	2	0.879287
1140	TLR1	1	0.879287
1141	SIGMAR1	1	0.879287
1142	METTL5	1	0.879287
1143	TMEM208	1	0.879287
1144	M6PR	1	0.879287
1145	GALT	1	0.879287
1146	TMEM216	1	0.879287
1147	PCP4L1	2	0.879287
1148	TLE6	1	0.879287
1149	IL4R	2	0.879287
1150	SHOC2	1	0.879287
1151	TLE2	2	0.879287
1152	TMEM238L	1	0.879287
1153	MST1R	1	0.879287
1154	INO80	1	0.879287
1155	ACTR5	1	0.879287
1156	TJP2	3	0.879287
1157	MFSD2A	2	0.879287
1158	SLC1A6	1	0.879287
1159	DNAJB9	1	0.879287
1160	CACNB3	1	0.879287
1161	TLE3	2	0.879287
1162	DICER1	1	0.879287
1163	MMD	1	0.879287
1164	DDX21	1	0.879287
1165	HGS	1	0.879287
1166	POLD3	1	0.879287
1167	POLB	3	0.879287
1168	PRPF18	1	0.879287
1169	CHMP1B	1	0.879287
1170	POGLUT1	1	0.879287
1171	MYLIP	1	0.879287
1172	GPD2	3	0.879287
1173	NAA40	2	0.879287
1174	MARK3	1	0.879287
1175	ZNF212	2	0.879287
1176	PRPF4	1	0.879287
1177	ZNF211	2	0.879287
1178	CHEK1	1	0.879287
1179	MARVELD2	5	0.879287
1180	CHDH	5	0.879287
1181	POLG	1	0.879287
1182	AC103702.2	1	0.879287
1183	CPEB4	1	0.879287
1184	POP4	1	0.879287
1185	GPRC5B	2	0.879287
1186	CPNE1	1	0.879287
1187	GPR180	1	0.879287
1188	MYNN	1	0.879287
1189	HEXIM1	1	0.879287
1190	CHTOP	1	0.879287
1191	PRLR	1	0.879287
1192	GPR146	1	0.879287
1193	CHST15	2	0.879287
1194	SNHG12	3	0.879287
1195	CRADD	1	0.879287
1196	SNHG11	1	0.879287
1197	SNHG20	1	0.879287
1198	PRPF40B	1	0.879287
1199	CHD7	2	0.879287
1200	GPC1	3	0.879287
1201	CSRNP2	1	0.879287
1202	ZNF140	3	0.879287
1203	GNL1	1	0.879287
1204	CST2	2	0.879287
1205	CEP170B	2	0.879287
1206	ZNF429	1	0.879287
1207	PRUNE1	1	0.879287
1208	CSTA	6	0.879287
1209	SUGP2	2	0.879287
1210	VTN	1	0.879287
1211	SULT2B1	6	0.879287
1212	HMGA1	2	0.879287
1213	HMGCL	2	0.879287
1214	CELSR2	3	0.879287
1215	GNE	2	0.879287
1216	STX4	1	0.879287
1217	PRSS12	1	0.879287
1218	PLXNB2	1	0.879287
1219	HINFP	1	0.879287
1220	CROT	3	0.879287
1221	GPATCH3	1	0.879287
1222	MDC1	1	0.879287
1223	STK19	1	0.879287
1224	STK24	1	0.879287
1225	PRR16	3	0.879287
1226	MARF1	1	0.879287
1227	PRR5	1	0.879287
1228	PNISR	1	0.879287
1229	AC107464.3	1	0.879287
1230	CFH	5	0.879287
1231	GOLT1B	1	0.879287
1232	AC108047.1	1	0.879287
1233	PMAIP1	1	0.879287
1234	MATN1-AS1	1	0.879287
1235	AC116667.1	1	0.879287
1236	PORCN	1	0.879287
1237	MATN4	1	0.879287
1238	AC092821.3	1	0.879287
1239	SPPL2A	1	0.879287
1240	COMTD1	2	0.879287
1241	AC093249.6	1	0.879287
1242	PRDM16	1	0.879287
1243	SOX13	1	0.879287
1244	COMP	7	0.879287
1245	CMYA5	3	0.879287
1246	PRDM4	1	0.879287
1247	H3F3B	1	0.879287
1248	SOWAHC	1	0.879287
1249	H6PD	1	0.879287
1250	CMTM4	6	0.879287
1251	PPIP5K2	1	0.879287
1252	PRDM16-DT	1	0.879287
1253	PPIP5K1	2	0.879287
1254	COMMD8	1	0.879287
1255	SPIRE2	4	0.879287
1256	PPP2R5B	1	0.879287
1257	PPP4C	1	0.879287
1258	GSTP1	9	0.879287
1259	GTF2IRD2	2	0.879287
1260	PPP4R1	1	0.879287
1261	GTF3C3	1	0.879287
1262	SOX4	2	0.879287
1263	PPP6R1	1	0.879287
1264	GSTA2	1	0.879287
1265	SPG7	1	0.879287
1266	PQLC1	1	0.879287
1267	SPACA6	1	0.879287
1268	PRAM1	1	0.879287
1269	SP1	1	0.879287
1270	COA6-AS1	1	0.879287
1271	COQ10A	1	0.879287
1272	HAGLR	1	0.879287
1273	CLYBL	1	0.879287
1274	SRPK1	2	0.879287
1275	GRAMD2A	1	0.879287
1276	GRAMD1B	1	0.879287
1277	SNX13	1	0.879287
1278	POU5F1	2	0.879287
1279	SNX1	1	0.879287
1280	ZNF33B	1	0.879287
1281	POU2F3	1	0.879287
1282	ZNF347	1	0.879287
1283	GPT	1	0.879287
1284	MYO19	2	0.879287
1285	CLDN15	1	0.879287
1286	CPB1	2	0.879287
1287	CPD	3	0.879287
1288	MYO1E	3	0.879287
1289	CLIC3	2	0.879287
1290	MBD2	1	0.879287
1291	CLIC6	1	0.879287
1292	SRA1	1	0.879287
1293	HARS2	1	0.879287
1294	SOCS6	1	0.879287
1295	SRC	2	0.879287
1296	MCM3AP	1	0.879287
1297	SRD5A3	3	0.879287
1298	HAUS7	1	0.879287
1299	HAUS8	1	0.879287
1300	PPFIBP1	1	0.879287
1301	MBD6	2	0.879287
1302	CLK4	2	0.879287
1303	CLK2	3	0.879287
1304	ZNF33A	2	0.879287
1305	SRI	2	0.879287
1306	CLINT1	1	0.879287
1307	SS18	1	0.879287
1308	CELF6	1	0.879287
1309	PLK2	3	0.879287
1310	SMARCD1	1	0.879287
1311	AC020659.1	1	0.879287
1312	ZFHX3	1	0.879287
1313	MAP2K6	2	0.879287
1314	RASGEF1A	1	0.879287
1315	SLC3A1	2	0.879287
1316	PTP4A2	1	0.879287
1317	SLC44A1	1	0.879287
1318	SLC38A7	1	0.879287
1319	CCDC9B	2	0.879287
1320	SLC37A3	2	0.879287
1321	DAP	2	0.879287
1322	ZDHHC6	2	0.879287
1323	TDG	1	0.879287
1324	PTPN23	1	0.879287
1325	PIK3C2G	1	0.879287
1326	GGCX	2	0.879287
1327	HUNK	1	0.879287
1328	SLC44A3	4	0.879287
1329	CYB5D1	1	0.879287
1330	HSF2	1	0.879287
1331	HSPA14	1	0.879287
1332	TBC1D22B	2	0.879287
1333	ZNF513	2	0.879287
1334	CD109	1	0.879287
1335	TBRG1	2	0.879287
1336	PJA1	1	0.879287
1337	PITPNM3	1	0.879287
1338	TBC1D9B	1	0.879287
1339	SLC48A1	1	0.879287
1340	CCS	1	0.879287
1341	PIP5KL1	1	0.879287
1342	CCNT1	1	0.879287
1343	GLB1	1	0.879287
1344	IFI35	2	0.879287
1345	GGA3	1	0.879287
1346	TEAD3	2	0.879287
1347	TFAP2B	1	0.879287
1348	MUC5B	1	0.879287
1349	MUC5AC	1	0.879287
1350	SLC28A3	1	0.879287
1351	TFIP11	1	0.879287
1352	PHKA2	3	0.879287
1353	MANBA	1	0.879287
1354	AC015813.1	1	0.879287
1355	GCNT4	1	0.879287
1356	METAP1	2	0.879287
1357	CBFB	1	0.879287
1358	GCN1	1	0.879287
1359	GCLM	2	0.879287
1360	DDX19B	1	0.879287
1361	NCK1	1	0.879287
1362	SLC30A1	2	0.879287
1363	CCDC12	1	0.879287
1364	ZNF564	1	0.879287
1365	GGA1	2	0.879287
1366	DBNL	1	0.879287
1367	DBR1	1	0.879287
1368	AC016831.1	1	0.879287
1369	GFOD1	1	0.879287
1370	CCDC24	2	0.879287
1371	PIAS4	1	0.879287
1372	ZNF561	2	0.879287
1373	CCDC18-AS1	1	0.879287
1374	IFT172	2	0.879287
1375	PIAS1	1	0.879287
1376	ZDHHC2	4	0.879287
1377	IFT88	1	0.879287
1378	TEPSIN	1	0.879287
1379	PHYKPL	1	0.879287
1380	GLIDR	1	0.879287
1381	TARBP2	2	0.879287
1382	ZFP91	1	0.879287
1383	HSD17B11	1	0.879287
1384	HOOK1	4	0.879287
1385	MAPK8	2	0.879287
1386	CDK2AP2	1	0.879287
1387	ZMYND15	1	0.879287
1388	AC034236.2	1	0.879287
1389	CDK2	1	0.879287
1390	PLEKHG7	1	0.879287
1391	CDK12	1	0.879287
1392	HOXA3	1	0.879287
1393	HOXA4	1	0.879287
1394	CTSE	1	0.879287
1395	GMEB1	1	0.879287
1396	AC133552.5	1	0.879287
1397	SYNGR1	2	0.879287
1398	CDIP1	1	0.879287
1399	CDK8	1	0.879287
1400	PLEKHH3	2	0.879287
1401	HNRNPH2	1	0.879287
1402	HMGN1	2	0.879287
1403	CTCF	1	0.879287
1404	AC119673.2	1	0.879287
1405	SMAGP	2	0.879287
1406	CEACAM21	1	0.879287
1407	SUSD2	2	0.879287
1408	PLEKHN1	1	0.879287
1409	AC127502.2	1	0.879287
1410	NAGS	1	0.879287
1411	SLX1A	1	0.879287
1412	HNRNPA2B1	1	0.879287
1413	MDN1	1	0.879287
1414	CDKN2B	2	0.879287
1415	SVEP1	1	0.879287
1416	HNRNPH1	1	0.879287
1417	SLFN5	3	0.879287
1418	DDX23	1	0.879287
1419	PLEKHA4	1	0.879287
1420	AC027130.1	1	0.879287
1421	NAT10	1	0.879287
1422	TAF11	1	0.879287
1423	AC022395.1	1	0.879287
1424	MAP3K8	2	0.879287
1425	PLAAT3	1	0.879287
1426	CD59	2	0.879287
1427	TADA2A	1	0.879287
1428	CD58	1	0.879287
1429	PLA2G5	1	0.879287
1430	TAF8	1	0.879287
1431	CXXC1	1	0.879287
1432	NATD1	1	0.879287
1433	GLIS3	1	0.879287
1434	ZFYVE19	1	0.879287
1435	CD55	4	0.879287
1436	CD9	6	0.879287
1437	SLC9A1	1	0.879287
1438	HPS6	1	0.879287
1439	GMDS	4	0.879287
1440	PSMD14	1	0.879287
1441	AC027031.2	1	0.879287
1442	CU639417.4	1	0.879287
1443	AC026471.4	1	0.879287
1444	CUL9	1	0.879287
1445	CWF19L1	1	0.879287
1446	PSME1	2	0.879287
1447	HOXD3	1	0.879287
1448	HOXD4	1	0.879287
1449	CDC26	1	0.879287
1450	PLCD1	1	0.879287
1451	CX3CR1	1	0.879287
1452	PLCB3	1	0.879287
1453	GLS2	1	0.879287
1454	CDH16	1	0.879287
1455	CYSLTR2	1	0.879287
1456	GTF2F2	1	0.879287
1457	TRAF3IP2	2	0.879287
1458	OXR1	1	0.879287
1459	NFRKB	1	0.879287
1460	ANAPC1	1	0.879287
1461	ATXN2L	2	0.879287
1462	FAM222B	1	0.879287
1463	AKAP8	1	0.879287
1464	AMT	1	0.879287
1465	LINC00313	1	0.879287
1466	AKAP9	1	0.879287
1467	OBSL1	1	0.879287
1468	TREM2	2	0.879287
1469	NPIPB4	1	0.879287
1470	TTF1	1	0.879287
1471	AC005165.1	1	0.879287
1472	OBSCN	4	0.879287
1473	MPLKIP	1	0.879287
1474	NPIPA1	1	0.879287
1475	USP46	2	0.879287
1476	TTC4	1	0.879287
1477	TRIM13	2	0.879287
1478	USP44	1	0.879287
1479	NELFA	1	0.879287
1480	OTUD4	1	0.879287
1481	KLF16	2	0.879287
1482	LINC00511	2	0.879287
1483	TRIM4	1	0.879287
1484	USP40	1	0.879287
1485	FBXO7	1	0.879287
1486	ELMO3	6	0.879287
1487	EDDM3A	1	0.879287
1488	TRIM35	1	0.879287
1489	UGDH	6	0.879287
1490	EEPD1	1	0.879287
1491	ZNF777	1	0.879287
1492	LINC00472	1	0.879287
1493	EEF2K	1	0.879287
1494	KIT	1	0.879287
1495	NINL	2	0.879287
1496	AKAP17A	2	0.879287
1497	TRIM31	1	0.879287
1498	KLF3	2	0.879287
1499	TTI2	1	0.879287
1500	FKBP14	1	0.879287
1501	RNASEL	1	0.879287
1502	WBP1L	1	0.879287
1503	RBM19	2	0.879287
1504	FLOT1	1	0.879287
1505	AP1M2	8	0.879287
1506	RRNAD1	1	0.879287
1507	MIER2	1	0.879287
1508	NHLRC4	1	0.879287
1509	FAM214A	1	0.879287
1510	AEBP2	1	0.879287
1511	VAMP4	1	0.879287
1512	ADTRP	1	0.879287
1513	BAG3	2	0.879287
1514	SEPTIN8	1	0.879287
1515	LINC01948	1	0.879287
1516	AP3D1	1	0.879287
1517	ARHGEF10L	2	0.879287
1518	LRATD2	2	0.879287
1519	NIPAL1	2	0.879287
1520	WIPF2	1	0.879287
1521	FLII	1	0.879287
1522	UTP20	1	0.879287
1523	MOB1A	1	0.879287
1524	ZNF830	1	0.879287
1525	WDR34	2	0.879287
1526	AP003498.2	2	0.879287
1527	EPHX3	1	0.879287
1528	MLH3	1	0.879287
1529	KIF16B	1	0.879287
1530	S100A13	4	0.879287
1531	NT5C3B	1	0.879287
1532	AFF1	1	0.879287
1533	ZNF90	1	0.879287
1534	UTP6	1	0.879287
1535	TRAF6	1	0.879287
1536	NHS	1	0.879287
1537	RHPN2	8	0.879287
1538	FANCE	1	0.879287
1539	AMBRA1	1	0.879287
1540	RBM39	1	0.879287
1541	UBE2L6	3	0.879287
1542	ETV3	1	0.879287
1543	EFHD2	3	0.879287
1544	TSEN2	1	0.879287
1545	SDCBP2	2	0.879287
1546	SDCCAG8	1	0.879287
1547	RTP4	2	0.879287
1548	ANXA13	1	0.879287
1549	ZNRF2	2	0.879287
1550	NFE2L3	2	0.879287
1551	ANKRD65	1	0.879287
1552	NRARP	2	0.879287
1553	SCNN1G	4	0.879287
1554	FEM1B	1	0.879287
1555	ARPC5L	1	0.879287
1556	FAM57A	3	0.879287
1557	KMT2E	1	0.879287
1558	REXO2	4	0.879287
1559	FAM83A	1	0.879287
1560	KMT2B	1	0.879287
1561	FCSK	1	0.879287
1562	LINC00960	1	0.879287
1563	NRF1	1	0.879287
1564	OLR1	1	0.879287
1565	ANO8	1	0.879287
1566	ARX	2	0.879287
1567	ASAP1	1	0.879287
1568	ASAP2	2	0.879287
1569	KRT6A	1	0.879287
1570	NEURL4	1	0.879287
1571	EIF4A3	1	0.879287
1572	AGR3	3	0.879287
1573	SDR39U1	1	0.879287
1574	ERLIN1	1	0.879287
1575	ASCC3	1	0.879287
1576	UNG	3	0.879287
1577	AGPAT3	2	0.879287
1578	SCPEP1	3	0.879287
1579	NRG2	1	0.879287
1580	LINC00893	2	0.879287
1581	TSHZ2	1	0.879287
1582	ARRDC1	4	0.879287
1583	WHAMM	1	0.879287
1584	WDR86	2	0.879287
1585	TRPM5	1	0.879287
1586	ZNRF1	1	0.879287
1587	OGFR	1	0.879287
1588	ANKRA2	1	0.879287
1589	ANKH	5	0.879287
1590	ANKFY1	2	0.879287
1591	RSRP1	2	0.879287
1592	RSRC2	1	0.879287
1593	LINC01320	1	0.879287
1594	ANGPTL4	4	0.879287
1595	USP31	2	0.879287
1596	SECISBP2	1	0.879287
1597	RILP	1	0.879287
1598	NFKB1	1	0.879287
1599	KLHDC4	1	0.879287
1600	OSTF1	2	0.879287
1601	MIGA2	1	0.879287
1602	KLHDC1	1	0.879287
1603	TRIM66	2	0.879287
1604	RWDD4	1	0.879287
1605	RLF	1	0.879287
1606	ESRRA	2	0.879287
1607	LINC01159	1	0.879287
1608	TRNP1	1	0.879287
1609	RECQL5	1	0.879287
1610	TRMT9B	1	0.879287
1611	FAM49B	3	0.879287
1612	ERCC6	1	0.879287
1613	AGER	1	0.879287
1614	ANXA9	1	0.879287
1615	ATP11C	1	0.879287
1616	ORMDL1	1	0.879287
1617	LINC00839	1	0.879287
1618	AJAP1	1	0.879287
1619	ARNTL	1	0.879287
1620	RIT1	2	0.879287
1621	UROS	1	0.879287
1622	ERCC5	2	0.879287
1623	TSTD1	7	0.879287
1624	ATP1B3	2	0.879287
1625	ABCC1	2	0.879287
1626	WRNIP1	3	0.879287
1627	TUBA4A	3	0.879287
1628	LRIG2	1	0.879287
1629	RNF214	1	0.879287
1630	LGALS4	1	0.879287
1631	RNPEPL1	1	0.879287
1632	FNBP1L	5	0.879287
1633	AL138756.1	1	0.879287
1634	ADPRHL2	1	0.879287
1635	RNPS1	1	0.879287
1636	RNF183	1	0.879287
1637	LUZP1	1	0.879287
1638	AL590560.3	1	0.879287
1639	MMP12	1	0.879287
1640	AL139089.1	1	0.879287
1641	PANK2	1	0.879287
1642	NMNAT1	1	0.879287
1643	PANTR1	1	0.879287
1644	BCL2	2	0.879287
1645	APOBEC3F	1	0.879287
1646	BCL2L1	1	0.879287
1647	NUP85	1	0.879287
1648	TP53BP2	2	0.879287
1649	BIK	8	0.879287
1650	VGLL4	1	0.879287
1651	PALM3	1	0.879287
1652	RGS1	8	0.879287
1653	NUDCD3	1	0.879287
1654	VWA5B2	1	0.879287
1655	LIPG	1	0.879287
1656	SEZ6L	1	0.879287
1657	RBBP6	1	0.879287
1658	XPO4	2	0.879287
1659	SAP130	1	0.879287
1660	BCAS3	1	0.879287
1661	TP53I13	1	0.879287
1662	RHOBTB2	1	0.879287
1663	DUOX1	6	0.879287
1664	TNRC6C-AS1	2	0.879287
1665	ADSSL1	1	0.879287
1666	NME6	1	0.879287
1667	DUSP8	2	0.879287
1668	WDR55	1	0.879287
1669	FNTB	1	0.879287
1670	LTN1	1	0.879287
1671	FAM160B2	1	0.879287
1672	TOE1	1	0.879287
1673	SESN2	1	0.879287
1674	TOMM34	2	0.879287
1675	TOGARAM1	1	0.879287
1676	XRCC1	1	0.879287
1677	VWA8	1	0.879287
1678	AL391684.1	1	0.879287
1679	FOLR1	2	0.879287
1680	ARFGAP1	2	0.879287
1681	APOL2	1	0.879287
1682	FBP2	1	0.879287
1683	VPS37B	2	0.879287
1684	ABO	4	0.879287
1685	VPS53	1	0.879287
1686	FBRS	1	0.879287
1687	FAHD2A	1	0.879287
1688	A4GALT	2	0.879287
1689	FAIM	2	0.879287
1690	ZXDC	2	0.879287
1691	ENKD1	1	0.879287
1692	RHCG	2	0.879287
1693	ZNF746	2	0.879287
1694	RHOBTB3	1	0.879287
1695	MLYCD	1	0.879287
1696	LMNA	5	0.879287
1697	ZNF740	1	0.879287
1698	ABRACL	3	0.879287
1699	APOL6	2	0.879287
1700	AAK1	2	0.879287
1701	PAPPA	1	0.879287
1702	APOL1	5	0.879287
1703	DUS3L	1	0.879287
1704	SERPINB3	1	0.879287
1705	ABR	1	0.879287
1706	VCPKMT	1	0.879287
1707	LIG1	2	0.879287
1708	RHBG	1	0.879287
1709	SF3B4	2	0.879287
1710	RHBDL2	1	0.879287
1711	EPB41L1	1	0.879287
1712	LY6D	2	0.879287
1713	NUDT5	2	0.879287
1714	LRP5L	2	0.879287
1715	ZSCAN32	1	0.879287
1716	VTA1	1	0.879287
1717	ZNF836	1	0.879287
1718	SF1	1	0.879287
1719	UBAP2	1	0.879287
1720	EPB41L3	1	0.879287
1721	RBBP7	1	0.879287
1722	LHX1	1	0.879287
1723	RGL2	4	0.879287
1724	LIAS	1	0.879287
1725	LINC02532	1	0.879287
1726	TYK2	2	0.879287
1727	SF3A1	1	0.879287
1728	NUAK1	1	0.879287
1729	ABCA5	2	0.879287
1730	VAV3	2	0.879287
1731	TUBGCP4	1	0.879287
1732	APBB2	1	0.879287
1733	KIAA0753	1	0.879287
1734	TUBGCP2	1	0.879287
1735	RNF43	6	0.879287
1736	NKIRAS2	1	0.879287
1737	SBNO1-AS1	1	0.879287
1738	ARHGAP18	1	0.879287
1739	SCAND1	1	0.879287
1740	ENO1	1	0.879287
1741	A2ML1	1	0.879287
1742	AL161668.3	1	0.879287
1743	TP63	8	0.879287
1744	DSG3	1	0.879287
1745	MID1	2	0.879287
1746	SERPINA3	4	0.879287
1747	RPH3AL	2	0.879287
1748	RBBP9	1	0.879287
1749	PAFAH2	2	0.879287
1750	VEZT	1	0.879287
1751	LEFTY1	1	0.879287
1752	KHNYN	2	0.879287
1753	ZSWIM6	2	0.879287
1754	TUFT1	4	0.879287
1755	BLOC1S2	3	0.879287
1756	KHDC4	2	0.879287
1757	EAPP	1	0.879287
1758	BBIP1	1	0.879287
1759	MOCOS	1	0.879287
1760	ADSS	1	0.879287
1761	TNKS	1	0.879287
1762	ESRP1	7	0.905289
1763	ARPC1B	6	0.939427
1764	ST6GALNAC1	6	0.939427
1765	CDS1	6	0.939427
1766	SLC22A5	4	0.946088
1767	ARFGAP3	4	0.946088
1768	LGR4	4	0.946088
1769	MEIS2	4	0.946088
1770	CCNO	4	0.946088
1771	MMP9	5	0.956467
1772	FXYD3	8	0.958729
1773	HLA-B	8	0.958729
1774	RHCE	0	1
1775	RIN3	1	1
1776	MYBPH	0	1
1777	RIPK1	0	1
1778	PSAT1	0	1
1779	PRXL2A	0	1
1780	RINT1	0	1
1781	PSD3	0	1
1782	MYCL	2	1
1783	PSAP	0	1
1784	PSD4	2	1
1785	PSEN2	0	1
1786	MYCBP	1	1
1787	RIMS4	0	1
1788	MNAT1	0	1
1789	RIOX2	1	1
1790	PSKH1	0	1
1791	MYCN	0	1
1792	MYC	2	1
1793	RIOK2	0	1
1794	RHBDL1	1	1
1795	PSEN1	0	1
1796	RIN1	1	1
1797	PSENEN	1	1
1798	MYCT1	0	1
1799	MYCBP2	0	1
1800	PSMD10	0	1
1801	RHEX	1	1
1802	PSME3	0	1
1803	MNX1-AS1	0	1
1804	MOAP1	0	1
1805	RICTOR	0	1
1806	PSMD7	0	1
1807	PSMD6	0	1
1808	PSMB8-AS1	0	1
1809	RIC8B	0	1
1810	PSMD5	0	1
1811	RIC8A	0	1
1812	PSMD3	0	1
1813	MYH6	0	1
1814	RIC3	1	1
1815	RHPN1	3	1
1816	PSMD12	0	1
1817	RHOF	0	1
1818	MOB1B	0	1
1819	PSMD11	0	1
1820	RHOG	0	1
1821	RHOT2	1	1
1822	MOB2	0	1
1823	PSMC1	0	1
1824	MYH3	0	1
1825	MYH2	0	1
1826	PSMC3IP	0	1
1827	MOB3A	0	1
1828	PSMC5	0	1
1829	RHOH	0	1
1830	MOB4	0	1
1831	RHOQ	0	1
1832	RHOJ	0	1
1833	RHOU	1	1
1834	PSMA2	1	1
1835	RIDA	0	1
1836	MNX1	0	1
1837	MYD88	1	1
1838	PSMA4	0	1
1839	RIMS2	0	1
1840	RIMS1	0	1
1841	RIMKLA	0	1
1842	RIMBP2	0	1
1843	PSMA5	0	1
1844	MND1	0	1
1845	MYDGF	0	1
1846	RILPL2	1	1
1847	RILPL1	0	1
1848	MYEF2	1	1
1849	PSMA6	0	1
1850	MYH7	0	1
1851	PSMD8	0	1
1852	PSMB1	0	1
1853	PSMB2	0	1
1854	RHEBL1	0	1
1855	MYF6	0	1
1856	RIIAD1	0	1
1857	RHNO1	1	1
1858	RHOB	2	1
1859	PSMB5	0	1
1860	PSMB6	0	1
1861	RHOBTB1	1	1
1862	PSMD9	1	1
1863	PSMB7	0	1
1864	MOGAT2	0	1
1865	MNDA	1	1
1866	MYH11	1	1
1867	PSMB10	1	1
1868	RASGRP1	0	1
1869	PRPF3	0	1
1870	PRTG	0	1
1871	RNF128	1	1
1872	RNF13	0	1
1873	PRICKLE2	0	1
1874	RNF135	0	1
1875	PRICKLE1	0	1
1876	MMP2	0	1
1877	RNF139	0	1
1878	PRF1	0	1
1879	RNF139-AS1	0	1
1880	RNF14	0	1
1881	RNF141	0	1
1882	MMP19	0	1
1883	PREX2	0	1
1884	RNF144A	0	1
1885	PREX1	0	1
1886	PREP	0	1
1887	PRELP	1	1
1888	RNF146	0	1
1889	RNF149	0	1
1890	PRELID3B	0	1
1891	RNF150	0	1
1892	PRIM1	0	1
1893	PRIM2	1	1
1894	MYO1G	0	1
1895	MYO1F	1	1
1896	PRKAG2-AS1	1	1
1897	PRKAG2	1	1
1898	RND1	2	1
1899	PRKACB	0	1
1900	RND3	2	1
1901	PRKACA	0	1
1902	RNF10	0	1
1903	RNF103	0	1
1904	RNF112	0	1
1905	MYO1D	0	1
1906	PRELID3A	0	1
1907	RNF115	0	1
1908	RNF121	0	1
1909	RNF122	0	1
1910	MMP24	0	1
1911	PRKAA1	1	1
1912	RNF123	0	1
1913	PRIMPOL	0	1
1914	MMP23B	0	1
1915	PRIMA1	0	1
1916	RNF125	0	1
1917	RNF126	0	1
1918	PRKAA2	0	1
1919	PRKAR1A	0	1
1920	PREB	0	1
1921	PRDX5	0	1
1922	RNF208	0	1
1923	RNF212	0	1
1924	PRAG1	1	1
1925	PRAF2	0	1
1926	PRAC2	0	1
1927	PRAC1	4	1
1928	PQLC2	0	1
1929	PPTC7	0	1
1930	RNF213	1	1
1931	PPT1	0	1
1932	RNF215	0	1
1933	PPP6R2	0	1
1934	RNF220	0	1
1935	PPP4R3A	0	1
1936	RNF227	0	1
1937	PPP4R2	0	1
1938	MMEL1	1	1
1939	RNF34	1	1
1940	RNF39	3	1
1941	PPP3CC	0	1
1942	PPP3CB-AS1	1	1
1943	PRAME	0	1
1944	MYO9B	0	1
1945	MYO7B	0	1
1946	PRB2	0	1
1947	RNF152	1	1
1948	MMP14	3	1
1949	RNF157	1	1
1950	RNF165	1	1
1951	PRDX4	0	1
1952	PRDX3	0	1
1953	RNF166	0	1
1954	PRDX2	0	1
1955	PRDX1	0	1
1956	PRDM8	0	1
1957	PRDX6	0	1
1958	PRDM6	0	1
1959	RNF187	0	1
1960	PRDM15	0	1
1961	RNF19A	0	1
1962	MMP11	1	1
1963	PRDM1	0	1
1964	RNF20	0	1
1965	PRCP	1	1
1966	PRC1	0	1
1967	MMP1	0	1
1968	MYO7A	0	1
1969	RNF185	0	1
1970	PRKAR1B	0	1
1971	PRKAR2B	0	1
1972	PRKCA	0	1
1973	PRR7	0	1
1974	PRR5L	0	1
1975	RIPOR2	0	1
1976	RIPPLY2	0	1
1977	PRR4	0	1
1978	PRR36	0	1
1979	RIPPLY3	0	1
1980	PRR34-AS1	1	1
1981	PRR3	0	1
1982	PRR29	0	1
1983	PRR22	0	1
1984	RITA1	0	1
1985	MYL3	0	1
1986	PRR14L	1	1
1987	MYL5	0	1
1988	MMP28	1	1
1989	RLIM	0	1
1990	RLN1	0	1
1991	RLN2	0	1
1992	MYL6	0	1
1993	RMC1	0	1
1994	PRRC1	0	1
1995	RIPOR1	0	1
1996	MMRN1	0	1
1997	PRRC2A	0	1
1998	PRSS8	3	1
[truncated: 9,879 more rows]

## Sheet: Immune
	gene	over-expressed in (out of 38 region-containing samples)	adjusted p-value (Fishers exact test)	region-specific marker
0	CXCR4	34	6.84043e-30	x
1	TRBC2	32	7.8653e-28	x
2	LIMD2	27	6.56799e-27	x
3	IL7R	28	2.29431e-26	x
4	CD3E	25	1.15891e-25	x
5	CD52	30	4.22859e-25	x
6	TRBC1	28	5.10161e-25	x
7	LTB	28	5.10161e-25	x
8	PTPRC	29	5.10161e-25	x
9	CD37	25	1.45293e-24	x
10	GMFG	26	6.45356e-24	x
11	TRAC	27	1.04694e-23	x
12	CD3D	25	1.45491e-23	x
13	LSP1	28	1.5418e-22	x
14	GPSM3	24	2.88103e-22	x
15	HLA-DQB1	33	2.8932e-22	x
16	ACAP1	22	4.17183e-22	x
17	TBC1D10C	23	4.229e-22	x
18	CORO1A	29	5.92952e-22	x
19	COTL1	25	5.94797e-22	x
20	ARHGAP4	24	1.78004e-21	x
21	CD2	23	4.14433e-21	x
22	CD48	21	5.92979e-21	x
23	IL16	21	5.92979e-21	x
24	CCL19	26	1.19261e-20	x
25	ETS1	25	1.26892e-20	x
26	ARHGAP45	25	1.26892e-20	x
27	RAC2	23	2.70377e-20	x
28	ITGB2	28	2.75464e-20	x
29	CCL5	26	3.73589e-20	x
30	CD53	24	4.52041e-20	x
31	ARHGDIB	28	6.95934e-20	x
32	ARHGEF1	20	7.46165e-20	x
33	TMC8	20	7.46165e-20	x
34	KCNAB2	20	7.46165e-20	x
35	CD6	20	7.46165e-20	x
36	AKNA	21	8.05945e-20	x
37	SPOCK2	23	1.25517e-19	x
38	IL10RA	23	1.25517e-19	x
39	NCF1	24	1.68286e-19	x
40	MPEG1	22	3.46764e-19	x
41	HLA-DQA1	27	3.96836e-19	x
42	FYB1	23	6.10612e-19	x
43	FMNL1	19	1.04081e-18	x
44	ITGAL	19	1.04081e-18	x
45	CD27	19	1.04081e-18	x
46	RASAL3	20	1.13966e-18	x
47	HLA-DRA	32	1.6001e-18	x
48	IL32	28	1.86869e-18	x
49	LYZ	29	2.43127e-18	x
50	LAPTM5	28	4.18832e-18	x
51	HCST	23	9.59118e-18	x
52	STK10	18	1.47018e-17	x
53	PSTPIP1	18	1.47018e-17	x
54	ARHGAP9	18	1.47018e-17	x
55	NLRC5	19	1.48609e-17	x
56	PLEK	19	1.48609e-17	x
57	FERMT3	19	1.48609e-17	x
58	CD4	19	1.48609e-17	x
59	CST7	19	1.48609e-17	x
60	LCK	19	1.48609e-17	x
61	HCLS1	22	1.2929e-16	x
62	MAP4K1	17	1.99694e-16	x
63	ZAP70	17	1.99694e-16	x
64	LGALS2	17	1.99694e-16	x
65	SMAP2	18	2.10167e-16	x
66	EVI2B	18	2.10167e-16	x
67	JAML	18	2.10167e-16	x
68	BTG1	18	2.10167e-16	x
69	WIPF1	22	4.09832e-16	x
70	MYO1F	19	8.80663e-16	x
71	SRGN	28	1.07635e-15	x
72	IL2RG	20	1.50668e-15	x
73	PREX1	18	1.84942e-15	x
74	CD247	16	2.51387e-15	x
75	KLRB1	16	2.51387e-15	x
76	TCF7	16	2.51387e-15	x
77	SASH3	16	2.51387e-15	x
78	CCDC88B	16	2.51387e-15	x
79	GZMK	17	2.71476e-15	x
80	IKZF1	17	2.71476e-15	x
81	HLA-DPB1	26	3.37302e-15	x
82	CD74	32	4.43136e-15	x
83	CTSS	23	5.17901e-15	x
84	JAK3	20	5.31993e-15	x
85	HLA-DRB1	30	6.6225e-15	x
86	HLA-DPA1	28	1.07353e-14	x
87	TMSB4X	24	1.24562e-14	x
88	CD79A	17	2.18416e-14	x
89	SPI1	17	2.18416e-14	x
90	RGS1	23	2.92832e-14	x
91	AC004687.1	15	3.05609e-14	x
92	TRAF3IP3	15	3.05609e-14	x
93	PLCB2	15	3.05609e-14	x
94	NCKAP1L	15	3.05609e-14	x
95	ISG20	18	4.88574e-14	x
96	CD7	17	1.27108e-13	x
97	FXYD5	23	1.40153e-13	x
98	HLA-DMB	22	1.40153e-13	x
99	IGHM	22	1.40153e-13	x
100	NKG7	16	2.64919e-13	x
101	CD79B	14	3.76351e-13	x
102	MS4A1	14	3.76351e-13	x
103	CYTIP	14	3.76351e-13	x
104	FGD3	14	3.76351e-13	x
105	PIP4K2A	14	3.76351e-13	x
106	PIK3CD	14	3.76351e-13	x
107	PTPN7	14	3.76351e-13	x
108	SLA	15	3.95214e-13	x
109	CCR7	15	3.95214e-13	x
110	TMSB10	20	4.30054e-13	x
111	CD69	16	1.40687e-12	x
112	IRF8	16	1.40687e-12	x
113	CCL4	18	2.24797e-12	x
114	GPR183	18	2.24797e-12	x
115	PTPN6	15	2.93019e-12	x
116	SELPLG	15	2.93019e-12	x
117	FYN	15	2.93019e-12	x
118	HLA-F	23	4.34374e-12	x
119	LAT	13	4.36726e-12	x
120	THEMIS2	13	4.36726e-12	x
121	CD8A	13	4.36726e-12	x
122	SELL	13	4.36726e-12	x
123	WDFY4	13	4.36726e-12	x
124	APOE	19	4.36726e-12	x
125	GZMA	13	4.36726e-12	x
126	INPP5D	17	7.15107e-12	x
127	TYROBP	20	1.39387e-11	x
128	STK17B	15	1.49291e-11	x
129	TNFRSF1B	15	1.49291e-11	x
130	UCP2	18	1.70967e-11	x
131	CD68	19	2.62274e-11	x
132	CYTH4	14	3.10075e-11	x
133	ARHGAP30	14	3.10075e-11	x
134	SH3BGRL3	14	3.10075e-11	x
135	LCP2	14	3.10075e-11	x
136	ITGAX	14	3.10075e-11	x
137	ARPC1B	18	4.28241e-11	x
138	SLAMF8	13	4.87437e-11	x
139	MYO1G	13	4.87437e-11	x
140	EVI2A	13	4.87437e-11	x
141	IKZF3	12	4.87437e-11	x
142	RNF166	12	4.87437e-11	x
143	FCMR	13	4.87437e-11	x
144	CD3G	12	4.87437e-11	x
145	RUNX3	12	4.87437e-11	x
146	SAMHD1	16	6.82118e-11	x
147	MMP9	16	6.82118e-11	x
148	CYBA	22	1.20362e-10	x
149	HLA-DMA	21	1.77454e-10	x
150	ATP2A3	16	2.0457e-10	x
151	CIITA	16	2.0457e-10	x
152	ADA2	13	3.20487e-10	x
153	PIK3IP1	13	3.20487e-10	x
154	CXCL9	13	3.20487e-10	x
155	RHOF	11	5.2858e-10	x
156	SEPT1	11	5.2858e-10	x
157	LY86	11	5.2858e-10	x
158	PARVG	11	5.2858e-10	x
159	ADCY7	11	5.2858e-10	x
160	PLA2G2D	11	5.2858e-10	x
161	CLEC2D	12	5.2858e-10	x
162	KIAA1551	11	5.2858e-10	x
163	WAS	11	5.2858e-10	x
164	ARRB2	12	5.2858e-10	x
165	BLK	11	5.2858e-10	x
166	FGL2	15	6.32014e-10	x
167	TYMP	19	9.37448e-10	x
168	C1QC	19	9.37448e-10	x
169	C3	25	1.11311e-09	x
170	MS4A6A	16	1.33083e-09	x
171	C1QA	21	1.61866e-09	x
172	LST1	15	1.78209e-09	x
173	DEF6	15	1.78209e-09	x
174	CTSC	17	1.82635e-09	x
175	AIF1	17	1.82635e-09	x
176	BIRC3	20	2.40103e-09	x
177	RASGRP2	16	3.11425e-09	x
178	PPP1R18	15	4.65469e-09	x
179	DOCK8	11	5.35903e-09	x
180	ITGB7	11	5.35903e-09	x
181	TNFRSF25	11	5.35903e-09	x
182	BCL11B	10	5.39965e-09	x
183	SIT1	10	5.39965e-09	x
184	CD5	10	5.39965e-09	x
185	DENND1C	10	5.39965e-09	x
186	ITGB2-AS1	10	5.39965e-09	x
187	FGD2	10	5.39965e-09	x
188	CD96	10	5.39965e-09	x
189	BIN2	10	5.39965e-09	x
190	RCSD1	10	5.39965e-09	x
191	APBB1IP	10	5.39965e-09	x
192	S1PR4	10	5.39965e-09	x
193	ARHGAP25	10	5.39965e-09	x
194	SLAMF7	10	5.39965e-09	x
195	TNFAIP3	15	1.05925e-08	x
196	CYBB	12	1.27749e-08	x
197	DUSP2	18	1.27749e-08	x
198	RASSF4	12	1.27749e-08	x
199	STK17A	12	1.27749e-08	x
200	LAIR1	12	1.27749e-08	x
201	TMEM176B	15	2.40047e-08	x
202	CCL21	16	2.86558e-08	x
203	HLA-DOA	14	3.6487e-08	x
204	SLCO2B1	12	4.64946e-08	x
205	SPN	10	5.1714e-08	x
206	POU2AF1	10	5.1714e-08	x
207	CORO7	9	5.62498e-08	x
208	VPREB3	9	5.62498e-08	x
209	NCF4	9	5.62498e-08	x
210	DOK2	9	5.62498e-08	x
211	CCL22	9	5.62498e-08	x
212	TAGAP	9	5.62498e-08	x
213	DOCK2	9	5.62498e-08	x
214	DOCK10	9	5.62498e-08	x
215	CD22	9	5.62498e-08	x
216	CD84	9	5.62498e-08	x
217	C1QB	19	7.46131e-08	x
218	CPVL	11	1.15851e-07	x
219	HLA-B	18	1.88007e-07	x
220	CSF1R	15	2.02845e-07	x
221	HLA-DRB5	15	2.02845e-07	x
222	FCER1G	15	2.02845e-07	x
223	CXCL13	10	2.6262e-07	x
224	RIPOR2	10	2.6262e-07	x
225	CLSTN3	10	2.6262e-07	x
226	APOC1	13	2.73291e-07	x
227	ACP5	13	2.73291e-07	x
228	TMC6	14	3.66415e-07	x
229	PSMB9	15	3.80293e-07	x
230	PSMB8-AS1	9	4.75045e-07	x
231	JCHAIN	18	4.75045e-07	x
232	ICAM3	9	4.75045e-07	x
233	ANKRD44	9	4.75045e-07	x
234	AOAH	9	4.75045e-07	x
235	PIM2	9	4.75045e-07	x
236	GMIP	9	4.75045e-07	x
237	MARCH1	8	5.28509e-07	x
238	GBP5	8	5.28509e-07	x
239	PPP1R16B	8	5.28509e-07	x
240	VAV1	8	5.28509e-07	x
241	FAM78A	8	5.28509e-07	x
242	RHOH	8	5.28509e-07	x
243	TIGIT	8	5.28509e-07	x
244	SH3KBP1	8	5.28509e-07	x
245	RGS19	8	5.28509e-07	x
246	IL2RB	8	5.28509e-07	x
247	UNC13D	8	5.28509e-07	x
248	HCK	8	5.28509e-07	x
249	GRAP	8	5.28509e-07	x
250	CD19	8	5.28509e-07	x
251	FCGR2B	8	5.28509e-07	x
252	SAMSN1	8	5.28509e-07	x
253	SNX20	8	5.28509e-07	x
254	CTSW	8	5.28509e-07	x
255	CARD11	8	5.28509e-07	x
256	PRF1	8	5.28509e-07	x
257	PRKCB	8	5.28509e-07	x
258	LINC00926	8	5.28509e-07	x
259	IGKC	21	5.77618e-07	x
260	LGALS9	14	6.4871e-07	x
261	SIPA1	12	8.00902e-07	x
262	ARL4C	12	8.00902e-07	x
263	IGHG1	17	1.65062e-06	x
264	ALOX5AP	9	2.13876e-06	x
265	RNASE6	9	2.13876e-06	x
266	RHBDF2	9	2.13876e-06	x
267	SPIB	13	2.2798e-06	x
268	MSN	13	2.2798e-06	x
269	SLC15A3	10	2.84535e-06	x
270	CRIP1	12	3.89766e-06	x
271	HLA-DQA2	8	4.1398e-06	x
272	SEMA4D	8	4.1398e-06	x
273	CALHM6	8	4.1398e-06	x
274	RELT	7	5.12704e-06	x
275	TNFRSF13C	7	5.12704e-06	x
276	AC008105.3	7	5.12704e-06	x
277	KLHL6	7	5.12704e-06	x
278	CSF2RB	7	5.12704e-06	x
279	CXCR3	7	5.12704e-06	x
280	IGSF6	7	5.12704e-06	x
281	FAM30A	7	5.12704e-06	x
282	GZMB	7	5.12704e-06	x
283	FCRLA	7	5.12704e-06	x
284	SYK	7	5.12704e-06	x
285	SEPT6	7	5.12704e-06	x
286	CLEC2B	7	5.12704e-06	x
287	GZMM	7	5.12704e-06	x
288	SH2D1A	7	5.12704e-06	x
289	SUSD3	7	5.12704e-06	x
290	GIMAP1	9	7.18819e-06	x
291	GIMAP7	9	7.18819e-06	x
292	TNFRSF4	9	7.18819e-06	x
293	GIMAP4	12	7.32622e-06	x
294	TMEM176A	11	1.21213e-05	x
295	LYL1	8	1.76391e-05	x
296	DGKA	10	1.76477e-05	x
297	HAPLN3	9	2.11755e-05	x
298	RASSF5	11	2.458e-05	x
299	CLEC10A	7	3.52792e-05	x
300	GNLY	7	3.52792e-05	x
301	SERPINB9	7	3.52792e-05	x
302	CARMIL2	7	3.52792e-05	x
303	P2RY8	7	3.52792e-05	x
304	TNFRSF18	7	3.52792e-05	x
305	SKAP1	7	3.52792e-05	x
306	TRAF1	7	3.52792e-05	x
307	TNFSF13B	7	3.52792e-05	x
308	FMNL3	7	3.52792e-05	x
309	ADAM28	7	3.52792e-05	x
310	IGHA1	17	3.54313e-05	x
311	ITK	6	4.73154e-05	x
312	CCR5	6	4.73154e-05	x
313	LEPROTL1	6	4.73154e-05	x
314	IL18	6	4.73154e-05	x
315	P2RX5	6	4.73154e-05	x
316	ADAM19	6	4.73154e-05	x
317	PDCD1	6	4.73154e-05	x
318	CD300A	6	4.73154e-05	x
319	HVCN1	6	4.73154e-05	x
320	MCUB	6	4.73154e-05	x
321	FCRL3	6	4.73154e-05	x
322	ARHGAP15	6	4.73154e-05	x
323	LINC00861	6	4.73154e-05	x
324	GPRIN3	6	4.73154e-05	x
325	CLIC2	6	4.73154e-05	x
326	ZNF831	6	4.73154e-05	x
327	SLAMF6	6	4.73154e-05	x
328	LINC01871	6	4.73154e-05	x
329	POU2F2	6	4.73154e-05	x
330	ST8SIA4	6	4.73154e-05	x
331	ADAM8	9	4.90543e-05	x
332	FSCN1	8	5.27591e-05	x
333	SAP25	8	5.27591e-05	x
334	IFI16	13	5.62348e-05	x
335	IGHG3	16	7.98807e-05	x
336	HLA-A	16	7.98807e-05	x
337	CELF2	9	0.000110685	x
338	FLI1	9	0.000110685	x
339	CTSZ	7	0.000131524	x
340	BTN3A1	7	0.000131524	x
341	MFNG	7	0.000131524	x
342	CD83	7	0.000131524	x
343	EHD1	7	0.000131524	x
344	PGGHG	11	0.000135129	x
345	DENND2D	11	0.000135129	x
346	CAPG	13	0.000135504	x
347	CCND3	8	0.000139805	x
348	IGLC2	16	0.000211305	x
349	VCAM1	11	0.000227921	x
350	LILRB4	6	0.000278201	x
351	C3AR1	6	0.000278201	x
352	BATF	6	0.000278201	x
353	PITPNM1	6	0.000278201	x
354	SH3BP1	6	0.000278201	x
355	RGS14	6	0.000278201	x
356	LPXN	6	0.000278201	x
357	CDC42SE2	6	0.000278201	x
358	IL18BP	6	0.000278201	x
359	RUBCNL	6	0.000278201	x
360	PLXNC1	6	0.000278201	x
361	LY75	6	0.000278201	x
362	ICAM1	13	0.000297512	x
363	ABCA7	8	0.000318903	x
364	ADGRE5	8	0.000318903	x
365	PTK2B	7	0.000378776	x
366	SIGLEC10	5	0.000405444	x
367	ZC3H12D	5	0.000405444	x
368	TCL1A	5	0.000405444	x
369	CD8B	5	0.000405444	x
370	HLA-DOB	5	0.000405444	x
371	LY96	5	0.000405444	x
372	LY9	5	0.000405444	x
373	PCED1B-AS1	5	0.000405444	x
374	ITGA4	5	0.000405444	x
375	SH2D2A	5	0.000405444	x
376	GPR132	5	0.000405444	x
377	LINC01781	5	0.000405444	x
378	HMOX1	5	0.000405444	x
379	VOPP1	5	0.000405444	x
380	CSF2RA	5	0.000405444	x
381	STAT4	5	0.000405444	x
382	SCIMP	5	0.000405444	x
383	GZMH	5	0.000405444	x
384	SEPTIN1	5	0.000405444	x
385	FCN1	5	0.000405444	x
386	CCR6	5	0.000405444	x
387	C1orf162	5	0.000405444	x
388	IFI27L2	10	0.000405444	x
389	SP140	5	0.000405444	x
390	AL365361.1	5	0.000405444	x
391	PARP15	5	0.000405444	x
392	NLRC3	5	0.000405444	x
393	C16orf54	5	0.000405444	x
394	ARHGEF6	5	0.000405444	x
395	TRPV2	6	0.000915904	x
396	CXCL10	6	0.000915904	x
397	FGR	6	0.000915904	x
398	APOBEC3G	6	0.000915904	x
399	CYFIP2	6	0.000915904	x
400	BCL2A1	6	0.000915904	x
401	PLAC8	6	0.000915904	x
402	GIMAP2	6	0.000915904	x
403	RASSF2	6	0.000915904	x
404	MICAL1	8	0.00121626	x
405	PLEKHO1	10	0.00166032	x
406	TNFAIP8	7	0.00188041	x
407	PAPLN	7	0.00188041	x
408	GBP1	7	0.00188041	x
409	CASP1	7	0.00188041	x
410	GBP4	7	0.00188041	x
411	CSK	5	0.00206697	x
412	MNDA	5	0.00206697	x
413	TACC3	5	0.00206697	x
414	MIAT	5	0.00206697	x
415	IDO1	5	0.00206697	x
416	LRMP	5	0.00206697	x
417	IGHD	5	0.00206697	x
418	SOCS1	5	0.00206697	x
419	IL4I1	5	0.00206697	x
420	SIGLEC1	5	0.00206697	x
421	PCED1B	5	0.00206697	x
422	ERAP2	5	0.00206697	x
423	PLD4	5	0.00206697	x
424	BATF3	5	0.00206697	x
425	PIK3AP1	5	0.00206697	x
426	ABI3	5	0.00206697	x
427	RELB	8	0.00211715	x
428	CD163	6	0.00237113	x
429	NFATC2	6	0.00237113	x
430	LCP1	9	0.00312131	x
431	RAB37	4	0.00335051	x
432	PAX5	4	0.00335051	x
433	CR2	4	0.00335051	x
434	LIME1	4	0.00335051	x
435	CHST11	4	0.00335051	x
436	CD72	4	0.00335051	x
437	ADAMDEC1	4	0.00335051	x
438	MAFB	4	0.00335051	x
439	PYHIN1	4	0.00335051	x
440	TMEM156	4	0.00335051	x
441	CRLF3	4	0.00335051	x
442	TRAF5	4	0.00335051	x
443	IL12RB1	4	0.00335051	x
444	GPR174	4	0.00335051	x
445	MCM5	4	0.00335051	x
446	SLAMF1	4	0.00335051	x
447	KIF21B	4	0.00335051	x
448	TFEC	4	0.00335051	x
449	TTYH2	4	0.00335051	x
450	SLC7A7	4	0.00335051	x
451	RASGRP1	4	0.00335051	x
452	DOCK11	4	0.00335051	x
453	IGFLR1	4	0.00335051	x
454	IL21R	4	0.00335051	x
455	FAM129C	4	0.00335051	x
456	FCER2	4	0.00335051	x
457	STK4	4	0.00335051	x
458	MS4A4A	7	0.00335051	x
459	CLEC7A	4	0.00335051	x
460	CTLA4	4	0.00335051	x
461	CARD8	4	0.00335051	x
462	TESPA1	4	0.00335051	x
463	IRF4	4	0.00335051	x
464	CFP	4	0.00335051	x
465	RHOG	4	0.00335051	x
466	REL	4	0.00335051	x
467	SCML4	4	0.00335051	x
468	MIR155HG	4	0.00335051	x
469	UBASH3A	4	0.00335051	x
470	ANO9	8	0.00335051	x
471	CXCR5	4	0.00335051	x
472	PTPN22	4	0.00335051	x
473	TRANK1	4	0.00335051	x
474	TRAT1	4	0.00335051	x
475	VSIR	10	0.00476024	x
476	IGLC3	10	0.00476024	x
477	ABI3BP	6	0.00486698	x
478	BTN3A2	6	0.00486698	x
479	SLFN5	6	0.00486698	x
480	CCL18	6	0.00486698	x
481	SLC2A3	12	0.00540515	x
482	WARS	7	0.0057552	x
483	DAPP1	5	0.0057552	x
484	NUP210	7	0.0057552	x
485	SNX10	5	0.0057552	x
486	EPSTI1	5	0.0057552	x
487	AP1S2	5	0.0057552	x
488	SAMD9L	5	0.0057552	x
489	HLA-C	7	0.0057552	x
490	CD28	5	0.0057552	x
491	LAP3	5	0.0057552	x
492	IGHA2	5	0.0057552	x
493	IGHG2	8	0.00834155	x
494	CHI3L2	8	0.00834155	x
495	IRF1	8	0.00834155	x
496	GPNMB	10	0.00920757	x
497	CD14	9	0.00936861	x
498	FCGR2A	6	0.00944065	x
499	CSF1	6	0.00944065	x
500	CD44	6	0.00944065	x
501	S100A4	13	0.0119706	x
502	TAP1	8	0.0125525	x
503	IGHG4	10	0.0125525	x
504	PYCARD	8	0.0125525	x
505	MX2	5	0.013707	x
506	IL27RA	5	0.013707	x
507	CD86	4	0.014017	x
508	APOBR	4	0.014017	x
509	FPR3	4	0.014017	x
510	PLCG2	4	0.014017	x
511	PTPRE	4	0.014017	x
512	MYO9B	4	0.014017	x
513	CCL4L2	4	0.014017	x
514	FLT3LG	4	0.014017	x
515	NABP1	4	0.014017	x
516	EVL	4	0.014017	x
517	RNF213	4	0.014017	x
518	ATG16L2	4	0.014017	x
519	SH2D3C	4	0.014017	x
520	FCHSD2	4	0.014017	x
521	CDKN2D	4	0.014017	x
522	NFKB2	7	0.0151795	x
523	RBM38	7	0.0151795	x
524	IFI30	6	0.016452	x
525	LYN	6	0.016452	x
526	C4orf48	6	0.016452	x
527	CHIT1	6	0.016452	x
528	GSDMD	7	0.023434	x
529	TRIM22	7	0.023434	x
530	VAMP5	8	0.0255987	x
531	FCRL5	3	0.0268959	x
532	EBI3	3	0.0268959	x
533	ARAP2	3	0.0268959	x
534	IPCEF1	3	0.0268959	x
535	TLR10	3	0.0268959	x
536	EFHD2	5	0.0268959	x
537	TSPOAP1-AS1	3	0.0268959	x
538	SHISAL2A	3	0.0268959	x
539	RASA3	3	0.0268959	x
540	CXCR6	3	0.0268959	x
541	CNTRL	3	0.0268959	x
542	CHMP7	3	0.0268959	x
543	TNFAIP8L2	3	0.0268959	x
544	PIK3R5	3	0.0268959	x
545	RESF1	3	0.0268959	x
546	FCRL1	3	0.0268959	x
547	MEI1	3	0.0268959	x
548	MAL	3	0.0268959	x
549	ZNF267	3	0.0268959	x
550	GRK6	3	0.0268959	x
551	HAVCR2	3	0.0268959	x
552	TNFSF14	3	0.0268959	x
553	ACTR3	3	0.0268959	x
554	SLA2	3	0.0268959	x
555	SEMA7A	3	0.0268959	x
556	EOMES	3	0.0268959	x
557	SIRPG	3	0.0268959	x
558	CPNE5	3	0.0268959	x
559	CCM2	3	0.0268959	x
560	CD40LG	3	0.0268959	x
561	NFKBID	3	0.0268959	x
562	HLA-E	13	0.0268959	x
563	GPR171	3	0.0268959	x
564	CCDC71L	3	0.0268959	x
565	DENND4B	3	0.0268959	x
566	LILRB2	3	0.0268959	x
567	ZNF101	3	0.0268959	x
568	SLC2A6	3	0.0268959	x
569	ICOS	3	0.0268959	x
570	APOL3	5	0.0268959	x
571	RABGAP1L	3	0.0268959	x
572	ZFP36L2	11	0.0280008	x
573	C1S	14	0.0344885	x
574	GIMAP8	4	0.0345641	x
575	FTL	4	0.0345641	x
576	ELMO1	4	0.0345641	x
577	SH2B3	4	0.0345641	x
578	TAP2	4	0.0345641	x
579	RIN3	4	0.0345641	x
580	TMEM107	4	0.0345641	x
581	STAT5A	4	0.0345641	x
582	CYLD	4	0.0345641	x
583	MBNL1	4	0.0345641	x
584	GLIPR1	6	0.0406195	x
585	PLEKHO2	6	0.0406195	x
586	EMP3	10	0.0435183	x
587	PLXND1	8	0.0446632	x
588	NLRP1	5	0.0446632	x
589	PRDM1	5	0.0446632	x
590	STAT1	5	0.0446632	x
591	SERPINB1	7	0.0456912	x
592	TXNIP	7	0.0456912	x
593	TGFB1	7	0.0456912	x
594	TAGLN2	9	0.0519345
595	DUSP5	10	0.0688436
596	SLC20A1	4	0.0721937
597	DERL3	4	0.0721937
598	ARHGEF2	4	0.0721937
599	FAM102A	4	0.0721937
600	UNC93B1	5	0.0737983
601	IGLC1	5	0.0737983
602	B2M	6	0.0887347
603	PTGDS	12	0.0888096
604	NPL	3	0.0906762
605	CXCL11	3	0.0906762
606	SSH2	3	0.0906762
607	SLC16A3	3	0.0906762
608	CASP4	3	0.0906762
609	S100A8	3	0.0906762
610	PARP8	3	0.0906762
611	PTGER4	3	0.0906762
612	HHEX	3	0.0906762
613	SLFN11	3	0.0906762
614	HSD11B1	3	0.0906762
615	FAS	3	0.0906762
616	MLKL	3	0.0906762
617	ORAI1	3	0.0906762
618	IL15RA	3	0.0906762
619	ST3GAL1	3	0.0906762
620	VASH1	3	0.0906762
621	GRAP2	3	0.0906762
622	MDFIC	3	0.0906762
623	DNASE1L3	3	0.0906762
624	PIK3R1	3	0.0906762
625	NCF2	3	0.0906762
626	BST2	11	0.0945621
627	ICAM2	6	0.120889
628	TNFAIP2	12	0.121638
629	FNBP1	4	0.125683
630	CARD16	4	0.125683
631	FUOM	4	0.125683
632	PLEKHA2	4	0.125683
633	GIMAP6	4	0.125683
634	ARID5A	7	0.147772
635	APOBEC3C	5	0.16418
636	TMEM154	3	0.203611
637	ARMH1	3	0.203611
638	LAMP3	4	0.203611
639	PNRC1	4	0.203611
640	BICDL1	4	0.203611
641	CKLF	3	0.203611
642	IKBKE	3	0.203611
643	CERK	3	0.203611
644	LIPA	4	0.203611
645	UBE2L6	4	0.203611
646	MS4A7	4	0.203611
647	SLC1A3	3	0.203611
648	CCL17	2	0.208939
649	DOK3	2	0.208939
650	DOK1	2	0.208939
651	SLC6A6	2	0.208939
652	MOB3A	2	0.208939
653	IRAK4	2	0.208939
654	FPR1	2	0.208939
655	EXOC3L4	2	0.208939
656	PPP1R9B	2	0.208939
657	KYNU	2	0.208939
658	AC103591.3	2	0.208939
659	STAG3	2	0.208939
660	IRF5	2	0.208939
661	SEPTIN6	2	0.208939
662	MICB	2	0.208939
663	NOD1	2	0.208939
664	LYST	2	0.208939
665	TANK	2	0.208939
666	MSR1	2	0.208939
667	SBF1	2	0.208939
668	CD180	2	0.208939
669	AIM2	2	0.208939
670	LINC01857	2	0.208939
671	AC133644.2	2	0.208939
672	RFX5	2	0.208939
673	GNB4	2	0.208939
674	MAST3	2	0.208939
675	THEMIS	2	0.208939
676	FCRL2	2	0.208939
677	AKAP13	2	0.208939
678	CD1C	2	0.208939
679	MAN2B1	2	0.208939
680	DPEP2	2	0.208939
681	GM2A	2	0.208939
682	CBL	2	0.208939
683	FCHO1	2	0.208939
684	CR1	2	0.208939
685	ITGAM	2	0.208939
686	ANXA2R	2	0.208939
687	ETV7	2	0.208939
688	CNR2	2	0.208939
689	LILRB3	2	0.208939
690	ENPP2	6	0.208939
691	CCR2	2	0.208939
692	GPR65	2	0.208939
693	FOLR2	5	0.214993
694	GBP2	7	0.223059
695	STAB1	6	0.264299
696	FCGRT	4	0.289845
697	OPTN	4	0.289845
698	CMTM7	5	0.293707
699	PSMB8	5	0.293707
700	CYTH1	6	0.337248
701	SP140L	3	0.341357
702	LAG3	3	0.341357
703	MRC1	3	0.341357
704	METRNL	3	0.341357
705	MAP3K14	3	0.341357
706	TBXAS1	3	0.341357
707	PRKD2	3	0.341357
708	ARRDC2	5	0.387484
709	BANK1	4	0.409135
710	TCN2	4	0.409135
711	CYTOR	4	0.409135
712	CD40	4	0.409135
713	PIM1	4	0.409135
714	XAF1	4	0.409135
715	SLC40A1	6	0.41676
716	KLF2	11	0.482317
717	NFATC1	2	0.538427
718	GLIPR2	2	0.538427
719	SH3TC1	3	0.538427
720	FAM107B	3	0.538427
721	SEPT9	3	0.538427
722	CH25H	3	0.538427
723	HLA-DQB2	2	0.538427
724	BTN3A3	2	0.538427
725	FAM117A	2	0.538427
726	SP110	2	0.538427
727	GIMAP5	2	0.538427
728	NFKBIE	3	0.538427
729	PTBP3	2	0.538427
730	PTAFR	2	0.538427
731	ELF1	2	0.538427
732	TIAM1	2	0.538427
733	JADE2	2	0.538427
734	SHKBP1	2	0.538427
735	TOX	2	0.538427
736	AC025164.1	2	0.538427
737	IFITM1	4	0.538427
738	LRRC8C	2	0.538427
739	EMILIN2	2	0.538427
740	NMI	2	0.538427
741	IFIT2	2	0.538427
742	RGL1	2	0.538427
743	GNAI2	4	0.538427
744	KDM2B	2	0.538427
745	STAMBPL1	2	0.538427
746	SULF2	4	0.538427
747	CCDC88A	4	0.538427
748	MCOLN2	2	0.538427
749	DENND3	2	0.538427
750	ANXA6	8	0.6066
751	TIMP1	8	0.6066
752	LTF	10	0.610862
753	CCL2	10	0.610862
754	IER5	4	0.70923
755	SERPINA3	4	0.70923
756	PDE7A	4	0.70923
757	RGS16	3	0.758103
758	GNG2	3	0.758103
759	CMTM3	3	0.758103
760	RAP2B	3	0.758103
761	LUM	10	0.777043
762	VIM	12	0.781129
763	AKR1B1	4	0.905707
764	MAP3K8	2	0.958452
765	TRABD	2	0.958452
766	SPHK1	2	0.958452
767	UBXN11	2	0.958452
768	IL1B	2	0.958452
769	IFNAR2	2	0.958452
770	TWF2	2	0.958452
771	IFFO1	2	0.958452
772	MAP4K2	2	0.958452
773	HELB	2	0.958452
774	F13A1	2	0.958452
775	DAB2	2	0.958452
776	ERN1	2	0.958452
777	PLEKHG1	2	0.958452
778	ENO2	2	0.958452
779	BTN2A2	2	0.958452
780	FAM20A	2	0.958452
781	C21orf91	2	0.958452
782	C7orf43	2	0.958452
783	GYPC	6	0.984338
784	PLK2	0	1
785	PLIN5	0	1
786	PLIN4	0	1
787	PLIN2	0	1
788	PREP	0	1
789	PPP1CA	0	1
790	PLEKHS1	0	1
791	PLA2G12A	0	1
792	PLA2G15	0	1
793	PLEKHN1	0	1
794	PLA2G16	1	1
795	PLEKHM3	0	1
796	PRELP	2	1
797	PLA2G2A	1	1
798	PLEKHM2	0	1
799	PLGRKT	0	1
800	PLK3	2	1
801	PREX2	0	1
802	PLLP	0	1
803	PODXL	0	1
804	PODXL2	0	1
805	POF1B	0	1
806	PKP1	0	1
807	PLP2	1	1
808	POFUT1	0	1
809	POFUT2	0	1
810	POGK	0	1
811	POLA1	0	1
812	POGLUT1	0	1
813	POGZ	0	1
814	PKP3	0	1
815	PKP4	0	1
816	PRICKLE1	0	1
817	PLP1	0	1
818	PLA1A	3	1
819	PLOD2	0	1
820	PLN	0	1
821	PKP2	0	1
822	POLB	0	1
823	PRELID3B	0	1
824	PRICKLE2	0	1
825	PRDX4	0	1
826	PLEKHF2	1	1
827	PRDX3	0	1
828	POLD4	0	1
829	POLDIP2	0	1
830	PRDX2	0	1
831	PLEKHF1	0	1
832	PLEKHB2	0	1
833	PLA2G4F	0	1
834	PRDX1	0	1
835	PLEKHA7	0	1
836	POLE	0	1
837	POLE2	0	1
838	PRDM8	0	1
839	PLEKHA6	0	1
840	PRDM6	0	1
841	PRDM4	0	1
842	PRDM16-DT	0	1
843	PLEKHB1	0	1
844	PLEKHM1	0	1
845	PRDX5	0	1
846	PLA2G4D	0	1
847	PLEKHJ1	0	1
848	PLEKHH3	0	1
849	PLEKHH1	0	1
850	PRELID3A	0	1
851	PLEKHG7	0	1
852	POLD1	0	1
853	POLD2	0	1
854	POLD3	0	1
855	PLEKHG2	0	1
856	PREB	0	1
857	PLEKHG6	0	1
858	PLA2G3	0	1
859	PLA2G4A	0	1
860	PLEKHG4B	0	1
861	PLEKHG4	0	1
862	PLEKHG3	0	1
863	PLA2G4B	0	1
864	PLA2G4C	0	1
865	PRDX6	0	1
866	PRIM1	0	1
867	PODNL1	0	1
868	PRDM16	0	1
869	PLXDC2	0	1
870	PRKD1	0	1
871	PLXNA3	0	1
872	PLXNB1	0	1
873	PRKCZ	0	1
874	PLXNB2	0	1
875	PM20D2	0	1
876	PMAIP1	0	1
877	PLXDC1	0	1
878	PRKCSH	0	1
879	PRKCI	0	1
880	PMF1	0	1
881	PRKCH	2	1
882	PRKCD	0	1
883	PML	1	1
884	PMM1	0	1
885	PMP22	2	1
886	PMPCA	0	1
887	PMEPA1	0	1
888	PRKDC	0	1
889	PRKG1	0	1
890	PRKG2	0	1
891	PKM	0	1
892	PLRG1	0	1
893	PRMT9	0	1
894	PRMT6	0	1
895	PLPPR3	0	1
896	PRMT5	0	1
897	PLS1	0	1
898	PLS3	0	1
899	PLSCR1	2	1
900	PKMYT1	0	1
901	PRMT3	0	1
902	PLSCR4	0	1
903	PRLR	0	1
904	PRKY	0	1
905	PLPPR2	0	1
906	PRKX	0	1
907	PLTP	2	1
908	PLVAP	1	1
909	PRKRA	0	1
910	PRKCA	0	1
911	PRIM2	0	1
912	PRKAR2B	0	1
913	PRKAR1A	0	1
914	PRKAA1	0	1
915	PLPP4	0	1
916	PRIMPOL	0	1
917	PNMT	0	1
918	PNO1	0	1
919	PNP	3	1
920	PNPLA2	0	1
921	PNPLA4	0	1
922	PNMA8B	0	1
923	PNPLA6	0	1
924	PNPO	0	1
925	PLPP3	0	1
926	PRIMA1	0	1
927	PNPT1	1	1
928	PLPP2	0	1
929	POC5	0	1
930	PODN	0	1
931	PLPP1	0	1
932	PNPLA7	0	1
933	PLPP5	0	1
934	PRKAA2	0	1
935	PKNOX2	0	1
936	PMPCB	0	1
937	PLPPR1	0	1
938	PLPP7	0	1
939	PRKAG2-AS1	0	1
940	PRKAG2	0	1
941	PMS1	0	1
942	PMS2	0	1
943	PNCK	0	1
944	PNISR	0	1
945	PRKACB	0	1
946	PKN1	0	1
947	PRKACA	0	1
948	PKN2	0	1
949	PNKD	0	1
950	PRKAB1	0	1
951	PNKP	0	1
952	PKN3	0	1
953	PLPP6	0	1
954	PNMA1	0	1
955	PRKAR1B	0	1
956	PLEKHA5	0	1
957	POLE3	0	1
958	POLG	0	1
959	POU5F1B	0	1
960	PPP1R35	1	1
961	POU6F1	0	1
962	PPA1	0	1
963	PLCD3	0	1
964	PPA2	0	1
965	PLAT	0	1
966	PPARG	0	1
967	POU5F1	0	1
968	PPARGC1A	0	1
969	PPCDC	0	1
970	PPP1R27	0	1
971	PPCS	0	1
972	PPP1R26-AS1	0	1
973	PPDPF	0	1
974	PPDPFL	0	1
975	PPFIA2	0	1
976	PPFIA3	0	1
977	PPAT	0	1
978	POU3F3	0	1
979	POU2F3	0	1
980	PPP1R37	0	1
981	PPP2R2D	0	1
982	PPP2R2C	0	1
983	PPP2R2A	0	1
984	PLAGL1	0	1
985	POTEG	0	1
986	POTEH	0	1
987	PLAGL2	0	1
988	PPP2R1B	0	1
989	POTEH-AS1	0	1
990	PPP1R9A	0	1
991	PPP1R7	0	1
992	PPP1R3F	0	1
993	PPP1R3E	0	1
994	PPP1R3D	0	1
995	POTEI	0	1
996	PPP1R3C	0	1
997	POTEJ	0	1
998	POTEM	0	1
999	PPP1R3B	0	1
1000	PLCD1	0	1
1001	PPFIA4	0	1
1002	PLAU	1	1
1003	PPFIBP1	0	1
1004	PPIL6	0	1
1005	PLBD1	0	1
1006	PPIP5K1	0	1
1007	PPIP5K2	0	1
1008	PPL	0	1
1009	PPM1A	0	1
1010	PPP1R13L	0	1
1011	PPM1E	0	1
1012	PPM1H	0	1
1013	PPP1R13B	0	1
1014	PPP1R12C	1	1
1015	PPP1R12B	0	1
1016	PPP1R12A	1	1
1017	PPP1R10	0	1
1018	PPM1J	0	1
1019	PLCB1	0	1
1020	PPM1K	0	1
1021	PLCB3	0	1
1022	PPM1L	0	1
1023	PPP1R14A	0	1
1024	POTEB3	0	1
1025	PPIL3	0	1
1026	PPIL2	0	1
1027	PPFIBP2	0	1
1028	PPP1R26	0	1
1029	PPP1R2	0	1
1030	PPP1R1C	0	1
1031	PPHLN1	0	1
1032	PPIA	0	1
1033	PPP1R1B	0	1
1034	PPIC	0	1
1035	PPP1R1A	0	1
1036	PPID	0	1
1037	PPIF	0	1
1038	PPIH	0	1
1039	PLAUR	1	1
1040	PPP1R16A	0	1
1041	PPIL1	0	1
1042	PPP1R15B	0	1
1043	PPP1R15A	0	1
1044	PPP1R14C	0	1
1045	PLCB4	0	1
1046	PPP1R14B	0	1
1047	PPOX	0	1
1048	PPP2R3A	0	1
1049	POSTN	2	1
1050	POLR2J3	0	1
1051	POLR2K	0	1
1052	POLR2L	0	1
1053	PLA2G6	0	1
1054	PLA2G7	1	1
1055	POLR2M	0	1
1056	PRAM1	0	1
1057	POLR3A	0	1
1058	PLEC	1	1
1059	POLR3B	0	1
1060	PLD6	0	1
1061	PLD3	1	1
1062	PRAF2	0	1
1063	PLD2	0	1
1064	PLD1	0	1
1065	PLCXD2	0	1
1066	PRAC2	0	1
1067	PRAC1	0	1
1068	PRAG1	0	1
1069	POLR2I	0	1
1070	POLR2H	0	1
1071	POLR2G	0	1
1072	PRDM15	0	1
1073	POLG2	0	1
1074	POLI	0	1
1075	POLM	0	1
1076	PRCP	0	1
1077	PRC1	0	1
1078	PRB2	0	1
1079	POLQ	0	1
1080	POLR1A	0	1
1081	POLR1B	0	1
1082	POLR1C	0	1
1083	POLR1D	0	1
1084	PLA2G5	0	1
1085	PLEKHA4	0	1
1086	PRAME	0	1
1087	POLR1E	0	1
1088	POLR2B	0	1
1089	POLR2E	0	1
1090	PLEK2	0	1
1091	PLCL2	1	1
1092	PLCL1	0	1
1093	POLR3D	0	1
1094	PQLC2	0	1
1095	PLAC4	0	1
1096	POMGNT1	0	1
1097	POMT1	0	1
1098	PON1	0	1
1099	PON2	0	1
1100	POP1	0	1
1101	PPP3CC	1	1
1102	POP4	0	1
1103	POP5	0	1
1104	PPP3CB-AS1	0	1
1105	POP7	0	1
1106	POPDC2	3	1
1107	PPP3CA	0	1
1108	PPP2R5B	0	1
1109	POR	0	1
1110	PLAC9	1	1
1111	PPP2R5A	0	1
1112	PPP2R3B	0	1
1113	PORCN	0	1
1114	POM121C	0	1
1115	POT1	0	1
1116	PLCG1	1	1
1117	PPP4C	0	1
1118	POLR3E	0	1
1119	PQLC1	0	1
1120	PLAA	0	1
1121	PLCH2	0	1
1122	PLAAT3	0	1
1123	PPTC7	0	1
1124	PPT1	0	1
1125	POLR3F	0	1
1126	PLAAT4	2	1
1127	PPRC1	0	1
1128	POLR3G	0	1
1129	PPP6R2	0	1
1130	PPP6R1	0	1
1131	PPP4R3A	0	1
1132	PLCH1	0	1
1133	PPP4R2	0	1
1134	PPP4R1	0	1
1135	POLR3H	0	1
1136	POLR3K	0	1
1137	POM121	0	1
1138	PRNCR1	0	1
1139	A1BG	3	1
1140	PROB1	0	1
1141	RGS12	0	1
1142	RGS17	0	1
1143	RGS2	4	1
1144	RGS3	1	1
1145	RGS5	0	1
1146	RGS7	0	1
1147	RHBDD1	0	1
1148	RHBDD2	0	1
1149	RHBDF1	0	1
1150	RHBDL1	0	1
1151	RHBDL2	0	1
1152	RHBG	0	1
1153	RHCE	0	1
1154	RHCG	0	1
1155	RHEBL1	0	1
1156	RHEX	0	1
1157	RHNO1	0	1
1158	RGS11	0	1
1159	RGS10	1	1
1160	RGP1	0	1
1161	RGMB-AS1	0	1
1162	RFLNB	0	1
1163	RFPL1	0	1
1164	RFPL1S	0	1
1165	RFPL2	0	1
1166	RFT1	0	1
1167	RFTN1	2	1
1168	RFWD3	0	1
1169	RFX2	0	1
1170	RHOB	0	1
1171	RFX3	0	1
1172	RFX6	0	1
1173	RFX7	0	1
1174	RFXANK	0	1
1175	RGCC	4	1
1176	RGL2	0	1
1177	RGL3	0	1
1178	RGMA	0	1
1179	RGMB	0	1
1180	RFX3-AS1	0	1
1181	RHOBTB1	0	1
1182	RHOBTB2	0	1
1183	RHOBTB3	0	1
1184	RIN2	0	1
1185	RINT1	0	1
1186	RIOK2	0	1
1187	RIOX2	0	1
1188	RIPK1	0	1
1189	RIPK2	0	1
1190	RIPK3	1	1
1191	RIPK4	0	1
1192	RIN1	0	1
1193	RIPOR1	1	1
1194	RIPPLY3	0	1
1195	RIT1	0	1
1196	RITA1	0	1
1197	RLF	0	1
1198	RLIM	0	1
1199	RLN1	0	1
1200	RLN2	0	1
1201	RMC1	1	1
1202	RIPPLY2	0	1
1203	RFLNA	0	1
1204	RIMS4	0	1
1205	RIMS1	0	1
1206	RHOJ	0	1
1207	RHOQ	0	1
1208	RHOT2	0	1
1209	RHOU	0	1
1210	RHOV	0	1
1211	RHPN1	0	1
1212	RHPN2	0	1
1213	RIC3	0	1
1214	RIMS2	0	1
1215	RIC8A	0	1
1216	RICTOR	0	1
1217	RIDA	0	1
1218	RIIAD1	0	1
1219	RILP	0	1
1220	RILPL1	0	1
1221	RILPL2	1	1
1222	RIMBP2	0	1
1223	RIMKLA	0	1
1224	RIC8B	0	1
1225	RMDN1	0	1
1226	RFK	0	1
1227	RFESD	0	1
1228	RBPMS	0	1
1229	RBPMS2	0	1
1230	RC3H1	0	1
1231	RCAN1	0	1
1232	RCAN2	0	1
1233	RCAN3	0	1
1234	RCAN3AS	0	1
1235	RCBTB1	0	1
1236	RCBTB2	0	1
1237	RCC1	0	1
1238	RCC2	1	1
1239	RCE1	0	1
1240	RCHY1	0	1
1241	RCL1	0	1
1242	RCN1	0	1
1243	RCN2	0	1
1244	RCN3	0	1
1245	RBP7	0	1
1246	RBP5	1	1
1247	RBP4	0	1
1248	RBP1	1	1
1249	RBM18	0	1
1250	RBM19	0	1
1251	RBM20	0	1
1252	RBM22	0	1
1253	RBM24	0	1
1254	RBM3	0	1
1255	RBM39	0	1
1256	RBM4	0	1
1257	RCOR1	0	1
1258	RBM45	0	1
1259	RBM48	0	1
1260	RBM4B	0	1
1261	RBM5	0	1
1262	RBM7	0	1
1263	RBMS1	1	1
1264	RBMS2	1	1
1265	RBMS3	0	1
1266	RBMX2	0	1
1267	RBM47	0	1
1268	RCOR3	0	1
1269	RDH10	1	1
1270	RDH11	0	1
1271	RERE	0	1
1272	RERG	0	1
1273	RERGL	0	1
1274	RET	0	1
1275	RETREG1	0	1
1276	RETREG2	0	1
1277	RETREG3	0	1
1278	RETSAT	0	1
1279	RER1	0	1
1280	REV3L	0	1
1281	REXO1	1	1
1282	REXO2	0	1
1283	REXO4	0	1
1284	REXO5	0	1
1285	RFC2	0	1
1286	RFC3	0	1
1287	RFC4	0	1
1288	RFC5	0	1
1289	REX1BD	1	1
1290	RFFL	0	1
1291	REPS2	0	1
1292	REPIN1	0	1
1293	RDH13	0	1
1294	RDH16	0	1
1295	RDX	0	1
1296	REC8	0	1
1297	RECQL4	0	1
1298	RECQL5	0	1
1299	REEP1	0	1
1300	REEP2	0	1
1301	REPS1	0	1
1302	REEP3	0	1
1303	REEP5	0	1
1304	REEP6	0	1
1305	REG3A	0	1
1306	REG4	0	1
1307	RELA-DT	0	1
1308	RELCH	0	1
1309	RELL2	0	1
1310	RELN	0	1
1311	REEP4	0	1
1312	RMDN3	0	1
1313	RMI1	0	1
1314	RMI2	0	1
1315	RRAGD	0	1
1316	RRAS	1	1
1317	RRAS2	0	1
1318	RRBP1	0	1
1319	RREB1	0	1
1320	RRM2	1	1
1321	RRM2B	0	1
1322	RRN3	0	1
1323	RRNAD1	0	1
1324	RRP1	0	1
1325	RRP12	0	1
1326	RRP1B	0	1
1327	RRP7A	0	1
1328	RRP9	0	1
1329	RRS1	0	1
1330	RSAD1	0	1
1331	RSAD2	1	1
1332	RRAGC	0	1
1333	RRAGB	0	1
1334	RRAD	1	1
1335	RPUSD4	0	1
1336	RPGR	0	1
1337	RPGRIP1L	0	1
1338	RPH3AL	0	1
1339	RPIA	0	1
1340	RPN1	0	1
1341	RPN2	0	1
1342	RPP21	0	1
1343	RPP25L	0	1
1344	RSL1D1	0	1
1345	RPP30	0	1
1346	RPP40	0	1
1347	RPRD1A	0	1
1348	RPRD1B	0	1
1349	RPRD2	0	1
1350	RPRM	0	1
1351	RPRML	0	1
1352	RPTOR	0	1
1353	RPUSD1	0	1
1354	RPP38	0	1
1355	RSPH1	0	1
1356	RSPH3	0	1
1357	RSPH4A	0	1
1358	RTRAF	0	1
1359	RUBCN	1	1
1360	RUFY2	0	1
1361	RUNDC1	0	1
1362	RUNDC3A	0	1
1363	RUNX1	2	1
1364	RUNX1T1	0	1
1365	RUNX2	1	1
1366	RTP4	1	1
1367	RUSC1	0	1
1368	RUVBL1	0	1
1369	RWDD1	0	1
1370	RWDD2A	0	1
1371	RWDD2B	0	1
1372	RWDD3	0	1
1373	RWDD4	0	1
1374	RXRA	0	1
1375	RXYLT1	0	1
1376	RUSC2	0	1
1377	RPF2	0	1
1378	RTN4RL2	0	1
1379	RTN4R	0	1
1380	RSPO2	0	1
1381	RSPO3	0	1
1382	RSRC2	0	1
1383	RSRP1	0	1
1384	RSU1	0	1
1385	RTCA	0	1
1386	RTCA-AS1	0	1
1387	RTCB	0	1
1388	RTN4RL1	0	1
1389	RTF2	0	1
1390	RTKN2	0	1
1391	RTL10	0	1
1392	RTL6	0	1
1393	RTL8B	0	1
1394	RTL8C	0	1
1395	RTN1	0	1
1396	RTN2	0	1
1397	RTN3	0	1
1398	RTKN	0	1
1399	RPF1	0	1
1400	RPE	0	1
1401	RPARP-AS1	0	1
1402	RNF139	0	1
1403	RNF139-AS1	0	1
1404	RNF14	0	1
1405	RNF141	0	1
1406	RNF144A	0	1
1407	RNF144B	0	1
1408	RNF145	0	1
1409	RNF146	0	1
1410	RNF135	0	1
1411	RNF149	1	1
1412	RNF152	0	1
1413	RNF157	0	1
1414	RNF165	0	1
1415	RNF170	0	1
1416	RNF183	0	1
1417	RNF185	0	1
1418	RNF186	0	1
1419	RNF187	0	1
1420	RNF150	0	1
1421	RNF19A	1	1
1422	RNF13	0	1
1423	RNF126	0	1
1424	RMND1	0	1
1425	RMND5A	0	1
1426	RMST	0	1
1427	RNASE1	9	1
1428	RNASE4	0	1
1429	RNASEH1-AS1	0	1
1430	RNASEK	0	1
1431	RNASEL	0	1
1432	RNF128	0	1
1433	RND1	0	1
1434	RNF10	0	1
1435	RNF103	0	1
1436	RNF112	0	1
1437	RNF115	0	1
1438	RNF121	0	1
1439	RNF122	0	1
1440	RNF123	0	1
1441	RNF125	0	1
1442	RND3	2	1
1443	RBM17	0	1
1444	RNF19B	0	1
1445	RNF207	0	1
1446	RNPEP	0	1
1447	RNPEPL1	0	1
1448	RNPS1	0	1
1449	ROBO1	0	1
1450	ROBO3	0	1
1451	ROBO4	0	1
1452	ROCK1	0	1
1453	ROCK2	0	1
1454	RNPC3	0	1
1455	ROGDI	0	1
1456	ROPN1L	0	1
1457	ROR2	0	1
1458	RORB	0	1
1459	RORC	0	1
1460	RP2	1	1
1461	RPA3	0	1
1462	RPAIN	0	1
1463	RPAP1	0	1
1464	ROMO1	0	1
1465	RNF20	0	1
1466	RNLS	0	1
1467	RNGTT	0	1
1468	RNF208	0	1
1469	RNF212	0	1
1470	RNF214	0	1
1471	RNF215	0	1
1472	RNF220	0	1
1473	RNF227	0	1
1474	RNF24	0	1
1475	RNF34	1	1
1476	RNH1	0	1
1477	RNF39	0	1
1478	RNF40	0	1
1479	RNF41	0	1
1480	RNF43	0	1
1481	RNF44	1	1
1482	RNF5	0	1
1483	RNF7	0	1
1484	RNFT1	0	1
1485	RNFT2	0	1
1486	RNF4	0	1
1487	PRNP	1	1
1488	RBM14	0	1
1489	RBM12	0	1
1490	PTGIS	0	1
1491	PTGR1	0	1
1492	PTGR2	0	1
1493	PTGS1	0	1
1494	PTGS2	4	1
1495	PTH1R	0	1
1496	PTH2R	0	1
1497	PTHLH	0	1
1498	PTK2	0	1
1499	PTK6	0	1
1500	PTK7	0	1
1501	PTN	0	1
1502	PTOV1-AS1	0	1
1503	PTP4A1	0	1
1504	PTP4A2	0	1
1505	PTP4A3	0	1
1506	PTPMT1	0	1
1507	PTGFRN	0	1
1508	PTGFR	0	1
1509	PTGES	3	1
1510	PTGER3	0	1
1511	PSMG3	0	1
1512	PSMG3-AS1	0	1
1513	PSMG4	0	1
1514	PSPC1	0	1
1515	PSPH	0	1
1516	PSRC1	0	1
1517	PSTK	0	1
1518	PSTPIP2	0	1
1519	PTPN12	0	1
1520	PTBP2	0	1
1521	PTCD3	0	1
1522	PTCH1	0	1
1523	PTCH2	0	1
1524	PTDSS1	0	1
1525	PTEN	0	1
1526	PTENP1-AS	0	1
1527	PTER	0	1
1528	PTGER2	2	1
1529	PTCD1	0	1
1530	PTPN13	0	1
1531	PKIG	0	1
1532	PTPN14	0	1
1533	PTTG1	0	1
1534	PUDP	0	1
1535	PUM3	0	1
1536	PUS1	0	1
1537	PUS3	0	1
1538	PUS7	0	1
1539	PUSL1	0	1
1540	PVR	0	1
1541	PTS	0	1
1542	PVRIG	1	1
1543	PWAR6	0	1
1544	PWWP2A	0	1
1545	PWWP2B	0	1
1546	PWWP3B	0	1
1547	PXDC1	0	1
1548	PXDN	0	1
1549	PXMP2	0	1
1550	PXMP4	0	1
1551	PVT1	0	1
1552	PSME4	0	1
1553	PTRHD1	0	1
1554	PTPRU	0	1
1555	PTPN18	0	1
1556	PTPN2	1	1
1557	PTPN20	0	1
1558	PTPN23	0	1
1559	PTPN3	0	1
1560	PTPN9	0	1
1561	PTPRB	0	1
1562	PTPRD	0	1
1563	PTRH2	0	1
1564	PTPRF	0	1
1565	PTPRJ	0	1
1566	PTPRK	0	1
1567	PTPRM	0	1
1568	PTPRN	0	1
1569	PTPRN2	0	1
1570	PTPRR	0	1
1571	PTPRS	0	1
1572	PTPRT	0	1
1573	PTPRG	0	1
1574	PXN	0	1
1575	PSME3	0	1
1576	PSME1	0	1
1577	PRR34-AS1	0	1
1578	PRR36	0	1
1579	PRR4	0	1
1580	PRR5	0	1
1581	PRR5L	1	1
1582	PRR7	0	1
1583	PRRC1	0	1
1584	PRRC2A	0	1
1585	PRRC2B	0	1
1586	PRRG2	0	1
1587	PRRG3	1	1
1588	PRRG4	0	1
1589	PRRT2	0	1
1590	PRRT3	0	1
1591	PRRT3-AS1	0	1
1592	PRRX1	2	1
1593	PRRX2	0	1
1594	PRR3	0	1
1595	PRR29	0	1
1596	PRR22	0	1
1597	PRR16	0	1
1598	PROCR	0	1
1599	PROK1	0	1
1600	PROM1	0	1
1601	PROM2	0	1
1602	PRORP	0	1
1603	PROS1	0	1
1604	PROSER1	0	1
1605	PROSER2	0	1
1606	PRSS12	0	1
1607	PRPF18	0	1
1608	PRPF3	0	1
1609	PRPF38A	0	1
1610	PRPF39	0	1
1611	PRPF4	0	1
1612	PRPF40B	0	1
1613	PRR14L	0	1
1614	PRR15	0	1
1615	PRR15L	0	1
1616	PRPF19	0	1
1617	PRSS16	0	1
1618	PRSS21	0	1
1619	PRSS22	0	1
1620	PSMB10	2	1
1621	PSMB2	0	1
1622	PSMB5	0	1
1623	PSMB6	0	1
1624	PSMB7	0	1
1625	PSMC1	0	1
1626	PSMC3IP	0	1
1627	PSMC5	0	1
1628	PSMB1	0	1
1629	PSMD10	0	1
1630	PSMD12	0	1
1631	PSMD14	0	1
1632	PSMD3	0	1
1633	PSMD5	0	1
1634	PSMD6	0	1
1635	PSMD7	0	1
1636	PSMD8	0	1
1637	PSMD9	0	1
1638	PSMD11	0	1
1639	PSME2	2	1
1640	PSMA6	0	1
1641	PSMA4	0	1
1642	PRSS23	0	1
1643	PRSS3	0	1
1644	PRSS8	0	1
1645	PRTG	0	1
1646	PRUNE1	0	1
1647	PRUNE2	0	1
1648	PRXL2A	0	1
1649	PRXL2B	0	1
1650	PSMA5	0	1
1651	PSAP	1	1
1652	PSCA	0	1
1653	PSD3	0	1
1654	PSD4	3	1
1655	PSEN1	0	1
1656	PSEN2	0	1
1657	PSENEN	0	1
1658	PSKH1	0	1
1659	PSMA2	0	1
1660	PSAT1	0	1
1661	PXN-AS1	0	1
1662	PXYLP1	0	1
1663	PYCR1	0	1
1664	RAMP3	3	1
1665	RAN	0	1
1666	RANBP10	0	1
1667	RANBP2	0	1
1668	RANBP3L	0	1
1669	RANBP9	0	1
1670	RANGAP1	0	1
1671	RAP1B	0	1
1672	RAP1GAP	0	1
1673	RAP1GAP2	0	1
1674	RAP1GDS1	0	1
1675	RAP2C	1	1
1676	RAPGEF1	1	1
1677	RAPGEF3	0	1
1678	RAPGEF4	0	1
1679	RAPGEF5	0	1
1680	RAPGEF6	0	1
1681	RAMP2	1	1
1682	RAMP1	0	1
1683	RAMMET	0	1
1684	RAMAC	0	1
1685	RAD51AP1	0	1
1686	RAD51B	0	1
1687	RAD51C	0	1
1688	RAD52	0	1
1689	RAD9A	1	1
1690	RAE1	0	1
1691	RAI1	0	1
1692	RAI14	0	1
1693	RAPGEFL1	0	1
1694	RAI2	0	1
1695	RALBP1	0	1
1696	RALGAPA1	0	1
1697	RALGAPA2	0	1
1698	RALGAPB	0	1
1699	RALGDS	1	1
1700	RALGPS1	0	1
1701	RALGPS2	1	1
1702	RALY-AS1	0	1
1703	RALB	0	1
1704	RAPH1	0	1
1705	RARA	0	1
1706	RARG	0	1
1707	RASSF6	0	1
1708	RASSF7	0	1
1709	RASSF8	0	1
1710	RASSF8-AS1	0	1
1711	RASSF9	0	1
1712	RAVER2	0	1
1713	RBBP6	0	1
1714	RBBP7	0	1
1715	RASSF3	0	1
1716	RBBP8	0	1
1717	RBBP9	0	1
1718	RBFA	0	1
1719	RBFOX3	0	1
1720	RBKS	0	1
1721	RBL1	0	1
1722	RBL2	1	1
1723	RBM10	0	1
1724	RBM11	0	1
1725	RBBP8NL	0	1
1726	RAD51-AS1	0	1
1727	RASSF10	0	1
1728	RASL12	0	1
1729	RARRES1	8	1
1730	RARRES2	4	1
1731	RARRES3	6	1
1732	RARS	0	1
1733	RASA4	0	1
1734	RASAL1	0	1
1735	RASAL2	0	1
1736	RASD1	1	1
1737	RASSF1	0	1
1738	RASD2	0	1
1739	RASGEF1A	0	1
1740	RASGEF1B	1	1
1741	RASGRP3	1	1
1742	RASIP1	0	1
1743	RASL10A	0	1
1744	RASL10B	0	1
1745	RASL11A	0	1
1746	RASL11B	0	1
1747	RASEF	0	1
1748	RAD23B	0	1
1749	RAD23A	0	1
1750	RAD21	0	1
1751	R3HDM2	0	1
1752	R3HDM4	0	1
1753	RAB10	0	1
1754	RAB11A	0	1
1755	RAB11B-AS1	0	1
1756	RAB11FIP1	0	1
1757	RAB11FIP2	0	1
1758	RAB11FIP3	0	1
1759	R3HDM1	0	1
1760	RAB11FIP4	0	1
1761	RAB17	0	1
1762	RAB18	0	1
1763	RAB1B	0	1
1764	RAB20	0	1
1765	RAB23	0	1
1766	RAB24	0	1
1767	RAB25	0	1
1768	RAB26	0	1
1769	RAB15	0	1
1770	RAB27A	0	1
1771	R3HCC1L	0	1
1772	QTRT1	0	1
1773	PYCR2	0	1
1774	PYCR3	0	1
1775	PYGB	0	1
1776	PYGL	0	1
1777	PYGM	0	1
1778	PYGO1	0	1
1779	PYM1	0	1
1780	PYROXD2	0	1
1781	QTRT2	0	1
1782	PYURF	0	1
1783	QDPR	0	1
1784	QKI	2	1
1785	QPCT	0	1
1786	QPRT	0	1
1787	QRICH2	0	1
1788	QRSL1	1	1
1789	QSOX1	1	1
1790	QSOX2	0	1
1791	QARS	0	1
1792	RBM12B	0	1
1793	RAB27B	0	1
1794	RAB2A	0	1
1795	RAB8B	0	1
1796	RAB9A	0	1
1797	RAB9B	0	1
1798	RABEP2	0	1
1799	RABEPK	0	1
1800	RABGAP1	0	1
1801	RABGEF1	0	1
1802	RABGGTA	0	1
1803	RAB7B	0	1
1804	RABGGTB	0	1
1805	RABL2A	0	1
1806	RABL2B	0	1
1807	RABL3	0	1
1808	RABL6	0	1
1809	RAC3	0	1
1810	RACGAP1	0	1
1811	RACK1	0	1
1812	RAD17	0	1
1813	RABIF	0	1
1814	RAB29	0	1
1815	RAB6B	0	1
1816	RAB5IF	0	1
1817	RAB2B	0	1
1818	RAB30-AS1	0	1
1819	RAB30-DT	0	1
1820	RAB31	2	1
1821	RAB32	0	1
1822	RAB34	2	1
1823	RAB35	0	1
1824	RAB36	0	1
1825	RAB6A	0	1
1826	RAB39B	0	1
1827	RAB3B	0	1
1828	RAB3D	0	1
1829	RAB3GAP1	0	1
1830	RAB3IL1	0	1
1831	RAB3IP	0	1
1832	RAB40C	0	1
1833	RAB4A	0	1
1834	RAB5A	0	1
1835	RAB3A	0	1
1836	PKIB	0	1
1837	PFKFB2	0	1
1838	PKHD1L1	0	1
1839	NAT10	0	1
1840	NAT14	0	1
1841	NAT8L	0	1
1842	NAT9	0	1
1843	NATD1	0	1
1844	NAV1	0	1
1845	NAV2	0	1
1846	NAXD	0	1
1847	NAT1	0	1
1848	NBEA	0	1
1849	NBEAL2	4	1
1850	NBL1	0	1
1851	NBPF1	0	1
1852	NBPF11	0	1
1853	NBPF12	0	1
1854	NBPF15	0	1
1855	NBPF19	0	1
1856	NBPF26	0	1
1857	NBEAL1	0	1
1858	NASP	0	1
1859	NARS2	0	1
1860	NARS	0	1
1861	NAGA	0	1
1862	NAGK	1	1
1863	NAGLU	0	1
1864	NAGPA	0	1
1865	NAGS	0	1
1866	NAMPT	2	1
1867	NANP	0	1
1868	NANS	0	1
1869	NAP1L1	1	1
1870	NAP1L2	0	1
1871	NAP1L5	0	1
1872	NAPA	0	1
1873	NAPA-AS1	0	1
1874	NAPB	0	1
1875	NAPEPLD	0	1
1876	NAPG	0	1
1877	NAPRT	0	1
1878	NARF	0	1
1879	NARFL	0	1
1880	NBPF3	0	1
1881	NAF1	0	1
1882	NBR1	0	1
1883	NCALD	0	1
1884	NCOA7	9	1
1885	NCR3	1	1
1886	NCS1	0	1
1887	NCSTN	0	1
1888	NDC1	0	1
1889	NDFIP1	0	1
1890	NDFIP2	0	1
1891	NDN	0	1
1892	NCOA6	0	1
1893	NDNF	0	1
1894	NDRG2	0	1
1895	NDRG3	0	1
1896	NDRG4	0	1
1897	NDST1-AS1	0	1
1898	NDUFA1	0	1
1899	NDUFA10	0	1
1900	NDUFA11	0	1
1901	NDUFA12	0	1
1902	NDRG1	0	1
1903	NCOA5	0	1
1904	NCOA4	0	1
1905	NCOA3	1	1
1906	NCAM1	0	1
1907	NCAM2	0	1
1908	NCAPD2	0	1
1909	NCAPD3	0	1
1910	NCAPG2	1	1
1911	NCAPH	0	1
1912	NCBP1	0	1
1913	NCBP2	0	1
1914	NCBP2-AS2	0	1
1915	NCCRP1	0	1
1916	NCDN	0	1
1917	NCEH1	0	1
1918	NCK1	0	1
1919	NCK1-DT	0	1
1920	NCKAP5	0	1
1921	NCKAP5L	0	1
1922	NCMAP	0	1
1923	NCOA1	0	1
1924	NCOA2	0	1
1925	NBR2	0	1
1926	NDUFA2	0	1
1927	NAE1	0	1
1928	NADK2	0	1
1929	MYL6	0	1
1930	MYL6B	0	1
1931	MYL9	4	1
1932	MYLIP	0	1
1933	MYLK	1	1
1934	MYLK3	0	1
1935	MYLPF	0	1
1936	MYNN	0	1
1937	MYL5	0	1
1938	MYO10	0	1
1939	MYO19	0	1
1940	MYO1B	0	1
1941	MYO1D	0	1
1942	MYO1E	0	1
1943	MYO5B	0	1
1944	MYO5C	0	1
1945	MYO6	0	1
1946	MYO7A	0	1
1947	MYO15B	0	1
1948	MYL3	0	1
1949	MYL2	0	1
1950	MYL12B	0	1
1951	MYCBP	0	1
1952	MYCBP2	0	1
1953	MYCL	0	1
1954	MYCN	0	1
1955	MYCT1	0	1
1956	MYD88	1	1
1957	MYDGF	0	1
1958	MYEF2	0	1
1959	MYF6	0	1
1960	MYH11	2	1
1961	MYH14	0	1
1962	MYH2	0	1
1963	MYH3	0	1
1964	MYH6	0	1
1965	MYH7	0	1
1966	MYH7B	0	1
1967	MYH9	0	1
1968	MYL1	0	1
1969	MYL12A	2	1
1970	MYO7B	0	1
1971	NADSYN1	0	1
1972	MYOC	0	1
1973	MYOF	0	1
1974	NAA20	0	1
1975	NAA25	0	1
1976	NAA35	0	1
1977	NAA38	0	1
1978	NAA40	0	1
1979	NAA50	0	1
1980	NAA60	0	1
1981	NAA80	0	1
1982	NAA15	0	1
1983	NAAA	0	1
1984	NAALADL2	0	1
1985	NAB1	0	1
1986	NAB2	0	1
1987	NABP2	0	1
1988	NACA	0	1
1989	NACC1	0	1
1990	NACC2	0	1
1991	NADK	0	1
1992	NAALADL1	0	1
1993	N6AMT1	0	1
1994	N4BP2L1	0	1
1995	N4BP1	1	1
1996	MYOM1	0	1
1997	MYOM2	0	1
1998	MYOM3	0	1
[truncated: 9,879 more rows]

## Sheet: Endothelium
	gene	over-expressed in (out of 34 region-containing samples)	adjusted p-value (Fishers exact test)	region-specific marker
0	VWF	30	1.03926e-28	x
1	CD93	27	7.84448e-26	x
2	EPAS1	31	2.25971e-25	x
3	IFI27	28	6.33084e-24	x
4	ACKR1	26	1.087e-21	x
5	PECAM1	25	9.21481e-20	x
6	THBD	20	1.36346e-18	x
7	AQP1	28	1.36346e-18	x
8	EMP1	23	1.74068e-18	x
9	EGFL7	22	3.04821e-17	x
10	PLVAP	20	7.19099e-17	x
11	ESAM	19	1.516e-16	x
12	SLCO2A1	19	1.516e-16	x
13	SPRY1	20	3.23899e-16	x
14	GNG11	21	3.62859e-16	x
15	RGS5	23	4.9052e-16	x
16	ECSCR	15	4.8388e-14	x
17	ADGRL4	15	4.8388e-14	x
18	MMRN2	15	4.8388e-14	x
19	APOLD1	15	4.8388e-14	x
20	CLDN5	19	6.21667e-13	x
21	NOTCH3	19	6.21667e-13	x
22	CLEC14A	14	6.21667e-13	x
23	SHANK3	14	6.21667e-13	x
24	HYAL2	15	6.21667e-13	x
25	RAMP2	17	2.71856e-12	x
26	KLF2	25	3.98156e-12	x
27	CDH5	13	7.07402e-12	x
28	CD34	14	7.07402e-12	x
29	SOX18	14	7.07402e-12	x
30	EMCN	13	7.07402e-12	x
31	PTPRB	13	8.67727e-11	x
32	RAMP3	15	8.67727e-11	x
33	IFITM2	23	8.67727e-11	x
34	LRRC32	16	8.79784e-11	x
35	FLT1	12	8.79784e-11	x
36	ADAMTS1	21	1.38457e-10	x
37	SELE	13	5.31784e-10	x
38	CRIP2	19	9.59226e-10	x
39	SELP	12	9.59226e-10	x
40	GRASP	17	1.00871e-09	x
41	HLA-E	22	1.16419e-09	x
42	S1PR1	13	2.34738e-09	x
43	TSPAN7	12	5.57992e-09	x
44	TM4SF1	21	9.88653e-09	x
45	VIM	24	1.04514e-08	x
46	SOCS3	21	1.53637e-08	x
47	SLC2A3	18	4.78941e-08	x
48	TGFBR2	13	8.18987e-08	x
49	LIFR	12	8.56838e-08	x
50	SOX17	9	1.30781e-07	x
51	CYYR1	9	1.30781e-07	x
52	RNASE1	22	1.84272e-07	x
53	CAVIN2	14	2.87341e-07	x
54	ENG	15	2.98751e-07	x
55	DLC1	9	1.10732e-06	x
56	ADGRF5	9	1.10732e-06	x
57	RASIP1	8	1.39204e-06	x
58	TIE1	8	1.39204e-06	x
59	PODXL	12	1.60886e-06	x
60	CCL14	10	2.04786e-06	x
61	LMCD1	11	2.05822e-06	x
62	ADAMTS4	13	2.05822e-06	x
63	MYH9	9	5.03341e-06	x
64	PDLIM1	15	5.12385e-06	x
65	C11orf96	21	7.89392e-06	x
66	ETS2	17	7.89392e-06	x
67	CALCRL	8	9.7824e-06	x
68	LDB2	8	9.7824e-06	x
69	ADCY4	8	9.7824e-06	x
70	ENPP2	11	2.52399e-05	x
71	ELK3	9	4.93757e-05	x
72	GJA4	9	4.93757e-05	x
73	CDKN1A	12	4.94831e-05	x
74	HEG1	7	9.32971e-05	x
75	ADAMTS9	7	9.32971e-05	x
76	IL33	9	0.000121569	x
77	CXorf36	6	0.000136884	x
78	CASKIN2	6	0.000136884	x
79	ZFP36	14	0.000171353	x
80	UPP1	7	0.000359889	x
81	STC1	7	0.000359889	x
82	LEPR	8	0.000360444	x
83	PLXND1	11	0.000491572	x
84	HIGD1B	6	0.000785928	x
85	COX4I2	6	0.000785928	x
86	ABCG2	6	0.000785928	x
87	IL6	6	0.000785928	x
88	C2CD4B	6	0.000785928	x
89	ICAM2	9	0.00100677	x
90	ROBO4	5	0.00124428	x
91	SEMA6B	5	0.00124428	x
92	MYCT1	5	0.00124428	x
93	ARHGEF15	5	0.00124428	x
94	FAM110D	5	0.00124428	x
95	TIMP3	15	0.00251184	x
96	IGFBP7	16	0.00298457	x
97	A2M	17	0.0032246	x
98	NNMT	14	0.0033189	x
99	KCTD12	9	0.0049832	x
100	NDUFA4L2	7	0.00508204	x
101	PTP4A3	8	0.00559881	x
102	TAGLN2	11	0.00566213	x
103	SEC14L1	5	0.00612307	x
104	CD200	5	0.00612307	x
105	DLL4	5	0.00612307	x
106	KDR	5	0.00612307	x
107	JAG1	6	0.00663458	x
108	FAM107A	9	0.00741232	x
109	STOM	13	0.00951628	x
110	KANK3	4	0.0105547	x
111	MMRN1	4	0.0105547	x
112	SPNS2	4	0.0105547	x
113	TMEM255B	4	0.0105547	x
114	FLT4	4	0.0105547	x
115	GIMAP4	9	0.0105547	x
116	ARL15	4	0.0105547	x
117	ANGPT2	4	0.0105547	x
118	ARRDC3	9	0.0105547	x
119	CSF3	4	0.0105547	x
120	NRP1	6	0.0136767	x
121	LGI4	7	0.0154524	x
122	SLC9A3R2	7	0.0154524	x
123	JAM2	5	0.0168113	x
124	IL3RA	5	0.0168113	x
125	SDCBP	5	0.0168113	x
126	VCAM1	9	0.0224839	x
127	TINAGL1	12	0.0248029	x
128	FAM198B	6	0.0256729	x
129	EHD4	6	0.0256729	x
130	TNS2	6	0.0256729	x
131	RND1	5	0.039231	x
132	NOTCH4	5	0.039231	x
133	PNP	7	0.0403833	x
134	PEAR1	4	0.042589	x
135	PRCP	4	0.042589	x
136	LHFPL6	8	0.0446521	x
137	LMO2	6	0.044698	x
138	SLIT3	6	0.044698	x
139	DEPP1	9	0.0791133
140	RAPGEF5	3	0.0871191
141	FAM167B	3	0.0871191
142	HLX	3	0.0871191
143	SNRK	3	0.0871191
144	OLFM1	3	0.0871191
145	TM4SF18	3	0.0871191
146	GJA5	3	0.0871191
147	RCAN1	3	0.0871191
148	ACVRL1	4	0.107825
149	IGFBP4	13	0.116791
150	PLAT	9	0.13008
151	SH3BP5	5	0.130088
152	ENTPD1	5	0.130088
153	NOSTRIN	5	0.130088
154	SRGN	13	0.1368
155	ADAM15	5	0.217471
156	RAPGEF3	4	0.218006
157	INSR	4	0.218006
158	NRN1	4	0.218006
159	IFITM3	11	0.220276
160	PCAT19	6	0.241805
161	EFNB2	6	0.241805
162	ARHGAP31	3	0.291558
163	RHOJ	3	0.291558
164	PIK3R3	5	0.325577
165	GIMAP6	4	0.381597
166	RGS16	4	0.381597
167	FKBP1A	4	0.381597
168	MYC	6	0.458151
169	SPARCL1	13	0.555677
170	EFHD1	4	0.620462
171	TPPP3	4	0.620462
172	ITPRIP	3	0.626276
173	CD59	3	0.626276
174	TPM3	3	0.626276
175	PIK3C2B	3	0.626276
176	CTNNAL1	3	0.626276
177	WARS	5	0.647275
178	TSC22D1	5	0.647275
179	BHLHE40	9	0.664103
180	BMPR2	2	0.66462
181	CCM2L	2	0.66462
182	NRGN	2	0.66462
183	SHE	2	0.66462
184	HBA2	2	0.66462
185	F8	2	0.66462
186	PDE2A	2	0.66462
187	MCTP1	2	0.66462
188	DIPK2B	2	0.66462
189	DOCK9	2	0.66462
190	SYT15	2	0.66462
191	RNF122	2	0.66462
192	ESM1	2	0.66462
193	APLNR	2	0.66462
194	FOSL2	5	0.819068
195	LAMA5	5	0.819068
196	KLF4	4	0.835077
197	POU3F3	0	1
198	PPOX	0	1
199	POLR2M	0	1
200	PPM1L	0	1
201	POT1	0	1
202	PPCS	0	1
203	POLR3B	0	1
204	POU5F1	0	1
205	POLR3D	0	1
206	PPDPF	0	1
207	POU2F3	0	1
208	POU2F2	0	1
209	POU2AF1	0	1
210	PPM1K	0	1
211	POLR3A	0	1
212	PPP1CA	0	1
213	PPP1R12B	0	1
214	PPP1R10	0	1
215	POLR1D	0	1
216	PPARGC1A	0	1
217	POLR1E	0	1
218	PPAT	0	1
219	PPP1R14A	3	1
220	PPP1R13L	0	1
221	PPP1R13B	0	1
222	PPA1	0	1
223	POLR2B	0	1
224	POLR2E	0	1
225	POLR2G	0	1
226	POLR2H	0	1
227	PPP1R12C	0	1
228	POLR2I	0	1
229	POU6F1	0	1
230	PPCDC	0	1
231	POU5F1B	0	1
232	POLR2J3	0	1
233	POLR2K	0	1
234	PPM1J	0	1
235	PPP1R12A	0	1
236	POLR2L	0	1
237	POLR3E	0	1
238	PPL	0	1
239	PPM1E	0	1
240	PPIH	0	1
241	PPFIA4	0	1
242	PPFIBP1	0	1
243	POTEH	0	1
244	PPIF	0	1
245	POP1	0	1
246	PPID	0	1
247	POP4	0	1
248	PPFIBP2	0	1
249	POTEH-AS1	0	1
250	POP5	0	1
251	POP7	0	1
252	POPDC2	0	1
253	POR	0	1
254	PPIC	0	1
255	PORCN	0	1
256	PPIA	0	1
257	POTEB3	0	1
258	PPHLN1	0	1
259	POSTN	4	1
260	POTEG	0	1
261	POTEI	0	1
262	POTEJ	0	1
263	PPFIA3	0	1
264	PPDPFL	0	1
265	PPM1A	0	1
266	POLR3F	0	1
267	POLR3G	0	1
268	POLR3H	0	1
269	PPIP5K2	0	1
270	POLR3K	0	1
271	PPIP5K1	0	1
272	POM121	0	1
273	POM121C	0	1
274	PPIL6	0	1
275	PPFIA2	0	1
276	PPIL3	0	1
277	PPIL2	0	1
278	POMGNT1	0	1
279	POMT1	0	1
280	PPIL1	0	1
281	POTEM	0	1
282	PPARG	0	1
283	PON1	0	1
284	PON2	0	1
285	PPM1H	0	1
286	PPA2	0	1
287	A1BG	0	1
288	PPP1R14C	0	1
289	PRNP	0	1
290	PROB1	0	1
291	PROCR	1	1
292	PROK1	0	1
293	PROM1	0	1
294	PROM2	0	1
295	PRORP	0	1
296	PROS1	0	1
297	PRNCR1	0	1
298	PROSER1	0	1
299	PRPF18	0	1
300	PRPF19	0	1
301	PRPF3	0	1
302	PRPF38A	0	1
303	PRPF39	0	1
304	PRPF4	0	1
305	PRPF40B	0	1
306	PRR14L	0	1
307	PROSER2	0	1
308	PRR15	0	1
309	PRMT9	0	1
310	PRMT5	0	1
311	PRKAR2B	0	1
312	PRKCA	0	1
313	PRKCB	0	1
314	PRKCD	0	1
315	PRKCH	4	1
316	PRKCI	0	1
317	PRKCSH	0	1
318	PRKCZ	0	1
319	PRMT6	0	1
320	PRKD1	0	1
321	PRKDC	0	1
322	PRKG1	0	1
323	PRKG2	0	1
324	PRKRA	0	1
325	PRKX	0	1
326	PRKY	0	1
327	PRLR	0	1
328	PRMT3	0	1
329	PRKD2	0	1
330	PRKAR1B	0	1
331	PRR15L	0	1
332	PRR22	0	1
333	PRSS22	0	1
334	PRSS23	2	1
335	PRSS3	0	1
336	PRSS8	0	1
337	PRTG	0	1
338	PRUNE1	0	1
339	PRUNE2	0	1
340	PRXL2A	0	1
341	PRSS21	0	1
342	PRXL2B	0	1
343	PSAT1	0	1
344	PSCA	0	1
345	PSD3	0	1
346	PSD4	0	1
347	PSEN1	0	1
348	PSEN2	0	1
349	PSENEN	0	1
350	PSKH1	0	1
351	PSAP	0	1
352	PRR16	0	1
353	PRSS16	0	1
354	PRRX2	0	1
355	PRR29	0	1
356	PRR3	0	1
357	PRR34-AS1	0	1
358	PRR36	0	1
359	PRR4	0	1
360	PRR5	0	1
361	PRR5L	0	1
362	PRR7	0	1
363	PRSS12	0	1
364	PRRC1	0	1
365	PRRC2B	0	1
366	PRRG2	0	1
367	PRRG3	0	1
368	PRRG4	0	1
369	PRRT2	0	1
370	PRRT3	0	1
371	PRRT3-AS1	0	1
372	PRRX1	0	1
373	PRRC2A	0	1
374	PPP1R14B	0	1
375	PRKAR1A	0	1
376	PRKAG2	0	1
377	PPP2R1B	0	1
378	PPP2R2A	0	1
379	PPP2R2C	0	1
380	PPP2R2D	0	1
381	PPP2R3A	0	1
382	PPP2R3B	0	1
383	PPP2R5A	0	1
384	PPP2R5B	0	1
385	PPP1R9B	0	1
386	PPP3CA	0	1
387	PPP3CC	0	1
388	PPP4C	0	1
389	PPP4R1	0	1
390	PPP4R2	0	1
391	PPP4R3A	0	1
392	PPP6R1	0	1
393	PPP6R2	0	1
394	PPRC1	0	1
395	PPP3CB-AS1	0	1
396	PPT1	0	1
397	PPP1R9A	0	1
398	PPP1R3F	0	1
399	PPP1R15A	1	1
400	PPP1R15B	0	1
401	PPP1R16A	0	1
402	PPP1R16B	0	1
403	PPP1R18	0	1
404	PPP1R1A	0	1
405	PPP1R1B	0	1
406	PPP1R1C	0	1
407	PPP1R7	0	1
408	PPP1R2	0	1
409	PPP1R26-AS1	0	1
410	PPP1R27	0	1
411	PPP1R35	0	1
412	PPP1R37	0	1
413	PPP1R3B	0	1
414	PPP1R3C	0	1
415	PPP1R3D	0	1
416	PPP1R3E	0	1
417	PPP1R26	0	1
418	PRKAG2-AS1	0	1
419	PPTC7	0	1
420	PQLC2	0	1
421	PRELID3A	0	1
422	PRELID3B	0	1
423	PRELP	1	1
424	PREP	0	1
425	PREX1	0	1
426	PREX2	1	1
427	PRF1	0	1
428	PRICKLE1	0	1
429	PREB	0	1
430	PRICKLE2	0	1
431	PRIM2	0	1
432	PRIMA1	0	1
433	PRIMPOL	0	1
434	PRKAA1	0	1
435	PRKAA2	0	1
436	PRKAB1	0	1
437	PRKACA	0	1
438	PRKACB	0	1
439	PRIM1	0	1
440	PQLC1	0	1
441	PRDX6	0	1
442	PRDX4	0	1
443	PRAC1	0	1
444	PRAC2	0	1
445	PRAF2	0	1
446	PRAG1	0	1
447	PRAM1	0	1
448	PRAME	0	1
449	PRB2	0	1
450	PRC1	0	1
451	PRDX5	0	1
452	PRDM1	3	1
453	PRDM16	0	1
454	PRDM16-DT	0	1
455	PRDM4	0	1
456	PRDM6	0	1
457	PRDM8	0	1
458	PRDX1	0	1
459	PRDX2	0	1
460	PRDX3	0	1
461	PRDM15	0	1
462	POLR1C	0	1
463	PNMA1	0	1
464	POLR1A	0	1
465	PI3	0	1
466	PI4K2B	0	1
467	PI4KB	0	1
468	PIAS1	0	1
469	PIAS2	0	1
470	PIAS3	0	1
471	PIAS4	0	1
472	PICALM	1	1
473	PICK1	0	1
474	PID1	0	1
475	PIDD1	0	1
476	PIEZO1	0	1
477	PIEZO2	0	1
478	PIFO	0	1
479	PIGA	0	1
480	PIGB	0	1
481	PIGC	0	1
482	PIGF	0	1
483	PIGG	0	1
484	PI16	0	1
485	PIGH	0	1
486	PI15	0	1
487	PHYHIPL	0	1
488	PHKA1	0	1
489	PHKA2	0	1
490	PHKA2-AS1	0	1
491	PHKB	0	1
492	PHKG1	0	1
493	PHKG2	0	1
494	PHLDA1	6	1
495	PHLDA2	0	1
496	PHLDA3	0	1
497	PHLDB1	1	1
498	PHLDB2	0	1
499	PHLDB3	0	1
500	PHLPP1	0	1
501	PHOSPHO2	0	1
502	PHPT1	0	1
503	PHRF1	0	1
504	PHYH	0	1
505	PHYHD1	0	1
506	PHYHIP	0	1
507	PHYKPL	0	1
508	PHIP	0	1
509	PIGK	0	1
510	PIGM	0	1
511	PIKFYVE	0	1
512	PILRA	0	1
513	PILRB	0	1
514	PIM1	0	1
515	PIM2	0	1
516	PIM3	1	1
517	PIN1	0	1
518	PIN4	0	1
519	PINK1	1	1
520	PINLYP	0	1
521	PIP	0	1
522	PIP4K2A	0	1
523	PIP4K2C	0	1
524	PIP4P1	0	1
525	PIP5K1A	0	1
526	PIP5K1C	0	1
527	PIP5KL1	0	1
528	PIPOX	0	1
529	PIR	0	1
530	PIK3R5	0	1
531	PIGL	0	1
532	PIK3R4	0	1
533	PIK3R1	0	1
534	PIGN	0	1
535	PIGO	0	1
536	PIGP	0	1
537	PIGQ	0	1
538	PIGR	0	1
539	PIGS	0	1
540	PIGT	0	1
541	PIGU	0	1
542	PIGV	0	1
543	PIGW	0	1
544	PIGX	0	1
545	PIGZ	0	1
546	PIK3AP1	0	1
547	PIK3C2G	0	1
548	PIK3C3	0	1
549	PIK3CB	0	1
550	PIK3CD	0	1
551	PIK3CD-AS2	0	1
552	PIK3IP1	0	1
553	PIK3R2	0	1
554	PISD	0	1
555	PHGR1	0	1
556	PHF8	0	1
557	PEX11A	0	1
558	PEX11B	0	1
559	PEX11G	0	1
560	PEX13	0	1
561	PEX14	0	1
562	PEX16	0	1
563	PEX19	0	1
564	PEX2	0	1
565	PEX3	0	1
566	PEX5	0	1
567	PEX7	0	1
568	PFAS	0	1
569	PFDN2	0	1
570	PFDN4	0	1
571	PFDN6	0	1
572	PFKFB2	0	1
573	PFKFB3	0	1
574	PFKFB4	0	1
575	PFKM	0	1
576	PEX10	0	1
577	PFKP	0	1
578	PEX1	0	1
579	PET100	0	1
580	PDZK1IP1	0	1
581	PDZRN4	0	1
582	PEAK1	1	1
583	PEBP1	0	1
584	PEBP4	0	1
585	PECR	0	1
586	PEG10	0	1
587	PELI1	0	1
588	PELI2	0	1
589	PELI3	0	1
590	PEMT	0	1
591	PENK	0	1
592	PEPD	0	1
593	PER1	0	1
594	PER2	0	1
595	PER3	0	1
596	PERM1	0	1
597	PERP	0	1
598	PES1	0	1
599	PET117	0	1
600	PHGDH	0	1
601	PFN1	0	1
602	PGAM2	0	1
603	PHACTR2	1	1
604	PHACTR4	0	1
605	PHAX	0	1
606	PHB	0	1
607	PHB2	0	1
608	PHC1	0	1
609	PHC2	0	1
610	PHETA1	0	1
611	PHETA2	0	1
612	PHF1	0	1
613	PHF11	0	1
614	PHF12	0	1
615	PHF19	0	1
616	PHF2	0	1
617	PHF20L1	0	1
618	PHF21A	0	1
619	PHF21B	0	1
620	PHF23	0	1
621	PHF6	0	1
622	PHACTR1	0	1
623	PFN2	0	1
624	PGS1	0	1
625	PGRMC1	0	1
626	PGAM5	0	1
627	PGAP1	0	1
628	PGAP2	0	1
629	PGAP3	0	1
630	PGBD1	0	1
631	PGBD2	0	1
632	PGBD5	0	1
633	PGC	0	1
634	PGD	0	1
635	PGF	1	1
636	PGGHG	1	1
637	PGLS	0	1
638	PGM2	0	1
639	PGM2L1	0	1
640	PGM3	0	1
641	PGM5	0	1
642	PGM5-AS1	0	1
643	PGP	0	1
644	PGR	0	1
645	PGRMC2	0	1
646	PITHD1	0	1
647	PITPNA	0	1
648	PITPNA-AS1	0	1
649	PLPPR2	0	1
650	PLPPR3	0	1
651	PLRG1	0	1
652	PLS1	0	1
653	PLS3	2	1
654	PLSCR1	2	1
655	PLSCR4	1	1
656	PLTP	1	1
657	PLXDC1	1	1
658	PLXDC2	0	1
659	PLXNA3	0	1
660	PLXNB1	0	1
661	PLXNB2	0	1
662	PLXNC1	0	1
663	PM20D2	0	1
664	PMAIP1	0	1
665	PMEPA1	0	1
666	PMF1	0	1
667	PML	0	1
668	PLPPR1	0	1
669	PMM1	0	1
670	PLPP7	0	1
671	PLPP5	0	1
672	PLEKHN1	0	1
673	PLEKHO1	0	1
674	PLEKHO2	3	1
675	PLEKHS1	0	1
676	PLGRKT	0	1
677	PLIN2	0	1
678	PLIN4	0	1
679	PLIN5	0	1
680	PLK2	2	1
681	PLK3	0	1
682	PLLP	0	1
683	PLN	0	1
684	PLOD2	0	1
685	PLP1	0	1
686	PLP2	0	1
687	PLPP1	1	1
688	PLPP2	0	1
689	PLPP3	3	1
690	PLPP4	0	1
691	PLPP6	0	1
692	PLEKHM3	0	1
693	PMP22	3	1
694	PMPCB	0	1
695	POFUT2	0	1
696	POGK	0	1
697	POGLUT1	0	1
698	POGZ	0	1
699	POLA1	0	1
700	POLB	0	1
701	POLD1	0	1
702	POLD2	0	1
703	POLD3	0	1
704	POLD4	0	1
705	POLDIP2	0	1
706	POLE	0	1
707	POLE2	0	1
708	POLE3	0	1
709	POLG	0	1
710	POLG2	0	1
711	POLI	0	1
712	POLM	0	1
713	POLQ	0	1
714	POFUT1	0	1
715	PMPCA	0	1
716	POF1B	0	1
717	PODNL1	0	1
718	PMS1	0	1
719	PMS2	0	1
720	PNCK	0	1
721	PNISR	0	1
722	PNKD	0	1
723	PNKP	0	1
724	PSMA2	0	1
725	PNMA8B	0	1
726	PNMT	0	1
727	PNO1	0	1
728	PNPLA2	0	1
729	PNPLA4	0	1
730	PNPLA6	0	1
731	PNPLA7	0	1
732	PNPO	0	1
733	PNPT1	0	1
734	PNRC1	0	1
735	POC5	0	1
736	PODN	1	1
737	PODXL2	0	1
738	PLEKHM2	0	1
739	PLEKHM1	0	1
740	PLEKHJ1	0	1
741	PKP4	3	1
742	PLA1A	1	1
743	PLA2G12A	0	1
744	PLA2G15	0	1
745	PLA2G16	0	1
746	PLA2G2A	0	1
747	PLA2G2D	0	1
748	PLA2G3	0	1
749	PLA2G4A	0	1
750	PLA2G4B	0	1
751	PLA2G4C	0	1
752	PLA2G4D	0	1
753	PLA2G4F	0	1
754	PLA2G5	0	1
755	PLA2G6	0	1
756	PLA2G7	0	1
757	PLAA	0	1
758	PLAAT3	0	1
759	PLAAT4	0	1
760	PKP3	0	1
761	PLAC4	0	1
762	PKP2	0	1
763	PKNOX2	0	1
764	PITPNC1	0	1
765	PITPNM1	0	1
766	PITPNM3	0	1
767	PITX1	0	1
768	PITX2	0	1
769	PJA1	0	1
770	PJA2	0	1
771	PKD1	0	1
772	PKD2	0	1
773	PKDCC	0	1
774	PKHD1L1	0	1
775	PKIA	0	1
776	PKIB	0	1
777	PKIG	1	1
778	PKM	0	1
779	PKMYT1	0	1
780	PKN1	0	1
781	PKN2	0	1
782	PKN3	0	1
783	PKP1	0	1
784	PLAC8	0	1
785	PLAC9	2	1
786	PLAGL1	0	1
787	PLEK2	0	1
788	PLEKHA2	0	1
789	PLEKHA4	0	1
790	PLEKHA5	0	1
791	PLEKHA6	0	1
792	PLEKHA7	0	1
793	PLEKHB1	0	1
794	PLEKHB2	0	1
795	PLEKHF1	0	1
796	PLEKHF2	0	1
797	PLEKHG1	2	1
798	PLEKHG2	2	1
799	PLEKHG3	0	1
800	PLEKHG4	0	1
801	PLEKHG4B	0	1
802	PLEKHG6	0	1
803	PLEKHG7	0	1
804	PLEKHH1	0	1
805	PLEKHH3	0	1
806	PLEK	0	1
807	PLEC	0	1
808	PLD6	0	1
809	PLD4	0	1
810	PLAGL2	0	1
811	PLAU	0	1
812	PLAUR	1	1
813	PLBD1	0	1
814	PLCB1	0	1
815	PLCB2	0	1
816	PLCB3	0	1
817	PLCB4	1	1
818	PLCD1	0	1
819	POLR1B	0	1
820	PLCD3	0	1
821	PLCG2	0	1
822	PLCH1	0	1
823	PLCH2	0	1
824	PLCL1	0	1
825	PLCL2	0	1
826	PLCXD2	0	1
827	PLD1	0	1
828	PLD2	0	1
829	PLD3	0	1
830	PLCG1	0	1
831	PSMA4	0	1
832	PTGER2	0	1
833	PSMA6	0	1
834	RIPPLY2	0	1
835	RIPPLY3	0	1
836	RIT1	0	1
837	RITA1	0	1
838	RLF	0	1
839	RLIM	0	1
840	RLN1	0	1
841	RLN2	0	1
842	RIPOR2	0	1
843	RMC1	0	1
844	RMDN3	0	1
845	RMI1	0	1
846	RMI2	0	1
847	RMND1	0	1
848	RMND5A	0	1
849	RMST	0	1
850	RNASE4	0	1
851	RNASE6	0	1
852	RMDN1	0	1
853	RIPOR1	0	1
854	RIPK4	0	1
855	RIPK3	0	1
856	RICTOR	0	1
857	RIDA	0	1
858	RIIAD1	0	1
859	RILP	0	1
860	RILPL1	0	1
861	RILPL2	0	1
862	RIMBP2	0	1
863	RIMKLA	0	1
864	RIMS1	0	1
865	RIMS2	0	1
866	RIMS4	0	1
867	RIN1	0	1
868	RIN2	0	1
869	RIN3	0	1
870	RINT1	0	1
871	RIOK2	0	1
872	RIOX2	0	1
873	RIPK1	0	1
874	RIPK2	0	1
875	RNASEH1-AS1	0	1
876	RNASEK	0	1
877	RNASEL	0	1
878	RND3	0	1
879	RNF165	0	1
880	RNF166	0	1
881	RNF170	0	1
882	RNF183	0	1
883	RNF185	0	1
884	RNF186	0	1
885	RNF187	0	1
886	RNF19A	0	1
887	RNF19B	0	1
888	RNF20	0	1
889	RNF207	0	1
890	RNF208	0	1
891	RNF212	0	1
892	RNF213	0	1
893	RNF214	0	1
894	RNF215	0	1
895	RNF220	0	1
896	RNF227	0	1
897	RNF24	0	1
898	RNF157	0	1
899	RIC8B	0	1
900	RNF152	1	1
901	RNF149	0	1
902	RNF10	0	1
903	RNF103	0	1
904	RNF112	0	1
905	RNF115	0	1
906	RNF121	0	1
907	RNF123	0	1
908	RNF125	0	1
909	RNF126	0	1
910	RNF128	0	1
911	RNF13	0	1
912	RNF135	0	1
913	RNF139	0	1
914	RNF139-AS1	0	1
915	RNF14	0	1
916	RNF141	0	1
917	RNF144A	0	1
918	RNF144B	0	1
919	RNF145	0	1
920	RNF146	0	1
921	RNF150	0	1
922	RNF34	0	1
923	RIC8A	0	1
924	RHPN2	0	1
925	RFC2	0	1
926	RFC3	0	1
927	RFC4	0	1
928	RFC5	0	1
929	RFESD	0	1
930	RFFL	0	1
931	RFK	0	1
932	RFLNA	0	1
933	REXO5	0	1
934	RFLNB	0	1
935	RFPL1S	0	1
936	RFPL2	0	1
937	RFT1	0	1
938	RFTN1	0	1
939	RFWD3	0	1
940	RFX2	0	1
941	RFX3	0	1
942	RFX3-AS1	0	1
943	RFPL1	0	1
944	REXO4	0	1
945	REXO2	0	1
946	REXO1	0	1
947	RELCH	0	1
948	RELL2	0	1
949	RELN	0	1
950	RELT	0	1
951	REPIN1	0	1
952	REPS1	0	1
953	REPS2	0	1
954	RER1	0	1
955	RERE	0	1
956	RERG	0	1
957	RERGL	0	1
958	RESF1	0	1
959	RET	0	1
960	RETREG1	0	1
961	RETREG2	0	1
962	RETREG3	0	1
963	RETSAT	0	1
964	REV3L	0	1
965	REX1BD	0	1
966	RFX5	0	1
967	RFX6	0	1
968	RFX7	0	1
969	RFXANK	0	1
970	RHBDL2	0	1
971	RHBG	0	1
972	RHCE	0	1
973	RHCG	0	1
974	RHEBL1	0	1
975	RHEX	0	1
976	RHNO1	0	1
977	RHOB	2	1
978	RHOBTB1	0	1
979	RHOBTB2	0	1
980	RHOBTB3	0	1
981	RHOF	0	1
982	RHOG	0	1
983	RHOH	0	1
984	RHOQ	0	1
985	RHOT2	0	1
986	RHOU	0	1
987	RHOV	0	1
988	RHPN1	0	1
989	RHBDL1	0	1
990	RIC3	0	1
991	RHBDF2	0	1
992	RHBDD2	0	1
993	RGCC	4	1
994	RGL1	0	1
995	RGL2	0	1
996	RGL3	0	1
997	RGMA	0	1
998	RGMB	0	1
999	RGMB-AS1	0	1
1000	RGP1	0	1
1001	RGS1	0	1
1002	RGS10	0	1
1003	RGS11	0	1
1004	RGS12	0	1
1005	RGS14	0	1
1006	RGS17	0	1
1007	RGS19	0	1
1008	RGS2	0	1
1009	RGS3	0	1
1010	RGS7	0	1
1011	RHBDD1	0	1
1012	RHBDF1	0	1
1013	RNF39	0	1
1014	RNF4	0	1
1015	RNF40	0	1
1016	RXRA	0	1
1017	RXYLT1	0	1
1018	RYBP	0	1
1019	RYK	0	1
1020	RYR1	0	1
1021	RYR2	0	1
1022	S100A1	0	1
1023	S100A10	5	1
1024	RWDD4	0	1
1025	S100A11	0	1
1026	S100A14	0	1
1027	S100A16	2	1
1028	S100A2	0	1
1029	S100A4	6	1
1030	S100A6	6	1
1031	S100A8	0	1
1032	S100A9	1	1
1033	S100B	1	1
1034	S100A13	1	1
1035	RWDD3	0	1
1036	RWDD2B	0	1
1037	RWDD2A	0	1
1038	RTN3	0	1
1039	RTN4R	0	1
1040	RTN4RL1	0	1
1041	RTN4RL2	0	1
1042	RTP4	0	1
1043	RTRAF	0	1
1044	RUBCN	0	1
1045	RUBCNL	0	1
1046	RUFY2	0	1
1047	RUNDC1	0	1
1048	RUNDC3A	0	1
1049	RUNX1	0	1
1050	RUNX1T1	0	1
1051	RUNX2	0	1
1052	RUNX3	0	1
1053	RUSC1	0	1
1054	RUSC2	0	1
1055	RUVBL1	0	1
1056	RWDD1	0	1
1057	S100P	0	1
1058	S100PBP	0	1
1059	S1PR2	0	1
1060	S1PR3	0	1
1061	SAP130	0	1
1062	SAP18	0	1
1063	SAP25	0	1
1064	SAPCD1	0	1
1065	SAPCD2	0	1
1066	SAR1B	0	1
1067	SARAF	0	1
1068	SARDH	0	1
1069	SARM1	0	1
1070	SARNP	0	1
1071	SARS2	0	1
1072	SART3	0	1
1073	SASH1	1	1
1074	SASH3	0	1
1075	SASS6	0	1
1076	SAT1	0	1
1077	SAT2	0	1
1078	SATB1	0	1
1079	SATB1-AS1	0	1
1080	SAMSN1	0	1
1081	RTN2	0	1
1082	SAMM50	0	1
1083	SAMD9L	0	1
1084	S1PR4	0	1
1085	S1PR5	0	1
1086	SAA1	0	1
1087	SAA2	0	1
1088	SAA4	0	1
1089	SAAL1	0	1
1090	SAC3D1	0	1
1091	SACS	0	1
1092	SALL2	0	1
1093	SALL3	0	1
1094	SAMD1	0	1
1095	SAMD10	0	1
1096	SAMD11	0	1
1097	SAMD12	0	1
1098	SAMD13	0	1
1099	SAMD4A	0	1
1100	SAMD5	0	1
1101	SAMD8	0	1
1102	SAMD9	0	1
1103	SAMHD1	0	1
1104	RTN1	0	1
1105	RTL8C	0	1
1106	RTL8B	0	1
1107	RORC	0	1
1108	RP2	0	1
1109	RPA3	0	1
1110	RPAIN	0	1
1111	RPAP1	0	1
1112	RPARP-AS1	0	1
1113	RPE	0	1
1114	RPF1	0	1
1115	RPF2	0	1
1116	RPGR	1	1
1117	RPGRIP1L	0	1
1118	RPH3AL	0	1
1119	RPIA	0	1
1120	RPN1	0	1
1121	RPN2	0	1
1122	RPP21	0	1
1123	RPP25L	0	1
1124	RPP30	0	1
1125	RPP38	0	1
1126	RORB	0	1
1127	RPP40	0	1
1128	ROR2	0	1
1129	ROMO1	0	1
1130	RNF41	0	1
1131	RNF43	0	1
1132	RNF44	0	1
1133	RNF5	0	1
1134	RNF7	0	1
1135	RNFT1	0	1
1136	RNFT2	0	1
1137	RNGTT	0	1
1138	RNH1	0	1
1139	RNLS	0	1
1140	RNPC3	0	1
1141	RNPEP	0	1
1142	RNPEPL1	0	1
1143	RNPS1	0	1
1144	ROBO1	0	1
1145	ROBO3	0	1
1146	ROCK1	0	1
1147	ROCK2	0	1
1148	ROGDI	0	1
1149	ROPN1L	0	1
1150	RELB	0	1
1151	RPRD1A	0	1
1152	RPRD2	0	1
1153	RSAD1	0	1
1154	RSAD2	0	1
1155	RSL1D1	0	1
1156	RSPH1	0	1
1157	RSPH3	0	1
1158	RSPH4A	0	1
1159	RSPO2	0	1
1160	RSPO3	0	1
1161	RSRC2	0	1
1162	RSRP1	0	1
1163	RSU1	0	1
1164	RTCA	0	1
1165	RTCA-AS1	0	1
1166	RTCB	0	1
1167	RTF2	0	1
1168	RTKN	0	1
1169	RTKN2	0	1
1170	RTL10	0	1
1171	RTL6	0	1
1172	RRS1	0	1
1173	RPRD1B	0	1
1174	RRP9	0	1
1175	RRP1B	0	1
1176	RPRM	0	1
1177	RPRML	0	1
1178	RPTOR	0	1
1179	RPUSD1	0	1
1180	RPUSD4	0	1
1181	RRAD	1	1
1182	RRAGB	0	1
1183	RRAGC	0	1
1184	RRAGD	0	1
1185	RRAS	0	1
1186	RRAS2	0	1
1187	RRBP1	0	1
1188	RREB1	0	1
1189	RRM2	0	1
1190	RRM2B	0	1
1191	RRN3	0	1
1192	RRNAD1	0	1
1193	RRP1	0	1
1194	RRP12	0	1
1195	RRP7A	0	1
1196	PSMA5	0	1
1197	RELA-DT	0	1
1198	REG4	0	1
1199	PXDN	0	1
1200	PXMP2	0	1
1201	PXMP4	0	1
1202	PXN	1	1
1203	PXN-AS1	0	1
1204	PXYLP1	0	1
1205	PYCARD	1	1
1206	PYCR1	0	1
1207	PXDC1	0	1
1208	PYCR2	0	1
1209	PYGB	0	1
1210	PYGL	0	1
1211	PYGM	0	1
1212	PYGO1	0	1
1213	PYHIN1	0	1
1214	PYM1	0	1
1215	PYROXD2	0	1
1216	PYURF	0	1
1217	PYCR3	0	1
1218	PWWP3B	0	1
1219	PWWP2B	0	1
1220	PWWP2A	0	1
1221	PTPRN2	0	1
1222	PTPRR	0	1
1223	PTPRS	0	1
1224	PTPRT	0	1
1225	PTPRU	0	1
1226	PTRH2	0	1
1227	PTRHD1	0	1
1228	PTS	0	1
1229	PTTG1	0	1
1230	PUDP	0	1
1231	PUM3	0	1
1232	PUS1	0	1
1233	PUS3	0	1
1234	PUS7	0	1
1235	PUSL1	0	1
1236	PVR	0	1
1237	PVRIG	0	1
1238	PVT1	0	1
1239	PWAR6	0	1
1240	QARS	0	1
1241	QDPR	0	1
1242	QKI	1	1
1243	QPCT	0	1
1244	RAB23	0	1
1245	RAB24	0	1
1246	RAB25	0	1
1247	RAB26	0	1
1248	RAB27A	0	1
1249	RAB27B	0	1
1250	RAB29	0	1
1251	RAB2A	0	1
1252	RAB2B	0	1
1253	RAB30-AS1	0	1
1254	RAB30-DT	0	1
1255	RAB31	0	1
1256	RAB32	0	1
1257	RAB34	0	1
1258	RAB35	0	1
1259	RAB36	0	1
1260	RAB37	0	1
1261	RAB39B	0	1
1262	RAB3A	0	1
1263	RAB20	0	1
1264	PTPRN	0	1
1265	RAB1B	0	1
1266	RAB17	0	1
1267	QPRT	0	1
1268	QRICH2	0	1
1269	QRSL1	0	1
1270	QSOX1	1	1
1271	QSOX2	0	1
1272	QTRT1	0	1
1273	QTRT2	0	1
1274	R3HCC1L	0	1
1275	R3HDM1	0	1
1276	R3HDM2	0	1
1277	R3HDM4	0	1
1278	RAB10	0	1
1279	RAB11A	0	1
1280	RAB11B-AS1	0	1
1281	RAB11FIP1	0	1
1282	RAB11FIP2	0	1
1283	RAB11FIP3	0	1
1284	RAB11FIP4	0	1
1285	RAB15	0	1
1286	RAB18	0	1
1287	RAB3B	0	1
1288	PTPRM	3	1
1289	PTPRJ	0	1
1290	PSME2	0	1
1291	PSME3	0	1
1292	PSME4	0	1
1293	PSMG3	0	1
1294	PSMG3-AS1	0	1
1295	PSMG4	0	1
1296	PSPC1	0	1
1297	PSPH	0	1
1298	PSME1	0	1
1299	PSRC1	0	1
1300	PSTPIP1	0	1
1301	PSTPIP2	0	1
1302	PTAFR	0	1
1303	PTBP2	0	1
1304	PTBP3	0	1
1305	PTCD1	0	1
1306	PTCD3	0	1
1307	PTCH1	0	1
1308	PSTK	0	1
1309	PSMD9	0	1
1310	PSMD8	0	1
1311	PSMD7	0	1
1312	PSMB1	0	1
1313	PSMB10	0	1
1314	PSMB2	0	1
1315	PSMB5	0	1
1316	PSMB6	0	1
1317	PSMB7	0	1
1318	PSMB8	0	1
1319	PSMB8-AS1	0	1
1320	PSMB9	2	1
1321	PSMC1	0	1
1322	PSMC3IP	0	1
1323	PSMC5	0	1
1324	PSMD10	0	1
1325	PSMD11	0	1
1326	PSMD12	0	1
1327	PSMD14	0	1
1328	PSMD3	0	1
1329	PSMD5	0	1
1330	PSMD6	0	1
1331	PTCH2	0	1
1332	PTDSS1	0	1
1333	PTEN	0	1
1334	PTENP1-AS	0	1
1335	PTP4A2	0	1
1336	PTPMT1	0	1
1337	PTPN12	0	1
1338	PTPN13	0	1
1339	PTPN14	0	1
1340	PTPN18	0	1
1341	PTPN2	0	1
1342	PTPN20	0	1
1343	PTPN22	0	1
1344	PTPN23	0	1
1345	PTPN3	0	1
1346	PTPN6	0	1
1347	PTPN7	0	1
1348	PTPN9	0	1
1349	PTPRC	0	1
1350	PTPRD	0	1
1351	PTPRE	0	1
1352	PTPRF	0	1
1353	PTPRG	1	1
1354	PTP4A1	0	1
1355	PTPRK	0	1
1356	PTOV1-AS1	0	1
1357	PTK7	0	1
1358	PTER	0	1
1359	PTGDS	1	1
1360	PDZD4	0	1
1361	PTGER3	0	1
1362	PTGER4	0	1
1363	PTGES	0	1
1364	PTGFR	0	1
1365	PTGFRN	0	1
1366	PTGIS	0	1
1367	PTGR1	0	1
1368	PTGR2	0	1
1369	PTGS1	0	1
1370	PTGS2	1	1
1371	PTH1R	0	1
1372	PTH2R	0	1
1373	PTHLH	0	1
1374	PTK2	0	1
1375	PTK2B	1	1
1376	PTK6	0	1
1377	PTN	0	1
1378	RAB3D	0	1
1379	RAB3GAP1	0	1
1380	RAB3IL1	0	1
1381	RBL2	0	1
1382	RBM10	0	1
1383	RBM11	0	1
1384	RBM12	0	1
1385	RBM12B	0	1
1386	RBM14	0	1
1387	RBM17	0	1
1388	RBM18	0	1
1389	RBL1	0	1
1390	RBM19	0	1
1391	RBM22	0	1
1392	RBM24	0	1
1393	RBM3	0	1
1394	RBM38	0	1
1395	RBM39	0	1
1396	RBM4	0	1
1397	RBM45	0	1
1398	RBM47	0	1
1399	RBM20	0	1
1400	RBKS	0	1
1401	RBFOX3	0	1
1402	RBFA	0	1
1403	RASL11B	0	1
1404	RASL12	1	1
1405	RASSF1	0	1
1406	RASSF10	0	1
1407	RASSF2	0	1
1408	RASSF3	0	1
1409	RASSF4	0	1
1410	RASSF5	0	1
1411	RASSF6	0	1
1412	RASSF7	0	1
1413	RASSF8	0	1
1414	RASSF8-AS1	0	1
1415	RASSF9	0	1
1416	RAVER2	0	1
1417	RBBP6	0	1
1418	RBBP7	0	1
1419	RBBP8	0	1
1420	RBBP8NL	0	1
1421	RBBP9	0	1
1422	RBM48	0	1
1423	RBM4B	0	1
1424	RBM5	0	1
1425	RBM7	0	1
1426	RCN3	0	1
1427	RCOR1	0	1
1428	RCOR3	0	1
1429	RCSD1	0	1
1430	RDH10	0	1
1431	RDH11	0	1
1432	RDH13	0	1
1433	RDH16	0	1
1434	RDX	1	1
1435	REC8	0	1
1436	RECQL4	0	1
1437	RECQL5	0	1
1438	REEP1	0	1
1439	REEP2	0	1
1440	REEP3	0	1
1441	REEP4	0	1
1442	REEP5	0	1
1443	REEP6	0	1
1444	REG3A	0	1
1445	RCN2	0	1
1446	RASL11A	0	1
1447	RCN1	0	1
1448	RCHY1	0	1
1449	RBMS1	0	1
1450	RBMS2	0	1
1451	RBMS3	0	1
1452	RBMX2	0	1
1453	RBP1	0	1
1454	RBP4	0	1
1455	RBP5	2	1
1456	RBP7	2	1
1457	RBPMS	0	1
1458	RBPMS2	0	1
1459	RC3H1	0	1
1460	RCAN2	0	1
1461	RCAN3	0	1
1462	RCAN3AS	0	1
1463	RCBTB1	0	1
1464	RCBTB2	0	1
1465	RCC1	0	1
1466	RCC2	0	1
1467	RCE1	0	1
1468	RCL1	0	1
1469	RASL10B	0	1
1470	RASL10A	0	1
1471	RASGRP3	0	1
1472	RAC2	0	1
1473	RAC3	0	1
1474	RACGAP1	0	1
1475	RACK1	0	1
1476	RAD17	0	1
1477	RAD21	0	1
1478	RAD23A	0	1
1479	RAD23B	0	1
1480	RAD51-AS1	0	1
1481	RAD51AP1	0	1
1482	RAD51B	0	1
1483	RAD51C	0	1
1484	RAD52	0	1
1485	RAD9A	0	1
1486	RAE1	0	1
1487	RAI1	0	1
1488	RAI14	1	1
1489	RAI2	0	1
1490	RALB	1	1
1491	RABL6	0	1
1492	RALBP1	0	1
1493	RABL3	0	1
1494	RABL2A	0	1
1495	RAB3IP	0	1
1496	RAB40C	0	1
1497	RAB4A	0	1
1498	RAB5A	0	1
1499	RAB5IF	0	1
1500	RAB6A	0	1
1501	RAB6B	0	1
1502	RAB7B	0	1
1503	RAB8B	0	1
1504	RAB9A	0	1
1505	RAB9B	0	1
1506	RABEP2	0	1
1507	RABEPK	0	1
1508	RABGAP1	0	1
1509	RABGAP1L	0	1
1510	RABGEF1	0	1
1511	RABGGTA	0	1
1512	RABGGTB	0	1
1513	RABIF	0	1
1514	RABL2B	0	1
1515	REL	0	1
1516	RALGAPA1	0	1
1517	RALGAPB	0	1
1518	RAPH1	0	1
1519	RARA	0	1
1520	RARG	0	1
1521	RARRES1	0	1
1522	RARRES2	1	1
1523	RARRES3	0	1
1524	RARS	0	1
1525	RASA3	0	1
1526	RASA4	1	1
1527	RASAL1	0	1
1528	RASAL2	0	1
1529	RASAL3	0	1
1530	RASD1	1	1
1531	RASD2	0	1
1532	RASEF	0	1
1533	RASGEF1A	0	1
1534	RASGEF1B	0	1
1535	RASGRP1	0	1
1536	RASGRP2	0	1
1537	RAPGEFL1	0	1
1538	RALGAPA2	0	1
1539	RAPGEF6	0	1
1540	RAPGEF1	0	1
1541	RALGDS	2	1
1542	RALGPS1	0	1
1543	RALGPS2	0	1
1544	RALY-AS1	0	1
1545	RAMAC	0	1
1546	RAMMET	0	1
1547	RAMP1	0	1
1548	RAN	0	1
1549	RANBP10	0	1
1550	RANBP2	0	1
1551	RANBP3L	0	1
1552	RANBP9	0	1
1553	RANGAP1	0	1
1554	RAP1B	0	1
1555	RAP1GAP	0	1
1556	RAP1GAP2	0	1
1557	RAP1GDS1	0	1
1558	RAP2B	0	1
1559	RAP2C	0	1
1560	RAPGEF4	1	1
1561	PDZD2	0	1
1562	PDE5A	0	1
1563	PDXK	0	1
1564	MRE11	0	1
1565	MREG	0	1
1566	MRFAP1	0	1
1567	MRGPRF	2	1
1568	MRM1	0	1
1569	MRM3	0	1
1570	MROH1	0	1
1571	MROH7	0	1
1572	MRRF	0	1
1573	MRS2	0	1
1574	MRTO4	0	1
1575	MRVI1	1	1
1576	MS4A1	0	1
1577	MS4A2	0	1
1578	MS4A4A	1	1
1579	MS4A6A	0	1
1580	MS4A7	0	1
1581	MS4A8	0	1
1582	MSANTD2	0	1
1583	MRC2	1	1
1584	MSANTD3	0	1
1585	MRC1	0	1
1586	MR1	0	1
1587	MPEG1	0	1
1588	MPG	0	1
1589	MPHOSPH6	0	1
1590	MPHOSPH9	0	1
1591	MPI	0	1
1592	MPLKIP	0	1
1593	MPND	0	1
1594	MPP1	0	1
1595	MPP3	0	1
1596	MPP5	0	1
1597	MPP6	0	1
1598	MPP7	0	1
1599	MPPE1	0	1
1600	MPPED1	0	1
1601	MPPED2	0	1
1602	MPST	0	1
1603	MPZL1	0	1
1604	MPZL2	2	1
1605	MPZL3	0	1
1606	MRAP2	0	1
1607	MPDZ	0	1
1608	MSC	0	1
1609	MSH3	0	1
1610	MUC16	0	1
1611	MUC2	0	1
1612	MUC20	0	1
1613	MUC20-OT1	0	1
1614	MUC3A	0	1
1615	MUC4	0	1
1616	MUC5AC	0	1
1617	MUC5B	0	1
1618	MUC6	0	1
1619	MUCL1	0	1
1620	MUM1L1	0	1
1621	MUS81	0	1
1622	MUSTN1	0	1
1623	MUTYH	0	1
1624	MVB12A	0	1
1625	MVD	0	1
1626	MVK	0	1
1627	MVP	1	1
1628	MX1	2	1
1629	MUC15	0	1
1630	MSH2	0	1
1631	MUC13	0	1
1632	MUC1	0	1
1633	MSH5	0	1
1634	MSH6	0	1
1635	MSI1	0	1
1636	MSI2	0	1
1637	MSL3	0	1
1638	MSLN	0	1
1639	MSMB	0	1
1640	MSMO1	0	1
1641	MSMP	0	1
1642	MSN	5	1
1643	MSR1	0	1
1644	MSRA	0	1
1645	MSRB1	0	1
1646	MSRB3	0	1
1647	MST1	0	1
1648	MST1R	0	1
1649	MSTO1	0	1
1650	MSX1	1	1
1651	MSX2	0	1
1652	MUC12	0	1
1653	MX2	0	1
1654	MPDU1	0	1
1655	MOXD1	1	1
1656	MLF1	0	1
1657	MLF2	0	1
1658	MLH3	0	1
1659	MLKL	1	1
1660	MLLT1	0	1
1661	MLLT11	0	1
1662	MLLT3	0	1
1663	MLLT6	0	1
1664	MLPH	0	1
1665	MLST8	0	1
1666	MLX	0	1
1667	MLXIP	0	1
1668	MLXIPL	0	1
1669	MLYCD	0	1
1670	MMAB	0	1
1671	MMACHC	0	1
1672	MMADHC	0	1
1673	MMD	0	1
1674	MME	0	1
1675	MLEC	0	1
1676	MMEL1	0	1
1677	MLC1	0	1
1678	MKS1	0	1
1679	MIR3142HG	0	1
1680	MIR3936HG	0	1
1681	MIR4435-2HG	2	1
1682	MIR4458HG	0	1
1683	MIR497HG	0	1
1684	MIR762HG	0	1
1685	MIR99AHG	0	1
1686	MIRLET7BHG	0	1
1687	MIS18A	0	1
1688	MISP	0	1
1689	MISP3	0	1
1690	MITD1	0	1
1691	MITF	0	1
1692	MKI67	0	1
1693	MKL1	0	1
1694	MKL2	2	1
1695	MKNK1	0	1
1696	MKNK2	0	1
1697	MKRN1	0	1
1698	MKX	0	1
1699	MPC2	0	1
1700	MMP1	0	1
1701	MMP11	1	1
1702	MOB2	1	1
1703	MOB3A	0	1
1704	MOB3B	0	1
1705	MOB4	0	1
1706	MOCOS	0	1
1707	MOGAT2	0	1
1708	MOGS	0	1
1709	MON1B	0	1
1710	MON2	0	1
1711	MORC1	0	1
1712	MORC2	0	1
1713	MORC4	0	1
1714	MORN1	0	1
1715	MORN2	0	1
1716	MORN4	0	1
1717	MORN5	0	1
1718	MOSPD2	0	1
1719	MOV10	0	1
1720	MOV10L1	0	1
1721	MOB1B	0	1
1722	MMP10	0	1
1723	MOB1A	0	1
1724	MNX1-AS1	0	1
1725	MMP12	0	1
1726	MMP14	0	1
1727	MMP15	1	1
1728	MMP19	0	1
1729	MMP2	2	1
1730	MMP23B	0	1
1731	MMP24	0	1
1732	MMP24OS	0	1
1733	MMP25-AS1	0	1
1734	MMP26	0	1
1735	MMP28	0	1
1736	MMP7	0	1
1737	MMP9	0	1
1738	MMS19	0	1
1739	MN1	0	1
1740	MNAT1	0	1
1741	MND1	0	1
1742	MNDA	0	1
1743	MNX1	0	1
1744	MOAP1	0	1
1745	MXD1	0	1
1746	MXD3	0	1
1747	MXD4	0	1
1748	NAPB	0	1
1749	NAPEPLD	0	1
1750	NAPG	0	1
1751	NAPRT	0	1
1752	NARF	0	1
1753	NARFL	0	1
1754	NARS	0	1
1755	NARS2	0	1
1756	NASP	1	1
1757	NAT1	0	1
1758	NAT10	0	1
1759	NAT14	0	1
1760	NAT8L	0	1
1761	NAT9	0	1
1762	NATD1	0	1
1763	NAV1	0	1
1764	NAV2	0	1
1765	NAXD	0	1
1766	NBEA	0	1
1767	NAPA-AS1	0	1
1768	NBEAL1	0	1
1769	NAPA	0	1
1770	NAP1L2	0	1
1771	NABP1	0	1
1772	NABP2	0	1
1773	NACA	0	1
1774	NACC1	0	1
1775	NACC2	0	1
1776	NADK	0	1
1777	NADK2	0	1
1778	NADSYN1	0	1
1779	NAE1	0	1
1780	NAF1	0	1
1781	NAGA	0	1
1782	NAGK	0	1
1783	NAGLU	0	1
1784	NAGPA	0	1
1785	NAGS	0	1
1786	NAMPT	1	1
1787	NANP	0	1
1788	NANS	0	1
1789	NAP1L1	0	1
1790	NAP1L5	0	1
1791	NAB2	0	1
1792	NBEAL2	0	1
1793	NBPF1	0	1
1794	NCF4	0	1
1795	NCK1	0	1
1796	NCK1-DT	0	1
1797	NCKAP1L	0	1
1798	NCKAP5	0	1
1799	NCKAP5L	0	1
1800	NCMAP	0	1
1801	NCOA1	0	1
1802	NCOA2	0	1
1803	NCOA3	0	1
1804	NCOA4	0	1
1805	NCOA5	0	1
1806	NCOA6	0	1
1807	NCOA7	6	1
1808	NCR3	0	1
1809	NCS1	0	1
1810	NCSTN	0	1
1811	NDC1	0	1
1812	NDFIP1	0	1
1813	NCF2	0	1
1814	NBL1	0	1
1815	NCF1	0	1
1816	NCDN	0	1
1817	NBPF11	0	1
1818	NBPF12	0	1
1819	NBPF15	0	1
1820	NBPF19	0	1
1821	NBPF26	0	1
1822	NBPF3	0	1
1823	NBR1	0	1
1824	NBR2	0	1
1825	NCALD	0	1
1826	NCAM1	0	1
1827	NCAM2	0	1
1828	NCAPD2	0	1
1829	NCAPD3	0	1
1830	NCAPG2	0	1
1831	NCAPH	0	1
1832	NCBP1	0	1
1833	NCBP2	0	1
1834	NCBP2-AS2	0	1
1835	NCCRP1	0	1
1836	NCEH1	0	1
1837	NAB1	0	1
1838	NAALADL2	0	1
1839	NAALADL1	0	1
1840	MYH6	0	1
1841	MYH7	0	1
1842	MYH7B	0	1
1843	MYL1	0	1
1844	MYL12A	2	1
1845	MYL12B	0	1
1846	MYL2	0	1
1847	MYL3	0	1
1848	MYL5	0	1
1849	MYL6	0	1
1850	MYL6B	0	1
1851	MYL9	2	1
1852	MYLIP	0	1
1853	MYLK	1	1
1854	MYLK3	0	1
1855	MYLPF	0	1
1856	MYNN	0	1
1857	MYO10	0	1
1858	MYO15B	0	1
1859	MYH3	0	1
1860	MYO19	0	1
1861	MYH2	0	1
1862	MYH11	2	1
1863	MXRA5	0	1
1864	MXRA7	1	1
1865	MXRA8	1	1
1866	MYADM	1	1
1867	MYADML2	0	1
1868	MYB	0	1
1869	MYBBP1A	0	1
1870	MYBL2	0	1
1871	MYBPC1	0	1
1872	MYBPC2	0	1
1873	MYBPH	0	1
1874	MYCBP	0	1
1875	MYCBP2	0	1
1876	MYCL	0	1
1877	MYCN	0	1
1878	MYD88	0	1
1879	MYDGF	0	1
1880	MYEF2	0	1
1881	MYF6	0	1
1882	MYH14	0	1
1883	MYO1B	1	1
1884	MYO1D	0	1
1885	MYO1E	0	1
1886	MYZAP	0	1
1887	MZB1	0	1
1888	MZF1	0	1
1889	MZT1	0	1
1890	MZT2A	0	1
1891	MZT2B	0	1
1892	N4BP1	0	1
1893	N4BP2L1	0	1
1894	N6AMT1	0	1
1895	NAA15	0	1
1896	NAA20	0	1
1897	NAA25	0	1
1898	NAA35	0	1
1899	NAA38	0	1
1900	NAA40	0	1
1901	NAA50	0	1
1902	NAA60	0	1
1903	NAA80	0	1
1904	NAAA	0	1
1905	MYT1	0	1
1906	MYSM1	0	1
1907	MYRIP	0	1
1908	MYRF	0	1
1909	MYO1F	0	1
1910	MYO1G	0	1
1911	MYO5B	0	1
1912	MYO5C	1	1
1913	MYO6	0	1
1914	MYO7A	0	1
1915	MYO7B	0	1
1916	MYO9B	1	1
1917	MYOC	0	1
1918	MIR29B2CHG	0	1
1919	MYOCD	0	1
1920	MYOM1	0	1
1921	MYOM2	0	1
1922	MYOM3	0	1
1923	MYORG	0	1
1924	MYOT	0	1
1925	MYOZ1	0	1
1926	MYOZ2	0	1
1927	MYOZ3	0	1
1928	MYPN	0	1
1929	MYOF	0	1
1930	NDFIP2	0	1
1931	MIR22HG	0	1
1932	MIR210HG	0	1
1933	MAPKAPK3	0	1
1934	MAPKAPK5	0	1
1935	MAPKAPK5-AS1	0	1
1936	MAPRE2	0	1
1937	MAPT	0	1
1938	MARC1	0	1
1939	MARC2	0	1
1940	MARCH1	0	1
1941	MARCH11	0	1
1942	MARCH2	0	1
1943	MARCH5	0	1
1944	MARCH7	0	1
1945	MARCH9	0	1
1946	MARCKS	0	1
1947	MARCKSL1	1	1
1948	MARF1	0	1
1949	MARK1	0	1
1950	MARK2	0	1
1951	MARK3	0	1
1952	MAPKAPK2	0	1
1953	MARS	0	1
1954	MAPKAP1	0	1
1955	MAPK8IP3	0	1
1956	MAP4K2	0	1
1957	MAP4K3	0	1
1958	MAP4K3-DT	0	1
1959	MAP4K5	0	1
1960	MAP6	0	1
1961	MAP6D1	0	1
1962	MAP7	0	1
1963	MAP7D1	0	1
1964	MAPK10	0	1
1965	MAPK11	0	1
1966	MAPK12	0	1
1967	MAPK13	0	1
1968	MAPK14	0	1
1969	MAPK15	0	1
1970	MAPK3	0	1
1971	MAPK4	0	1
1972	MAPK8	0	1
1973	MAPK8IP1	0	1
1974	MAPK8IP2	0	1
1975	MAPK9	0	1
1976	MAP4K1	0	1
1977	MARS2	0	1
1978	MARVELD2	0	1
1979	MBNL2	0	1
1980	MBNL3	0	1
1981	MBOAT1	0	1
1982	MBOAT2	0	1
1983	MBP	0	1
1984	MBTD1	0	1
1985	MBTPS2	0	1
1986	MC1R	0	1
1987	MCAM	10	1
1988	MCAT	0	1
1989	MCC	0	1
1990	MCCC1	0	1
1991	MCCC2	0	1
1992	MCEE	0	1
1993	MCF2L	1	1
1994	MCF2L-AS1	0	1
1995	MCFD2	0	1
1996	MCL1	3	1
1997	MCM10	0	1
1998	MBNL1-AS1	0	1
[truncated: 9,879 more rows]

## Sheet: Fibroblast
	gene	over-expressed in (out of 46 region-containing samples)	adjusted p-value (Fishers exact test)	region-specific marker
0	DCN	37	4.22665e-23	x
1	PODN	30	3.19709e-22	x
2	FBLN1	34	2.21422e-19	x
3	MMP2	30	1.13673e-18	x
4	COL1A2	33	1.19998e-17	x
5	COL14A1	30	2.35112e-17	x
6	LUM	32	1.08759e-16	x
7	SERPINF1	31	1.95075e-16	x
8	LTBP4	29	5.17795e-16	x
9	PCOLCE	28	6.63084e-16	x
10	CCDC80	32	6.94481e-16	x
11	IGFBP6	31	6.94481e-16	x
12	MXRA8	27	6.94481e-16	x
13	COL8A1	20	1.60996e-15	x
14	SFRP4	25	1.64626e-15	x
15	SFRP1	26	1.71152e-15	x
16	C7	28	2.97435e-15	x
17	MRC2	24	3.86284e-15	x
18	MMP23B	18	8.04662e-15	x
19	PDGFRA	20	1.14164e-14	x
20	ISLR	26	3.41661e-14	x
21	MATN2	21	8.04085e-13	x
22	EMILIN1	29	8.3062e-13	x
23	OGN	25	1.83375e-12	x
24	SFRP2	22	9.16481e-12	x
25	CFD	25	9.29041e-12	x
26	MGP	33	9.29041e-12	x
27	C1R	29	1.7796e-11	x
28	ELN	21	2.3128e-11	x
29	MFAP4	26	4.39055e-11	x
30	THBS2	19	4.63917e-11	x
31	IGF1	19	1.53079e-10	x
32	BGN	23	2.01111e-10	x
33	C1S	28	2.01111e-10	x
34	COL1A1	24	2.44908e-10	x
35	COL3A1	24	2.44908e-10	x
36	AEBP1	28	3.25035e-10	x
37	COL6A3	23	3.84412e-10	x
38	OLFML3	20	3.90321e-10	x
39	SPARC	24	4.50068e-10	x
40	FBN1	17	2.31356e-09	x
41	PLAC9	17	2.31356e-09	x
42	THBS1	23	2.91424e-09	x
43	TMEM119	14	3.99914e-09	x
44	SERPING1	25	4.91181e-09	x
45	COMP	19	6.23748e-09	x
46	TIMP2	21	7.22238e-09	x
47	GGT5	19	1.38533e-08	x
48	IGFBP5	19	1.38533e-08	x
49	THY1	18	1.64631e-08	x
50	HTRA3	13	2.79705e-08	x
51	TMEM130	11	2.79705e-08	x
52	TCF21	13	2.79705e-08	x
53	MFAP2	15	3.12693e-08	x
54	CTSK	15	3.12693e-08	x
55	PRRX1	18	3.53966e-08	x
56	MOXD1	17	3.99692e-08	x
57	NR2F1	19	5.69068e-08	x
58	RARRES2	23	8.04373e-08	x
59	CDH11	16	9.95822e-08	x
60	VCAN	16	9.95822e-08	x
61	A2M	26	1.48467e-07	x
62	GSN	21	1.48467e-07	x
63	FXYD6	18	1.53919e-07	x
64	IGFBP4	24	1.69397e-07	x
65	OAF	10	2.00225e-07	x
66	LRP1	17	4.26748e-07	x
67	FXYD1	21	4.33071e-07	x
68	EFEMP1	16	5.1752e-07	x
69	PDGFRB	16	5.1752e-07	x
70	FBLN5	15	5.71418e-07	x
71	HSPB6	23	8.21492e-07	x
72	LGALS1	23	1.28419e-06	x
73	PAGE4	15	1.32519e-06	x
74	TPSB2	16	2.25176e-06	x
75	CXCL12	16	2.25176e-06	x
76	HIC1	12	2.52891e-06	x
77	TNXB	15	2.84818e-06	x
78	DKK3	14	3.17979e-06	x
79	COL5A1	14	3.17979e-06	x
80	APOD	13	3.17979e-06	x
81	COL6A2	22	3.63473e-06	x
82	ESR1	11	4.67629e-06	x
83	SPOCK3	11	4.67629e-06	x
84	EFEMP2	15	5.59648e-06	x
85	PRELP	23	6.07318e-06	x
86	COL16A1	17	9.21224e-06	x
87	PTGDS	21	1.0419e-05	x
88	S100A4	20	1.26828e-05	x
89	FN1	19	1.43963e-05	x
90	EPHA3	11	1.43963e-05	x
91	GPM6B	11	1.43963e-05	x
92	EMP3	17	1.52328e-05	x
93	FIBIN	13	1.61679e-05	x
94	MEG3	13	1.61679e-05	x
95	ALDH1A1	13	1.61679e-05	x
96	SSPN	12	1.6612e-05	x
97	PMP22	15	1.92899e-05	x
98	PI16	14	2.67805e-05	x
99	PLPP3	15	3.54452e-05	x
100	ITGA11	11	3.77214e-05	x
101	CD248	12	3.86073e-05	x
102	MFGE8	20	4.04178e-05	x
103	TFPI	9	4.83592e-05	x
104	RCN3	9	4.83592e-05	x
105	ADGRA2	16	6.51967e-05	x
106	HTRA1	13	6.63274e-05	x
107	ZCCHC24	8	7.20771e-05	x
108	CTHRC1	8	7.20771e-05	x
109	FBLN2	10	7.81027e-05	x
110	PLTP	12	7.84229e-05	x
111	GEM	12	7.84229e-05	x
112	AXL	12	7.84229e-05	x
113	SMOC1	14	8.46443e-05	x
114	LTBP3	11	8.46443e-05	x
115	C11orf96	23	0.000117952	x
116	PTGIS	14	0.000148964	x
117	TGFBI	14	0.000148964	x
118	COL5A2	9	0.000151677	x
119	PAMR1	9	0.000151677	x
120	BOC	11	0.000185238	x
121	FGF7	10	0.000188008	x
122	F10	10	0.000188008	x
123	TIMP3	19	0.000210263	x
124	CES1	16	0.000240228	x
125	DDR2	14	0.000241539	x
126	GAS6	14	0.000241539	x
127	CYR61	15	0.000247904	x
128	PCDH18	8	0.000268411	x
129	P3H3	8	0.000268411	x
130	DIO2	8	0.000268411	x
131	PCDH10	13	0.000357785	x
132	FSTL3	11	0.000359534	x
133	RBP1	9	0.000384057	x
134	SPON1	9	0.000384057	x
135	CNTN1	9	0.000384057	x
136	SSC5D	9	0.000384057	x
137	CYGB	9	0.000384057	x
138	IGFBP7	20	0.000404452	x
139	SLIT2	7	0.000404452	x
140	FKBP10	7	0.000404452	x
141	SEPT11	7	0.000404452	x
142	SCN7A	7	0.000404452	x
143	MKX	6	0.000448569	x
144	KIAA1755	6	0.000448569	x
145	CNTN4	6	0.000448569	x
146	VIM	22	0.000481203	x
147	RNASE1	21	0.000514788	x
148	SULF1	13	0.000550625	x
149	RND3	11	0.000631994	x
150	DES	22	0.000631994	x
151	MYLK	21	0.000681274	x
152	STRA6	8	0.000744428	x
153	INHBA	8	0.000744428	x
154	TPSAB1	8	0.000744428	x
155	COL15A1	10	0.000772322	x
156	HEPH	9	0.00084672	x
157	ANXA6	15	0.0012085	x
158	TAGLN	22	0.00139068	x
159	CERCAM	7	0.00144576	x
160	FLRT2	7	0.00144576	x
161	DPYSL2	10	0.00150042	x
162	COL6A1	17	0.00163461	x
163	DIO3OS	9	0.00181494	x
164	NFATC4	8	0.00187731	x
165	GREM1	12	0.00216573	x
166	ACTA2	22	0.00225185	x
167	PID1	6	0.00239732	x
168	SETBP1	6	0.00239732	x
169	ECM2	6	0.00239732	x
170	FAIM2	6	0.00239732	x
171	MRGPRF	15	0.00242911	x
172	ACTG2	21	0.00248334	x
173	FGFR1	10	0.00264375	x
174	CSRP1	20	0.00272066	x
175	INMT	16	0.00272452	x
176	C1QB	16	0.00272452	x
177	C1QL1	5	0.00285174	x
178	CAVIN1	17	0.00285174	x
179	ITGBL1	5	0.00285174	x
180	EPHA7	5	0.00285174	x
181	GFRA1	5	0.00285174	x
182	FOXF1	12	0.00317752	x
183	SAMD11	9	0.00329309	x
184	ZBTB20	9	0.00329309	x
185	SPARCL1	20	0.00336373	x
186	BST2	16	0.00360614	x
187	IGKC	19	0.00360614	x
188	RBMS1	7	0.00365183	x
189	ECM1	7	0.00365183	x
190	MYH11	21	0.0037503	x
191	EDIL3	8	0.0037503	x
192	FILIP1L	14	0.0037503	x
193	CCN1	8	0.0037503	x
194	CYBRD1	10	0.00416461	x
195	PCOLCE2	10	0.00416461	x
196	QSOX1	10	0.00416461	x
197	CAVIN3	10	0.00416461	x
198	SYNPO2	19	0.00449189	x
199	LAMA4	12	0.00457083	x
200	SOD3	11	0.00457928	x
201	MYL9	21	0.00460799	x
202	C1QA	16	0.00461466	x
203	TIMP1	14	0.00516149	x
204	C3	20	0.00516149	x
205	CPXM2	9	0.00562647	x
206	CHRDL1	17	0.00625858	x
207	GPNMB	12	0.00673369	x
208	MDK	6	0.00694907	x
209	MAN1A1	6	0.00694907	x
210	BMP4	6	0.00694907	x
211	SYDE1	8	0.0070614	x
212	FOLR2	8	0.0070614	x
213	DCHS1	7	0.00786246	x
214	ADRA2C	7	0.00786246	x
215	ADAMTSL2	7	0.00786246	x
216	NREP	7	0.00786246	x
217	LAMB2	9	0.00930511	x
218	HHIP	9	0.00930511	x
219	SERPINE1	9	0.00930511	x
220	SYNPO	9	0.00930511	x
221	CCND2	9	0.00930511	x
222	MEIS1	9	0.00930511	x
223	ADAM33	12	0.00935736	x
224	TUBA1A	14	0.00938081	x
225	FLNA	20	0.00980808	x
226	BMP5	5	0.012276	x
227	RAB31	8	0.0124799	x
228	CCN2	8	0.0124799	x
229	MMP14	8	0.0124799	x
230	FZD7	8	0.0124799	x
231	PDE5A	14	0.0125965	x
232	COL4A2	17	0.0127746	x
233	GYPC	11	0.0148204	x
234	TGFB1	9	0.0149515	x
235	TSPAN4	9	0.0149515	x
236	CAMK2N1	7	0.0150485	x
237	LOXL1	7	0.0150485	x
238	SERPINH1	7	0.0150485	x
239	AKAP12	7	0.0150485	x
240	CLDN11	7	0.0150485	x
241	NBL1	7	0.0150485	x
242	JAM3	7	0.0150485	x
243	FRZB	10	0.0150485	x
244	CPA3	4	0.0156029	x
245	ADAMTS2	4	0.0156029	x
246	FSTL1	4	0.0156029	x
247	LAMA2	4	0.0156029	x
248	MXRA7	14	0.0156029	x
249	IGHG1	14	0.0156029	x
250	MXRA5	6	0.0156029	x
251	CLMP	4	0.0156029	x
252	ASPN	4	0.0156029	x
253	FAP	4	0.0156029	x
254	PDLIM2	6	0.0156029	x
255	ABCA8	6	0.0156029	x
256	NKD2	4	0.0156029	x
257	NID2	4	0.0156029	x
258	SORBS1	16	0.0156833	x
259	IGHG3	15	0.0158453	x
260	LTBP1	12	0.0168907	x
261	TPM2	19	0.0193964	x
262	EDNRA	11	0.0194584	x
263	SRD5A2	8	0.0194584	x
264	SYNE1	8	0.0194584	x
265	CD14	10	0.0211922	x
266	PTN	9	0.0215015	x
267	PRNP	7	0.0261688	x
268	PRRX2	7	0.0261688	x
269	PHLDA3	7	0.0261688	x
270	S100A13	7	0.0261688	x
271	NEXN	15	0.0262392	x
272	CTGF	14	0.026311	x
273	CNN1	18	0.0263739	x
274	FOSB	11	0.0268861	x
275	LMOD1	17	0.0291633	x
276	RRAS	10	0.0302599	x
277	POSTN	10	0.0302599	x
278	TYROBP	12	0.0308872	x
279	PPIC	5	0.0311729	x
280	RFTN1	6	0.0312893	x
281	LHFPL6	9	0.0317619	x
282	ANTXR1	9	0.0317619	x
283	IGLC2	15	0.0326002	x
284	IGHG4	11	0.0367043	x
285	ID3	12	0.0411222	x
286	NR2F2	7	0.0437221	x
287	TCF4	7	0.0437221	x
288	ANGPTL2	7	0.0437221	x
289	PHLDB1	7	0.0437221	x
290	SLC8A1	9	0.0467609	x
291	LTBP2	8	0.0478768	x
292	TGFB1I1	16	0.0478768	x
293	EHD2	11	0.0494068	x
294	MAP1B	15	0.0514195
295	C1QC	12	0.0534392
296	SDC3	6	0.0580392
297	HEYL	6	0.0580392
298	NDNF	4	0.0595764
299	PLXDC1	4	0.0595764
300	LINC01082	4	0.0595764
301	EVA1B	4	0.0595764
302	PLXDC2	4	0.0595764
303	CALD1	15	0.0630692
304	C1QTNF1	9	0.065556
305	MITF	5	0.0680784
306	PALLD	12	0.0683585
307	PAM	7	0.0685529
308	ZEB2	7	0.0685529
309	CPED1	7	0.0685529
310	RAB34	8	0.0693777
311	LMO4	8	0.0693777
312	ENG	10	0.0768749
313	CSF1R	10	0.0768749
314	ZYX	10	0.0768749
315	KLHL5	3	0.092933
316	OLFML1	3	0.092933
317	ATRNL1	3	0.092933
318	RBP4	3	0.092933
319	C1QTNF7	3	0.092933
320	RPRM	3	0.092933
321	RNF112	3	0.092933
322	RAB3IL1	3	0.092933
323	WNT2	3	0.092933
324	TSKU	3	0.092933
325	PALM	3	0.092933
326	NRK	3	0.092933
327	C16orf89	3	0.092933
328	NUMBL	3	0.092933
329	NXPH3	6	0.093728
330	CRYAB	14	0.0980096
331	IGHA1	14	0.0980096
332	KANK2	10	0.099307
333	DPT	7	0.100805
334	IGHGP	7	0.100805
335	COX7A1	14	0.120728
336	RDH10	5	0.124129
337	PENK	5	0.124129
338	EGR1	11	0.135714
339	COL18A1	8	0.136951
340	TMEM100	4	0.140409
341	OSR2	4	0.140409
342	SLC12A4	4	0.140409
343	DACT1	4	0.140409
344	PGR	4	0.140409
345	TNFSF12	4	0.140409
346	CLIC4	7	0.147447
347	FMOD	7	0.147447
348	S100A6	15	0.158006
349	PDLIM7	15	0.158006
350	MASP1	12	0.205906
351	VSIR	9	0.207591
352	DACT3	9	0.207591
353	LAMC3	5	0.211007
354	PGF	5	0.211007
355	CA3	5	0.211007
356	ITGA8	10	0.213461
357	FHL1	15	0.225187
358	CLU	17	0.239154
359	NES	8	0.248914
360	TNC	9	0.266631
361	LGALS3BP	9	0.266631
362	NT5DC2	4	0.277165
363	SEMA3B	4	0.277165
364	NT5E	4	0.277165
365	CHRD	4	0.277165
366	NEGR1	4	0.277165
367	CFH	7	0.286235
368	SCARA3	7	0.286235
369	CNN2	7	0.286235
370	PCDH7	7	0.286235
371	GPC6	3	0.289896
372	COL4A1	12	0.289896
373	FAM20C	3	0.289896
374	CPQ	3	0.289896
375	MIR100HG	3	0.289896
376	OLFML2B	3	0.289896
377	EGFLAM	3	0.289896
378	FOXF2	3	0.289896
379	RERG	3	0.289896
380	PODNL1	3	0.289896
381	EHBP1L1	8	0.312784
382	CRISPLD2	6	0.312784
383	COCH	8	0.312784
384	LIF	5	0.318616
385	THBS4	5	0.318616
386	GSTM5	5	0.318616
387	MRVI1	10	0.319096
388	STAB1	7	0.371675
389	APOL1	7	0.371675
390	NID1	7	0.371675
391	SELENOM	11	0.371675
392	KCTD12	7	0.371675
393	TNS1	14	0.393656
394	TMEM176B	8	0.399548
395	DPYSL3	9	0.403179
396	VCL	12	0.410934
397	SCRG1	6	0.42959
398	PDLIM4	6	0.42959
399	TGM2	11	0.446219
400	WNT4	4	0.453119
401	CMTM3	4	0.453119
402	GNG2	4	0.453119
403	PPP1R14A	14	0.453316
404	PKD1	5	0.466222
405	CCDC88A	5	0.466222
406	LMNA	7	0.478563
407	CXCL14	7	0.478563
408	MYADM	7	0.478563
409	LDHB	8	0.495559
410	RGS2	8	0.495559
411	TMBIM1	2	0.519486
412	NUDT10	2	0.519486
413	FLNC	14	0.519486
414	FKBP7	2	0.519486
415	CNRIP1	2	0.519486
416	DPEP1	2	0.519486
417	CALHM2	2	0.519486
418	MAPK3	2	0.519486
419	SLC16A2	2	0.519486
420	FAT4	2	0.519486
421	ATXN1	2	0.519486
422	NRXN2	2	0.519486
423	AOC3	11	0.519486
424	SCARF2	2	0.519486
425	CHN1	2	0.519486
426	GPR34	2	0.519486
427	HHIPL1	2	0.519486
428	SYT11	2	0.519486
429	DENND2A	2	0.519486
430	LPAR1	2	0.519486
431	PDE1C	2	0.519486
432	SORCS2	2	0.519486
433	S1PR2	2	0.519486
434	MLC1	2	0.519486
435	PKD2	2	0.519486
436	GPSM1	2	0.519486
437	BICC1	2	0.519486
438	JUNB	10	0.534756
439	ADCY5	6	0.538438
440	CHODL	3	0.549736
441	CCL3	3	0.549736
442	AHNAK	3	0.549736
443	BMP1	3	0.549736
444	RGS3	3	0.549736
445	CLEC11A	3	0.549736
446	TWIST2	3	0.549736
447	SNAI2	3	0.549736
448	SPSB1	3	0.549736
449	ADAM22	3	0.549736
450	PNMT	3	0.549736
451	PKDCC	3	0.549736
452	DST	9	0.551527
453	COL12A1	7	0.563859
454	VAMP5	7	0.563859
455	IGLC3	8	0.567057
456	STOM	11	0.568133
457	EGR3	5	0.593723
458	NFASC	5	0.593723
459	ITM2C	5	0.593723
460	ST5	5	0.593723
461	COPZ2	5	0.593723
462	GAS1	5	0.593723
463	MS4A4A	5	0.593723
464	S100B	4	0.625271
465	MS4A7	4	0.625271
466	EGR2	4	0.625271
467	ADH1B	4	0.625271
468	NDN	4	0.625271
469	TGFBR3	4	0.625271
470	MZB1	4	0.625271
471	FAXDC2	4	0.625271
472	CARMN	12	0.688084
473	ARID5A	7	0.695349
474	HSPG2	10	0.719943
475	IFITM3	11	0.768592
476	ITIH5	9	0.781499
477	IFITM2	12	0.794169
478	SYNM	12	0.794169
479	C9orf3	5	0.798093
480	HMCN2	5	0.798093
481	CCDC3	8	0.825992
482	AIF1	8	0.825992
483	PLEKHO1	7	0.855668
484	TMEM176A	6	0.855668
485	IGHG2	6	0.855668
486	ITGA1	11	0.880243
487	CYBA	11	0.880243
488	NELL2	4	0.893187
489	TGFB3	3	0.893187
490	SERTM2	4	0.893187
491	PEAK1	3	0.893187
492	ABI3BP	4	0.893187
493	UACA	3	0.893187
494	LIMS2	13	0.893187
495	VSTM4	3	0.893187
496	MRC1	3	0.893187
497	FHL2	9	0.893187
498	NLRP1	4	0.893187
499	HSPB8	12	0.893187
500	IL6ST	3	0.893187
501	ANK2	3	0.893187
502	GJA1	8	0.966144
503	RBPMS	11	0.99392
504	PIK3C3	0	1
505	PPP3CC	0	1
506	PPP3CB-AS1	0	1
507	PRDX2	0	1
508	PPP3CA	0	1
509	PLEK2	0	1
510	PRDX3	0	1
511	PRDX4	0	1
512	PLEK	0	1
513	PLAA	0	1
514	PRDX5	0	1
515	PIGT	1	1
516	PRDX6	0	1
517	PIGZ	0	1
518	PLAAT3	0	1
519	PPP2R5B	0	1
520	PPP2R5A	0	1
521	PPP2R2C	0	1
522	PLEC	1	1
523	PPP2R3B	0	1
524	PRELID3A	0	1
525	PPP2R3A	0	1
526	PPP2R2D	0	1
527	PIK3AP1	0	1
528	PLD3	2	1
529	PIK3C2B	0	1
530	PIK3C2G	0	1
531	PRELID3B	0	1
532	PREB	0	1
533	PRDX1	0	1
534	PPP4R1	0	1
535	PRAM1	0	1
536	PRAME	0	1
537	PRB2	0	1
538	PRC1	0	1
539	PRCP	0	1
540	PRDM6	0	1
541	PRAG1	0	1
542	PRDM1	1	1
543	PIGU	0	1
544	PRDM4	0	1
545	PLD4	1	1
546	PRDM16	0	1
547	PIGV	0	1
548	PLAAT4	2	1
549	PRDM15	0	1
550	PPP4C	0	1
551	PRAF2	2	1
552	PRAC2	0	1
553	PRDM16-DT	0	1
554	PPP4R2	0	1
555	PLD6	0	1
556	PPP4R3A	0	1
557	PPP6R1	0	1
558	PPP6R2	0	1
559	PRDM8	0	1
560	PPRC1	0	1
561	PPTC7	0	1
562	PIGX	0	1
563	PQLC1	0	1
564	PIGW	0	1
565	PQLC2	0	1
566	PRAC1	0	1
567	PPT1	0	1
568	PLGRKT	0	1
569	PRKAR1B	0	1
570	PREX1	2	1
571	PRR16	0	1
572	PRR15L	0	1
573	PIGB	0	1
574	PLAUR	0	1
575	PRR15	0	1
576	PRR14L	0	1
577	PRPF40B	0	1
578	PRPF4	0	1
579	PRPF39	0	1
580	PIGC	0	1
581	PIGF	0	1
582	PRPF38A	0	1
583	PRPF3	0	1
584	PLCD1	0	1
585	PRPF19	0	1
586	PLCD3	2	1
587	PLCG1	0	1
588	PRPF18	0	1
589	PLCG2	0	1
590	PLAU	0	1
591	PIGG	0	1
592	PROSER2	0	1
593	PROSER1	0	1
594	PROS1	0	1
595	PRORP	0	1
596	PIGH	0	1
597	PROM2	0	1
598	PRR22	0	1
599	PRR29	0	1
600	PRR3	0	1
601	PRR34-AS1	0	1
602	PRSS21	0	1
603	PRSS16	0	1
604	PRSS12	0	1
605	PLCB2	0	1
606	PIAS4	0	1
607	PRRT3-AS1	0	1
608	PRRT3	0	1
609	PRRT2	0	1
610	PLCB3	0	1
611	PLCB4	0	1
612	PICALM	0	1
613	PRRG4	0	1
614	PRRG3	0	1
615	PROM1	0	1
616	PRRG2	0	1
617	PRRC2A	0	1
618	PICK1	0	1
619	PRRC1	0	1
620	PRR7	0	1
621	PRR5L	0	1
622	PRR5	0	1
623	PIDD1	0	1
624	PIEZO1	0	1
625	PIEZO2	1	1
626	PRR4	0	1
627	PIFO	0	1
628	PRR36	0	1
629	PIGA	0	1
630	PRRC2B	0	1
631	PROK1	1	1
632	PROCR	0	1
633	PROB1	0	1
634	PLCL1	0	1
635	PLCL2	0	1
636	PPP2R2A	0	1
637	PRKAR1A	0	1
638	PRKAG2-AS1	0	1
639	PIGO	0	1
640	PRKAG2	0	1
641	PRKACB	0	1
642	PLCXD2	0	1
643	PRKACA	0	1
644	PRKAB1	0	1
645	PLAC4	0	1
646	PLD1	0	1
647	PRKAR2B	0	1
648	PLD2	0	1
649	PRKAA1	0	1
650	PRIMPOL	0	1
651	PRIMA1	0	1
652	PIGP	0	1
653	PIGQ	0	1
654	PRIM2	0	1
655	PRIM1	0	1
656	PIGR	0	1
657	PRICKLE2	0	1
658	PIGS	0	1
659	PRICKLE1	1	1
660	PRF1	0	1
661	PREX2	0	1
662	PRKAA2	0	1
663	PREP	0	1
664	PIGN	0	1
665	PRKCB	0	1
666	PLCH1	0	1
667	PIGK	0	1
668	PIGL	0	1
669	PIGM	0	1
670	PLCH2	0	1
671	PRNCR1	0	1
672	PRMT9	0	1
673	PRMT6	0	1
674	PRMT5	0	1
675	PRMT3	0	1
676	PRLR	0	1
677	PRKY	0	1
678	PLAT	3	1
679	PRKCA	2	1
680	PRKX	0	1
681	PRKRA	0	1
682	PLAGL1	0	1
683	PRKG2	0	1
684	PRKG1	0	1
685	PRKDC	0	1
686	PRKD2	0	1
687	PRKD1	0	1
688	PRKCZ	0	1
689	PRKCSH	0	1
690	PLAC8	0	1
691	PRKCI	0	1
692	PRKCH	0	1
693	PRKCD	0	1
694	PLAGL2	0	1
695	PIK3CB	0	1
696	PPP1R15A	1	1
697	PPP1R9B	0	1
698	PJA1	0	1
699	PODXL	0	1
700	PODXL2	0	1
701	PITX2	0	1
702	PITX1	0	1
703	POF1B	0	1
704	POC5	0	1
705	PLEKHG4	0	1
706	POFUT2	0	1
707	POGK	0	1
708	POGLUT1	0	1
709	POGZ	0	1
710	POLA1	0	1
711	PITPNM3	0	1
712	POFUT1	0	1
713	PITPNM1	0	1
714	PNRC1	2	1
715	PJA2	0	1
716	PNCK	2	1
717	PNISR	0	1
718	PNKD	0	1
719	PKHD1L1	0	1
720	PNKP	0	1
721	PNMA1	5	1
722	PNPT1	0	1
723	PNMA8B	1	1
724	PNP	0	1
725	PNPLA2	0	1
726	PNPLA4	0	1
727	PNPLA6	1	1
728	PNPLA7	0	1
729	PNPO	0	1
730	PNO1	0	1
731	PMS2	0	1
732	POLB	0	1
733	POLD1	0	1
734	POLR1B	0	1
735	POLR1C	0	1
736	POLR1D	0	1
737	PRSS22	0	1
738	POLR1E	0	1
739	POLR2B	0	1
740	PITHD1	0	1
741	POLR2E	0	1
742	PLEKHG1	0	1
743	POLR2H	0	1
744	PLEKHF2	0	1
745	POLR2I	0	1
746	POLR2J3	0	1
747	POLR2K	0	1
748	POLR2G	0	1
749	PLEKHG3	0	1
750	POLR1A	0	1
751	POLM	0	1
752	POLD2	0	1
753	POLD3	0	1
754	POLD4	0	1
755	POLDIP2	0	1
756	POLE	0	1
757	POLE2	0	1
758	POLQ	0	1
759	POLE3	0	1
760	POLG2	0	1
761	PITPNC1	0	1
762	PITPNA-AS1	0	1
763	PITPNA	0	1
764	PLEKHG2	2	1
765	POLI	0	1
766	POLG	0	1
767	POLR2L	0	1
768	PMS1	0	1
769	PMPCB	0	1
770	PLPP2	0	1
771	PLA2G12A	0	1
772	PLA1A	3	1
773	PLPP4	0	1
774	PLPP5	0	1
775	PKP4	0	1
776	PLPP1	0	1
777	PKP3	0	1
778	PLPP7	1	1
779	PKP2	0	1
780	PLPPR1	0	1
781	PKP1	0	1
782	PLEKHN1	0	1
783	PLEKHM3	0	1
784	PLPP6	0	1
785	PLPPR2	0	1
786	PLP2	1	1
787	PLOD2	0	1
788	PLIN2	0	1
789	PLA2G4A	1	1
790	PLEKHO2	4	1
791	PLA2G3	0	1
792	PLIN4	0	1
793	PLIN5	0	1
794	PLP1	2	1
795	PLA2G2D	0	1
796	PLA2G16	0	1
797	PLA2G15	0	1
798	PLK2	0	1
799	PLK3	2	1
800	PLLP	0	1
801	PLN	6	1
802	PLA2G2A	0	1
803	PLEKHG4B	0	1
804	PKNOX2	0	1
805	PLRG1	0	1
806	PLXNB2	0	1
807	PLXNC1	0	1
808	PLXND1	4	1
809	PM20D2	0	1
810	PMAIP1	0	1
811	PMEPA1	0	1
812	PKIG	4	1
813	PLEKHG7	0	1
814	PMF1	0	1
815	PML	0	1
816	PLEKHG6	0	1
817	PMM1	0	1
818	PKIA	0	1
819	PMPCA	0	1
820	PKIB	0	1
821	PLPPR3	1	1
822	PKM	0	1
823	PKMYT1	0	1
824	PLS1	0	1
825	PLS3	4	1
826	PLSCR1	2	1
827	PLEKHM2	0	1
828	PKN3	0	1
829	PLEKHM1	0	1
830	PLEKHH1	0	1
831	PLSCR4	1	1
832	PLVAP	2	1
833	PLEKHJ1	0	1
834	PLEKHH3	1	1
835	PLXNA3	0	1
836	PLXNB1	0	1
837	PKN1	0	1
838	PKN2	0	1
839	PISD	0	1
840	PLA2G4B	0	1
841	PIR	0	1
842	PIM1	4	1
843	PILRB	0	1
844	PPM1J	0	1
845	PPM1K	0	1
846	PPM1L	0	1
847	PPOX	0	1
848	PPM1H	0	1
849	PPP1CA	0	1
850	PLA2G6	0	1
851	PPP1R12A	0	1
852	PPP1R12B	7	1
853	PPP1R12C	0	1
854	PPP1R13B	0	1
855	PPP1R13L	0	1
856	PPP1R10	0	1
857	PPP1R14B	0	1
858	PPM1E	0	1
859	PPL	0	1
860	PPHLN1	0	1
861	PPIA	0	1
862	PLEKHA5	0	1
863	PPID	0	1
864	PLA2G4F	0	1
865	PPIF	0	1
866	PPM1A	0	1
867	PLA2G5	0	1
868	PPIL1	0	1
869	PPIL2	0	1
870	PPIL3	0	1
871	PPIL6	0	1
872	PPIP5K1	0	1
873	PPIP5K2	0	1
874	PPIH	0	1
875	PIM2	0	1
876	PPP1R14C	0	1
877	PPP1R15B	0	1
878	PIK3R4	0	1
879	PIK3R3	0	1
880	PPP1R3B	0	1
881	PPP1R3C	0	1
882	PPP1R3D	0	1
883	PPP1R3E	0	1
884	PPP1R37	0	1
885	PPP1R3F	0	1
886	PIK3R2	0	1
887	PIK3R1	0	1
888	PIK3IP1	0	1
889	PPP1R9A	0	1
890	PIK3CD-AS2	0	1
891	PIK3CD	0	1
892	PPP1R7	0	1
893	PLEKHS1	0	1
894	PIK3R5	0	1
895	PLEKHA2	1	1
896	PPP1R16A	0	1
897	PPP1R16B	0	1
898	PPP1R18	2	1
899	PPP1R1A	0	1
900	PPP1R1B	0	1
901	PPP1R1C	0	1
902	PPP1R35	0	1
903	PPP1R2	0	1
904	PPP1R26-AS1	0	1
905	PLA2G7	0	1
906	PLEKHA4	0	1
907	PPP1R27	0	1
908	PILRA	0	1
909	PIKFYVE	0	1
910	PPP1R26	0	1
911	PPFIBP2	0	1
912	PLBD1	0	1
913	PPFIBP1	0	1
914	PLEKHB1	0	1
915	POMGNT1	0	1
916	PLEKHA7	0	1
917	PIP4P1	0	1
918	POMT1	0	1
919	PLEKHA6	0	1
920	PLEKHB2	0	1
921	PON1	0	1
922	PIP4K2C	0	1
923	POP1	0	1
924	POP4	0	1
925	POP5	0	1
926	PIP4K2A	0	1
927	POP7	0	1
928	PON2	0	1
929	PIP	0	1
930	POM121C	0	1
931	POLR3K	0	1
932	POLR2M	0	1
933	PIPOX	0	1
934	PLEKHF1	0	1
935	POLR3A	0	1
936	POLR3B	0	1
937	PIP5KL1	0	1
938	POM121	0	1
939	POLR3D	0	1
940	PLA2G4C	0	1
941	PIP5K1C	1	1
942	POLR3F	0	1
943	POLR3G	0	1
944	POLR3H	0	1
945	PIP5K1A	0	1
946	POLR3E	0	1
947	POPDC2	2	1
948	PLA2G4D	0	1
949	POR	0	1
950	POU6F1	0	1
951	PPA1	0	1
952	PPA2	0	1
953	PPARG	0	1
954	PPARGC1A	0	1
955	PPAT	0	1
956	PIN1	0	1
957	PIM3	0	1
958	PPCS	0	1
959	PPDPF	0	1
960	PPDPFL	0	1
961	PPFIA2	0	1
962	PPFIA3	0	1
963	PPFIA4	0	1
964	PPCDC	0	1
965	POU5F1B	0	1
966	PIN4	0	1
967	POU5F1	0	1
968	PORCN	0	1
969	POT1	0	1
970	PINLYP	0	1
971	POTEB3	0	1
972	POTEG	0	1
973	POTEH	0	1
974	POTEH-AS1	0	1
975	PINK1	0	1
976	POTEI	0	1
977	POTEJ	0	1
978	POTEM	0	1
979	POU2AF1	0	1
980	POU2F2	0	1
981	POU2F3	0	1
982	POU3F3	0	1
983	PPP2R1B	0	1
984	PLCB1	0	1
985	PTPN3	0	1
986	PRSS3	0	1
987	RIDA	0	1
988	RIIAD1	0	1
989	RILP	0	1
990	RILPL1	0	1
991	RILPL2	0	1
992	RIMBP2	0	1
993	RIMKLA	0	1
994	RIMS1	0	1
995	RICTOR	0	1
996	RIMS2	0	1
997	RIN1	0	1
998	RIN2	0	1
999	RIN3	1	1
1000	RINT1	0	1
1001	RIOK2	0	1
1002	RIOX2	0	1
1003	RIPK1	0	1
1004	RIPK2	0	1
1005	RIMS4	1	1
1006	RIPK3	0	1
1007	RIC8B	0	1
1008	RIC3	0	1
1009	RHCG	0	1
1010	RHEBL1	0	1
1011	RHEX	0	1
1012	RHNO1	0	1
1013	RHOB	4	1
1014	RHOBTB1	0	1
1015	RHOBTB2	0	1
1016	RHOBTB3	0	1
1017	RIC8A	0	1
1018	RHOF	0	1
1019	RHOH	0	1
1020	RHOJ	1	1
1021	RHOQ	0	1
1022	RHOT2	0	1
1023	RHOU	0	1
1024	RHOV	0	1
1025	RHPN1	0	1
1026	RHPN2	0	1
1027	RHOG	0	1
1028	RIPK4	0	1
1029	RIPOR1	0	1
1030	RIPOR2	0	1
1031	RNF103	0	1
1032	RNF115	0	1
1033	RNF121	0	1
1034	RNF122	0	1
1035	RNF123	0	1
1036	RNF125	0	1
1037	RNF126	0	1
1038	RNF128	0	1
1039	RNF10	0	1
1040	RNF13	0	1
1041	RNF139	0	1
1042	RNF139-AS1	0	1
1043	RNF14	0	1
1044	RNF141	0	1
1045	RNF144A	0	1
1046	RNF144B	0	1
1047	RNF145	0	1
1048	RNF146	0	1
1049	RNF135	0	1
1050	RND1	0	1
1051	RNASEL	0	1
1052	RNASEK	0	1
1053	RIPPLY2	0	1
1054	RIPPLY3	0	1
1055	RIT1	0	1
1056	RITA1	0	1
1057	RLF	0	1
1058	RLIM	0	1
1059	RLN1	0	1
1060	RLN2	0	1
1061	RMC1	0	1
1062	RMDN1	0	1
1063	RMDN3	0	1
1064	RMI1	0	1
1065	RMI2	0	1
1066	RMND1	0	1
1067	RMND5A	0	1
1068	RMST	0	1
1069	RNASE4	1	1
1070	RNASE6	2	1
1071	RNASEH1-AS1	0	1
1072	RHCE	0	1
1073	RNF149	0	1
1074	RHBG	0	1
1075	RHBDL1	0	1
1076	RELN	0	1
1077	RELT	0	1
1078	REPIN1	0	1
1079	REPS1	0	1
1080	REPS2	0	1
1081	RER1	0	1
1082	RERE	0	1
1083	RERGL	0	1
1084	RELL2	0	1
1085	RESF1	0	1
1086	RETREG1	0	1
1087	RETREG2	0	1
1088	RETREG3	0	1
1089	RETSAT	0	1
1090	REV3L	1	1
1091	REX1BD	0	1
1092	REXO1	0	1
1093	REXO2	0	1
1094	RET	0	1
1095	REXO4	0	1
1096	RELCH	0	1
1097	RELA-DT	0	1
1098	RCOR3	0	1
1099	RCSD1	0	1
1100	RDH11	0	1
1101	RDH13	0	1
1102	RDH16	0	1
1103	RDX	0	1
1104	REC8	0	1
1105	RECQL4	0	1
1106	RELB	0	1
1107	RECQL5	0	1
1108	REEP2	2	1
1109	REEP3	0	1
1110	REEP4	0	1
1111	REEP5	0	1
1112	REEP6	0	1
1113	REG3A	0	1
1114	REG4	0	1
1115	REL	0	1
1116	REEP1	0	1
1117	REXO5	0	1
1118	RFC2	0	1
1119	RFC3	0	1
1120	RGMA	0	1
1121	RGMB	1	1
1122	RGMB-AS1	0	1
1123	RGP1	0	1
1124	RGS1	4	1
1125	RGS10	0	1
1126	RGS11	0	1
1127	RGS12	0	1
1128	RGL3	0	1
1129	RGS14	0	1
1130	RGS17	0	1
1131	RGS19	0	1
1132	RGS5	5	1
1133	RGS7	0	1
1134	RHBDD1	0	1
1135	RHBDD2	0	1
1136	RHBDF1	0	1
1137	RHBDF2	0	1
1138	RGS16	0	1
1139	RGL2	0	1
1140	RGL1	1	1
1141	RGCC	1	1
1142	RFC4	0	1
1143	RFC5	0	1
1144	RFESD	0	1
1145	RFFL	0	1
1146	RFK	0	1
1147	RFLNA	0	1
1148	RFLNB	0	1
1149	RFPL1	0	1
1150	RFPL1S	0	1
1151	RFPL2	0	1
1152	RFT1	0	1
1153	RFWD3	0	1
1154	RFX2	0	1
1155	RFX3	0	1
1156	RFX3-AS1	0	1
1157	RFX5	0	1
1158	RFX6	0	1
1159	RFX7	0	1
1160	RFXANK	0	1
1161	RHBDL2	0	1
1162	RNF150	1	1
1163	RNF152	0	1
1164	RNF157	0	1
1165	RTN1	0	1
1166	RTN2	0	1
1167	RTN3	0	1
1168	RTN4R	0	1
1169	RTN4RL1	0	1
1170	RTN4RL2	0	1
1171	RTP4	0	1
1172	RTRAF	0	1
1173	RTL8C	0	1
1174	RUBCN	0	1
1175	RUFY2	0	1
1176	RUNDC1	0	1
1177	RUNDC3A	0	1
1178	RUNX1	2	1
1179	RUNX1T1	1	1
1180	RUNX2	0	1
1181	RUNX3	0	1
1182	RUSC1	0	1
1183	RUBCNL	0	1
1184	RUSC2	1	1
1185	RTL8B	0	1
1186	RTL10	0	1
1187	RRS1	0	1
1188	RSAD1	0	1
1189	RSAD2	0	1
1190	RSL1D1	0	1
1191	RSPH1	0	1
1192	RSPH3	0	1
1193	RSPH4A	0	1
1194	RSPO2	0	1
1195	RTL6	0	1
1196	RSPO3	0	1
1197	RSRP1	0	1
1198	RSU1	0	1
1199	RTCA	0	1
1200	RTCA-AS1	0	1
1201	RTCB	0	1
1202	RTF2	0	1
1203	RTKN	0	1
1204	RTKN2	0	1
1205	RSRC2	0	1
1206	RUVBL1	0	1
1207	RWDD1	0	1
1208	RWDD2A	0	1
1209	SAA1	0	1
1210	SAA2	0	1
1211	SAA4	0	1
1212	SAAL1	0	1
1213	SAC3D1	1	1
1214	SACS	0	1
1215	SALL2	0	1
1216	SALL3	0	1
1217	S1PR5	0	1
1218	SAMD1	0	1
1219	SAMD12	0	1
1220	SAMD13	0	1
1221	SAMD4A	0	1
1222	SAMD5	0	1
1223	SAMD8	0	1
1224	SAMD9	0	1
1225	SAMD9L	0	1
1226	SAMHD1	5	1
1227	SAMD10	0	1
1228	S1PR4	0	1
1229	S1PR3	3	1
1230	S1PR1	0	1
1231	RWDD2B	0	1
1232	RWDD3	0	1
1233	RWDD4	0	1
1234	RXRA	0	1
1235	RXYLT1	0	1
1236	RYBP	0	1
1237	RYK	0	1
1238	RYR1	0	1
1239	RYR2	0	1
1240	S100A1	1	1
1241	S100A10	0	1
1242	S100A11	1	1
1243	S100A14	0	1
1244	S100A16	3	1
1245	S100A2	0	1
1246	S100A8	0	1
1247	S100A9	0	1
1248	S100P	0	1
1249	S100PBP	0	1
1250	RRP9	0	1
1251	RRP7A	0	1
1252	RRP1B	0	1
1253	RRP12	0	1
1254	RNF41	0	1
1255	RNF43	0	1
1256	RNF44	0	1
1257	RNF5	0	1
1258	RNF7	0	1
1259	RNFT1	0	1
1260	RNFT2	0	1
1261	RNGTT	0	1
1262	RNF40	0	1
1263	RNH1	1	1
1264	RNPC3	0	1
1265	RNPEP	0	1
1266	RNPEPL1	0	1
1267	RNPS1	0	1
1268	ROBO1	0	1
1269	ROBO3	0	1
1270	ROBO4	0	1
1271	ROCK1	0	1
1272	RNLS	0	1
1273	RNF4	0	1
1274	RNF39	0	1
1275	RNF34	0	1
1276	RNF165	0	1
1277	RNF166	0	1
1278	RNF170	0	1
1279	RNF183	0	1
1280	RNF185	0	1
1281	RNF186	0	1
1282	RNF187	0	1
1283	RNF19A	0	1
1284	RNF19B	0	1
1285	RNF20	0	1
1286	RNF207	0	1
1287	RNF208	0	1
1288	RNF212	0	1
1289	RNF213	0	1
1290	RNF214	0	1
1291	RNF215	0	1
1292	RNF220	0	1
1293	RNF227	0	1
1294	RNF24	0	1
1295	ROCK2	0	1
1296	RCOR1	0	1
1297	ROGDI	0	1
1298	ROPN1L	0	1
1299	RPRD1B	0	1
1300	RPRD2	0	1
1301	RPRML	0	1
1302	RPTOR	0	1
1303	RPUSD1	0	1
1304	RPUSD4	0	1
1305	RRAD	5	1
1306	RRAGB	0	1
1307	RPRD1A	0	1
1308	RRAGC	0	1
1309	RRAS2	0	1
1310	RRBP1	0	1
1311	RREB1	0	1
1312	RRM2	0	1
1313	RRM2B	0	1
1314	RRN3	0	1
1315	RRNAD1	0	1
1316	RRP1	0	1
1317	RRAGD	0	1
1318	RPP40	0	1
1319	RPP38	0	1
1320	RPP30	0	1
1321	ROR2	0	1
1322	RORB	4	1
1323	RORC	0	1
1324	RP2	0	1
1325	RPA3	0	1
1326	RPAIN	0	1
1327	RPAP1	0	1
1328	RPARP-AS1	0	1
1329	RPE	0	1
1330	RPF1	0	1
1331	RPF2	0	1
1332	RPGR	0	1
1333	RPGRIP1L	0	1
1334	RPH3AL	0	1
1335	RPIA	0	1
1336	RPN1	0	1
1337	RPN2	0	1
1338	RPP21	0	1
1339	RPP25L	0	1
1340	ROMO1	0	1
1341	RCN2	0	1
1342	RCN1	0	1
1343	RCL1	0	1
1344	PTPRT	0	1
1345	PTPRU	0	1
1346	PTRH2	0	1
1347	PTRHD1	0	1
1348	PTS	0	1
1349	PTTG1	0	1
1350	PUDP	0	1
1351	PUM3	0	1
1352	PTPRS	0	1
1353	PUS1	0	1
1354	PUS7	0	1
1355	PUSL1	0	1
1356	PVR	0	1
1357	PVRIG	0	1
1358	PVT1	0	1
1359	PWAR6	0	1
1360	PWWP2A	0	1
1361	PWWP2B	0	1
1362	PUS3	0	1
1363	PWWP3B	0	1
1364	PTPRR	0	1
1365	PTPRN	0	1
1366	PTPN18	0	1
1367	PTPN2	0	1
1368	PTPN20	0	1
1369	PTPN22	0	1
1370	PTPN23	0	1
1371	PIAS3	0	1
1372	PTPN6	0	1
1373	PTPN7	0	1
1374	PTPRN2	0	1
1375	PTPN9	0	1
1376	PTPRC	3	1
1377	PTPRD	0	1
1378	PTPRE	1	1
1379	PTPRF	0	1
1380	PTPRG	0	1
1381	PTPRJ	0	1
1382	PTPRK	0	1
1383	PTPRM	0	1
1384	PTPRB	0	1
1385	PXDC1	1	1
1386	PXDN	0	1
1387	PXMP2	0	1
1388	QSOX2	0	1
1389	QTRT1	0	1
1390	QTRT2	0	1
1391	R3HCC1L	0	1
1392	R3HDM1	0	1
1393	R3HDM2	0	1
1394	R3HDM4	0	1
1395	RAB10	0	1
1396	QRSL1	0	1
1397	RAB11A	0	1
1398	RAB11FIP1	0	1
1399	RAB11FIP2	0	1
1400	RAB11FIP3	0	1
1401	RAB11FIP4	0	1
1402	RAB15	0	1
1403	RAB17	0	1
1404	RAB18	0	1
1405	RAB1B	0	1
1406	RAB11B-AS1	0	1
1407	QRICH2	0	1
1408	QPRT	1	1
1409	QPCT	0	1
1410	PXMP4	0	1
1411	PXN	0	1
1412	PXN-AS1	0	1
1413	PXYLP1	0	1
1414	PYCARD	2	1
1415	PYCR1	0	1
1416	PYCR2	0	1
1417	PYCR3	0	1
1418	PYGB	0	1
1419	PYGL	0	1
1420	PYGM	2	1
1421	PYGO1	0	1
1422	PYHIN1	0	1
1423	PYM1	0	1
1424	PYROXD2	0	1
1425	PYURF	0	1
1426	QARS	0	1
1427	QDPR	0	1
1428	QKI	2	1
1429	PTPN14	0	1
1430	PTPN13	0	1
1431	PTPN12	0	1
1432	PTPMT1	0	1
1433	PSMB6	0	1
1434	PSMB7	0	1
1435	PSMB8	1	1
1436	PSMB8-AS1	0	1
1437	PSMB9	2	1
1438	PSMC1	0	1
1439	PSMC3IP	0	1
1440	PSMC5	0	1
1441	PSMB5	0	1
1442	PSMD10	0	1
1443	PSMD12	0	1
1444	PSMD14	0	1
1445	PSMD3	0	1
1446	PSMD5	0	1
1447	PSMD6	0	1
1448	PSMD7	0	1
1449	PSMD8	0	1
1450	PSMD9	0	1
1451	PSMD11	0	1
1452	PSMB2	0	1
1453	PSMB10	0	1
1454	PSMB1	0	1
1455	PRSS8	0	1
1456	PRTG	0	1
1457	PRUNE1	0	1
1458	PRUNE2	1	1
1459	PRXL2A	0	1
1460	PRXL2B	0	1
1461	PSAP	0	1
1462	PSAT1	0	1
1463	PSCA	0	1
1464	PSD3	0	1
1465	PSD4	0	1
1466	PSEN1	0	1
1467	PSEN2	0	1
1468	PSENEN	0	1
1469	PSKH1	0	1
1470	PSMA2	0	1
1471	PSMA4	0	1
1472	PSMA5	0	1
1473	PSMA6	0	1
1474	PSME1	0	1
1475	RAB20	0	1
1476	PSME2	0	1
1477	PSME4	0	1
1478	PTGES	0	1
1479	PTGFR	0	1
1480	PTGFRN	1	1
1481	PTGR1	0	1
1482	PTGR2	0	1
1483	PTGS1	1	1
1484	PTGS2	6	1
1485	PTH1R	1	1
1486	PTGER4	0	1
1487	PTH2R	0	1
1488	PTK2	0	1
1489	PTK2B	0	1
1490	PTK6	0	1
1491	PTK7	0	1
1492	PTOV1-AS1	0	1
1493	PTP4A1	0	1
1494	PTP4A2	0	1
1495	PTP4A3	0	1
1496	PTHLH	1	1
1497	PTGER3	0	1
1498	PTGER2	2	1
1499	PTER	0	1
1500	PSMG3	0	1
1501	PSMG3-AS1	0	1
1502	PSMG4	0	1
1503	PSPC1	0	1
1504	PSPH	0	1
1505	PSRC1	0	1
1506	PSTK	0	1
1507	PSTPIP1	0	1
1508	PSTPIP2	0	1
1509	PTAFR	0	1
1510	PTBP2	0	1
1511	PTBP3	0	1
1512	PTCD1	0	1
1513	PTCD3	0	1
1514	PTCH1	1	1
1515	PTCH2	1	1
1516	PTDSS1	0	1
1517	PTEN	1	1
1518	PTENP1-AS	0	1
1519	PSME3	0	1
1520	PRSS23	1	1
1521	RAB23	0	1
1522	RAB25	0	1
1523	RASL11A	0	1
1524	RASL11B	0	1
1525	RASL12	9	1
1526	RASSF1	0	1
1527	RASSF10	0	1
1528	RASSF2	0	1
1529	RASSF3	0	1
1530	RASSF4	1	1
1531	RASL10B	0	1
1532	RASSF5	0	1
1533	RASSF7	0	1
1534	RASSF8	0	1
1535	RASSF8-AS1	0	1
1536	RASSF9	0	1
1537	RAVER2	0	1
1538	RBBP6	0	1
1539	RBBP7	0	1
1540	RBBP8	0	1
1541	RASSF6	0	1
1542	RBBP8NL	0	1
1543	RASL10A	0	1
1544	RASGRP3	0	1
1545	RAPH1	0	1
1546	RARA	1	1
1547	RARG	0	1
1548	RARRES1	8	1
1549	RARRES3	2	1
1550	RARS	0	1
1551	RASA3	0	1
1552	RASA4	0	1
1553	RASIP1	0	1
1554	RASAL1	0	1
1555	RASAL3	1	1
1556	RASD1	1	1
1557	RASD2	2	1
1558	RASEF	0	1
1559	RASGEF1A	0	1
1560	RASGEF1B	0	1
1561	RASGRP1	0	1
1562	RASGRP2	2	1
1563	RASAL2	0	1
1564	RBBP9	0	1
1565	RBFA	0	1
1566	RBFOX3	0	1
1567	RBM7	0	1
1568	RBMS2	0	1
1569	RBMS3	1	1
1570	RBMX2	0	1
1571	RBP5	0	1
1572	RBP7	0	1
1573	RBPMS2	0	1
1574	RC3H1	0	1
1575	RBM5	0	1
1576	RCAN1	0	1
1577	RCAN3	0	1
1578	RCAN3AS	0	1
1579	RCBTB1	0	1
1580	RCBTB2	0	1
1581	RCC1	0	1
1582	RCC2	0	1
1583	RCE1	0	1
1584	RCHY1	0	1
1585	RCAN2	0	1
1586	RBM4B	0	1
1587	RBM48	0	1
1588	RBM47	0	1
1589	RBKS	0	1
1590	RBL1	0	1
1591	RBL2	0	1
1592	RBM10	0	1
1593	RBM11	0	1
1594	RBM12	0	1
1595	RBM12B	0	1
1596	RBM14	0	1
1597	RBM17	0	1
1598	RBM18	0	1
1599	RBM19	0	1
1600	RBM20	0	1
1601	RBM22	0	1
1602	RBM24	1	1
1603	RBM3	0	1
1604	RBM38	2	1
1605	RBM39	0	1
1606	RBM4	0	1
1607	RBM45	0	1
1608	RAPGEFL1	0	1
1609	RAPGEF6	0	1
1610	RAPGEF5	0	1
1611	RAPGEF4	0	1
1612	RAB6B	0	1
1613	RAB7B	0	1
1614	RAB8B	0	1
1615	RAB9A	0	1
1616	RAB9B	0	1
1617	RABEP2	0	1
1618	RABEPK	0	1
1619	RABGAP1	0	1
1620	RAB6A	0	1
1621	RABGAP1L	0	1
1622	RABGGTA	0	1
1623	RABGGTB	0	1
1624	RABIF	0	1
1625	RABL2A	0	1
1626	RABL2B	0	1
1627	RABL3	0	1
1628	RABL6	0	1
1629	RAC2	1	1
1630	RABGEF1	0	1
1631	RAB5IF	0	1
1632	RAB5A	0	1
1633	RAB4A	0	1
1634	RAB26	0	1
1635	RAB27A	0	1
1636	RAB27B	0	1
1637	RAB29	0	1
1638	RAB2A	0	1
1639	RAB2B	0	1
1640	RAB30-AS1	0	1
1641	RAB30-DT	0	1
1642	RAB32	0	1
1643	RAB35	0	1
1644	RAB36	0	1
1645	RAB37	0	1
1646	RAB39B	0	1
1647	RAB3A	0	1
1648	RAB3B	0	1
1649	RAB3D	0	1
1650	RAB3GAP1	0	1
1651	RAB3IP	0	1
1652	RAB40C	0	1
1653	RAC3	0	1
1654	RAB24	0	1
1655	RACGAP1	0	1
1656	RAD17	0	1
1657	RAMMET	0	1
1658	RAMP1	2	1
1659	RAMP2	2	1
1660	RAMP3	1	1
1661	RAN	0	1
1662	RANBP10	0	1
1663	RANBP2	0	1
1664	RANBP3L	0	1
1665	RAMAC	0	1
1666	RANBP9	0	1
1667	RAP1B	0	1
1668	RAP1GAP	0	1
1669	RAP1GAP2	0	1
1670	RAP1GDS1	0	1
1671	RAP2B	0	1
1672	RAP2C	0	1
1673	RAPGEF1	0	1
1674	RAPGEF3	0	1
1675	RANGAP1	0	1
1676	RALY-AS1	0	1
1677	RALGPS2	0	1
1678	RALGPS1	0	1
1679	RAD21	0	1
1680	RAD23A	0	1
1681	RAD23B	0	1
1682	RAD51-AS1	0	1
1683	RAD51AP1	0	1
1684	RAD51B	0	1
1685	RAD51C	0	1
1686	RAD52	0	1
1687	RAD9A	0	1
1688	RAE1	0	1
1689	RAI1	0	1
1690	RAI14	0	1
1691	RAI2	0	1
1692	RALB	0	1
1693	RALBP1	0	1
1694	RALGAPA1	0	1
1695	RALGAPA2	0	1
1696	RALGAPB	0	1
1697	RALGDS	0	1
1698	RACK1	0	1
1699	PIAS2	0	1
1700	PEX1	0	1
1701	PI4KB	0	1
1702	MYL2	1	1
1703	MYL3	0	1
1704	MYL5	0	1
1705	MYL6	4	1
1706	MYL6B	0	1
1707	MYLIP	0	1
1708	MYLK3	0	1
1709	MYLPF	1	1
1710	MYL12B	0	1
1711	MYNN	0	1
1712	MYO15B	0	1
1713	MYO19	0	1
1714	MYO1B	0	1
1715	MYO1D	0	1
1716	MYO1E	0	1
1717	MYO1F	2	1
1718	MYO1G	0	1
1719	MYO5B	0	1
1720	MYO10	0	1
1721	MYL12A	0	1
1722	MYL1	1	1
1723	MYH9	1	1
1724	MYBPC1	0	1
1725	MYBPC2	0	1
1726	MYBPH	0	1
1727	MYC	1	1
1728	MYCBP	0	1
1729	MYCBP2	0	1
1730	MYCL	0	1
1731	MYCN	0	1
1732	MYCT1	0	1
1733	MYD88	0	1
1734	MYDGF	0	1
1735	MYEF2	0	1
1736	MYF6	0	1
1737	MYH14	0	1
1738	MYH2	1	1
1739	MYH3	1	1
1740	MYH6	0	1
1741	MYH7	1	1
1742	MYH7B	0	1
1743	MYO5C	0	1
1744	MYBL2	0	1
1745	MYO6	0	1
1746	MYO7B	0	1
1747	N4BP2L1	0	1
1748	N6AMT1	0	1
1749	NAA15	0	1
1750	NAA20	0	1
1751	NAA25	0	1
1752	NAA35	0	1
1753	NAA38	0	1
1754	NAA40	0	1
1755	N4BP1	0	1
1756	NAA50	0	1
1757	NAA80	0	1
1758	NAAA	0	1
1759	NAALADL1	1	1
1760	NAALADL2	0	1
1761	NAB1	0	1
1762	NAB2	0	1
1763	NABP1	0	1
1764	NABP2	1	1
1765	NAA60	0	1
1766	MZT2B	0	1
1767	MZT2A	0	1
1768	MZT1	0	1
1769	MYO9B	0	1
1770	MYOC	0	1
1771	MYOCD	0	1
1772	MYOF	0	1
1773	MYOM1	0	1
1774	MYOM2	0	1
1775	MYOM3	0	1
1776	MYORG	0	1
1777	MYOT	0	1
1778	MYOZ1	0	1
1779	MYOZ2	0	1
1780	MYOZ3	0	1
1781	MYPN	0	1
1782	MYRF	0	1
1783	MYRIP	0	1
1784	MYSM1	0	1
1785	MYT1	0	1
1786	MYZAP	0	1
1787	MZF1	0	1
1788	MYO7A	1	1
1789	MYBBP1A	0	1
1790	MYB	0	1
1791	MYADML2	0	1
1792	MREG	0	1
1793	MRFAP1	0	1
1794	MRM1	0	1
1795	MRM3	0	1
1796	MROH1	0	1
1797	MROH7	0	1
1798	MRRF	0	1
1799	MRS2	0	1
1800	MRE11	0	1
1801	MRTO4	0	1
1802	MS4A2	0	1
1803	MS4A6A	5	1
1804	MS4A8	0	1
1805	MSANTD2	0	1
1806	MSANTD3	0	1
1807	MSC	1	1
1808	MSH2	0	1
1809	MSH3	0	1
1810	MS4A1	0	1
1811	MRAP2	0	1
1812	MR1	0	1
1813	MPZL3	0	1
1814	MPDZ	0	1
1815	MPEG1	2	1
1816	MPG	0	1
1817	MPHOSPH6	0	1
1818	MPHOSPH9	0	1
1819	MPI	0	1
1820	MPLKIP	0	1
1821	MPND	0	1
1822	MPP1	0	1
1823	MPP3	0	1
1824	MPP5	0	1
1825	MPP6	1	1
1826	MPP7	0	1
1827	MPPE1	0	1
1828	MPPED1	0	1
1829	MPPED2	0	1
1830	MPST	0	1
1831	MPZL1	0	1
1832	MPZL2	0	1
1833	MSH5	0	1
1834	MSH6	0	1
1835	MSI1	0	1
1836	MSI2	0	1
1837	MUC3A	0	1
1838	MUC4	0	1
1839	MUC5AC	0	1
1840	MUC5B	0	1
1841	MUC6	0	1
1842	MUCL1	0	1
1843	MUM1L1	1	1
1844	MUS81	0	1
1845	MUSTN1	0	1
1846	MUTYH	0	1
1847	MVB12A	1	1
1848	MVD	0	1
1849	MVK	0	1
1850	MVP	4	1
1851	MX1	1	1
1852	MX2	0	1
1853	MXD1	0	1
1854	MXD3	0	1
1855	MXD4	0	1
1856	MUC20-OT1	0	1
1857	NACA	0	1
1858	MUC20	0	1
1859	MUC16	0	1
1860	MSL3	0	1
1861	MSLN	0	1
1862	MSMB	0	1
1863	MSMO1	0	1
1864	MSMP	0	1
1865	MSN	2	1
1866	MSR1	0	1
1867	MSRA	0	1
1868	MSRB1	0	1
1869	MSRB3	7	1
1870	MST1	0	1
1871	MST1R	0	1
1872	MSTO1	0	1
1873	MSX1	1	1
1874	MSX2	0	1
1875	MUC1	3	1
1876	MUC12	0	1
1877	MUC13	0	1
1878	MUC15	0	1
1879	MUC2	0	1
1880	MPDU1	0	1
1881	NACC1	0	1
1882	NADK	0	1
1883	NDUFC1	0	1
1884	NDUFC2	0	1
1885	NDUFS1	0	1
1886	NDUFS2	0	1
1887	NDUFS4	0	1
1888	NDUFS5	0	1
1889	NDUFS6	0	1
1890	NDUFS7	0	1
1891	NDUFB9	0	1
1892	NDUFV2	0	1
1893	NDUFV3	0	1
1894	NEAT1	0	1
1895	NEB	1	1
1896	NEBL	1	1
1897	NEBL-AS1	0	1
1898	NECAB3	0	1
1899	NECAP1	0	1
1900	NECAP2	0	1
1901	NDUFV2-AS1	0	1
1902	NDUFB7	0	1
1903	NDUFB6	0	1
1904	NDUFB5	0	1
1905	NDUFA2	0	1
1906	NDUFA3	0	1
1907	NDUFA4	0	1
1908	NDUFA4L2	3	1
1909	NDUFA6-DT	0	1
1910	NDUFA7	0	1
1911	NDUFA8	0	1
1912	NDUFAB1	0	1
1913	NDUFAF2	0	1
1914	NDUFAF3	0	1
1915	NDUFAF5	0	1
1916	NDUFAF6	0	1
1917	NDUFAF7	0	1
1918	NDUFAF8	0	1
1919	NDUFB1	0	1
1920	NDUFB11	0	1
1921	NDUFB2	0	1
1922	NDUFB3	0	1
1923	NDUFB4	0	1
1924	NECTIN1	0	1
1925	NDUFA12	0	1
1926	NECTIN2	0	1
1927	NECTIN4	0	1
1928	NEURL1B	1	1
1929	NEURL3	0	1
1930	NEURL4	0	1
1931	NEXMIF	0	1
1932	NFAT5	0	1
1933	NFATC1	0	1
1934	NFATC2	1	1
1935	NFE2L1	0	1
1936	NEURL1	0	1
1937	NFE2L3	0	1
1938	NFIB	0	1
1939	NFIL3	0	1
1940	NFKB1	0	1
1941	NFKB2	0	1
1942	NFKBIA	0	1
1943	NFKBID	0	1
1944	NFKBIE	0	1
1945	NFKBIL1	0	1
1946	NFIA	2	1
1947	NEU3	0	1
1948	NEU1	0	1
1949	NETO2	0	1
1950	NEDD4L	0	1
1951	NEDD9	0	1
1952	NEFH	0	1
1953	NEFL	0	1
1954	NEIL1	0	1
1955	NEIL2	0	1
1956	NEK11	0	1
1957	NEK3	0	1
1958	NEK4	0	1
1959	NEK5	0	1
1960	NEK6	0	1
1961	NEK7	0	1
1962	NEK8	0	1
1963	NELFA	0	1
1964	NELFCD	0	1
1965	NELL1	0	1
1966	NENF	0	1
1967	NEO1	0	1
1968	NET1	0	1
1969	NECTIN3	0	1
1970	NDUFA11	0	1
1971	NDUFA10	0	1
1972	NDUFA1	0	1
1973	NARS	0	1
1974	NARS2	0	1
1975	NASP	0	1
1976	NAT1	0	1
1977	NAT10	0	1
1978	NAT14	1	1
1979	NAT8L	0	1
1980	NAT9	0	1
1981	NARFL	0	1
1982	NATD1	0	1
1983	NAV2	0	1
1984	NAXD	0	1
1985	NBEA	0	1
1986	NBEAL1	0	1
1987	NBEAL2	0	1
1988	NBPF1	0	1
1989	NBPF11	0	1
1990	NBPF12	0	1
1991	NAV1	0	1
1992	NARF	0	1
1993	NAPRT	0	1
1994	NAPG	0	1
1995	NADK2	0	1
1996	NADSYN1	0	1
1997	NAE1	0	1
1998	NAF1	0	1
[truncated: 9,879 more rows]

## Sheet: Muscle
	gene	over-expressed in (out of 42 region-containing samples)	adjusted p-value (Fishers exact test)	region-specific marker
0	TPM1	40	3.89044e-33	x
1	SMTN	40	7.44864e-33	x
2	PPP1R12B	37	2.18888e-32	x
3	CNN1	41	1.21364e-30	x
4	FLNC	40	1.2365e-30	x
5	SYNM	38	2.24378e-30	x
6	WFDC1	37	2.06651e-29	x
7	PPP1R14A	39	4.61946e-29	x
8	ACTG2	41	6.05165e-29	x
9	LMOD1	39	1.07814e-28	x
10	KCNMB1	37	1.62924e-28	x
11	PCP4	38	1.62924e-28	x
12	MYH11	41	2.37495e-28	x
13	HSPB8	37	4.75434e-28	x
14	TAGLN	41	4.76201e-28	x
15	KCNMA1	35	5.91121e-28	x
16	ACTA2	41	2.13269e-27	x
17	TPM2	40	2.28973e-27	x
18	CARMN	36	3.38971e-27	x
19	FHL1	38	6.52391e-27	x
20	CSRP1	39	6.87281e-27	x
21	JPH2	31	6.87281e-27	x
22	FLNA	40	9.79634e-27	x
23	PGM5	35	2.21146e-26	x
24	DSTN	27	3.0397e-26	x
25	SYNPO2	38	3.52316e-26	x
26	MYL9	40	4.23411e-26	x
27	PDLIM7	37	5.85862e-26	x
28	LIMS2	37	1.53366e-25	x
29	DES	39	3.63076e-25	x
30	MYLK	38	4.52589e-25	x
31	LDB3	28	4.78001e-25	x
32	TGFB1I1	36	1.43391e-24	x
33	CALD1	35	1.60511e-24	x
34	MCAM	35	4.47564e-24	x
35	ITGA1	33	8.0038e-24	x
36	VCL	33	8.0038e-24	x
37	RBPMS	33	2.53362e-23	x
38	SORBS1	34	3.19761e-23	x
39	LPP	29	5.72709e-23	x
40	TNS1	35	1.86155e-22	x
41	NEXN	32	3.89542e-21	x
42	RASL12	30	1.27828e-20	x
43	SPEG	27	1.37987e-20	x
44	SGCA	27	1.37987e-20	x
45	DNAJB5	23	3.13529e-20	x
46	COL4A2	33	6.00803e-20	x
47	CHRDL1	32	1.64822e-19	x
48	SLMAP	22	4.2181e-19	x
49	AOC3	29	5.24984e-19	x
50	CDC42EP3	28	7.50077e-19	x
51	PGM5-AS1	26	7.91505e-19	x
52	MAP1B	31	2.27031e-18	x
53	CSPG4	25	2.37781e-18	x
54	MSRB3	26	3.0111e-18	x
55	ILK	22	4.14571e-18	x
56	PLN	25	9.55263e-18	x
57	ITGA7	25	9.55263e-18	x
58	MASP1	28	1.76527e-17	x
59	MAOB	24	2.80376e-17	x
60	FABP3	22	2.9681e-17	x
61	RBPMS2	19	4.01289e-17	x
62	HSPB7	23	7.2765e-17	x
63	NCS1	24	1.09527e-16	x
64	CRYAB	29	3.23626e-16	x
65	ACTN1	21	3.27972e-16	x
66	PNCK	21	3.27972e-16	x
67	ACTC1	21	3.27972e-16	x
68	C12orf75	21	3.27972e-16	x
69	COX7A1	29	6.82683e-16	x
70	SVIL	22	7.72519e-16	x
71	CFL2	22	7.72519e-16	x
72	PRELP	31	8.50547e-16	x
73	AHNAK2	25	1.04473e-15	x
74	ATP2B4	25	1.04473e-15	x
75	PPP1R12A	18	7.1947e-15	x
76	ALDH1B1	18	7.1947e-15	x
77	PDLIM3	24	3.14512e-14	x
78	CLU	32	6.1529e-14	x
79	COL4A1	26	6.72326e-14	x
80	GJC1	17	7.88252e-14	x
81	ITIH5	23	1.10603e-13	x
82	ITGA5	26	1.45007e-13	x
83	ITGA8	22	3.77792e-13	x
84	ATP1A2	18	3.90261e-13	x
85	C2orf40	21	3.93208e-13	x
86	RBFOX3	15	5.8467e-13	x
87	P2RX1	15	5.8467e-13	x
88	PDE5A	24	1.0782e-12	x
89	CAV1	25	1.26934e-12	x
90	MRVI1	22	2.58653e-12	x
91	PALLD	22	3.55521e-11	x
92	MXRA7	23	4.34769e-11	x
93	MYOCD	13	6.41532e-11	x
94	SORBS2	14	8.17799e-11	x
95	ASB2	16	1.61703e-10	x
96	TMEM200B	16	1.61703e-10	x
97	CACNA1H	17	2.43342e-10	x
98	INMT	23	3.32779e-10	x
99	DPYSL3	19	5.8905e-10	x
100	PRUNE2	16	5.93636e-10	x
101	DMD	16	5.93636e-10	x
102	HSPB6	25	7.18115e-10	x
103	TMEM35A	13	7.4104e-10	x
104	TMEM158	15	1.33154e-09	x
105	TES	15	1.33154e-09	x
106	SPARCL1	27	1.34196e-09	x
107	TLN1	16	1.88904e-09	x
108	FERMT2	17	1.98899e-09	x
109	HSPG2	21	2.18021e-09	x
110	FILIP1L	20	3.82867e-09	x
111	SELENOM	21	4.19057e-09	x
112	MAP3K20	13	4.66825e-09	x
113	GNAZ	11	5.38924e-09	x
114	VWA1	16	5.38924e-09	x
115	TENT5B	11	5.38924e-09	x
116	CAVIN1	23	5.81646e-09	x
117	TINAGL1	21	7.578e-09	x
118	MYL6	14	1.0108e-08	x
119	KCNH2	14	1.0108e-08	x
120	DACT3	17	1.18465e-08	x
121	COL6A1	22	2.0708e-08	x
122	ARHGAP10	13	2.0708e-08	x
123	FBXL22	13	2.0708e-08	x
124	MRGPRF	20	2.55384e-08	x
125	FHOD3	14	3.34447e-08	x
126	LTBP1	18	3.85513e-08	x
127	FXYD1	21	4.18765e-08	x
128	COL6A2	23	4.28021e-08	x
129	PLIN4	10	4.6176e-08	x
130	WSCD2	10	4.6176e-08	x
131	WFS1	10	4.6176e-08	x
132	SLC2A4	14	9.65357e-08	x
133	ADAM33	17	1.18292e-07	x
134	KCNAB1	12	1.58504e-07	x
135	POPDC2	13	2.40239e-07	x
136	RCAN2	9	4.1893e-07	x
137	FILIP1	9	4.1893e-07	x
138	FAM83D	10	4.34257e-07	x
139	ITPR1	10	4.34257e-07	x
140	COL12A1	14	6.22744e-07	x
141	ACTB	14	6.22744e-07	x
142	PNMA1	13	6.59669e-07	x
143	KANK2	16	7.07983e-07	x
144	AEBP1	23	8.74134e-07	x
145	CKB	11	1.16842e-06	x
146	HSPB1	14	1.40413e-06	x
147	SBSPON	10	2.23442e-06	x
148	TUBA1A	18	2.45028e-06	x
149	EHD2	16	2.53081e-06	x
150	COCH	14	2.99566e-06	x
151	HAPLN2	9	3.44254e-06	x
152	AF165147.1	8	3.46697e-06	x
153	MBNL1-AS1	8	3.46697e-06	x
154	NCAM1	11	3.69977e-06	x
155	PYGM	11	3.69977e-06	x
156	NRP2	11	3.69977e-06	x
157	MYADM	13	3.71966e-06	x
158	EDNRA	15	3.88327e-06	x
159	RHOB	14	5.86573e-06	x
160	LGALS1	21	6.07064e-06	x
161	CES1	17	7.19164e-06	x
162	CCDC107	10	7.96838e-06	x
163	CTGF	18	1.55642e-05	x
164	ARHGEF25	9	1.55951e-05	x
165	JPH4	9	1.55951e-05	x
166	DTNA	9	1.55951e-05	x
167	CLIP3	10	2.45208e-05	x
168	PFKP	8	2.53961e-05	x
169	TBL1X	8	2.53961e-05	x
170	NTRK2	8	2.53961e-05	x
171	FAT3	7	2.71482e-05	x
172	RSPO3	7	2.71482e-05	x
173	PRKG1	7	2.71482e-05	x
174	PDZRN4	7	2.71482e-05	x
175	ECRG4	7	2.71482e-05	x
176	PARVA	7	2.71482e-05	x
177	PTGIS	14	3.60489e-05	x
178	MFGE8	19	3.71253e-05	x
179	RRAD	12	4.3464e-05	x
180	RRAS	13	5.70921e-05	x
181	CCDC3	14	6.21641e-05	x
182	SLC8A1	12	8.54705e-05	x
183	ADGRA2	15	9.69845e-05	x
184	SCRG1	10	0.000146193	x
185	TMEM47	9	0.00014898	x
186	PDE3A	7	0.000183621	x
187	PPP1R1A	7	0.000183621	x
188	ABCC9	7	0.000183621	x
189	MYOC	6	0.000220834	x
190	ADRA1D	6	0.000220834	x
191	ADCY5	10	0.000309809	x
192	DMPK	8	0.000335036	x
193	CKM	8	0.000335036	x
194	HMCN2	9	0.000359866	x
195	TUBB6	11	0.000427192	x
196	DDR2	13	0.000469153	x
197	TACC1	10	0.000612027	x
198	CORO1C	7	0.000708394	x
199	SNCG	11	0.000759091	x
200	ZNF185	9	0.000780242	x
201	EMILIN1	18	0.000780242	x
202	COL1A2	18	0.000780242	x
203	PCDH10	12	0.000780242	x
204	RARRES2	17	0.000817565	x
205	CTXN1	8	0.000850919	x
206	EYA1	8	0.000850919	x
207	LMO4	10	0.00111341	x
208	C1QTNF1	11	0.00126195	x
209	CAP2	5	0.00168866	x
210	LRCH2	5	0.00168866	x
211	CCDC136	5	0.00168866	x
212	ITGA9	5	0.00168866	x
213	GLIS1	5	0.00168866	x
214	AMOTL2	8	0.00188871	x
215	RAMP1	8	0.00188871	x
216	NFASC	8	0.00188871	x
217	PKIG	8	0.00188871	x
218	LAMA4	12	0.00188871	x
219	MGLL	7	0.00192782	x
220	CLIC4	9	0.00284942	x
221	GAS6	12	0.00287496	x
222	PI16	11	0.00320124	x
223	BAG2	6	0.00425478	x
224	TSPAN2	6	0.00425478	x
225	BCHE	6	0.00425478	x
226	CSDC2	7	0.0046166	x
227	ITGB1	7	0.0046166	x
228	GREM1	11	0.00489446	x
229	OGN	14	0.00525495	x
230	CPED1	8	0.00730019	x
231	SMOC1	11	0.0073514	x
232	SULF1	11	0.0073514	x
233	KIAA1210	5	0.00822413	x
234	SCARA3	9	0.00822413	x
235	DNAJB4	5	0.00822413	x
236	MAP1A	5	0.00822413	x
237	STAC	5	0.00822413	x
238	TIMP2	13	0.00942428	x
239	PKD1	7	0.00945895	x
240	ZEB1	7	0.00945895	x
241	ZYX	11	0.0105552	x
242	WISP2	6	0.0107111	x
243	SH3BGR	4	0.011813	x
244	SEMA3A	4	0.011813	x
245	EOGT	4	0.011813	x
246	PLCL1	4	0.011813	x
247	KCNB1	4	0.011813	x
248	WDR1	4	0.011813	x
249	GPR161	4	0.011813	x
250	NACC2	4	0.011813	x
251	BVES	4	0.011813	x
252	FAM129A	4	0.011813	x
253	SPOP	4	0.011813	x
254	RSPO2	4	0.011813	x
255	TBC1D1	4	0.011813	x
256	COL1A1	14	0.0119302	x
257	PCOLCE2	9	0.0123947	x
258	NID1	9	0.0123947	x
259	COL16A1	12	0.0158891	x
260	ITM2C	7	0.0170098	x
261	HSPB2	7	0.0170098	x
262	ASB5	5	0.0234267	x
263	PHLDB2	5	0.0234267	x
264	SMOC2	8	0.0318277	x
265	FOXF1	10	0.035603	x
266	ANXA6	12	0.0388477	x
267	HIF3A	6	0.0431581	x
268	MFAP4	14	0.0431581	x
269	FENDRR	6	0.0431581	x
270	RUSC2	4	0.0490148	x
271	RASL11A	4	0.0490148	x
272	PPP1R12C	4	0.0490148	x
273	HACD1	4	0.0490148	x
274	VSTM2A	4	0.0490148	x
275	NAT8L	4	0.0490148	x
276	PGRMC1	4	0.0490148	x
277	MOB2	4	0.0490148	x
278	RNF150	4	0.0490148	x
279	NR2F1	11	0.0498705	x
280	FRY	5	0.0529884
281	EHBP1L1	9	0.0589478
282	CAVIN3	8	0.0698647
283	FBXO32	6	0.0737746
284	NXPH3	6	0.0737746
285	CYP1B1	7	0.0760066
286	DPT	7	0.0760066
287	ALKAL1	3	0.0821787
288	LDOC1	3	0.0821787
289	COL4A3	3	0.0821787
290	TCEAL1	3	0.0821787
291	CRIP3	3	0.0821787
292	CTSG	3	0.0821787
293	RAB23	3	0.0821787
294	CACNA1C	3	0.0821787
295	ACAN	3	0.0821787
296	SIX2	3	0.0821787
297	SRF	3	0.0821787
298	MACF1	3	0.0821787
299	SCUBE3	3	0.0821787
300	HPSE2	3	0.0821787
301	FIBIN	8	0.0954171
302	IGFBP6	14	0.0954685
303	WNT2B	5	0.0995015
304	RGS2	9	0.106126
305	CPXM2	7	0.109312
306	COPZ2	6	0.114376
307	PRRX2	6	0.114376
308	C16orf45	4	0.1167
309	REEP2	4	0.1167
310	PYGB	4	0.1167
311	REV3L	4	0.1167
312	SAMD4A	4	0.1167
313	DIXDC1	4	0.1167
314	ANGPT1	4	0.1167
315	TNNC2	4	0.1167
316	EDNRB	4	0.1167
317	CASQ2	4	0.1167
318	GSN	12	0.117831
319	GYPC	9	0.13693
320	FN1	12	0.146899
321	MEIS1	7	0.151902
322	LAMB2	7	0.151902
323	MALAT1	7	0.151902
324	HSD17B6	7	0.151902
325	SERTM2	5	0.167052
326	JAZF1	5	0.167052
327	NR2F2	6	0.169051
328	TBX2	6	0.169051
329	NES	8	0.171211
330	SPARC	12	0.177121
331	CCDC80	14	0.192775
332	PLPP3	9	0.228908
333	HMCN1	4	0.229752
334	MYH3	4	0.229752
335	TSPAN18	4	0.229752
336	PBXIP1	4	0.229752
337	SLC25A4	4	0.229752
338	SH3BGRL	4	0.229752
339	ACTA1	4	0.229752
340	FST	4	0.229752
341	NPNT	6	0.244526
342	GSTM5	5	0.251914
343	ADAMTS8	3	0.251914
344	DAPK3	3	0.251914
345	CHST3	3	0.251914
346	DBNDD2	3	0.251914
347	CA14	3	0.251914
348	SORT1	3	0.251914
349	HCFC1R1	3	0.251914
350	MARVELD1	5	0.251914
351	ANKRD1	3	0.251914
352	NPTN	3	0.251914
353	C3orf70	3	0.251914
354	ACTN4	3	0.251914
355	GPR155	3	0.251914
356	ZNF703	3	0.251914
357	PDGFD	3	0.251914
358	FOXC1	5	0.251914
359	MGP	17	0.263732
360	AQP1	12	0.357857
361	COL18A1	7	0.365492
362	LOXL1	5	0.383608
363	C1orf54	5	0.383608
364	JAM3	5	0.383608
365	FNBP1	4	0.384285
366	ACKR3	4	0.384285
367	ARHGEF17	4	0.384285
368	NEURL1B	4	0.384285
369	COL3A1	11	0.406505
370	DST	9	0.422265
371	CAV2	6	0.45125
372	SMARCD3	6	0.45125
373	ADIRF	8	0.452381
374	SACS	2	0.475688
375	GNA11	2	0.475688
376	CREB5	2	0.475688
377	PRICKLE2	2	0.475688
378	BDNF	2	0.475688
379	TIMP3	12	0.475688
380	ERF	2	0.475688
381	ATCAY	2	0.475688
382	BMPER	2	0.475688
383	CDH2	2	0.475688
384	FBXO30	2	0.475688
385	HECTD2	2	0.475688
386	TACR2	2	0.475688
387	ERC1	2	0.475688
388	ITIH3	2	0.475688
389	CTPS1	2	0.475688
390	CD151	2	0.475688
391	MEF2D	2	0.475688
392	RSU1	2	0.475688
393	TCEAL4	2	0.475688
394	CHD1	2	0.475688
395	FOXP2	2	0.475688
396	SMIM10	2	0.475688
397	TSLP	2	0.475688
398	ADAMTS9-AS1	2	0.475688
399	ARHGAP20	2	0.475688
400	RERGL	2	0.475688
401	LMO3	2	0.475688
402	SOBP	2	0.475688
403	SLC26A10	2	0.475688
404	FREM2	2	0.475688
405	SORBS3	2	0.475688
406	ADAMTSL3	2	0.475688
407	ZNF385D	2	0.475688
408	SUSD5	2	0.475688
409	ADGRD1	2	0.475688
410	CD81	2	0.475688
411	C1orf198	2	0.475688
412	FYCO1	2	0.475688
413	MUSTN1	2	0.475688
414	MIR22HG	2	0.475688
415	NIBAN1	2	0.475688
416	CAMK2G	3	0.47793
417	ARHGEF10L	3	0.47793
418	SEC23A	3	0.47793
419	PRNP	5	0.47793
420	SUSD2	3	0.47793
421	UCHL1	3	0.47793
422	PIP5K1C	3	0.47793
423	ARHGEF4	3	0.47793
424	ANGPTL1	3	0.47793
425	PRAF2	3	0.47793
426	CHRDL2	5	0.47793
427	CSRNP1	5	0.47793
428	TGFB2	3	0.47793
429	ST5	5	0.47793
430	IGFBP7	13	0.493397
431	SYNPO	6	0.526075
432	TRIP6	6	0.526075
433	CST3	4	0.527496
434	MBNL2	4	0.527496
435	NDN	4	0.527496
436	PLP2	4	0.527496
437	HOPX	4	0.527496
438	PRRX1	8	0.605643
439	C9orf3	5	0.651881
440	SOD3	7	0.651881
441	HEPH	5	0.651881
442	PLEKHO1	7	0.651881
443	FGFR1	6	0.673514
444	FSTL3	6	0.673514
445	PCDH7	6	0.673514
446	TNFRSF12A	8	0.731182
447	ID4	4	0.774788
448	PER1	4	0.774788
449	ANO6	4	0.774788
450	MYL1	3	0.810519
451	MYL2	3	0.810519
452	TNNI1	3	0.810519
453	FHL3	3	0.810519
454	MYH7	3	0.810519
455	TNNT1	3	0.810519
456	TCEAL2	3	0.810519
457	CRTAP	3	0.810519
458	PTN	6	0.843585
459	FZD7	5	0.845273
460	DIO3OS	5	0.845273
461	CCN2	5	0.845273
462	PAM	5	0.845273
463	FXYD6	8	0.855808
464	RASGRP2	7	0.95958
465	PRAC1	0	1
466	PRKAR1A	1	1
467	PPP4R1	0	1
468	PPP4R2	0	1
469	PPP4C	0	1
470	PRKAR1B	0	1
471	PPP1R3F	0	1
472	PPP3CC	0	1
473	PPP1R3E	0	1
474	PRAG1	0	1
475	PRAC2	0	1
476	PQLC2	0	1
477	PPP4R3A	0	1
478	PPT1	0	1
479	PRKCH	0	1
480	PRKCD	0	1
481	PRKCB	0	1
482	PRKCA	2	1
483	PPP1R35	0	1
484	PPTC7	0	1
485	PQLC1	0	1
486	MATN1-AS1	0	1
487	PPRC1	0	1
488	PPP1R37	0	1
489	PPP6R2	0	1
490	PPP6R1	0	1
491	PRKAR2B	0	1
492	PPP1R3B	0	1
493	PPP1R3C	1	1
494	MATN2	4	1
495	PPP1R3D	0	1
496	PRAM1	0	1
497	PRKAB1	0	1
498	PPP3CB-AS1	0	1
499	PREX1	0	1
500	PPP1R9A	0	1
501	PPP1R9B	0	1
502	PRDM4	0	1
503	PREP	0	1
504	PPP2R1B	0	1
505	PRDM6	1	1
506	MATN4	0	1
507	PPP2R2A	0	1
508	PRDM8	1	1
509	PRDX1	0	1
510	PPP2R2C	2	1
511	PRELID3B	0	1
512	PRDX2	0	1
513	PRDX3	0	1
514	PPP2R2D	0	1
515	PRELID3A	0	1
516	PREB	0	1
517	PRDX6	0	1
518	PRDX5	0	1
519	PPP2R3A	0	1
520	PREX2	0	1
521	PRKAG2-AS1	0	1
522	PPP2R3B	0	1
523	PPP2R5A	0	1
524	PRKAG2	0	1
525	PRKACB	1	1
526	PRKACA	1	1
527	PPP1R7	0	1
528	PRDX4	0	1
529	PRAME	0	1
530	PPP3CA	0	1
531	PRKAA2	0	1
532	PRKAA1	0	1
533	PRIMPOL	0	1
534	PRIMA1	0	1
535	PRB2	0	1
536	PPP2R5B	0	1
537	PRCP	0	1
538	PRDM1	0	1
539	PRIM2	0	1
540	PRDM15	0	1
541	PRDM16	0	1
542	PRIM1	0	1
543	PRDM16-DT	0	1
544	PRICKLE1	0	1
545	PRF1	0	1
546	PRC1	0	1
547	PRPF40B	0	1
548	PRKCSH	0	1
549	PSMC5	0	1
550	PSMD10	0	1
551	PSMD11	0	1
552	PSMD12	0	1
553	PSMD14	0	1
554	PSMD3	0	1
555	PSMD5	0	1
556	PSMD6	0	1
557	PSMD7	0	1
558	PSMD8	0	1
559	PSMD9	0	1
560	PSME1	0	1
561	PSME2	0	1
562	PSME3	0	1
563	PSME4	0	1
564	PSMC3IP	0	1
565	PSMC1	0	1
566	PSMB9	0	1
567	PSMB8-AS1	0	1
568	PSEN1	0	1
569	PSEN2	0	1
570	PSENEN	0	1
571	PSKH1	0	1
572	PSMA2	0	1
573	PSMA4	0	1
574	PSMA5	0	1
575	PSMG3	0	1
576	PSMA6	0	1
577	PSMB10	0	1
578	PSMB2	0	1
579	MARK3	0	1
580	PSMB5	0	1
581	PSMB6	0	1
582	PSMB7	0	1
583	PSMB8	0	1
584	PSMB1	0	1
585	PSMG3-AS1	0	1
586	MARK2	0	1
587	PSMG4	0	1
588	MARCKSL1	0	1
589	PTGER2	3	1
590	PTGER3	0	1
591	PTGER4	0	1
592	PTGES	0	1
593	PTGFR	0	1
594	MARCKS	0	1
595	PTGDS	11	1
596	PTGFRN	1	1
597	PTGR1	0	1
598	PTGR2	0	1
599	PTGS1	2	1
600	PTGS2	3	1
601	PTH1R	0	1
602	PTH2R	0	1
603	PTHLH	1	1
604	MARCH9	0	1
605	PSD4	0	1
606	PTER	0	1
607	PTEN	0	1
608	PSPC1	0	1
609	PSPH	0	1
610	PSRC1	0	1
611	PSTK	0	1
612	PSTPIP1	0	1
613	PSTPIP2	0	1
614	PTAFR	0	1
615	PTENP1-AS	0	1
616	PTBP2	1	1
617	PTCD1	0	1
618	PTCD3	0	1
619	MARK1	0	1
620	PTCH1	0	1
621	MARF1	0	1
622	PTCH2	0	1
623	PTDSS1	0	1
624	PTBP3	0	1
625	MARS	0	1
626	MARS2	0	1
627	PSD3	0	1
628	MAST3	0	1
629	PROCR	0	1
630	MAST2	0	1
631	PROK1	0	1
632	PROM1	0	1
633	PROM2	0	1
634	PRORP	0	1
635	PROB1	0	1
636	PROS1	0	1
637	PROSER2	0	1
638	PRPF18	0	1
639	PRPF19	0	1
640	PRPF3	0	1
641	PRPF38A	0	1
642	PRPF39	0	1
643	PRPF4	0	1
644	PROSER1	0	1
645	PPP1R27	0	1
646	MAST4	0	1
647	PRNCR1	0	1
648	PRKCZ	0	1
649	PRKD1	0	1
650	PRKD2	0	1
651	PRKDC	0	1
652	MATK	0	1
653	PRKG2	0	1
654	PRKRA	0	1
655	MASTL	0	1
656	PRKX	0	1
657	PRLR	0	1
658	PRMT3	0	1
659	PRMT5	0	1
660	PRMT6	0	1
661	MAT2B	0	1
662	MAT2A	1	1
663	PRMT9	0	1
664	PRKY	0	1
665	PRKCI	0	1
666	PRR14L	0	1
667	PRR15L	0	1
668	PRRT3	0	1
669	PRRT3-AS1	0	1
670	PRSS12	0	1
671	PRSS16	0	1
672	PRSS21	0	1
673	PRSS22	0	1
674	PRSS23	2	1
675	PRRT2	0	1
676	PRSS3	0	1
677	PRTG	0	1
678	PRUNE1	0	1
679	PRXL2A	0	1
680	PRXL2B	0	1
681	PSAP	0	1
682	PSAT1	0	1
683	PSCA	0	1
684	PRSS8	0	1
685	PRR15	0	1
686	PRRG4	0	1
687	PRRG2	0	1
688	PRR16	0	1
689	MAST1	0	1
690	PRR22	0	1
691	PRR29	0	1
692	MARVELD3	0	1
693	PRR3	0	1
694	PRR34-AS1	0	1
695	PRRG3	0	1
696	PRR36	0	1
697	PRR5	0	1
698	PRR5L	0	1
699	PRR7	0	1
700	PRRC1	0	1
701	PRRC2A	0	1
702	MARVELD2	0	1
703	PRRC2B	0	1
704	PRR4	0	1
705	PPP1R26-AS1	0	1
706	PPFIBP1	0	1
707	PPP1R2	0	1
708	MCEE	0	1
709	PLD4	0	1
710	PLD6	0	1
711	PLEC	0	1
712	MCCC2	0	1
713	PLEK	0	1
714	PLEK2	0	1
715	PLEKHA2	0	1
716	PLEKHA4	0	1
717	PLEKHA5	0	1
718	PLEKHA6	0	1
719	PLEKHA7	0	1
720	PLEKHB1	0	1
721	PLEKHB2	0	1
722	PLEKHF1	0	1
723	PLEKHF2	0	1
724	PLEKHG1	0	1
725	PLD3	0	1
726	PLEKHG2	0	1
727	PLD2	0	1
728	MCF2L-AS1	0	1
729	PLAU	0	1
730	PLAUR	0	1
731	MCFD2	0	1
732	PLBD1	0	1
733	PLCB1	1	1
734	PLCB2	0	1
735	PLCB3	0	1
736	PLCB4	0	1
737	PLCD1	0	1
738	PLCD3	1	1
739	PLCG1	0	1
740	PLCG2	0	1
741	PLCH1	0	1
742	PLCH2	0	1
743	PLCL2	0	1
744	PLCXD2	0	1
745	PLD1	0	1
746	MCF2L	0	1
747	PLEKHG3	1	1
748	PLEKHG4	0	1
749	PLEKHG4B	0	1
750	PLP1	2	1
751	PLPP1	0	1
752	PLPP2	1	1
753	MBTPS2	0	1
754	MBTD1	0	1
755	PLPP4	0	1
756	PLPP5	0	1
757	PLPP6	0	1
758	PLPP7	0	1
759	PLPPR1	0	1
760	PLPPR2	0	1
761	PLPPR3	0	1
762	PLRG1	0	1
763	MBP	0	1
764	PLS1	0	1
765	PLS3	4	1
766	PLSCR1	0	1
767	PLOD2	1	1
768	MC1R	0	1
769	PLLP	0	1
770	PLK3	0	1
771	PLEKHG6	0	1
772	PLEKHG7	0	1
773	PLEKHH1	0	1
774	MCCC1	0	1
775	MCC	0	1
776	PLEKHH3	0	1
777	PLEKHJ1	0	1
778	PLEKHM1	0	1
779	PLAT	0	1
780	PLEKHM2	0	1
781	PLEKHN1	0	1
782	PLEKHO2	1	1
783	PLEKHS1	0	1
784	PLGRKT	0	1
785	PLIN2	0	1
786	MCAT	0	1
787	PLIN5	0	1
788	PLK2	0	1
789	PLEKHM3	0	1
790	PLSCR4	0	1
791	PLAGL2	0	1
792	PLAC9	2	1
793	PIP4K2A	0	1
794	PIP4K2C	0	1
795	PIP4P1	0	1
796	PIP5K1A	0	1
797	PIP5KL1	0	1
798	PIPOX	0	1
799	PIR	0	1
800	PISD	0	1
801	MCM5	0	1
802	PITHD1	0	1
803	PITPNA	0	1
804	PITPNA-AS1	0	1
805	PITPNC1	0	1
806	PITPNM1	0	1
807	PITPNM3	0	1
808	PITX1	1	1
809	PITX2	0	1
810	PIP	0	1
811	MCM4	0	1
812	PINLYP	0	1
813	PIN4	0	1
814	PIK3CB	0	1
815	PIK3CD	0	1
816	PIK3CD-AS2	0	1
817	PIK3IP1	0	1
818	PIK3R1	0	1
819	PIK3R2	0	1
820	PIK3R3	0	1
821	PIK3R4	0	1
822	PIK3R5	0	1
823	PIKFYVE	0	1
824	MCM6	0	1
825	PILRA	0	1
826	PILRB	0	1
827	PIM1	2	1
828	PIM2	0	1
829	PIM3	0	1
830	PIN1	0	1
831	PINK1	0	1
832	PJA1	0	1
833	PJA2	1	1
834	MCM3AP	0	1
835	PLA2G2A	0	1
836	PLA2G2D	0	1
837	PLA2G3	0	1
838	PLA2G4A	0	1
839	PLA2G4B	0	1
840	PLA2G4C	0	1
841	PLA2G4D	0	1
842	PLA2G4F	0	1
843	PLA2G5	0	1
844	PLA2G6	0	1
845	PLA2G7	0	1
846	PLAA	0	1
847	PLAAT3	0	1
848	PLAAT4	0	1
849	MCL1	0	1
850	PLAC4	0	1
851	PLAC8	0	1
852	PLA2G16	1	1
853	PLA2G15	0	1
854	PLA2G12A	0	1
855	PLA1A	0	1
856	PKD2	0	1
857	PKDCC	0	1
858	PKHD1L1	0	1
859	PKIA	0	1
860	PKIB	0	1
861	MCM3	0	1
862	PKM	0	1
863	PKMYT1	0	1
864	PLAGL1	0	1
865	PKN1	0	1
866	PKN2	0	1
867	PKN3	0	1
868	PKNOX2	0	1
869	MCM10	0	1
870	PKP1	0	1
871	PKP2	0	1
872	PKP3	0	1
873	PKP4	0	1
874	MCM2	0	1
875	PPP1R26	0	1
876	PLTP	4	1
877	PLXDC1	0	1
878	POU2F2	0	1
879	POU2F3	0	1
880	POU3F3	0	1
881	POU5F1	0	1
882	POU5F1B	0	1
883	POU6F1	0	1
884	PPA1	0	1
885	PPA2	0	1
886	PPARG	0	1
887	PPARGC1A	0	1
888	PPAT	0	1
889	PPCDC	0	1
890	PPCS	0	1
891	PPDPF	0	1
892	PPDPFL	0	1
893	PPFIA2	0	1
894	PPFIA3	0	1
895	POU2AF1	0	1
896	PPFIA4	0	1
897	POTEM	0	1
898	POTEI	0	1
899	POMGNT1	0	1
900	POMT1	0	1
901	PON1	0	1
902	PON2	0	1
903	POP1	0	1
904	POP4	0	1
905	POP5	0	1
906	POP7	0	1
907	MBLAC1	0	1
908	POR	0	1
909	PORCN	0	1
910	POSTN	6	1
911	POT1	0	1
912	POTEB3	0	1
913	POTEG	0	1
914	POTEH	0	1
915	POTEH-AS1	0	1
916	POTEJ	0	1
917	PTK2	0	1
918	PPFIBP2	0	1
919	PPHLN1	0	1
920	PPP1R10	0	1
921	MBD2	0	1
922	MB21D2	0	1
923	PPP1R13B	0	1
924	PPP1R13L	0	1
925	MB	1	1
926	PPP1R14B	0	1
927	PPP1R14C	0	1
928	PPP1R15A	2	1
929	PPP1R15B	0	1
930	MAZ	0	1
931	PPP1R16A	0	1
932	PPP1R16B	0	1
933	PPP1R18	2	1
934	MAU2	0	1
935	PPP1R1B	0	1
936	PPP1R1C	1	1
937	PPP1CA	0	1
938	PPOX	0	1
939	PPM1L	1	1
940	PPM1K	0	1
941	PPIA	0	1
942	PPIC	1	1
943	MBIP	0	1
944	PPID	0	1
945	PPIF	0	1
946	PPIH	0	1
947	PPIL1	0	1
948	PPIL2	0	1
949	POM121C	0	1
950	PPIL3	0	1
951	PPIP5K1	0	1
952	PPIP5K2	0	1
953	MBD6	0	1
954	PPL	0	1
955	PPM1A	0	1
956	PPM1E	0	1
957	PPM1H	0	1
958	PPM1J	0	1
959	PPIL6	0	1
960	PLVAP	0	1
961	POM121	0	1
962	POLR3H	0	1
963	PNKP	0	1
964	MBNL3	0	1
965	PNMA8B	0	1
966	PNMT	0	1
967	PNO1	0	1
968	PNP	0	1
969	PNPLA2	0	1
970	PNPLA4	0	1
971	PNPLA6	0	1
972	PNPLA7	0	1
973	PNPO	0	1
974	PNPT1	0	1
975	PNRC1	1	1
976	POC5	0	1
977	PODN	4	1
978	PODNL1	0	1
979	PODXL	0	1
980	PNKD	0	1
981	PODXL2	0	1
982	PNISR	0	1
983	PMS2	0	1
984	PLXDC2	0	1
985	PLXNA3	0	1
986	PLXNB1	1	1
987	PLXNB2	0	1
988	PLXNC1	0	1
989	PLXND1	1	1
990	PM20D2	0	1
991	PMAIP1	0	1
992	PMEPA1	0	1
993	PMF1	0	1
994	PML	1	1
995	PMM1	0	1
996	PMP22	7	1
997	MBOAT2	0	1
998	PMPCA	0	1
999	PMPCB	0	1
1000	PMS1	0	1
1001	MBOAT1	0	1
1002	POF1B	0	1
1003	POFUT1	0	1
1004	POFUT2	0	1
1005	POLR1D	0	1
1006	POLR1E	0	1
1007	POLR2B	0	1
1008	POLR2E	0	1
1009	POLR2G	0	1
1010	POLR2H	0	1
1011	POLR2I	0	1
1012	POLR2J3	0	1
1013	POLR2K	0	1
1014	POLR2L	0	1
1015	POLR2M	0	1
1016	POLR3A	0	1
1017	POLR3B	0	1
1018	POLR3D	0	1
1019	POLR3E	0	1
1020	POLR3F	0	1
1021	POLR3G	0	1
1022	POLR1C	0	1
1023	POLR1B	0	1
1024	POLR1A	0	1
1025	POLQ	0	1
1026	POGK	0	1
1027	POGLUT1	0	1
1028	POGZ	0	1
1029	POLA1	0	1
1030	POLB	0	1
1031	MBNL1	0	1
1032	POLD1	0	1
1033	POLD2	0	1
1034	POLR3K	0	1
1035	POLD3	0	1
1036	POLDIP2	0	1
1037	POLE	0	1
1038	POLE2	0	1
1039	POLE3	0	1
1040	POLG	0	1
1041	POLG2	0	1
1042	POLI	0	1
1043	POLM	0	1
1044	POLD4	0	1
1045	PTK2B	0	1
1046	MFSD13A	0	1
1047	PTK7	0	1
1048	RMI1	0	1
1049	RMI2	0	1
1050	RMND1	0	1
1051	RMND5A	0	1
1052	RMST	0	1
1053	RNASE1	11	1
1054	RNASE4	0	1
1055	RNASE6	0	1
1056	RNASEH1-AS1	0	1
1057	RNASEK	0	1
1058	RNASEL	0	1
1059	RND1	0	1
1060	RND3	3	1
1061	RNF10	0	1
1062	RNF103	0	1
1063	RNF112	0	1
1064	RNF115	1	1
1065	RMDN3	0	1
1066	RMDN1	0	1
1067	MAP3K8	0	1
1068	RMC1	0	1
1069	RIOK2	0	1
1070	RIOX2	0	1
1071	RIPK1	0	1
1072	RIPK2	0	1
1073	RIPK3	0	1
1074	RIPK4	0	1
1075	RIPOR1	0	1
1076	RIPOR2	0	1
1077	RNF121	0	1
1078	RIPPLY2	0	1
1079	RIT1	0	1
1080	RITA1	0	1
1081	RLF	0	1
1082	RLIM	0	1
1083	RLN1	0	1
1084	MAP4	1	1
1085	RLN2	0	1
1086	MAP3K9	0	1
1087	RIPPLY3	0	1
1088	RNF122	0	1
1089	RNF123	0	1
1090	RNF125	0	1
1091	RNF187	0	1
1092	RNF19A	0	1
1093	RNF19B	0	1
1094	RNF20	0	1
1095	RNF207	0	1
1096	RNF208	0	1
1097	RNF212	0	1
1098	RNF213	0	1
1099	MAP3K7CL	0	1
1100	RNF214	0	1
1101	RNF220	0	1
1102	RNF227	0	1
1103	RNF24	0	1
1104	MAP3K6	0	1
1105	MAP3K5	0	1
1106	RNF34	0	1
1107	RNF39	0	1
1108	RNF4	0	1
1109	RNF215	0	1
1110	RINT1	0	1
1111	RNF186	0	1
1112	RNF183	0	1
1113	RNF126	0	1
1114	RNF128	0	1
1115	RNF13	0	1
1116	RNF135	0	1
1117	RNF139	0	1
1118	RNF139-AS1	0	1
1119	RNF14	0	1
1120	RNF141	0	1
1121	RNF185	0	1
1122	RNF144A	0	1
1123	RNF145	0	1
1124	RNF146	0	1
1125	RNF149	0	1
1126	RNF152	0	1
1127	RNF157	0	1
1128	RNF165	0	1
1129	RNF166	0	1
1130	RNF170	0	1
1131	RNF144B	0	1
1132	RNF40	0	1
1133	RIN3	0	1
1134	RIN1	0	1
1135	RFX7	0	1
1136	RFXANK	0	1
1137	RGCC	0	1
1138	RGL1	0	1
1139	RGL2	0	1
1140	RGL3	0	1
1141	RGMA	1	1
1142	RGMB	0	1
1143	RGMB-AS1	0	1
1144	RGP1	0	1
1145	RGS1	1	1
1146	RGS10	0	1
1147	RGS11	0	1
1148	RGS12	0	1
1149	RGS14	0	1
1150	RGS16	0	1
1151	RGS17	0	1
1152	RFX6	0	1
1153	RFX5	0	1
1154	RFX3-AS1	0	1
1155	RFX3	0	1
1156	REXO5	0	1
1157	RFC2	0	1
1158	RFC3	0	1
1159	RFC4	0	1
1160	MAP4K2	0	1
1161	RFC5	0	1
1162	RFESD	0	1
1163	RFFL	0	1
1164	RGS19	0	1
1165	RFK	0	1
1166	RFLNB	1	1
1167	RFPL1	0	1
1168	RFPL1S	0	1
1169	RFPL2	0	1
1170	RFT1	0	1
1171	RFTN1	2	1
1172	RFWD3	0	1
1173	RFX2	0	1
1174	RFLNA	0	1
1175	RGS3	1	1
1176	RGS5	5	1
1177	RGS7	0	1
1178	RHOU	0	1
1179	RHOV	0	1
1180	RHPN1	0	1
1181	RHPN2	0	1
1182	RIC3	0	1
1183	RIC8A	0	1
1184	RIC8B	0	1
1185	RICTOR	0	1
1186	RHOT2	0	1
1187	RIDA	0	1
1188	RILP	0	1
1189	RILPL1	0	1
1190	RILPL2	1	1
1191	RIMBP2	0	1
1192	RIMKLA	0	1
1193	RIMS1	0	1
1194	RIMS2	0	1
1195	RIMS4	1	1
1196	RIIAD1	0	1
1197	RIN2	0	1
1198	RHOQ	1	1
1199	RHOH	0	1
1200	RHBDD1	0	1
1201	RHBDD2	0	1
1202	RHBDF1	0	1
1203	RHBDF2	0	1
1204	RHBDL1	0	1
1205	RHBDL2	0	1
1206	RHBG	0	1
1207	RHCE	0	1
1208	RHOJ	0	1
1209	RHCG	0	1
1210	RHEX	0	1
1211	RHNO1	0	1
1212	MAP4K1	0	1
1213	RHOBTB1	0	1
1214	RHOBTB2	0	1
1215	RHOBTB3	0	1
1216	RHOF	0	1
1217	RHOG	0	1
1218	RHEBL1	0	1
1219	REXO4	0	1
1220	RNF41	0	1
1221	RNF44	0	1
1222	RUSC1	0	1
1223	RUVBL1	0	1
1224	RWDD1	1	1
1225	RWDD2A	0	1
1226	RWDD2B	0	1
1227	RWDD3	0	1
1228	RWDD4	0	1
1229	RXRA	0	1
1230	RXYLT1	0	1
1231	RYBP	0	1
1232	RYK	0	1
1233	RYR1	0	1
1234	RYR2	2	1
1235	S100A1	1	1
1236	S100A10	0	1
1237	S100A11	0	1
1238	S100A13	0	1
1239	RUNX3	0	1
1240	RUNX2	0	1
1241	RUNX1T1	1	1
1242	RUNX1	0	1
1243	RTL6	0	1
1244	RTL8B	0	1
1245	RTL8C	1	1
1246	RTN1	0	1
1247	RTN2	0	1
1248	RTN3	0	1
1249	RTN4R	0	1
1250	MAP3K12	0	1
1251	S100A14	0	1
1252	RTN4RL1	0	1
1253	RTP4	0	1
1254	RTRAF	0	1
1255	RUBCN	0	1
1256	MAP3K11	0	1
1257	RUBCNL	0	1
1258	RUFY2	0	1
1259	RUNDC1	0	1
1260	RUNDC3A	0	1
1261	RTN4RL2	0	1
1262	S100A16	0	1
1263	S100A2	0	1
1264	S100A4	6	1
1265	SAMD1	0	1
1266	SAMD10	0	1
1267	SAMD11	4	1
1268	SAMD12	0	1
1269	SAMD13	0	1
1270	SAMD5	0	1
1271	SAMD8	0	1
1272	SAMD9	0	1
1273	SALL3	0	1
1274	SAMD9L	0	1
1275	SAMM50	0	1
1276	SAMSN1	0	1
1277	SAP130	0	1
1278	SAP18	0	1
1279	MAP2K3	0	1
1280	MAP2K2	0	1
1281	SAP25	0	1
1282	SAPCD1	0	1
1283	SAMHD1	1	1
1284	RTL10	0	1
1285	SALL2	0	1
1286	SAC3D1	0	1
1287	S100A6	12	1
1288	S100A8	0	1
1289	S100A9	0	1
1290	S100B	3	1
1291	S100P	0	1
1292	S100PBP	0	1
1293	MAP3K10	0	1
1294	MAP3K1	0	1
1295	MAP2K5	0	1
1296	S1PR1	0	1
1297	S1PR2	0	1
1298	S1PR3	3	1
1299	S1PR4	0	1
1300	S1PR5	0	1
1301	SAA1	0	1
1302	SAA2	0	1
1303	SAA4	0	1
1304	SAAL1	0	1
1305	MAP2K6	0	1
1306	RNF43	0	1
1307	RTKN2	0	1
1308	RTF2	0	1
1309	RP2	0	1
1310	RPA3	0	1
1311	RPAIN	0	1
1312	RPAP1	0	1
1313	RPARP-AS1	0	1
1314	RPE	0	1
1315	RPF1	0	1
1316	RPF2	0	1
1317	RPGR	0	1
1318	RPGRIP1L	0	1
1319	RPH3AL	0	1
1320	RPIA	0	1
1321	RPN1	0	1
1322	RPN2	0	1
1323	RPP21	0	1
1324	RPP25L	0	1
1325	MAP3K4	0	1
1326	RORC	0	1
1327	RORB	2	1
1328	ROR2	1	1
1329	ROPN1L	0	1
1330	RNF5	0	1
1331	RNF7	0	1
1332	RNFT1	0	1
1333	RNFT2	0	1
1334	RNGTT	0	1
1335	RNH1	0	1
1336	RNLS	0	1
1337	RNPC3	0	1
1338	RPP30	0	1
1339	RNPEP	0	1
1340	RNPS1	0	1
1341	ROBO1	0	1
1342	ROBO3	0	1
1343	ROBO4	0	1
1344	ROCK1	1	1
1345	ROCK2	1	1
1346	ROGDI	0	1
1347	ROMO1	0	1
1348	RNPEPL1	0	1
1349	RPP38	0	1
1350	RPP40	0	1
1351	RPRD1A	0	1
1352	RRP1B	0	1
1353	RRP7A	0	1
1354	RRP9	0	1
1355	RRS1	0	1
1356	RSAD1	0	1
1357	RSAD2	0	1
1358	RSL1D1	0	1
1359	MAP3K14-AS1	0	1
1360	RRP12	0	1
1361	RSPH1	0	1
1362	MAP3K14	0	1
1363	RSPH4A	0	1
1364	MAP3K13	0	1
1365	RSRC2	0	1
1366	RSRP1	0	1
1367	RTCA	0	1
1368	RTCA-AS1	0	1
1369	RTCB	0	1
1370	RSPH3	0	1
1371	RTKN	0	1
1372	RRP1	0	1
1373	RRN3	0	1
1374	RPRD1B	0	1
1375	RPRD2	0	1
1376	RPRM	0	1
1377	RPRML	0	1
1378	MAP3K3	0	1
1379	RPTOR	0	1
1380	RPUSD1	0	1
1381	RPUSD4	0	1
1382	RRNAD1	0	1
1383	MAP3K21	0	1
1384	RRAGC	0	1
1385	RRAGD	0	1
1386	MAP3K19	0	1
1387	RRAS2	0	1
1388	RRBP1	0	1
1389	RREB1	0	1
1390	RRM2	0	1
1391	RRM2B	0	1
1392	RRAGB	0	1
1393	REXO2	0	1
1394	REXO1	0	1
1395	REX1BD	0	1
1396	RAB29	0	1
1397	RAB2A	0	1
1398	RAB2B	0	1
1399	RAB30-AS1	0	1
1400	RAB30-DT	0	1
1401	RAB31	4	1
1402	RAB32	0	1
1403	MAPKAPK5	0	1
1404	RAB34	5	1
1405	RAB35	0	1
1406	RAB36	0	1
1407	RAB37	0	1
1408	MAPKAPK3	0	1
1409	RAB39B	0	1
1410	RAB3A	0	1
1411	RAB3B	0	1
1412	RAB3D	0	1
1413	MAPKAPK5-AS1	0	1
1414	RAB27B	0	1
1415	RAB27A	0	1
1416	RAB26	0	1
1417	R3HDM1	0	1
1418	R3HDM2	0	1
1419	R3HDM4	0	1
1420	RAB10	0	1
1421	RAB11A	0	1
1422	RAB11B-AS1	0	1
1423	RAB11FIP1	0	1
1424	RAB11FIP2	1	1
1425	RAB3GAP1	0	1
1426	RAB11FIP3	0	1
1427	RAB15	0	1
1428	RAB17	0	1
1429	RAB18	0	1
1430	RAB1B	0	1
1431	RAB20	0	1
1432	RAB24	0	1
1433	RAB25	0	1
1434	MAPRE2	1	1
1435	RAB11FIP4	0	1
1436	MAPKAPK2	0	1
1437	MAPKAP1	0	1
1438	RAB3IL1	0	1
1439	RABL2B	0	1
1440	RABL3	0	1
1441	RABL6	0	1
1442	RAC2	0	1
1443	RAC3	0	1
1444	RACGAP1	0	1
1445	RACK1	0	1
1446	RAD17	0	1
1447	RABL2A	0	1
1448	RAD21	0	1
1449	RAD23B	0	1
1450	MAPK8IP2	0	1
1451	RAD51-AS1	0	1
1452	RAD51AP1	0	1
1453	RAD51B	0	1
1454	RAD51C	0	1
1455	RAD52	0	1
1456	RAD9A	0	1
1457	RAD23A	0	1
1458	R3HCC1L	0	1
1459	RABIF	0	1
1460	RABGGTA	0	1
1461	RAB3IP	0	1
1462	RAB40C	0	1
1463	RAB4A	0	1
1464	RAB5A	0	1
1465	RAB5IF	0	1
1466	MAPK9	0	1
1467	MAPK8IP3	0	1
1468	RAB6A	0	1
1469	RABGGTB	0	1
1470	RAB6B	0	1
1471	RAB8B	0	1
1472	RAB9A	0	1
1473	RAB9B	1	1
1474	RABEP2	0	1
1475	RABEPK	0	1
1476	RABGAP1	0	1
1477	RABGAP1L	0	1
1478	RABGEF1	0	1
1479	RAB7B	0	1
1480	RAE1	0	1
1481	QTRT2	0	1
1482	QSOX2	0	1
1483	PTPRD	1	1
1484	MARCH11	0	1
1485	PTPRE	0	1
1486	PTPRF	0	1
1487	PTPRG	1	1
1488	PTPRJ	0	1
1489	PTPRK	0	1
1490	PTPRM	0	1
1491	PTPRN	0	1
1492	PTPRN2	0	1
1493	PTPRR	0	1
1494	PTPRS	0	1
1495	PTPRT	0	1
1496	PTPRU	0	1
1497	PTRH2	0	1
1498	PTRHD1	0	1
1499	PTS	0	1
1500	PTPRC	1	1
1501	PTPRB	0	1
1502	PTPN9	0	1
1503	PTPN7	0	1
1504	PTOV1-AS1	0	1
1505	PTP4A1	0	1
1506	PTP4A2	0	1
1507	PTP4A3	3	1
1508	PTPMT1	0	1
1509	MARCH7	0	1
1510	PTPN12	0	1
1511	PTPN13	0	1
1512	PTTG1	0	1
1513	PTPN14	0	1
1514	PTPN2	0	1
1515	PTPN20	0	1
1516	PTPN22	0	1
1517	PTPN23	0	1
1518	PTPN3	0	1
1519	PTPN6	0	1
1520	MARCH5	0	1
1521	MARCH2	1	1
1522	PTPN18	0	1
1523	PUDP	0	1
1524	PUM3	0	1
1525	PUS1	0	1
1526	PYCR3	0	1
1527	PYGL	0	1
1528	MARC2	0	1
1529	PYGO1	0	1
1530	PYHIN1	0	1
1531	PYM1	0	1
1532	PYROXD2	0	1
1533	MARC1	0	1
1534	PYCR2	0	1
1535	PYURF	0	1
1536	QDPR	0	1
1537	MAPT	1	1
1538	QKI	1	1
1539	QPCT	0	1
1540	QPRT	0	1
1541	QRICH2	0	1
1542	QRSL1	0	1
1543	QSOX1	5	1
1544	QARS	0	1
1545	QTRT1	0	1
1546	PYCR1	0	1
1547	PXYLP1	0	1
1548	PIK3C3	0	1
1549	MARCH1	0	1
1550	PUS3	0	1
1551	PUS7	0	1
1552	PUSL1	0	1
1553	PVR	0	1
1554	PVRIG	0	1
1555	PVT1	0	1
1556	PYCARD	1	1
1557	PWAR6	0	1
1558	PWWP2B	0	1
1559	PWWP3B	0	1
1560	PXDC1	1	1
1561	PXDN	0	1
1562	PXMP2	0	1
1563	PXMP4	0	1
1564	PXN	0	1
1565	PXN-AS1	0	1
1566	PWWP2A	0	1
1567	RAI1	0	1
1568	RAI14	1	1
1569	RAI2	1	1
1570	RBP4	0	1
1571	MAP7D1	1	1
1572	RBP5	0	1
1573	RBP7	0	1
1574	MAP7	0	1
1575	MAP6D1	0	1
1576	RC3H1	0	1
1577	RCAN1	0	1
1578	MAP6	0	1
1579	RCAN3	0	1
1580	RCAN3AS	0	1
1581	RCBTB1	0	1
1582	RCBTB2	0	1
1583	RCC1	0	1
1584	RCC2	0	1
1585	RCE1	0	1
1586	RCHY1	0	1
1587	RBP1	1	1
1588	RBMX2	0	1
1589	RBMS3	2	1
1590	RBMS2	0	1
1591	RBM17	0	1
1592	RBM18	0	1
1593	RBM19	0	1
1594	RBM20	0	1
1595	RBM22	0	1
1596	RBM24	0	1
1597	RBM3	0	1
1598	RBM38	3	1
1599	RCL1	0	1
1600	RBM39	0	1
1601	RBM45	0	1
1602	RBM47	0	1
1603	MAPK10	0	1
1604	RBM48	0	1
1605	RBM4B	0	1
1606	RBM5	0	1
1607	RBM7	0	1
1608	RBMS1	2	1
1609	RBM4	0	1
1610	RCN1	0	1
1611	MAP4K5	0	1
1612	RCN2	0	1
1613	RELB	0	1
1614	RELCH	0	1
1615	MAP4K3	0	1
1616	RELL2	0	1
1617	RELN	0	1
1618	RELT	0	1
1619	REPIN1	0	1
1620	REPS1	0	1
1621	RELA-DT	0	1
1622	REPS2	0	1
1623	RERE	0	1
1624	RERG	1	1
1625	RESF1	0	1
1626	RET	0	1
1627	RETREG1	0	1
1628	RETREG2	0	1
1629	RETREG3	0	1
1630	RETSAT	0	1
1631	RER1	0	1
1632	RBM14	0	1
1633	REL	0	1
1634	REG3A	0	1
1635	RCN3	2	1
1636	MAP4K3-DT	0	1
1637	RCOR1	0	1
1638	RCOR3	0	1
1639	RCSD1	0	1
1640	RDH10	1	1
1641	RDH11	0	1
1642	RDH13	0	1
1643	REG4	0	1
1644	RDH16	0	1
1645	REC8	0	1
1646	RECQL4	0	1
1647	RECQL5	0	1
1648	REEP1	2	1
1649	REEP3	0	1
1650	REEP4	0	1
1651	REEP5	0	1
1652	REEP6	0	1
1653	RDX	0	1
1654	RBM12B	0	1
1655	RBM12	0	1
1656	RBM11	0	1
1657	RAP1B	1	1
1658	RAP1GAP	0	1
1659	RAP1GAP2	0	1
1660	MAPK3	0	1
1661	RAP1GDS1	0	1
1662	RAP2B	0	1
1663	RAP2C	0	1
1664	RAPGEF1	0	1
1665	RANGAP1	0	1
1666	RAPGEF3	0	1
1667	RAPGEF5	0	1
1668	RAPGEF6	0	1
1669	RAPGEFL1	0	1
1670	RAPH1	0	1
1671	RARA	1	1
1672	RARG	0	1
1673	RARRES1	1	1
1674	MAPK15	0	1
1675	RAPGEF4	0	1
1676	RARRES3	0	1
1677	RANBP9	0	1
1678	RANBP2	0	1
1679	RALB	0	1
1680	RALBP1	0	1
1681	RALGAPA1	0	1
1682	RALGAPA2	0	1
1683	RALGAPB	0	1
1684	RALGDS	0	1
1685	RALGPS1	0	1
1686	RALGPS2	0	1
1687	RANBP3L	0	1
1688	MAPK8IP1	0	1
1689	RAMAC	0	1
1690	RAMMET	0	1
1691	MAPK8	0	1
1692	MAPK4	0	1
1693	RAMP2	1	1
1694	RAMP3	0	1
1695	RAN	0	1
1696	RANBP10	0	1
1697	RALY-AS1	0	1
1698	PTK6	0	1
1699	MAPK14	0	1
1700	RASA3	0	1
1701	RASSF5	0	1
1702	RASSF6	0	1
1703	RASSF7	0	1
1704	RASSF8	1	1
1705	RASSF8-AS1	0	1
1706	RASSF9	0	1
1707	RAVER2	0	1
1708	RBBP6	0	1
1709	RASSF4	0	1
1710	RBBP7	0	1
1711	RBBP8NL	0	1
1712	RBBP9	0	1
1713	RBFA	0	1
1714	MAPK11	0	1
1715	RBKS	0	1
1716	RBL1	0	1
1717	RBL2	0	1
1718	RBM10	0	1
1719	RBBP8	0	1
1720	RARS	0	1
1721	RASSF3	1	1
1722	RASSF10	0	1
1723	RASA4	0	1
1724	RASAL1	0	1
1725	RASAL2	0	1
1726	RASAL3	0	1
1727	RASD1	0	1
1728	RASD2	2	1
1729	MAPK13	0	1
1730	RASEF	0	1
1731	RASSF2	1	1
1732	RASGEF1A	0	1
1733	RASGRP1	0	1
1734	RASGRP3	0	1
1735	RASIP1	0	1
1736	RASL10A	0	1
1737	RASL10B	0	1
1738	RASL11B	1	1
1739	MAPK12	0	1
1740	RASSF1	0	1
1741	RASGEF1B	0	1
1742	PIK3C2G	0	1
1743	PHOSPHO2	0	1
1744	PIK3AP1	0	1
1745	NDRG4	0	1
1746	NDST1-AS1	0	1
1747	NDUFA1	0	1
1748	NDUFA10	0	1
1749	NDUFA11	0	1
1750	NDUFA12	0	1
1751	NDUFA2	0	1
1752	NDUFA3	0	1
1753	NDUFA4	0	1
1754	NDUFA4L2	2	1
1755	NDUFA6-DT	0	1
1756	NDUFA7	0	1
1757	NDUFA8	0	1
1758	NDUFAB1	0	1
1759	NDUFAF2	0	1
1760	NDUFAF3	1	1
1761	NDUFAF5	0	1
1762	NDRG3	0	1
1763	NDRG2	1	1
1764	MET	0	1
1765	NDRG1	0	1
1766	NCKAP1L	0	1
1767	NCKAP5	0	1
1768	NCKAP5L	0	1
1769	NCMAP	0	1
1770	NCOA1	1	1
1771	NCOA2	0	1
1772	NCOA3	0	1
1773	NCOA4	0	1
1774	NDUFAF6	0	1
1775	NCOA5	0	1
1776	NCOA7	0	1
1777	NCR3	0	1
1778	METAP1	0	1
1779	NCSTN	0	1
1780	NDC1	0	1
1781	NDFIP1	0	1
1782	NDFIP2	0	1
1783	NDNF	0	1
1784	NCOA6	0	1
1785	NDUFAF7	0	1
1786	NDUFAF8	0	1
1787	NDUFB1	0	1
1788	NEB	2	1
1789	NEBL	1	1
1790	NEBL-AS1	0	1
1791	NECAB3	0	1
1792	NECAP1	0	1
1793	NECAP2	0	1
1794	NECTIN1	0	1
1795	NECTIN2	0	1
1796	NEAT1	0	1
1797	MESD	0	1
1798	NECTIN4	0	1
1799	MERTK	0	1
1800	NEDD4L	0	1
1801	NEDD9	0	1
1802	NEFH	1	1
1803	NEFL	0	1
1804	NEGR1	3	1
1805	NEIL1	0	1
1806	NECTIN3	0	1
1807	NCK1-DT	0	1
1808	NDUFV3	0	1
1809	NDUFV2	0	1
1810	NDUFB11	0	1
1811	NDUFB2	0	1
1812	NDUFB3	0	1
1813	NDUFB4	0	1
1814	NDUFB5	0	1
1815	NDUFB6	0	1
1816	NDUFB7	0	1
1817	NDUFB9	0	1
1818	NDUFV2-AS1	0	1
1819	NDUFC1	0	1
1820	NDUFS1	0	1
1821	MEST	0	1
1822	MESP1	0	1
1823	NDUFS2	0	1
1824	NDUFS4	0	1
1825	NDUFS5	0	1
1826	NDUFS6	0	1
1827	NDUFS7	1	1
1828	NDUFC2	0	1
1829	NEIL2	0	1
1830	NCK1	0	1
1831	NCF2	0	1
1832	NAE1	0	1
1833	NAF1	0	1
1834	NAGA	0	1
1835	NAGK	0	1
1836	NAGLU	0	1
1837	NAGPA	0	1
1838	NAGS	0	1
1839	NAMPT	0	1
1840	NANP	0	1
1841	NANS	0	1
1842	NAP1L1	0	1
1843	NAP1L2	0	1
1844	METRN	0	1
1845	NAP1L5	0	1
1846	NAPA	0	1
1847	NAPA-AS1	0	1
1848	NAPB	0	1
1849	NADSYN1	0	1
1850	NADK2	0	1
1851	NADK	0	1
1852	NACC1	0	1
1853	N6AMT1	0	1
1854	NAA15	0	1
1855	NAA20	0	1
1856	NAA25	0	1
1857	NAA35	0	1
1858	NAA38	1	1
1859	NAA40	0	1
1860	NAA50	0	1
1861	NAPEPLD	0	1
1862	NAA60	0	1
1863	NAAA	0	1
1864	NAALADL1	0	1
1865	NAALADL2	0	1
1866	NAB1	0	1
1867	NAB2	1	1
1868	NABP1	0	1
1869	NABP2	0	1
1870	NACA	0	1
1871	NAA80	0	1
1872	NAPG	0	1
1873	NAPRT	0	1
1874	NARF	0	1
1875	NBPF3	0	1
1876	NBR1	0	1
1877	NBR2	0	1
1878	NCALD	0	1
1879	METAP2	0	1
1880	NCAM2	0	1
1881	NCAPD2	0	1
1882	NCAPD3	0	1
1883	NBPF26	0	1
1884	NCAPG2	0	1
1885	NCBP1	0	1
1886	NCBP2	0	1
1887	NCBP2-AS2	0	1
1888	NCCRP1	0	1
1889	NCDN	0	1
1890	NCEH1	0	1
1891	NCF1	0	1
1892	METAP1D	0	1
1893	NCAPH	0	1
1894	NCF4	0	1
1895	NBPF19	0	1
1896	NBPF12	0	1
1897	NARFL	0	1
1898	NARS	0	1
1899	NARS2	0	1
1900	NASP	0	1
1901	NAT1	0	1
1902	NAT10	0	1
1903	NAT14	0	1
1904	NAT9	0	1
1905	NBPF15	0	1
1906	NATD1	0	1
1907	NAV2	1	1
1908	NAXD	0	1
1909	NBEA	1	1
1910	NBEAL1	0	1
1911	NBEAL2	0	1
1912	NBL1	2	1
1913	NBPF1	0	1
1914	NBPF11	0	1
1915	NAV1	0	1
1916	NEK11	0	1
1917	NEK3	0	1
1918	MEPCE	0	1
1919	NME1	0	1
1920	MEF2B	0	1
1921	NME2	0	1
1922	NME3	0	1
1923	NME4	0	1
1924	NME5	0	1
1925	NME6	0	1
1926	NMI	0	1
1927	NMNAT1	0	1
1928	NMNAT2	0	1
1929	NMRAL1	0	1
1930	NMRK1	0	1
1931	NMU	0	1
1932	NNMT	2	1
1933	NNT	0	1
1934	NOA1	0	1
1935	NOB1	0	1
1936	NMD3	0	1
1937	NLRP9	0	1
1938	NLRP2	0	1
1939	NLRP1	0	1
1940	NKX2-1	0	1
1941	NKX2-2	0	1
1942	NKX3-1	0	1
1943	MEGF6	0	1
1944	MEGF10	0	1
1945	MEG3	4	1
1946	NKX3-2	0	1
1947	NKX6-1	0	1
1948	NOC2L	0	1
1949	NLE1	0	1
1950	NLGN2	1	1
1951	MEF2C	3	1
1952	NLGN3	0	1
1953	NLGN4X	0	1
1954	NLK	0	1
1955	NLN	0	1
1956	NLRC3	0	1
1957	NLRC5	0	1
1958	NLGN1	0	1
1959	NOC4L	0	1
1960	NOD1	0	1
1961	NOL10	0	1
1962	NOTCH4	0	1
1963	MEF2A	0	1
1964	NOTUM	0	1
1965	NOV	2	1
1966	NOVA2	0	1
1967	NOX1	0	1
1968	NOX4	0	1
1969	NOXA1	0	1
1970	NOTCH3	3	1
1971	NPAS2	0	1
1972	NPC2	0	1
1973	MEDAG	0	1
1974	NPDC1	0	1
1975	NPEPL1	0	1
1976	NPEPPS	0	1
1977	NPHP1	0	1
1978	NPHP4	0	1
1979	NPIPA1	0	1
1980	NPB	0	1
1981	NKRF	0	1
1982	NOTCH1	1	1
1983	NOS3	0	1
1984	NOL11	0	1
1985	NOL12	0	1
1986	NOL3	1	1
1987	NOL4	0	1
1988	NOL4L	0	1
1989	NOL6	0	1
1990	NOL9	0	1
1991	NOLC1	0	1
1992	NOSTRIN	0	1
1993	NOMO1	0	1
1994	NOP10	0	1
1995	NOP14-AS1	0	1
1996	NOP16	0	1
1997	NOP2	0	1
1998	NOP53	0	1
[truncated: 9,879 more rows]
