# Supplementary material for: Single cell and spatial transcriptomics highlight the interaction of club-like cells with immunosuppressive myeloid cells in prostate cancer
Source: Nat Commun. 2024 Nov 16;15:9949. doi: 10.1038/s41467-024-54364-1 (PMC11569175; doi:10.1038/s41467-024-54364-1)
Supplement: Supplementary file 8 — Supplementary Dataset 6 [file 41467_2024_54364_MOESM8_ESM.xlsx]

## Sheet: TRNA_vs_BPH
	names	scores	logfoldchanges	pvals	pvals_adj	-log10_adj_pval	annot
0	FOS	29.153	4.63977	7.65504e-187	1.87319e-182	181.727	over
1	DUSP1	28.2131	3.81574	4.03662e-175	4.9388e-171	170.306	over
2	NR4A1	27.9138	5.10423	1.81332e-171	1.47907e-167	166.83	over
3	EGR1	26.7225	3.78295	2.57781e-157	1.57697e-153	152.802	over
4	KLK3	26.1489	2.81351	1.01499e-150	4.96736e-147	146.304	over
5	ZFP36	26.1132	3.83796	2.58492e-150	1.05422e-146	145.977	over
6	JUND	24.1316	2.33323	1.16452e-128	4.07084e-125	124.39	over
7	JUNB	23.4677	2.81798	8.7207e-122	2.66745e-118	117.574	over
8	RHOB	22.7411	2.7231	1.75687e-114	4.77675e-111	110.321	over
9	FOSB	22.693	6.02287	5.24959e-114	1.28458e-110	109.891	over
10	BTG2	22.6704	2.75063	8.77379e-114	1.95177e-110	109.71	over
11	IER2	22.2016	3.30865	3.31086e-109	6.7514e-106	105.171	over
12	ATF3	21.5606	4.38489	4.21486e-103	7.36697e-100	99.1327	over
13	KLK2	20.8228	1.94564	2.68864e-96	4.38608e-93	92.3579	over
14	CLDN4	20.647	2.56355	1.03898e-94	1.589e-91	90.7989	over
15	JUN	20.595	2.43517	3.04502e-94	4.38304e-91	90.3582	over
16	VMP1	20.3786	1.78845	2.59206e-92	3.52376e-89	88.453	over
17	CYR61	18.8676	2.64043	2.10684e-79	2.71338e-76	75.5665	over
18	CEBPD	18.5299	2.30963	1.18488e-76	1.4497e-73	72.8387	over
19	LRRC26	18.491	2.15019	2.43954e-76	2.84264e-73	72.5463	over
20	SLC45A3	18.1607	2.59068	1.05735e-73	1.17607e-70	69.9296	over
21	UBC	18.1133	0.935653	2.50434e-73	2.6644e-70	69.5744	none
22	VEGFA	18.0104	3.07372	1.61352e-72	1.64511e-69	68.7838	over
23	AMD1	17.8875	2.21364	1.47609e-71	1.4448e-68	67.8402	over
24	XBP1	17.8574	1.96066	2.53012e-71	2.38123e-68	67.6232	over
25	HOXB13	17.7513	1.76769	1.68389e-70	1.4716e-67	66.8322	over
26	PIM3	17.5195	2.44114	1.01682e-68	8.57989e-66	65.0665	over
27	TRIB1	17.3077	3.12569	4.11317e-67	3.35498e-64	63.4743	over
28	MTRNR2L12	17.2592	3.59293	9.54645e-67	7.53554e-64	63.1229	over
29	H2AFJ	17.2367	1.7049	1.40734e-66	1.07618e-63	62.9681	over
30	CKB	17.0552	1.50971	3.19832e-65	2.3716e-62	61.625	over
31	ELF3	16.9866	1.63154	1.03239e-64	7.43017e-62	61.129	over
32	CLDN3	16.9459	2.51942	2.06404e-64	1.44306e-61	60.8407	over
33	EEF1A1	16.8835	0.67382	5.95518e-64	4.04787e-61	60.3928	none
34	HLA-C	16.8702	1.24724	7.45895e-64	4.93299e-61	60.3069	over
35	TSC22D1	16.8422	1.5406	1.19611e-63	7.70234e-61	60.1134	over
36	MALAT1	16.6702	1.30516	2.15992e-62	1.35521e-59	58.868	over
37	SORD	16.5429	2.00235	1.80182e-61	1.10227e-58	57.9577	over
38	NEAT1	16.3566	1.16757	3.90033e-60	2.2724e-57	56.6435	over
39	DHRS7	16.2843	1.7581	1.2751e-59	7.25622e-57	56.1393	over
40	PLA2G2A	16.2817	2.09146	1.33174e-59	7.40626e-57	56.1304	over
41	AZGP1	16.2058	1.85962	4.58594e-59	2.49373e-56	55.6031	over
42	FASN	15.8302	2.35329	1.92674e-56	9.82236e-54	53.0078	over
43	NKX3-1	15.8098	1.63479	2.6642e-56	1.33047e-53	52.876	over
44	PDLIM5	15.658	1.89522	2.93038e-55	1.43413e-52	51.8434	over
45	STEAP2	15.575	2.01282	1.07687e-54	5.16687e-52	51.2868	over
46	NUPR1	15.5304	1.55837	2.15981e-54	1.01636e-51	50.993	over
47	CPE	15.4663	1.74463	5.85688e-54	2.70411e-51	50.568	over
48	RDH11	15.4013	1.42438	1.60454e-53	7.13876e-51	50.1464	over
49	DCXR	15.395	1.77752	1.76715e-53	7.7218e-51	50.1123	over
50	PMEPA1	15.3889	1.23005	1.94268e-53	8.3399e-51	50.0788	over
51	NR4A2	15.3583	4.4428	3.11469e-53	1.31408e-50	49.8814	over
52	TACSTD2	15.2472	1.40246	1.71744e-52	7.123e-50	49.1473	over
53	KRT17	15.2079	2.10326	3.13556e-52	1.27879e-49	48.8932	over
54	CD9	15.111	1.1324	1.37048e-51	5.49766e-49	48.2598	over
55	BASP1	15.1068	2.14918	1.45982e-51	5.7616e-49	48.2395	over
56	CSRNP1	15.0644	3.46113	2.77637e-51	1.07838e-48	47.9672	over
57	KRT18	15.0446	1.38441	3.74361e-51	1.43135e-48	47.8443	over
58	UQCRQ	15.0061	1.46301	6.6927e-51	2.51954e-48	47.5987	over
59	TRPM8	14.9597	2.75073	1.34574e-50	4.91496e-48	47.3085	over
60	GDF15	14.7545	2.45515	2.87939e-49	1.03616e-46	45.9846	over
61	EDF1	14.7293	1.1642	4.18203e-49	1.46192e-46	45.8351	over
62	HES1	14.6757	1.39079	9.21986e-49	3.13347e-46	45.504	over
63	TOB1	14.6734	1.96415	9.53954e-49	3.19771e-46	45.4952	over
64	KRT8	14.671	1.32655	9.88708e-49	3.26942e-46	45.4855	over
65	DDX5	14.5822	0.972604	3.64472e-48	1.1735e-45	44.9305	none
66	SSR4	14.5526	1.1135	5.62047e-48	1.78614e-45	44.7481	over
67	SERF2	14.489	1.15717	1.42232e-47	4.46206e-45	44.3505	over
68	SAT1	14.4804	1.06475	1.61224e-47	4.99387e-45	44.3016	over
69	P4HB	14.4685	1.01718	1.91706e-47	5.86381e-45	44.2318	over
70	GNB2	14.4412	1.46711	2.84679e-47	8.60012e-45	44.0655	over
71	GADD45B	14.4139	2.87302	4.23138e-47	1.26271e-44	43.8987	over
72	ACTB	14.3582	0.664148	9.4686e-47	2.79153e-44	43.5542	none
73	MIDN	14.1253	1.8807	2.6509e-45	7.54273e-43	42.1225	over
74	AQP3	14.1119	1.80854	3.20648e-45	9.01867e-43	42.0449	over
75	EIF1	14.1093	0.886746	3.32969e-45	9.2588e-43	42.0334	none
76	BHLHE40	14.0748	1.70562	5.42812e-45	1.49243e-42	41.8261	over
77	SPON2	14.0379	1.99744	9.13164e-45	2.48279e-42	41.6051	over
78	TSPAN1	14.0185	1.43979	1.20079e-44	3.22895e-42	41.4909	over
79	MLPH	14.0156	1.30541	1.25069e-44	3.32657e-42	41.478	over
80	C11orf96	13.9552	2.53991	2.9234e-44	7.61017e-42	41.1186	over
81	DBI	13.9243	1.66146	4.51241e-44	1.1623e-41	40.9347	over
82	FXYD3	13.8425	1.21183	1.41285e-43	3.56417e-41	40.448	over
83	SARAF	13.7084	1.30128	9.0409e-43	2.23465e-40	39.6508	over
84	MTRNR2L8	13.6385	3.98824	2.36264e-42	5.78138e-40	39.238	over
85	H1F0	13.5123	1.35932	1.32335e-41	3.17475e-39	38.4983	over
86	GADD45G	13.5	3.36571	1.56295e-41	3.71314e-39	38.4303	over
87	TPT1	13.2684	0.646396	3.53201e-40	8.15362e-38	37.0886	none
88	ACTG1	13.2637	0.600042	3.75677e-40	8.59141e-38	37.0659	none
89	PER1	13.2295	2.90585	5.92631e-40	1.34275e-37	36.872	over
90	CANX	13.1689	0.843348	1.32436e-39	2.94609e-37	36.5308	none
91	ID1	13.1313	1.67282	2.18006e-39	4.80595e-37	36.3182	over
92	AC020916.1	13.1124	3.59729	2.79557e-39	6.10782e-37	36.2141	over
93	HSP90AA1	13.1061	0.734909	3.03772e-39	6.57813e-37	36.1819	none
94	SPDEF	13.0911	1.92929	3.7e-39	7.94203e-37	36.1001	over
95	KLF6	13.0493	2.16163	6.41396e-39	1.36478e-36	35.8649	over
96	IER3	13.0085	2.14342	1.09492e-38	2.30971e-36	35.6364	over
97	MESP1	12.9709	3.35176	1.78887e-38	3.70963e-36	35.4307	over
98	TMPRSS2	12.9587	1.4054	2.09885e-38	4.31587e-36	35.3649	over
99	CEBPB	12.9269	1.43122	3.17494e-38	6.47422e-36	35.1888	over
100	ACPP	12.9185	1.35763	3.53774e-38	7.15441e-36	35.1454	over
101	GNAS	12.9056	0.68883	4.18565e-38	8.39531e-36	35.076	none
102	NPDC1	12.8996	1.33804	4.52191e-38	8.99603e-36	35.0459	over
103	UQCR11	12.8943	1.01456	4.84853e-38	9.56804e-36	35.0192	over
104	EZR	12.8785	1.0097	5.94462e-38	1.16372e-35	34.9342	over
105	TBX3	12.8482	1.08106	8.80372e-38	1.70974e-35	34.7671	over
106	EIF4A1	12.8252	1.18068	1.18492e-37	2.28307e-35	34.6415	over
107	RASD1	12.7602	3.19114	2.73623e-37	5.19034e-35	34.2848	over
108	LMNA	12.7432	1.36837	3.4028e-37	6.40511e-35	34.1935	over
109	TM7SF2	12.7386	2.06956	3.60792e-37	6.73938e-35	34.1714	over
110	HERPUD1	12.6148	1.30569	1.75022e-36	3.24453e-34	33.4888	over
111	YWHAZ	12.61	0.911573	1.86009e-36	3.42228e-34	33.4657	none
112	PCBP2	12.6074	0.823618	1.92109e-36	3.50814e-34	33.4549	none
113	ELOB	12.5346	1.08156	4.82678e-36	8.64644e-34	33.0632	over
114	TCIM	12.5344	2.04813	4.84088e-36	8.64644e-34	33.0632	over
115	MYL6	12.5253	0.604255	5.43168e-36	9.63139e-34	33.0163	none
116	FOLH1	12.5227	3.47485	5.6086e-36	9.87356e-34	33.0055	over
117	ANPEP	12.4967	2.95302	7.78148e-36	1.36009e-33	32.8664	over
118	H3F3B	12.4892	0.616406	8.55245e-36	1.48424e-33	32.8285	none
119	NAMPT	12.4829	1.67798	9.25032e-36	1.59405e-33	32.7975	over
120	NDRG1	12.477	1.36043	9.96127e-36	1.70456e-33	32.7684	over
121	PTP4A1	12.3589	1.72452	4.36091e-35	7.35941e-33	32.1332	over
122	HINT1	12.2688	1.00889	1.33144e-34	2.20137e-32	31.6573	over
123	TUBB4B	12.2662	1.27566	1.3749e-34	2.25797e-32	31.6463	over
124	FAU	12.2601	0.912716	1.48397e-34	2.42085e-32	31.616	none
125	ADAMTS1	12.2286	2.31978	2.18644e-34	3.5432e-32	31.4506	over
126	NDUFA4	12.1718	0.948839	4.39022e-34	7.02149e-32	31.1536	none
127	KLK4	12.1507	1.4265	5.68811e-34	8.97987e-32	31.0467	over
128	MCL1	12.1388	1.28283	6.57949e-34	1.03205e-31	30.9863	over
129	KLF4	12.0858	3.77946	1.25571e-33	1.93253e-31	30.7139	over
130	TRGC1	12.0734	2.69933	1.46058e-33	2.23378e-31	30.651	over
131	TRPM4	12.0574	1.71456	1.77292e-33	2.69462e-31	30.5695	over
132	ABCC4	12.0471	1.83795	2.00867e-33	3.03409e-31	30.518	over
133	FOXA1	12.0221	1.30866	2.71837e-33	4.0809e-31	30.3892	over
134	THBS1	11.9813	1.49483	4.45115e-33	6.64145e-31	30.1777	over
135	IGFBP2	11.9637	1.54237	5.50518e-33	8.16435e-31	30.0881	over
136	IRF2BP2	11.9606	1.11722	5.71609e-33	8.42606e-31	30.0744	over
137	CCNI	11.9132	1.06415	1.00976e-32	1.47076e-30	29.8325	over
138	MZT2B	11.8992	1.11457	1.19495e-32	1.73021e-30	29.7619	over
139	HDLBP	11.8968	1.01021	1.23022e-32	1.7708e-30	29.7518	over
140	EEF2	11.8829	0.632866	1.4525e-32	2.07852e-30	29.6822	none
141	PDIA3	11.8424	0.93561	2.35685e-32	3.33365e-30	29.4771	none
142	GLO1	11.8124	1.73028	3.3691e-32	4.73803e-30	29.3244	over
143	PPP3CA	11.8112	1.46118	3.4181e-32	4.77947e-30	29.3206	over
144	HSP90B1	11.7535	0.730339	6.77743e-32	9.31707e-30	29.0307	none
145	DUSP2	11.7352	4.48641	8.41192e-32	1.14994e-29	28.9393	over
146	UBA52	11.7094	0.464572	1.14046e-31	1.5504e-29	28.8096	none
147	AES	11.6973	0.871315	1.3159e-31	1.77901e-29	28.7498	none
148	CYP1B1	11.6685	2.31925	1.84642e-31	2.48252e-29	28.6051	over
149	SEC11C	11.6182	1.33424	3.33019e-31	4.42277e-29	28.3543	over
150	ALDH1A3	11.6179	1.25436	3.34374e-31	4.42277e-29	28.3543	over
151	PCAT4	11.608	7.52667	3.75106e-31	4.93486e-29	28.3067	over
152	ATP1A1	11.5749	1.01824	5.52591e-31	7.15445e-29	28.1454	over
153	HNRNPU	11.5512	0.864922	7.2827e-31	9.37935e-29	28.0278	none
154	CALM2	11.546	0.687856	7.73707e-31	9.91237e-29	28.0038	none
155	TMEM141	11.483	1.64588	1.60689e-30	2.04794e-28	27.6887	over
156	HNRNPK	11.4231	0.746048	3.20687e-30	4.00368e-28	27.3975	none
157	MPC2	11.3128	1.55181	1.13429e-29	1.40182e-27	26.8533	over
158	CTGF	11.2857	1.17647	1.54347e-29	1.88843e-27	26.7239	over
159	SERP1	11.232	1.03403	2.84047e-29	3.45802e-27	26.4612	over
160	OAZ1	11.1801	0.663278	5.10489e-29	6.15352e-27	26.2109	none
161	ERGIC1	11.1782	1.10436	5.21239e-29	6.25231e-27	26.204	over
162	TM9SF3	11.1689	0.975409	5.79209e-29	6.91378e-27	26.1603	none
163	MAT2A	11.1411	1.38766	7.91247e-29	9.35353e-27	26.029	over
164	NEDD4L	11.1136	1.60165	1.07729e-28	1.26737e-26	25.8971	over
165	FTH1	11.0983	0.492427	1.27797e-28	1.48914e-26	25.8271	none
166	CLIC1	11.0844	1.15734	1.49431e-28	1.73298e-26	25.7612	over
167	TGM4	11.0753	5.79759	1.65264e-28	1.90756e-26	25.7195	over
168	ATP6V0B	11.0459	1.13569	2.29575e-28	2.62509e-26	25.5809	over
169	ODC1	11.0452	1.70476	2.31355e-28	2.63314e-26	25.5795	over
170	COX7C	10.9715	0.811497	5.23845e-28	5.90714e-26	25.2286	none
171	H1FX	10.959	0.830231	6.01377e-28	6.75032e-26	25.1707	none
172	GOLPH3	10.9459	1.14192	6.95582e-28	7.7721e-26	25.1095	over
173	NPY	10.9329	4.0535	8.02357e-28	8.9244e-26	25.0494	over
174	C19orf48	10.9181	1.50954	9.44407e-28	1.04568e-25	24.9806	over
175	PART1	10.9143	2.90981	9.84905e-28	1.08561e-25	24.9643	over
176	DMXL1	10.8546	2.10389	1.89547e-27	2.04326e-25	24.6897	over
177	EGR3	10.8485	3.84605	2.0269e-27	2.16587e-25	24.6644	over
178	APRT	10.8345	1.10625	2.36182e-27	2.51277e-25	24.5998	over
179	COX7A2	10.8055	1.08655	3.24149e-27	3.43374e-25	24.4642	over
180	GAPDH	10.7872	0.638339	3.95468e-27	4.17117e-25	24.3797	none
181	PARK7	10.7665	0.866612	4.95515e-27	5.18173e-25	24.2855	none
182	NACA	10.6639	0.568883	1.50175e-26	1.55054e-24	23.8095	none
183	H3F3A	10.6167	0.663203	2.49144e-26	2.56158e-24	23.5915	none
184	SYNGR2	10.6056	0.945906	2.80744e-26	2.87439e-24	23.5415	none
185	ACSL1	10.5679	1.43645	4.19862e-26	4.26308e-24	23.3703	over
186	PTMS	10.5571	0.827988	4.71116e-26	4.76372e-24	23.3221	none
187	HSPA1A	10.5549	0.988039	4.82265e-26	4.85639e-24	23.3137	none
188	COX5B	10.5189	0.87312	7.06754e-26	7.08782e-24	23.1495	none
189	TPD52	10.5175	1.61465	7.17676e-26	7.16797e-24	23.1446	over
190	ATP6V1G1	10.5145	1.01414	7.40476e-26	7.36563e-24	23.1328	over
191	CNBP	10.4959	0.887117	9.01953e-26	8.93554e-24	23.0489	none
192	COX8A	10.4818	1.08662	1.04714e-25	1.03321e-23	22.9858	over
193	F3	10.4771	2.2181	1.10095e-25	1.08194e-23	22.9658	over
194	SELENOW	10.4508	0.820949	1.45243e-25	1.42164e-23	22.8472	none
195	ACSL3	10.4438	1.60967	1.56452e-25	1.52525e-23	22.8167	over
196	SQSTM1	10.4426	0.865612	1.58369e-25	1.53781e-23	22.8131	none
197	ABHD2	10.4352	1.19318	1.71309e-25	1.65689e-23	22.7807	over
198	PPIA	10.4325	0.704288	1.76279e-25	1.69825e-23	22.77	none
199	APLP2	10.4187	0.78268	2.03729e-25	1.955e-23	22.7089	none
200	PEBP1	10.4166	0.949416	2.08235e-25	1.99043e-23	22.7011	none
201	MSMB	10.409	1.39953	2.25616e-25	2.14818e-23	22.6679	over
202	NDUFS5	10.4056	0.909911	2.33701e-25	2.21654e-23	22.6543	none
203	PCBP1	10.389	0.7807	2.78132e-25	2.62775e-23	22.5804	none
204	TOMM7	10.3774	0.740572	3.14137e-25	2.95651e-23	22.5292	none
205	RACK1	10.2756	0.470435	9.08007e-25	8.4805e-23	22.0716	none
206	GOLM1	10.2725	1.43751	9.37315e-25	8.72095e-23	22.0594	over
207	CALR	10.2694	0.70607	9.6814e-25	8.97363e-23	22.047	none
208	MYH11	10.2262	1.10422	1.51323e-24	1.39731e-22	21.8547	over
209	SLC25A6	10.2214	0.807684	1.59098e-24	1.46358e-22	21.8346	none
210	HEBP2	10.212	1.10461	1.75228e-24	1.60593e-22	21.7943	over
211	RHOC	10.1875	0.740184	2.25524e-24	2.05152e-22	21.6879	none
212	TMED2	10.1677	0.901574	2.76312e-24	2.5042e-22	21.6013	none
213	SERPINB6	10.1078	0.98409	5.10302e-24	4.57349e-22	21.3398	none
214	EFNA1	10.0723	0.943966	7.32139e-24	6.4911e-22	21.1877	none
215	SOX9	10.0677	1.15183	7.67383e-24	6.77901e-22	21.1688	over
216	DHCR24	10.0599	0.970318	8.31196e-24	7.31632e-22	21.1357	none
217	ADI1	10.0501	1.08005	9.17319e-24	8.04545e-22	21.0944	over
218	NAA38	10.0352	1.26669	1.06708e-23	9.32551e-22	21.0303	over
219	SNHG8	10.0328	1.21304	1.09365e-23	9.52372e-22	21.0212	over
220	UBL5	10.0002	0.952527	1.52084e-23	1.31968e-21	20.8795	none
221	MT2A	9.98437	0.815394	1.78438e-23	1.53746e-21	20.8132	none
222	G3BP2	9.97853	1.02088	1.89254e-23	1.62492e-21	20.7892	over
223	ETS2	9.9676	1.41964	2.11265e-23	1.80757e-21	20.7429	over
224	HLA-B	9.95327	0.524607	2.44035e-23	2.08067e-21	20.6818	none
225	BZW1	9.94044	1.20128	2.77609e-23	2.35055e-21	20.6288	over
226	HNRNPA2B1	9.92252	0.633213	3.32269e-23	2.78446e-21	20.5553	none
227	PFDN5	9.90315	0.653178	4.03353e-23	3.36861e-21	20.4725	none
228	NAPA	9.86009	1.18243	6.19936e-23	5.12494e-21	20.2903	over
229	SCD	9.83593	1.89152	7.88367e-23	6.47361e-21	20.1889	over
230	ZFP36L1	9.83107	0.6964	8.27322e-23	6.77076e-21	20.1694	none
231	SRSF3	9.83038	0.859889	8.3304e-23	6.79483e-21	20.1678	none
232	CFL1	9.77969	0.564685	1.37636e-22	1.11892e-20	19.9512	none
233	DUSP5	9.77639	2.74366	1.42189e-22	1.15211e-20	19.9385	over
234	NDUFB7	9.7742	0.96076	1.45307e-22	1.17349e-20	19.9305	none
235	GUK1	9.76853	1.01089	1.53664e-22	1.23689e-20	19.9077	over
236	SOD2	9.76321	1.10862	1.61941e-22	1.29925e-20	19.8863	over
237	SRRM2	9.74957	0.774179	1.85248e-22	1.47655e-20	19.8308	none
238	SLC39A6	9.72743	1.30711	2.30331e-22	1.82994e-20	19.7376	over
239	IRS2	9.71657	1.83537	2.56278e-22	2.02949e-20	19.6926	over
240	S100A11	9.70125	0.669225	2.97831e-22	2.35094e-20	19.6288	none
241	SHROOM1	9.69512	1.71153	3.16261e-22	2.48839e-20	19.6041	over
242	MRFAP1	9.68992	0.944602	3.32791e-22	2.61007e-20	19.5833	none
243	PPDPF	9.68576	0.582045	3.46629e-22	2.70991e-20	19.567	none
244	ENTPD5	9.68067	1.53548	3.64317e-22	2.83912e-20	19.5468	over
245	ID3	9.67587	1.46781	3.81818e-22	2.96606e-20	19.5278	over
246	PRDX2	9.6535	0.978705	4.75043e-22	3.67858e-20	19.4343	none
247	B2M	9.63709	0.372345	5.57471e-22	4.30325e-20	19.3662	none
248	CSNK1A1	9.63616	0.85664	5.62514e-22	4.32853e-20	19.3637	none
249	MAFF	9.62651	2.12094	6.17927e-22	4.74002e-20	19.3242	over
250	PGC	9.61952	3.21231	6.61418e-22	5.05778e-20	19.296	over
251	COX6B1	9.61431	0.937928	6.95719e-22	5.3035e-20	19.2754	none
252	PCAT14	9.61269	4.93706	7.06745e-22	5.37082e-20	19.27	over
253	NFIB	9.61102	0.946766	7.18347e-22	5.44209e-20	19.2642	none
254	PPP1CB	9.60524	0.713293	7.59818e-22	5.7385e-20	19.2412	none
255	MT1E	9.5883	1.35685	8.95462e-22	6.72146e-20	19.1725	over
256	TMEM59	9.58784	0.754036	8.99484e-22	6.731e-20	19.1719	none
257	HSP90AB1	9.58316	0.53028	9.41222e-22	7.02186e-20	19.1535	none
258	S100P	9.57125	2.75857	1.0562e-21	7.8319e-20	19.1061	over
259	RGS1	9.56333	2.16682	1.14026e-21	8.40425e-20	19.0755	over
260	TMBIM6	9.55848	0.53469	1.19503e-21	8.78152e-20	19.0564	none
261	SOCS2	9.55258	1.87652	1.26506e-21	9.26823e-20	19.033	over
262	LDHA	9.53628	0.884467	1.48048e-21	1.07819e-19	18.9673	none
263	TSTD1	9.52645	1.2943	1.62748e-21	1.18174e-19	18.9275	over
264	KDELR2	9.50732	0.851166	1.95636e-21	1.41634e-19	18.8488	none
265	ENDOD1	9.50195	1.9883	2.06006e-21	1.48701e-19	18.8277	over
266	CIB1	9.48351	0.956476	2.4588e-21	1.76442e-19	18.7534	none
267	SRSF5	9.47917	0.854201	2.56311e-21	1.8339e-19	18.7366	none
268	HM13	9.45605	0.961377	3.19796e-21	2.27483e-19	18.6431	none
269	TMEM256	9.44536	1.45384	3.54197e-21	2.51223e-19	18.5999	over
270	ATP5MF	9.42229	1.0224	4.41342e-21	3.12128e-19	18.5057	over
271	MYDGF	9.41143	1.44138	4.8945e-21	3.45154e-19	18.462	over
272	TRIR	9.37674	0.75618	6.8041e-21	4.77067e-19	18.3214	none
273	EEF1D	9.37016	0.555553	7.2426e-21	5.06361e-19	18.2955	none
274	KLF2	9.36622	2.05264	7.51735e-21	5.24072e-19	18.2806	over
275	PABPC1	9.35674	0.428683	8.2231e-21	5.71646e-19	18.2429	none
276	PNKD	9.3427	1.1698	9.39092e-21	6.5098e-19	18.1864	over
277	TMA7	9.3364	0.795076	9.96668e-21	6.88939e-19	18.1618	none
278	UQCRH	9.3338	1.01693	1.02144e-20	7.04076e-19	18.1524	over
279	PLPP1	9.32576	1.09122	1.10188e-20	7.55268e-19	18.1219	over
280	SSR2	9.29634	1.01405	1.45362e-20	9.93577e-19	18.0028	over
281	CD99	9.24403	0.869308	2.37384e-20	1.61356e-18	17.7922	none
282	CAPNS1	9.24212	0.714285	2.41656e-20	1.63804e-18	17.7857	none
283	CCNL1	9.23657	1.23556	2.54518e-20	1.72046e-18	17.7644	over
284	ATP5MC2	9.22438	0.919524	2.85214e-20	1.92264e-18	17.7161	none
285	CLDN7	9.21415	1.63288	3.13766e-20	2.1093e-18	17.6759	over
286	ATP5ME	9.21131	0.659502	3.22158e-20	2.15978e-18	17.6656	none
287	TECR	9.19409	0.876186	3.78188e-20	2.52849e-18	17.5971	none
288	COX6A1	9.18519	0.845573	4.10814e-20	2.73913e-18	17.5624	none
289	PSMD8	9.16392	1.12081	5.00477e-20	3.3279e-18	17.4778	over
290	MLF2	9.16264	1.16683	5.06412e-20	3.35824e-18	17.4739	over
291	CD46	9.16126	0.765898	5.12966e-20	3.3925e-18	17.4695	none
292	POLR2L	9.16022	0.765747	5.17936e-20	3.41614e-18	17.4665	none
293	CREB3L4	9.14276	1.53373	6.08786e-20	4.00457e-18	17.3974	over
294	PRDX6	9.11467	0.875827	7.89121e-20	5.16305e-18	17.2871	none
295	PRAC1	9.10866	1.29233	8.34088e-20	5.4427e-18	17.2642	over
296	RPN1	9.08091	1.02202	1.0767e-19	7.00715e-18	17.1545	over
297	TMED10	9.06513	0.822664	1.24455e-19	8.07803e-18	17.0927	none
298	TC2N	9.0564	1.63035	1.34824e-19	8.72789e-18	17.0591	over
299	MKNK2	9.0512	1.34046	1.41405e-19	9.12979e-18	17.0395	over
300	FAM3B	9.04218	1.81893	1.53574e-19	9.88934e-18	17.0048	over
301	TFF3	9.03825	2.5138	1.59196e-19	1.02245e-17	16.9904	over
302	NDUFB11	9.02554	1.09709	1.78818e-19	1.14547e-17	16.941	over
303	ASAH1	9.01328	0.765498	1.99981e-19	1.27768e-17	16.8936	none
304	TSPYL1	9.00924	0.857933	2.07498e-19	1.31882e-17	16.8798	none
305	ADIRF	9.00669	0.67133	2.12365e-19	1.34626e-17	16.8709	none
306	DDX3X	8.99051	0.952578	2.46092e-19	1.55604e-17	16.808	none
307	KLF10	8.97941	1.82888	2.72224e-19	1.71684e-17	16.7653	over
308	SYT7	8.97438	1.55225	2.84951e-19	1.79248e-17	16.7465	over
309	COX4I1	8.97294	0.608244	2.88715e-19	1.8115e-17	16.742	none
310	DDT	8.95999	1.0817	3.24715e-19	2.03217e-17	16.692	over
311	SLC44A4	8.94496	0.850522	3.72088e-19	2.31679e-17	16.6351	none
312	BRI3	8.94132	0.981519	3.84558e-19	2.38836e-17	16.6219	none
313	ATP5MG	8.93236	0.789875	4.17024e-19	2.58344e-17	16.5878	none
314	HSPA9	8.93143	1.14228	4.20525e-19	2.59855e-17	16.5853	over
315	EIF4G2	8.92981	0.567707	4.26723e-19	2.63021e-17	16.58	none
316	HIST1H1C	8.91282	2.67268	4.97504e-19	3.05111e-17	16.5155	over
317	RBM47	8.90808	0.853248	5.19235e-19	3.17642e-17	16.4981	none
318	TAPBP	8.90646	0.683496	5.26868e-19	3.21508e-17	16.4928	none
319	CISD3	8.89114	1.50158	6.04826e-19	3.67248e-17	16.435	over
320	UQCR10	8.87721	0.869394	6.85557e-19	4.15237e-17	16.3817	none
321	SPCS1	8.87057	1.03094	7.27745e-19	4.39702e-17	16.3568	over
322	SLC4A4	8.85271	1.19228	8.54226e-19	5.1485e-17	16.2883	over
323	ALKBH7	8.83687	1.05453	9.84394e-19	5.91846e-17	16.2278	over
324	ATF4	8.83479	0.949131	1.00289e-18	6.01489e-17	16.2208	none
325	PTGS2	8.80982	1.34229	1.25351e-18	7.49961e-17	16.125	over
326	PTPRF	8.80895	0.714691	1.26324e-18	7.5394e-17	16.1227	none
327	ROMO1	8.79496	0.935512	1.43098e-18	8.49903e-17	16.0706	none
328	PSMA4	8.79334	0.870947	1.45175e-18	8.60153e-17	16.0654	none
329	TSPAN13	8.78924	1.34628	1.50577e-18	8.8786e-17	16.0517	over
330	ELL2	8.78513	1.44838	1.56177e-18	9.18669e-17	16.0368	over
331	TM4SF1	8.75837	1.17006	1.98091e-18	1.16242e-16	15.9346	over
332	NECTIN2	8.7556	1.02526	2.03025e-18	1.18852e-16	15.925	over
333	ABHD11	8.75352	1.92908	2.06806e-18	1.20776e-16	15.918	over
334	SEC61B	8.74612	1.00914	2.20819e-18	1.28653e-16	15.8906	over
335	DPP4	8.7234	1.60591	2.69967e-18	1.56914e-16	15.8043	over
336	BSG	8.72305	0.704678	2.70796e-18	1.57023e-16	15.804	none
337	RAB11A	8.71745	0.966168	2.84543e-18	1.64605e-16	15.7836	none
338	CSDE1	8.71514	0.607083	2.90411e-18	1.67603e-16	15.7757	none
339	COX6C	8.70404	0.764237	3.20281e-18	1.84407e-16	15.7342	none
340	HSBP1	8.70196	0.845416	3.2621e-18	1.8738e-16	15.7273	none
341	ITM2B	8.70138	0.428363	3.27876e-18	1.87895e-16	15.7261	none
342	NCAPD3	8.69641	2.11337	3.42557e-18	1.95849e-16	15.7081	over
343	PDE4B	8.68433	1.77871	3.80992e-18	2.17316e-16	15.6629	over
344	HIST1H2AC	8.67589	1.67821	4.10337e-18	2.33511e-16	15.6317	over
345	ENTPD6	8.66508	1.13215	4.51202e-18	2.5617e-16	15.5915	over
346	SOD1	8.65294	0.729935	5.01894e-18	2.83634e-16	15.5472	none
347	ACLY	8.63895	1.40702	5.67311e-18	3.19864e-16	15.495	over
348	COX5A	8.63109	0.94047	6.07697e-18	3.41847e-16	15.4662	none
349	TPI1	8.60947	0.570954	7.33976e-18	4.11936e-16	15.3852	none
350	OST4	8.59872	0.771692	8.06093e-18	4.50345e-16	15.3465	none
351	CAPZB	8.59005	0.753726	8.6931e-18	4.84556e-16	15.3147	none
352	RPN2	8.58728	0.652045	8.90554e-18	4.95269e-16	15.3052	none
353	MIF	8.57306	1.36309	1.00774e-17	5.59169e-16	15.2525	over
354	CERS4	8.56531	1.53068	1.07784e-17	5.96716e-16	15.2242	over
355	NDUFA3	8.55416	1.00907	1.18735e-17	6.55036e-16	15.1837	over
356	NDUFA2	8.55404	0.876628	1.18854e-17	6.55036e-16	15.1837	none
357	SERINC5	8.55086	1.27255	1.22174e-17	6.71821e-16	15.1727	over
358	PSMB4	8.55017	0.755606	1.22911e-17	6.74355e-16	15.1711	none
359	ALCAM	8.5393	1.21184	1.35037e-17	7.37582e-16	15.1322	over
360	YWHAQ	8.53884	0.886534	1.35579e-17	7.3889e-16	15.1314	none
361	SEC14L2	8.53479	1.81304	1.40409e-17	7.63511e-16	15.1172	over
362	LAMTOR4	8.52924	0.883702	1.47309e-17	7.99259e-16	15.0973	none
363	SNHG25	8.52601	0.606665	1.51488e-17	8.20115e-16	15.0861	none
364	SOCS3	8.52381	1.75063	1.5439e-17	8.3398e-16	15.0788	over
365	CHCHD2	8.52103	0.617327	1.58135e-17	8.52325e-16	15.0694	none
366	SPCS2	8.50762	0.89527	1.77534e-17	9.5478e-16	15.0201	none
367	CNDP2	8.49757	1.01877	1.93607e-17	1.03894e-15	14.9834	over
368	PERP	8.49098	0.737419	2.04907e-17	1.09717e-15	14.9597	none
369	ST13	8.48138	0.662836	2.22535e-17	1.18896e-15	14.9248	none
370	NDUFB1	8.48023	0.792333	2.24758e-17	1.19822e-15	14.9215	none
371	OR51E2	8.47526	3.36508	2.34566e-17	1.24779e-15	14.9039	over
372	ZNHIT1	8.47456	1.04945	2.35968e-17	1.25252e-15	14.9022	over
373	ATP5F1D	8.46491	0.817432	2.56355e-17	1.35779e-15	14.8672	none
374	SCAND1	8.46462	0.949214	2.56992e-17	1.35823e-15	14.867	none
375	SEC61G	8.45341	1.05307	2.82928e-17	1.49208e-15	14.8262	over
376	IFI6	8.45312	1.3254	2.83629e-17	1.49256e-15	14.8261	over
377	NME3	8.45202	0.982881	2.86311e-17	1.50344e-15	14.8229	none
378	SFN	8.43283	0.803464	3.37412e-17	1.76798e-15	14.7525	none
379	SLC25A3	8.42242	0.546898	3.68777e-17	1.9282e-15	14.7148	none
380	COMMD6	8.41254	0.724481	4.0123e-17	2.09341e-15	14.6791	none
381	NFIL3	8.40838	1.87927	4.15723e-17	2.16441e-15	14.6647	over
382	CMPK1	8.40208	0.800652	4.38652e-17	2.27894e-15	14.6423	none
383	ELOVL5	8.39086	0.977065	4.82587e-17	2.50189e-15	14.6017	none
384	MAGED2	8.38635	0.806503	5.01451e-17	2.59419e-15	14.586	none
385	CDKN1A	8.38531	1.56053	5.05906e-17	2.61172e-15	14.5831	over
386	TXN	8.38086	0.969888	5.25411e-17	2.70669e-15	14.5676	none
387	BLOC1S1	8.37607	1.01522	5.47266e-17	2.81336e-15	14.5508	over
388	CUTA	8.36549	0.681028	5.98669e-17	3.07116e-15	14.5127	none
389	NDUFA13	8.3626	0.674626	6.13524e-17	3.14078e-15	14.503	none
390	BCL3	8.35306	1.30955	6.65169e-17	3.39098e-15	14.4697	over
391	FAM174B	8.34728	1.57389	6.98532e-17	3.55366e-15	14.4493	over
392	HNRNPF	8.34335	0.940249	7.22156e-17	3.66622e-15	14.4358	none
393	HMGB1	8.33624	0.564407	7.66906e-17	3.88534e-15	14.4106	none
394	FURIN	8.3315	1.49169	7.98248e-17	4.03577e-15	14.3941	over
395	PSME1	8.32566	0.789124	8.38592e-17	4.231e-15	14.3736	none
396	SERINC2	8.29757	1.16429	1.06263e-16	5.35033e-15	14.2716	over
397	ZFP36L2	8.27381	0.54987	1.29742e-16	6.51908e-15	14.1858	none
398	GPT2	8.26919	1.91133	1.34874e-16	6.76306e-15	14.1699	over
399	GPX4	8.26237	0.655365	1.42811e-16	7.1464e-15	14.1459	none
400	SELENOP	8.24959	0.741998	1.58935e-16	7.93701e-15	14.1003	none
401	HLA-A	8.24826	0.477153	1.60712e-16	8.00944e-15	14.0964	none
402	COPS9	8.24797	0.921689	1.61102e-16	8.01251e-15	14.0962	none
403	TMED3	8.2474	1.18638	1.61882e-16	8.03502e-15	14.095	over
404	IDH1	8.24532	1.06629	1.64725e-16	8.15954e-15	14.0883	over
405	STARD10	8.23838	0.881421	1.74559e-16	8.6292e-15	14.064	none
406	SNRPD2	8.23699	0.779347	1.76594e-16	8.71221e-15	14.0599	none
407	ZBTB20	8.23653	1.05405	1.77278e-16	8.72834e-15	14.0591	over
408	HOMER2	8.22763	1.36146	1.90957e-16	9.38296e-15	14.0277	over
409	PPIB	8.22589	0.698375	1.9374e-16	9.50065e-15	14.0222	none
410	CD151	8.22439	0.477476	1.96185e-16	9.60129e-15	14.0177	none
411	NDUFS8	8.20884	0.914686	2.23331e-16	1.0908e-14	13.9623	none
412	SPINT1	8.20011	0.902967	2.40159e-16	1.17066e-14	13.9316	none
413	EGR2	8.19722	2.95096	2.46002e-16	1.19675e-14	13.922	over
414	UBB	8.1826	0.413199	2.77784e-16	1.34869e-14	13.8701	none
415	PPP1CA	8.1674	0.80228	3.15113e-16	1.52689e-14	13.8162	none
416	BCAP31	8.15318	0.733836	3.54482e-16	1.71427e-14	13.7659	none
417	VWA1	8.15225	0.887867	3.57205e-16	1.72402e-14	13.7635	none
418	SDC1	8.14867	1.15392	3.67949e-16	1.77239e-14	13.7514	over
419	KRT7	8.14399	1.1939	3.82468e-16	1.8387e-14	13.7355	over
420	ANKH	8.14266	0.879819	3.86693e-16	1.85537e-14	13.7316	none
421	LAMP2	8.13289	0.954064	4.19176e-16	2.00729e-14	13.6974	none
422	ATP5MD	8.13237	0.769518	4.2098e-16	2.01199e-14	13.6964	none
423	TOMM20	8.12896	0.794861	4.32993e-16	2.06537e-14	13.685	none
424	CANT1	8.12763	1.05885	4.37767e-16	2.08003e-14	13.6819	over
425	GLUL	8.12763	0.71214	4.37767e-16	2.08003e-14	13.6819	none
426	YBX3	8.12035	0.740448	4.64855e-16	2.20446e-14	13.6567	none
427	NDRG2	8.11879	1.45321	4.70871e-16	2.22867e-14	13.652	over
428	HBEGF	8.10162	3.79158	5.42328e-16	2.56193e-14	13.5914	over
429	IDH2	8.09676	0.962766	5.64409e-16	2.6611e-14	13.5749	none
430	FKBP2	8.09561	0.908624	5.69796e-16	2.68133e-14	13.5717	none
431	MIEN1	8.0948	1.64388	5.73596e-16	2.69403e-14	13.5696	over
432	SLC3A2	8.08214	1.08111	6.36406e-16	2.9833e-14	13.5253	over
433	FOXP1	8.07653	0.952531	6.66347e-16	3.11769e-14	13.5062	none
434	TIMM13	8.06231	1.0316	7.48645e-16	3.49606e-14	13.4564	over
435	GTF3C6	8.06104	1.27706	7.56475e-16	3.52589e-14	13.4527	over
436	ID2	8.05254	0.922931	8.10906e-16	3.77241e-14	13.4234	none
437	SRP14	8.03254	0.587509	9.54718e-16	4.43301e-14	13.3533	none
438	PTPA	8.02555	0.870932	1.01072e-15	4.68415e-14	13.3294	none
439	VDAC1	8.02035	1.19704	1.05446e-15	4.87763e-14	13.3118	over
440	NFKBIZ	8.0185	1.65501	1.07046e-15	4.94229e-14	13.3061	over
441	PPP2R1A	8.01387	0.677197	1.11151e-15	5.12214e-14	13.2905	none
442	SPINT2	8.01098	0.478384	1.13794e-15	5.23412e-14	13.2812	none
443	AURKAIP1	8.00636	1.12921	1.18154e-15	5.42444e-14	13.2656	over
444	NR4A3	7.99717	4.11951	1.27312e-15	5.83396e-14	13.234	over
445	CORO1B	7.99491	1.27548	1.29664e-15	5.9306e-14	13.2269	over
446	NSMCE1	7.98873	1.18614	1.36336e-15	6.22415e-14	13.2059	over
447	NBL1	7.98474	0.503509	1.40817e-15	6.41675e-14	13.1927	none
448	YWHAE	7.97422	0.743327	1.53345e-15	6.97461e-14	13.1565	none
449	VCP	7.97012	0.858061	1.58524e-15	7.1968e-14	13.1429	none
450	ANKRD37	7.95861	3.00127	1.73976e-15	7.8837e-14	13.1033	over
451	EIF4G1	7.95353	0.97627	1.81274e-15	8.19921e-14	13.0862	none
452	HNRNPA3	7.95202	0.594385	1.83487e-15	8.284e-14	13.0818	none
453	PRSS8	7.94567	1.25421	1.93149e-15	8.70415e-14	13.0603	over
454	CXCL2	7.92879	2.16818	2.21294e-15	9.95417e-14	13.002	over
455	NME4	7.92411	0.877624	2.29793e-15	1.03175e-13	12.9864	none
456	TTC3	7.92081	0.712847	2.35965e-15	1.05752e-13	12.9757	none
457	CYB561	7.92029	1.05567	2.36954e-15	1.06001e-13	12.9747	over
458	KIF22	7.91179	1.38339	2.53705e-15	1.13288e-13	12.9458	over
459	BAG1	7.90266	0.886813	2.7301e-15	1.21686e-13	12.9148	none
460	RRP7A	7.89445	1.39933	2.9159e-15	1.29731e-13	12.887	over
461	EPN1	7.89364	0.826402	2.93488e-15	1.30338e-13	12.8849	none
462	RGS2	7.89156	1.51007	2.98424e-15	1.3229e-13	12.8785	over
463	SEC61A1	7.89023	0.70052	3.0162e-15	1.33225e-13	12.8754	none
464	ENSA	7.87041	0.972044	3.53487e-15	1.55572e-13	12.8081	none
465	C12orf57	7.85838	0.793419	3.89118e-15	1.70947e-13	12.7671	none
466	SKP1	7.85457	0.479038	4.01146e-15	1.75915e-13	12.7547	none
467	NANS	7.84104	0.893554	4.46816e-15	1.95592e-13	12.7086	none
468	CAST	7.83162	0.869888	4.81615e-15	2.10448e-13	12.6769	none
469	RNF181	7.82983	1.14192	4.88529e-15	2.13089e-13	12.6714	over
470	GOLGB1	7.81018	0.754589	5.71075e-15	2.48651e-13	12.6044	none
471	SCARB2	7.80995	0.882787	5.72124e-15	2.48666e-13	12.6044	none
472	PKM	7.79145	0.606839	6.62449e-15	2.87413e-13	12.5415	none
473	NCOA4	7.7859	0.947838	6.92185e-15	2.99784e-13	12.5232	none
474	NDUFS6	7.77197	0.811496	7.72748e-15	3.33495e-13	12.4769	none
475	CENPX	7.77012	1.20751	7.84117e-15	3.37805e-13	12.4713	over
476	ENO1	7.7659	0.575072	8.10671e-15	3.48631e-13	12.4576	none
477	UQCC3	7.75723	1.36963	8.68043e-15	3.72649e-13	12.4287	over
478	RAB3B	7.75157	1.92847	9.07665e-15	3.88976e-13	12.4101	over
479	UBE2D3	7.74763	0.682079	9.36198e-15	4.00503e-13	12.3974	none
480	DYNLRB1	7.72891	0.97626	1.08474e-14	4.63239e-13	12.3342	none
481	VPS28	7.71498	0.707543	1.21005e-14	5.15187e-13	12.288	none
482	CD164	7.71492	0.765072	1.21059e-14	5.15187e-13	12.288	none
483	PHPT1	7.69949	0.754452	1.36615e-14	5.80378e-13	12.2363	none
484	AC254629.1	7.6948	1.961	1.41712e-14	6.00986e-13	12.2211	over
485	POLR2I	7.69307	1.20545	1.43647e-14	6.08137e-13	12.216	over
486	SPOCK1	7.68839	1.68823	1.49001e-14	6.29717e-13	12.2009	over
487	PGRMC1	7.68463	0.76173	1.5344e-14	6.47357e-13	12.1889	none
488	BNIP3	7.68035	1.41468	1.58651e-14	6.68192e-13	12.1751	over
489	UBA1	7.67295	0.925809	1.6808e-14	7.06686e-13	12.1508	none
490	SMIM14	7.67243	0.91397	1.68763e-14	7.08342e-13	12.1498	none
491	GSPT1	7.67145	1.2128	1.70061e-14	7.11351e-13	12.1479	over
492	C19orf53	7.67145	0.917165	1.70061e-14	7.11351e-13	12.1479	none
493	KIAA1324	7.67053	0.956891	1.71292e-14	7.15276e-13	12.1455	none
494	DUSP4	7.65816	3.13589	1.88621e-14	7.86296e-13	12.1044	over
495	PTGES3	7.65504	0.660541	1.93259e-14	8.04261e-13	12.0946	none
496	CTBP2	7.6422	1.01509	2.13536e-14	8.87136e-13	12.052	over
497	TSPAN8	7.6318	1.19802	2.31501e-14	9.60141e-13	12.0177	over
498	ATP5MPL	7.6133	0.663399	2.67181e-14	1.10625e-12	11.9561	none
499	HID1	7.60116	1.41608	2.93481e-14	1.21267e-12	11.9163	over
500	GLUD1	7.60099	0.991586	2.93875e-14	1.21267e-12	11.9163	none
501	SF3B5	7.59943	0.971222	2.9744e-14	1.22531e-12	11.9118	none
502	ZG16B	7.59284	1.03001	3.1297e-14	1.28712e-12	11.8904	over
503	JUP	7.5855	0.794114	3.31211e-14	1.35985e-12	11.8665	none
504	MAZ	7.58024	1.18857	3.4492e-14	1.41377e-12	11.8496	over
505	ATP5F1B	7.5777	0.464661	3.51748e-14	1.43694e-12	11.8426	none
506	NDUFA11	7.57307	0.628658	3.64503e-14	1.48656e-12	11.8278	none
507	NDUFB4	7.57284	0.834021	3.65153e-14	1.48674e-12	11.8278	none
508	PRDX4	7.56978	0.839108	3.73868e-14	1.51969e-12	11.8182	none
509	ARG2	7.56781	2.05654	3.79566e-14	1.54029e-12	11.8124	over
510	LMAN2	7.56163	0.796787	3.98061e-14	1.61268e-12	11.7925	none
511	DAZAP2	7.5333	0.528095	4.94727e-14	2.00099e-12	11.6988	none
512	NDUFA1	7.52874	0.800866	5.12337e-14	2.06879e-12	11.6843	none
513	BAIAP2	7.52637	1.24034	5.21718e-14	2.1032e-12	11.6771	over
514	HSPA5	7.52059	0.591482	5.45312e-14	2.1947e-12	11.6586	none
515	DPP7	7.5192	0.76526	5.51129e-14	2.21447e-12	11.6547	none
516	SIK1	7.50255	3.90428	6.25873e-14	2.50656e-12	11.6009	over
517	SELENOH	7.5007	1.10092	6.34769e-14	2.53804e-12	11.5955	over
518	SMS	7.47556	1.48276	7.6877e-14	3.06881e-12	11.513	over
519	BEX3	7.46989	0.796163	8.02599e-14	3.19863e-12	11.495	none
520	DNAJA1	7.46775	0.82106	8.15748e-14	3.24575e-12	11.4887	none
521	STAP2	7.46301	0.996818	8.45649e-14	3.35926e-12	11.4738	none
522	NEDD9	7.46267	1.35506	8.47878e-14	3.36266e-12	11.4733	over
523	UBE2M	7.45596	1.03922	8.92139e-14	3.53247e-12	11.4519	over
524	PRDX1	7.4481	0.574429	9.46928e-14	3.74335e-12	11.4267	none
525	MAP2K2	7.44348	0.876242	9.80688e-14	3.87056e-12	11.4122	none
526	EIF5A	7.44325	0.914342	9.82407e-14	3.8711e-12	11.4122	none
527	XRCC6	7.44186	0.759574	9.92782e-14	3.90569e-12	11.4083	none
528	NDUFV2	7.43989	0.898492	1.00766e-13	3.95787e-12	11.4025	none
529	C9orf16	7.41585	0.909482	1.20849e-13	4.73149e-12	11.325	none
530	FAM177A1	7.39278	1.1888	1.43785e-13	5.62049e-12	11.2502	over
531	TAX1BP1	7.38498	0.712441	1.52475e-13	5.94118e-12	11.2261	none
532	SCP2	7.38094	0.685742	1.57182e-13	6.11484e-12	11.2136	none
533	COPZ1	7.37874	0.959096	1.59796e-13	6.20669e-12	11.2071	none
534	PDIA6	7.3751	0.7019	1.64226e-13	6.36862e-12	11.196	none
535	PDCD4	7.36018	0.897667	1.83657e-13	7.09967e-12	11.1488	none
536	SERHL2	7.3592	3.25639	1.85014e-13	7.14084e-12	11.1463	over
537	S100A10	7.35776	0.743851	1.87027e-13	7.20718e-12	11.1422	none
538	PCA3	7.35585	3.12378	1.89718e-13	7.29936e-12	11.1367	over
539	SND1	7.35452	0.991388	1.91616e-13	7.3608e-12	11.1331	none
540	ATP5MC3	7.35261	0.738509	1.94371e-13	7.45495e-12	11.1276	none
541	NENF	7.35042	0.803263	1.97592e-13	7.56663e-12	11.1211	none
542	PPP1R15A	7.34753	1.69391	2.0191e-13	7.70787e-12	11.1131	over
543	MYC	7.33539	2.27354	2.21082e-13	8.42662e-12	11.0743	over
544	ATP5MC1	7.33261	1.03368	2.2571e-13	8.58961e-12	11.066	over
545	ARFGAP3	7.3318	0.873313	2.27077e-13	8.62823e-12	11.0641	none
546	SLC30A4	7.32729	1.75033	2.34846e-13	8.90958e-12	11.0501	over
547	HSPD1	7.32117	0.849048	2.45824e-13	9.31161e-12	11.031	none
548	CALM1	7.31874	0.634433	2.50311e-13	9.46695e-12	11.0238	none
549	SEC62	7.31828	0.686015	2.51175e-13	9.48496e-12	11.023	none
550	YBX1	7.31198	0.809294	2.63241e-13	9.92529e-12	11.0033	none
551	SLC2A3	7.30955	2.22138	2.68041e-13	1.00907e-11	10.9961	over
552	CCND1	7.28787	0.677286	3.14887e-13	1.18361e-11	10.9268	none
553	MLLT1	7.28487	1.20778	3.21988e-13	1.20711e-11	10.9183	over
554	CYCS	7.2655	1.29359	3.71652e-13	1.39057e-11	10.8568	over
555	RAMP1	7.24995	0.935889	4.16913e-13	1.55753e-11	10.8076	none
556	RHPN2	7.24654	1.8427	4.27541e-13	1.59238e-11	10.798	over
557	NUCKS1	7.2262	0.566966	4.96706e-13	1.84437e-11	10.7342	none
558	DDB1	7.22209	0.983533	5.11933e-13	1.89803e-11	10.7217	none
559	SF1	7.21845	0.6449	5.25828e-13	1.9466e-11	10.7107	none
560	KRT5	7.21701	1.05358	5.31444e-13	1.96441e-11	10.7068	over
561	ARHGDIA	7.20556	0.584208	5.7805e-13	2.13347e-11	10.6709	none
562	DSTN	7.20383	0.363773	5.85453e-13	2.15754e-11	10.666	none
563	GALNT7	7.19897	1.23057	6.06681e-13	2.2324e-11	10.6512	over
564	SREBF1	7.19469	1.4923	6.26006e-13	2.30005e-11	10.6383	over
565	COPE	7.19227	0.869474	6.37242e-13	2.33783e-11	10.6312	none
566	RARRES3	7.19053	0.794465	6.45388e-13	2.36417e-11	10.6263	none
567	SERTAD3	7.18337	2.00826	6.80159e-13	2.48782e-11	10.6042	over
568	ISG15	7.17643	1.62246	7.15556e-13	2.61338e-11	10.5828	over
569	NUMA1	7.15481	0.670629	8.37882e-13	3.05559e-11	10.5149	none
570	CSNK2B	7.15238	0.979693	8.5284e-13	3.1055e-11	10.5079	none
571	ARL6IP4	7.14949	0.700015	8.70988e-13	3.16688e-11	10.4994	none
572	PTOV1	7.14926	0.760758	8.72457e-13	3.16751e-11	10.4993	none
573	SLC1A5	7.1477	0.982833	8.8243e-13	3.19897e-11	10.495	none
574	TSPO	7.13319	0.567122	9.8067e-13	3.54985e-11	10.4498	none
575	TNFSF10	7.13279	0.756281	9.83558e-13	3.55505e-11	10.4492	none
576	ZNF593	7.13163	1.32379	9.91856e-13	3.57975e-11	10.4461	over
577	WEE1	7.1299	1.83195	1.00443e-12	3.6198e-11	10.4413	over
578	PSMB6	7.12637	1.07934	1.03049e-12	3.7028e-11	10.4315	over
579	ADIPOR1	7.12394	1.19643	1.04881e-12	3.76312e-11	10.4245	over
580	AGTRAP	7.11886	1.04098	1.08825e-12	3.8989e-11	10.4091	over
581	CLTC	7.11551	0.661697	1.11504e-12	3.9832e-11	10.3998	none
582	NUDT4	7.11464	0.745993	1.12207e-12	4.00248e-11	10.3977	none
583	MZT2A	7.11342	0.951581	1.13199e-12	4.03198e-11	10.3945	none
584	TUFM	7.10822	0.73004	1.17547e-12	4.18079e-11	10.3787	none
585	MINOS1	7.10603	0.848998	1.19432e-12	4.24166e-11	10.3725	none
586	RABAC1	7.10013	0.762289	1.2464e-12	4.4202e-11	10.3546	none
587	PSMB5	7.09585	1.10926	1.28557e-12	4.55251e-11	10.3417	over
588	SET	7.08811	0.6551	1.35959e-12	4.80768e-11	10.3181	none
589	STEAP4	7.08082	1.1849	1.433e-12	5.05996e-11	10.2959	over
590	HSPE1	7.06822	0.895921	1.56931e-12	5.53327e-11	10.257	none
591	SRSF7	7.06776	0.916636	1.57454e-12	5.54375e-11	10.2562	none
592	TFF1	7.06678	3.80164	1.58573e-12	5.57511e-11	10.2537	over
593	DNAJC3	7.06539	1.09303	1.60165e-12	5.62301e-11	10.25	over
594	ATP5PF	7.05689	0.669556	1.70266e-12	5.96907e-11	10.2241	none
595	REXO2	7.05527	1.19468	1.7226e-12	6.03033e-11	10.2197	over
596	MTCH1	7.05493	0.65031	1.7269e-12	6.03675e-11	10.2192	none
597	HIST2H2BE	7.05262	2.33256	1.75585e-12	6.12919e-11	10.2126	over
598	ARFIP2	7.04973	1.27233	1.79271e-12	6.24783e-11	10.2043	over
599	LDLR	7.04955	2.16532	1.79494e-12	6.24783e-11	10.2043	over
600	LGALS3	7.04822	0.541183	1.81217e-12	6.29884e-11	10.2007	none
601	ANO7	7.04562	1.5219	1.84635e-12	6.40854e-11	10.1932	over
602	COX7B	7.04377	0.733665	1.87104e-12	6.48503e-11	10.1881	none
603	FCGBP	7.04273	2.14657	1.88507e-12	6.52442e-11	10.1855	over
604	ATP5IF1	7.04013	0.820516	1.9206e-12	6.638e-11	10.178	none
605	SERTAD1	7.03267	1.5948	2.02612e-12	6.99284e-11	10.1553	over
606	PDIA4	7.02776	0.708559	2.09874e-12	7.23327e-11	10.1407	none
607	NDUFV3	7.01158	1.18025	2.35648e-12	8.11014e-11	10.091	over
608	GFPT1	7.01059	1.07216	2.37309e-12	8.15584e-11	10.0885	over
609	EPCAM	7.00695	0.884339	2.43566e-12	8.35913e-11	10.0778	none
610	SELENOK	7.00481	1.18935	2.47316e-12	8.47593e-11	10.0718	over
611	HNRNPC	6.99805	0.481668	2.59549e-12	8.87034e-11	10.0521	none
612	JTB	6.98649	0.649519	2.81849e-12	9.61903e-11	10.0169	none
613	SRP19	6.98198	1.52866	2.91046e-12	9.91908e-11	10.0035	over
614	RTN4	6.98077	0.570487	2.93572e-12	9.99125e-11	10.0004	none
615	MORF4L2	6.97984	0.685012	2.95511e-12	1.00433e-10	9.99812	none
616	SSU72	6.9736	0.752237	3.08932e-12	1.04703e-10	9.98004	none
617	EIF3L	6.9662	0.425792	3.25614e-12	1.10204e-10	9.9578	none
618	ANAPC11	6.96372	0.932365	3.31413e-12	1.12012e-10	9.95073	none
619	UQCRB	6.96002	0.490986	3.40234e-12	1.14835e-10	9.93993	none
620	LINC01297	6.95955	2.27886	3.41352e-12	1.15054e-10	9.9391	over
621	CDC42EP5	6.93759	1.08607	3.98849e-12	1.34173e-10	9.87233	over
622	ATP2C1	6.93747	0.808356	3.99175e-12	1.34173e-10	9.87233	none
623	RABL6	6.93065	0.919205	4.18904e-12	1.40419e-10	9.85257	none
624	SSR3	6.92597	0.697446	4.32997e-12	1.44944e-10	9.8388	none
625	EIF3K	6.91938	0.678754	4.53622e-12	1.51641e-10	9.81918	none
626	CD47	6.91187	0.756367	4.78318e-12	1.59678e-10	9.79675	none
627	YWHAG	6.90632	0.943205	4.97396e-12	1.65821e-10	9.78036	none
628	KIF5B	6.89008	0.709413	5.5763e-12	1.85649e-10	9.73131	none
629	NOP53	6.88823	0.428424	5.64927e-12	1.87823e-10	9.72625	none
630	CCT7	6.88377	0.887665	5.82871e-12	1.93526e-10	9.71326	none
631	LSM7	6.88013	0.860253	5.97967e-12	1.98269e-10	9.70274	none
632	ECHS1	6.87435	0.914464	6.2272e-12	2.06197e-10	9.68572	none
633	RBM8A	6.87325	0.903354	6.27535e-12	2.07511e-10	9.68296	none
634	SRP9	6.87008	0.756249	6.4168e-12	2.11616e-10	9.67445	none
635	TSTA3	6.86568	1.04589	6.61742e-12	2.17939e-10	9.66167	over
636	ARPC3	6.85956	0.71273	6.90753e-12	2.27187e-10	9.64362	none
637	FAM210B	6.85424	1.13518	7.1694e-12	2.35483e-10	9.62804	over
638	ATXN10	6.83724	0.8589	8.07315e-12	2.64812e-10	9.57706	none
639	LTBR	6.83378	1.03782	8.27086e-12	2.70934e-10	9.56714	over
640	HMGN2	6.82534	0.479858	8.77198e-12	2.86966e-10	9.54217	none
641	PPP1R1B	6.811	0.956678	9.6922e-12	3.16646e-10	9.49943	none
642	PHB2	6.79967	0.795742	1.04858e-11	3.41661e-10	9.4664	none
643	SLC26A2	6.78615	1.56996	1.15169e-11	3.7426e-10	9.42683	over
644	BLVRB	6.7858	0.959774	1.15446e-11	3.74663e-10	9.42636	none
645	GREB1	6.7762	2.4652	1.23375e-11	3.99336e-10	9.39866	over
646	ARF1	6.77216	0.475726	1.26876e-11	4.10126e-10	9.38708	none
647	ARFGEF3	6.76915	1.15567	1.2954e-11	4.18184e-10	9.37863	over
648	GRINA	6.74938	0.784811	1.48475e-11	4.7805e-10	9.32053	none
649	MDH2	6.74528	0.820256	1.52733e-11	4.91113e-10	9.30882	none
650	PSMB1	6.74048	0.696879	1.57862e-11	5.06941e-10	9.29504	none
651	AP2M1	6.73829	0.585741	1.60267e-11	5.13988e-10	9.28905	none
652	AP2S1	6.7362	0.735877	1.62578e-11	5.20717e-10	9.2834	none
653	PHLDA2	6.71944	1.99937	1.82422e-11	5.83513e-10	9.23395	over
654	C19orf70	6.71713	0.912801	1.85339e-11	5.9207e-10	9.22763	none
655	SUN2	6.71655	0.758233	1.86076e-11	5.93647e-10	9.22647	none
656	PGK1	6.7154	0.588863	1.87557e-11	5.97594e-10	9.22359	none
657	CAPN1	6.70453	0.901986	2.02058e-11	6.42959e-10	9.19182	none
658	ALOX15B	6.68973	2.47347	2.23581e-11	7.10524e-10	9.14842	over
659	CDC37	6.67644	0.702134	2.44822e-11	7.77017e-10	9.10957	none
660	SNHG9	6.67355	1.11595	2.49695e-11	7.91455e-10	9.10157	over
661	WDR6	6.66661	0.708796	2.6178e-11	8.27616e-10	9.08217	none
662	EIF1AX	6.65829	0.806202	2.77039e-11	8.736e-10	9.05869	none
663	DNAJB1	6.65482	0.859488	2.8365e-11	8.9215e-10	9.04956	none
664	ZBTB10	6.64869	1.50974	2.95711e-11	9.28889e-10	9.03204	over
665	KDELR1	6.64372	0.677603	3.05863e-11	9.59548e-10	9.01793	none
666	ECI1	6.6317	1.15641	3.31849e-11	1.03841e-09	8.98363	over
667	PRDX5	6.62129	0.540589	3.56071e-11	1.11278e-09	8.95359	none
668	ERBB2	6.61759	0.734537	3.65094e-11	1.13952e-09	8.94328	none
669	MCCC2	6.61372	1.22525	3.74779e-11	1.16826e-09	8.93246	over
670	CDK19	6.60846	1.66263	3.88337e-11	1.20839e-09	8.91779	over
671	PSMB3	6.60835	0.605934	3.8864e-11	1.20839e-09	8.91779	none
672	IRF6	6.60557	1.14335	3.9599e-11	1.22968e-09	8.91021	over
673	C1orf116	6.59806	1.16653	4.16584e-11	1.29036e-09	8.88929	over
674	TMSB10	6.58742	0.256137	4.47534e-11	1.38447e-09	8.85872	none
675	KIF5C	6.58164	1.97338	4.65287e-11	1.43757e-09	8.84237	over
676	FAAH	6.57667	1.14567	4.81104e-11	1.48457e-09	8.8284	over
677	ETFB	6.56939	1.0014	5.05232e-11	1.55706e-09	8.8077	over
678	RANBP2	6.56499	0.938914	5.20353e-11	1.60164e-09	8.79543	none
679	DDX17	6.55973	0.449152	5.39043e-11	1.65708e-09	8.78066	none
680	SIVA1	6.55337	0.988337	5.62512e-11	1.72706e-09	8.76269	none
681	FOSL2	6.55239	1.0581	5.66227e-11	1.73629e-09	8.76038	over
682	NFIC	6.54892	0.690945	5.79532e-11	1.77486e-09	8.75084	none
683	EIF3A	6.54846	0.713736	5.81329e-11	1.77814e-09	8.75003	none
684	HSPB1	6.54574	0.347197	5.91997e-11	1.80851e-09	8.74268	none
685	SELENOT	6.54488	1.0882	5.95441e-11	1.81676e-09	8.7407	over
686	COA3	6.5421	0.985324	6.06597e-11	1.8485e-09	8.73318	none
687	SMDT1	6.53898	0.886992	6.19391e-11	1.88514e-09	8.72466	none
688	NDUFB10	6.53783	0.737149	6.24196e-11	1.8974e-09	8.72184	none
689	KRT10	6.53089	0.928007	6.53803e-11	1.98493e-09	8.70225	none
690	NHP2	6.52962	1.06952	6.59378e-11	1.99938e-09	8.69911	over
691	SUMO1	6.528	1.10541	6.6654e-11	2.01859e-09	8.69495	over
692	TACC2	6.52731	1.55571	6.69633e-11	2.02545e-09	8.69348	over
693	NUCB1	6.52627	0.534899	6.74299e-11	2.03705e-09	8.691	none
694	SDC4	6.51401	0.724539	7.31701e-11	2.20774e-09	8.65605	none
695	TRAF4	6.50627	1.00383	7.70421e-11	2.3217e-09	8.63419	over
696	SSR1	6.49158	0.658729	8.49388e-11	2.55338e-09	8.59288	none
697	CALM3	6.48858	0.69472	8.66504e-11	2.60164e-09	8.58475	none
698	UBE2B	6.48355	0.875584	8.95898e-11	2.6866e-09	8.5708	none
699	ATP5PD	6.48297	0.924078	8.99338e-11	2.69361e-09	8.56967	none
700	SLC25A39	6.46459	1.12144	1.01574e-10	3.03853e-09	8.51734	over
701	HSD17B4	6.46199	0.984129	1.03336e-10	3.08746e-09	8.5104	none
702	SEM1	6.46118	0.675704	1.0389e-10	3.10023e-09	8.50861	none
703	ATP5F1E	6.46014	0.309689	1.04607e-10	3.11782e-09	8.50615	none
704	HMG20B	6.45898	0.992414	1.05409e-10	3.13791e-09	8.50336	none
705	COX14	6.45765	0.972745	1.06339e-10	3.16174e-09	8.50007	none
706	SLC25A4	6.4495	1.18881	1.12217e-10	3.33247e-09	8.47723	over
707	CERS2	6.44927	1.08955	1.12389e-10	3.33352e-09	8.4771	over
708	TMEM87A	6.44234	0.91894	1.17649e-10	3.48531e-09	8.45776	none
709	DSP	6.43008	0.660207	1.27536e-10	3.76907e-09	8.42377	none
710	UXT	6.42465	0.90005	1.32175e-10	3.90147e-09	8.40877	none
711	C6orf62	6.4206	0.747478	1.35737e-10	3.99696e-09	8.39827	none
712	MANF	6.4206	0.907799	1.35737e-10	3.99696e-09	8.39827	none
713	HNRNPAB	6.41476	0.828696	1.41041e-10	4.14817e-09	8.38214	none
714	ACACA	6.41286	1.43822	1.42818e-10	4.19036e-09	8.37775	over
715	FLNB	6.4117	0.698188	1.43906e-10	4.21721e-09	8.37498	none
716	AKAP9	6.41147	0.727145	1.44124e-10	4.21856e-09	8.37484	none
717	TMEM134	6.41066	1.44567	1.44891e-10	4.23595e-09	8.37305	over
718	JPT2	6.40621	1.28133	1.49182e-10	4.3562e-09	8.36089	over
719	AKR1A1	6.39991	0.924993	1.5547e-10	4.53439e-09	8.34348	none
720	RRBP1	6.38812	0.639797	1.67941e-10	4.89201e-09	8.31051	none
721	TGIF1	6.38794	1.09507	1.68132e-10	4.89201e-09	8.31051	over
722	TCF25	6.38471	0.737759	1.71727e-10	4.99068e-09	8.30184	none
723	HEXB	6.38228	0.988178	1.74472e-10	5.06445e-09	8.29547	none
724	SAR1B	6.38026	1.00482	1.76793e-10	5.12573e-09	8.29024	over
725	ARRDC3	6.36396	0.701307	1.96623e-10	5.69363e-09	8.24461	none
726	RAB1B	6.36378	0.731729	1.96846e-10	5.69363e-09	8.24461	none
727	PRKCSH	6.35315	0.670488	2.10955e-10	6.09453e-09	8.21506	none
728	MMAB	6.35182	1.54072	2.12787e-10	6.1402e-09	8.21182	over
729	CRISPLD2	6.34939	0.737391	2.16172e-10	6.23053e-09	8.20547	none
730	ADH5	6.34534	0.810993	2.21931e-10	6.38899e-09	8.19457	none
731	PRELID1	6.33471	0.978873	2.37792e-10	6.83758e-09	8.1651	none
732	TMEM87B	6.33401	1.12135	2.38865e-10	6.86035e-09	8.16365	over
733	TMEM258	6.33309	0.70162	2.40301e-10	6.89352e-09	8.16156	none
734	GPS1	6.32904	1.11094	2.46687e-10	7.06842e-09	8.15068	over
735	CDC42	6.3265	0.480644	2.50786e-10	7.17745e-09	8.14403	none
736	B4GALT1	6.32615	1.00051	2.5135e-10	7.18519e-09	8.14356	over
737	FKBP5	6.32557	1.41603	2.52292e-10	7.20373e-09	8.14244	over
738	GRK2	6.31979	0.885362	2.61912e-10	7.46099e-09	8.1272	none
739	SELENOS	6.3065	1.04436	2.85417e-10	8.1147e-09	8.09073	over
740	NPM1	6.30644	0.481413	2.85523e-10	8.1147e-09	8.09073	none
741	CD81	6.29621	0.304271	3.0501e-10	8.65846e-09	8.06256	none
742	IVNS1ABP	6.29159	0.967505	3.14238e-10	8.89977e-09	8.05062	none
743	TMEM179B	6.2902	1.17898	3.17059e-10	8.96929e-09	8.04724	over
744	HNRNPH1	6.28899	0.443025	3.19548e-10	9.02892e-09	8.04436	none
745	NDUFC1	6.28881	0.769446	3.19905e-10	9.02892e-09	8.04436	none
746	NONO	6.28078	0.666036	3.36884e-10	9.49719e-09	8.0224	none
747	PRKAR1A	6.2802	0.667892	3.38139e-10	9.5216e-09	8.02129	none
748	FARP1	6.27598	0.838398	3.4744e-10	9.77224e-09	8.01001	none
749	GLMP	6.275	0.85818	3.49641e-10	9.82286e-09	8.00776	none
750	ATP5PB	6.27338	0.782454	3.53296e-10	9.90282e-09	8.00424	none
751	FIS1	6.25956	0.684011	3.86056e-10	1.08087e-08	7.96623	none
752	LMAN1	6.2591	0.680372	3.87202e-10	1.08284e-08	7.96544	none
753	BTF3	6.25072	0.427785	4.08565e-10	1.14128e-08	7.94261	none
754	AKIRIN1	6.24511	1.30364	4.23494e-10	1.18163e-08	7.92752	over
755	ACADVL	6.24153	0.581996	4.33313e-10	1.20765e-08	7.91806	none
756	REEP5	6.2413	0.56918	4.33954e-10	1.20806e-08	7.91791	none
757	MUC3A	6.23141	1.14511	4.62244e-10	1.28244e-08	7.89196	over
758	NUCB2	6.22667	1.15963	4.76441e-10	1.31932e-08	7.87965	over
759	NDUFB2	6.22662	0.625002	4.76617e-10	1.31932e-08	7.87965	none
760	SERBP1	6.22407	0.469092	4.84412e-10	1.33837e-08	7.87343	none
761	NAPRT	6.22402	1.02488	4.8459e-10	1.33837e-08	7.87343	over
762	SLC12A2	6.21824	0.856457	5.02779e-10	1.38703e-08	7.85791	none
763	AHCY	6.21662	0.998535	5.0799e-10	1.39983e-08	7.85392	none
764	GADD45GIP1	6.2102	0.786835	5.29171e-10	1.45656e-08	7.83667	none
765	PPP1R7	6.20639	0.873196	5.42172e-10	1.49009e-08	7.82679	none
766	RCN1	6.20627	0.555425	5.4257e-10	1.49009e-08	7.82679	none
767	ATP5F1A	6.20575	0.458998	5.44368e-10	1.49335e-08	7.82584	none
768	FTL	6.20176	0.287708	5.58348e-10	1.52999e-08	7.81531	none
769	CD63	6.20037	0.260344	5.63292e-10	1.54181e-08	7.81197	none
770	ERP29	6.19633	0.574522	5.77957e-10	1.58018e-08	7.80129	none
771	NDUFA6	6.19292	0.901427	5.90607e-10	1.61296e-08	7.79238	none
772	NDUFB8	6.19061	0.759374	5.99337e-10	1.63498e-08	7.78649	none
773	DYNLL2	6.18985	0.496087	6.02201e-10	1.64096e-08	7.7849	none
774	VAMP8	6.18176	0.624878	6.33903e-10	1.72543e-08	7.7631	none
775	CIRBP	6.17355	0.343115	6.6772e-10	1.81477e-08	7.74118	none
776	MT1X	6.17344	0.894097	6.68208e-10	1.81477e-08	7.74118	none
777	C11orf58	6.1717	0.661187	6.7558e-10	1.83275e-08	7.7369	none
778	SNHG19	6.16945	0.964614	6.85282e-10	1.85702e-08	7.73118	none
779	ZFHX3	6.16222	1.05698	7.17302e-10	1.94164e-08	7.71183	over
780	SNRPN	6.15956	0.94585	7.2945e-10	1.97233e-08	7.70502	none
781	LRRC59	6.15691	1.00801	7.41797e-10	2.00351e-08	7.69821	over
782	GHITM	6.15483	0.674458	7.51603e-10	2.02775e-08	7.69298	none
783	FAM213A	6.1539	0.788281	7.56001e-10	2.03737e-08	7.69093	none
784	SUMO2	6.15228	0.446161	7.63759e-10	2.05602e-08	7.68697	none
785	LAMTOR2	6.15032	1.01459	7.73284e-10	2.07937e-08	7.68207	over
786	MARCKS	6.14685	0.506639	7.90375e-10	2.12067e-08	7.67353	none
787	RAD23B	6.125	0.911844	9.06841e-10	2.43049e-08	7.61431	none
788	FAM50A	6.12315	0.789793	9.17435e-10	2.4562e-08	7.60974	none
789	DUS1L	6.12107	1.00793	9.29499e-10	2.48577e-08	7.60454	over
790	PUF60	6.10945	0.821036	9.99749e-10	2.67073e-08	7.57337	none
791	UFC1	6.10743	0.730869	1.0125e-09	2.70184e-08	7.56834	none
792	SGK1	6.105	1.32593	1.02801e-09	2.74024e-08	7.56221	over
793	GMPR	6.10246	1.4621	1.04451e-09	2.78119e-08	7.55577	over
794	GNL3	6.09494	1.12976	1.09477e-09	2.91186e-08	7.53583	over
795	OCIAD1	6.08957	0.804669	1.13217e-09	3.00806e-08	7.52171	none
796	CHCHD1	6.08893	1.02513	1.13668e-09	3.01675e-08	7.52046	over
797	STAT1	6.08783	0.867523	1.1445e-09	3.03422e-08	7.51795	none
798	ANGPTL4	6.07627	3.25799	1.23009e-09	3.25761e-08	7.4871	over
799	DAP	6.06685	0.865717	1.30443e-09	3.45076e-08	7.46209	none
800	RHOU	6.05338	1.42777	1.41836e-09	3.74809e-08	7.42619	over
801	MTDH	6.04974	0.749975	1.4508e-09	3.82966e-08	7.41684	none
802	CTNND1	6.04841	0.669068	1.46282e-09	3.85723e-08	7.41372	none
803	GPRC5A	6.03824	1.2532	1.55807e-09	4.09956e-08	7.38726	over
804	NDUFA5	6.03673	0.876373	1.57264e-09	4.13346e-08	7.38369	none
805	MAP7D1	6.02945	1.08439	1.64517e-09	4.31946e-08	7.36457	over
806	NUDC	6.01893	0.810927	1.75572e-09	4.60477e-08	7.33679	none
807	RELA	6.01818	0.909576	1.76389e-09	4.62124e-08	7.33524	none
808	HNRNPR	6.01772	0.775306	1.76894e-09	4.6295e-08	7.33447	none
809	VAPA	6.00928	0.645027	1.86351e-09	4.8718e-08	7.31231	none
810	SLC9A3R2	6.00824	1.13611	1.87551e-09	4.89793e-08	7.30999	over
811	CTNNB1	6.00084	0.365142	1.963e-09	5.11916e-08	7.2908	none
812	PPP2CA	6.00072	0.929297	1.9644e-09	5.11916e-08	7.2908	none
813	SFT2D1	5.9983	1.24079	1.99399e-09	5.19074e-08	7.28477	over
814	RAB2A	5.99737	0.673934	2.00538e-09	5.21483e-08	7.28276	none
815	ERRFI1	5.99095	1.86997	2.08613e-09	5.41905e-08	7.26608	over
816	TIMM8B	5.98616	1.00664	2.14857e-09	5.57534e-08	7.25373	over
817	COPG1	5.98546	1.01145	2.15774e-09	5.59322e-08	7.25234	over
818	RNF11	5.98043	0.773702	2.22543e-09	5.75647e-08	7.23984	none
819	COX17	5.97957	0.921003	2.2373e-09	5.78108e-08	7.23799	none
820	CSNK1D	5.97899	0.807518	2.24526e-09	5.79551e-08	7.23691	none
821	ATP6V0E1	5.97529	0.526942	2.29681e-09	5.92233e-08	7.22751	none
822	RBM3	5.97246	0.659791	2.33705e-09	6.01976e-08	7.22042	none
823	HADHB	5.965	0.840595	2.44632e-09	6.29457e-08	7.20103	none
824	NDUFB9	5.96176	0.651383	2.49529e-09	6.4071e-08	7.19334	none
825	GANAB	5.95402	0.744814	2.61636e-09	6.71095e-08	7.17322	none
826	CRYBG1	5.95286	1.17224	2.63492e-09	6.75146e-08	7.1706	over
827	CTBP1	5.95269	0.870933	2.63771e-09	6.75155e-08	7.1706	none
828	IFI35	5.95061	1.00193	2.67147e-09	6.83082e-08	7.16553	over
829	RAB3D	5.94928	1.27947	2.69326e-09	6.87934e-08	7.16245	over
830	MARCKSL1	5.94685	0.718727	2.73349e-09	6.97482e-08	7.15647	none
831	RAB1A	5.94119	0.4995	2.82966e-09	7.21268e-08	7.1419	none
832	FBXO32	5.93807	0.957441	2.88405e-09	7.34367e-08	7.13409	none
833	SURF4	5.92801	0.596549	3.06632e-09	7.79157e-08	7.10837	none
834	MON1B	5.92604	1.20446	3.10322e-09	7.87716e-08	7.10363	over
835	AP001816.1	5.92477	2.00884	3.12733e-09	7.93014e-08	7.10072	over
836	RNASEH2C	5.92148	0.924304	3.19065e-09	8.08231e-08	7.09246	none
837	ATG101	5.91795	1.17302	3.25979e-09	8.24891e-08	7.0836	over
838	NAXE	5.91749	0.892636	3.26896e-09	8.26359e-08	7.08283	none
839	UQCRC1	5.91402	0.63346	3.33858e-09	8.42218e-08	7.07458	none
840	TUBA1B	5.91402	0.475124	3.33858e-09	8.42218e-08	7.07458	none
841	PSMC3	5.90489	0.796765	3.52889e-09	8.8931e-08	7.05095	none
842	PFKL	5.89703	0.634739	3.70113e-09	9.31754e-08	7.0307	none
843	SMIM22	5.89419	1.08349	3.76516e-09	9.46902e-08	7.0237	over
844	SEL1L	5.89032	0.806155	3.85447e-09	9.68367e-08	7.01396	none
845	KTN1	5.88916	0.576383	3.88153e-09	9.74165e-08	7.01137	none
846	TMC5	5.88708	1.17062	3.9307e-09	9.85494e-08	7.00635	over
847	MYL12A	5.88547	0.566519	3.96936e-09	9.94169e-08	7.00254	none
848	SLIRP	5.88269	0.906793	4.0365e-09	1.00995e-07	6.9957	none
849	CHMP2A	5.87471	0.741264	4.23575e-09	1.05872e-07	6.97522	none
850	PSMB7	5.86755	0.691465	4.42292e-09	1.10438e-07	6.95688	none
851	CAMKK2	5.86523	1.35085	4.48499e-09	1.11798e-07	6.95156	over
852	COPRS	5.86518	0.970252	4.48656e-09	1.11798e-07	6.95156	none
853	TAF10	5.86454	0.647784	4.50378e-09	1.12113e-07	6.95034	none
854	MYO6	5.86408	0.911374	4.51635e-09	1.12312e-07	6.94957	none
855	FAM162A	5.86188	0.947193	4.57651e-09	1.13693e-07	6.94427	none
856	ILF2	5.85968	0.876001	4.63746e-09	1.1509e-07	6.93896	none
857	ARHGAP6	5.8524	1.12711	4.84524e-09	1.20125e-07	6.92037	over
858	TMEM54	5.8498	1.05863	4.92162e-09	1.21895e-07	6.91401	over
859	SRSF9	5.8494	0.725436	4.93361e-09	1.22068e-07	6.9134	none
860	UQCRFS1	5.84697	0.848528	5.00612e-09	1.23737e-07	6.9075	none
861	ATOX1	5.84211	0.776735	5.15428e-09	1.27271e-07	6.89527	none
862	CLSTN1	5.83668	0.486859	5.32514e-09	1.31357e-07	6.88155	none
863	SFPQ	5.83489	0.504515	5.38268e-09	1.32643e-07	6.87732	none
864	STXBP2	5.8198	1.01704	5.89176e-09	1.45042e-07	6.83851	over
865	BRD2	5.81963	0.857481	5.89788e-09	1.45046e-07	6.83849	none
866	KPNB1	5.81732	0.742887	5.98001e-09	1.46919e-07	6.83292	none
867	NDFIP1	5.81246	0.591732	6.15613e-09	1.51094e-07	6.82075	none
868	DNPH1	5.81136	1.25899	6.19666e-09	1.51936e-07	6.81834	over
869	ECE1	5.79876	0.838426	6.68066e-09	1.63639e-07	6.78611	none
870	CREB3L1	5.79552	0.585241	6.81081e-09	1.66661e-07	6.77817	none
871	VPS4A	5.78789	1.12438	7.12743e-09	1.74234e-07	6.75887	over
872	MLEC	5.78743	0.555034	7.14707e-09	1.7454e-07	6.75811	none
873	SH3GLB2	5.78258	0.77775	7.35652e-09	1.79476e-07	6.74599	none
874	OS9	5.7809	0.494214	7.4302e-09	1.81093e-07	6.7421	none
875	WBP2	5.7768	0.83127	7.61365e-09	1.85195e-07	6.73237	none
876	ATP6AP1	5.77471	0.661152	7.70834e-09	1.87312e-07	6.72743	none
877	PPA1	5.76275	0.652802	8.27543e-09	2.00893e-07	6.69704	none
878	PGM3	5.75454	1.29418	8.6877e-09	2.10483e-07	6.67678	over
879	RAB7A	5.75206	0.647819	8.81643e-09	2.1318e-07	6.67125	none
880	RBX1	5.74668	0.735679	9.10123e-09	2.19849e-07	6.65788	none
881	SPCS3	5.74154	0.808585	9.38213e-09	2.26188e-07	6.64553	none
882	SYTL1	5.74079	0.801445	9.42387e-09	2.2697e-07	6.64403	none
883	SOAT1	5.73784	1.17177	9.58933e-09	2.30728e-07	6.6369	over
884	GOLGA4	5.73541	0.635773	9.72771e-09	2.33599e-07	6.63153	none
885	DPM3	5.73466	0.899248	9.77093e-09	2.34407e-07	6.63003	none
886	LSM3	5.73321	0.920299	9.85458e-09	2.36182e-07	6.62675	none
887	TMEM230	5.73159	0.844154	9.94909e-09	2.38214e-07	6.62303	none
888	DEGS1	5.72998	0.998894	1.00445e-08	2.40192e-07	6.61944	none
889	TXNRD2	5.72986	1.17192	1.00513e-08	2.40192e-07	6.61944	over
890	TAGLN	5.72281	0.476941	1.04777e-08	2.50137e-07	6.60182	none
891	LSR	5.72177	1.04332	1.05421e-08	2.51429e-07	6.59959	over
892	RALY	5.71628	0.736525	1.08883e-08	2.59433e-07	6.58597	none
893	PPIG	5.71275	0.800766	1.11164e-08	2.6461e-07	6.57739	none
894	PODXL2	5.71217	1.97923	1.11543e-08	2.65253e-07	6.57634	over
895	TMED9	5.71079	0.608692	1.12456e-08	2.67165e-07	6.57322	none
896	CPNE4	5.71009	1.91822	1.12915e-08	2.67996e-07	6.57187	over
897	MAOA	5.6998	1.0141	1.19946e-08	2.84407e-07	6.54606	over
898	NFE2L2	5.69911	0.726606	1.20435e-08	2.8529e-07	6.54471	none
899	ELOVL1	5.69813	1.02465	1.21131e-08	2.86661e-07	6.54263	over
900	WDR83OS	5.69714	0.571469	1.21831e-08	2.88039e-07	6.54055	none
901	FKBP3	5.69437	1.05487	1.23829e-08	2.92479e-07	6.5339	over
902	TRPV6	5.68894	1.07518	1.27833e-08	3.01647e-07	6.5205	over
903	BAIAP2L1	5.68339	1.09564	1.32053e-08	3.11304e-07	6.50682	over
904	NDUFAF3	5.67691	0.993136	1.37147e-08	3.23002e-07	6.49079	none
905	COPA	5.67576	0.77841	1.38077e-08	3.24878e-07	6.48828	none
906	PIM1	5.67321	1.9717	1.40143e-08	3.29108e-07	6.48266	over
907	TMEM30B	5.67321	1.07926	1.40143e-08	3.29108e-07	6.48266	over
908	TAF7	5.67252	0.721023	1.40712e-08	3.30127e-07	6.48132	none
909	TCEA3	5.66061	1.1026	1.50833e-08	3.53534e-07	6.45157	over
910	BTBD2	5.65599	1.06833	1.54952e-08	3.62839e-07	6.44029	over
911	SNRNP70	5.65321	0.558856	1.57475e-08	3.68395e-07	6.43369	none
912	PET100	5.64778	0.668545	1.62532e-08	3.79863e-07	6.42037	none
913	SYNM	5.64755	1.11946	1.62751e-08	3.80011e-07	6.4202	over
914	EIF3B	5.64651	0.803847	1.63739e-08	3.81953e-07	6.41799	none
915	SRSF11	5.64628	0.525485	1.63959e-08	3.82102e-07	6.41782	none
916	DDX24	5.63761	0.732617	1.72429e-08	4.0146e-07	6.39636	none
917	NDUFAF8	5.63472	0.957121	1.75346e-08	4.07862e-07	6.38949	none
918	EIF6	5.63449	0.72631	1.75581e-08	4.08022e-07	6.38932	none
919	VPS51	5.63298	0.657074	1.77119e-08	4.11205e-07	6.38594	none
920	UBALD2	5.62952	1.12832	1.80717e-08	4.19161e-07	6.37762	over
921	RHOA	5.62165	0.408982	1.89138e-08	4.38156e-07	6.35837	none
922	CLTA	5.62154	0.551209	1.89265e-08	4.38156e-07	6.35837	none
923	GCC2	5.62119	0.815301	1.89645e-08	4.38621e-07	6.35791	none
924	YIPF3	5.61368	0.706643	1.98072e-08	4.57679e-07	6.33944	none
925	YWHAB	5.61177	0.430151	2.00268e-08	4.62317e-07	6.33506	none
926	CSRP1	5.60894	0.366125	2.03573e-08	4.69503e-07	6.32836	none
927	HSPA1B	5.60235	1.12716	2.11468e-08	4.87119e-07	6.31237	over
928	ARCN1	5.60223	0.901302	2.11609e-08	4.87119e-07	6.31237	none
929	CASC4	5.59888	0.811567	2.15742e-08	4.96165e-07	6.30437	none
930	CD276	5.59587	1.2393	2.19513e-08	5.04365e-07	6.29725	over
931	AGR2	5.58541	0.611413	2.33147e-08	5.35189e-07	6.27149	none
932	UBE2N	5.57506	1.10289	2.47438e-08	5.6746e-07	6.24606	over
933	KIF13B	5.57489	1.29969	2.47684e-08	5.67494e-07	6.24604	over
934	SYAP1	5.57345	0.929244	2.49749e-08	5.71688e-07	6.24284	none
935	POLR2E	5.5679	0.918007	2.57832e-08	5.89639e-07	6.22941	none
936	TMEM178A	5.56454	1.75783	2.62838e-08	6.00526e-07	6.22147	over
937	CYTH1	5.56426	0.924229	2.63274e-08	6.00961e-07	6.22115	none
938	PDCD6	5.56339	0.876458	2.64586e-08	6.03393e-07	6.2194	none
939	TRMT112	5.55657	0.728567	2.75131e-08	6.26857e-07	6.20283	none
940	TMEM219	5.55611	0.611914	2.7586e-08	6.27934e-07	6.20209	none
941	EPHX2	5.55553	1.04028	2.76775e-08	6.29431e-07	6.20105	over
942	PPP4C	5.55402	0.908591	2.79166e-08	6.3428e-07	6.19772	none
943	FKBP8	5.54027	0.746888	3.0201e-08	6.85545e-07	6.16396	none
944	ARF4	5.52894	0.61903	3.22175e-08	7.29964e-07	6.1367	none
945	CENPN	5.52848	2.56834	3.23025e-08	7.31213e-07	6.13596	over
946	NECAB3	5.52709	1.23723	3.25588e-08	7.36335e-07	6.13292	over
947	ZNF703	5.52501	1.36941	3.29471e-08	7.44428e-07	6.12818	over
948	FDFT1	5.52258	0.896324	3.34058e-08	7.54095e-07	6.12257	none
949	TRIP12	5.52119	0.889087	3.36706e-08	7.59373e-07	6.11954	none
950	GTF3C1	5.5079	1.00567	3.63143e-08	8.18243e-07	6.08712	over
951	DST	5.50709	0.603344	3.64816e-08	8.21255e-07	6.08552	none
952	ANP32A	5.50004	0.753338	3.79712e-08	8.54002e-07	6.06854	none
953	ASRGL1	5.49842	1.84273	3.83212e-08	8.60294e-07	6.06535	over
954	CST3	5.49541	0.269003	3.89797e-08	8.74275e-07	6.05835	none
955	PLAT	5.48189	1.46085	4.20813e-08	9.42113e-07	6.0259	over
956	TSC22D3	5.47934	0.761437	4.26906e-08	9.54881e-07	6.02005	none
957	SIL1	5.47755	0.900536	4.31251e-08	9.63718e-07	6.01605	none
958	RBM39	5.47703	0.464507	4.3252e-08	9.65672e-07	6.01517	none
959	SETD7	5.4768	1.15289	4.33085e-08	9.66053e-07	6.015	over
960	CDK5RAP3	5.47588	0.731808	4.35354e-08	9.70228e-07	6.01313	none
961	LAMTOR1	5.47275	0.600498	4.43095e-08	9.86581e-07	6.00587	none
962	COPB2	5.47067	0.78773	4.48329e-08	9.95518e-07	6.00195	none
963	PTTG1IP	5.47067	0.609482	4.48329e-08	9.95518e-07	6.00195	none
964	TFCP2L1	5.47067	2.53923	4.48329e-08	9.95518e-07	6.00195	over
965	HES4	5.46559	0.942937	4.61378e-08	1.02357e-06	5.98988	none
966	TMEFF2	5.46073	1.47058	4.74177e-08	1.05101e-06	5.97839	over
967	C1orf21	5.45934	0.970552	4.77897e-08	1.05829e-06	5.97539	none
968	PGLS	5.45888	0.718278	4.79143e-08	1.06009e-06	5.97466	none
969	ZFAS1	5.45507	0.519122	4.89545e-08	1.08213e-06	5.96572	none
970	MCFD2	5.44669	0.884676	5.13172e-08	1.13333e-06	5.94564	none
971	STOML2	5.44524	0.977473	5.17355e-08	1.14154e-06	5.94251	none
972	UBXN6	5.44102	0.691894	5.29762e-08	1.16786e-06	5.93261	none
973	PTGR1	5.43408	1.34011	5.50786e-08	1.21312e-06	5.9161	over
974	CNPY2	5.4309	0.824377	5.6069e-08	1.23382e-06	5.90875	none
975	SERPINE1	5.42304	2.52032	5.85926e-08	1.28819e-06	5.89002	over
976	GMPPB	5.42096	1.39672	5.92788e-08	1.30211e-06	5.88535	over
977	RAC1	5.41981	0.348991	5.96634e-08	1.30938e-06	5.88293	none
978	RAB13	5.41958	0.674466	5.97406e-08	1.3099e-06	5.88276	none
979	RABEP2	5.41888	1.3144	5.99728e-08	1.31382e-06	5.88146	over
980	GNB1	5.41761	0.566859	6.04008e-08	1.32201e-06	5.87876	none
981	KCNN4	5.41507	1.13839	6.12657e-08	1.33941e-06	5.87309	over
982	INSIG1	5.41495	1.51174	6.13053e-08	1.33941e-06	5.87309	over
983	PYGB	5.41437	0.498921	6.15037e-08	1.34255e-06	5.87207	none
984	EIF3E	5.41391	0.437303	6.16628e-08	1.34482e-06	5.87134	none
985	TMEM208	5.41056	1.06816	6.28285e-08	1.36902e-06	5.86359	over
986	ADAM15	5.4064	0.798819	6.43053e-08	1.39996e-06	5.85389	none
987	STUB1	5.4001	0.747457	6.66051e-08	1.44874e-06	5.83901	none
988	POMP	5.39877	0.66471	6.71005e-08	1.45821e-06	5.83618	none
989	TXNDC17	5.39622	0.783464	6.80582e-08	1.47771e-06	5.83041	none
990	GPRC5C	5.38663	1.29382	7.17917e-08	1.55602e-06	5.80799	over
991	GGT1	5.38189	1.47444	7.37084e-08	1.59615e-06	5.79693	over
992	PPP1R15B	5.37888	1.38595	7.49495e-08	1.62159e-06	5.79006	over
993	SKIL	5.37125	0.99135	7.81915e-08	1.68983e-06	5.77216	none
994	PYCR1	5.37114	1.50694	7.82417e-08	1.68983e-06	5.77216	over
995	BMPR1B	5.37091	1.41067	7.83421e-08	1.6905e-06	5.77198	over
996	ALDH3A2	5.36929	0.733126	7.90483e-08	1.70424e-06	5.76847	none
997	ATMIN	5.36397	1.19921	8.14126e-08	1.75367e-06	5.75605	over
998	GPBP1	5.35657	0.893056	8.48162e-08	1.82538e-06	5.73865	none
999	LYPLA1	5.35391	0.953218	8.60728e-08	1.85079e-06	5.73264	none
1000	HLA-E	5.35056	0.303263	8.76828e-08	1.88376e-06	5.72498	none
1001	XRCC5	5.34871	0.574543	8.85835e-08	1.90144e-06	5.72092	none
1002	ARF6	5.339	0.654037	9.34612e-08	2.00262e-06	5.6984	none
1003	FSTL1	5.33172	0.40844	9.72892e-08	2.08282e-06	5.68135	none
1004	EIF4A2	5.32287	0.393226	1.02142e-07	2.18289e-06	5.66097	none
1005	COX20	5.31946	0.916289	1.04075e-07	2.22226e-06	5.65321	none
1006	NCOA7	5.31281	0.794613	1.07945e-07	2.30289e-06	5.63773	none
1007	AZIN1	5.30351	0.844683	1.13598e-07	2.42138e-06	5.61594	none
1008	SLC2A12	5.30131	1.93657	1.14974e-07	2.44857e-06	5.61109	over
1009	AFF4	5.2994	0.851026	1.16181e-07	2.47214e-06	5.60693	none
1010	SEC24C	5.29715	1.11058	1.17624e-07	2.50066e-06	5.60194	over
1011	PSMA1	5.2931	0.541508	1.20258e-07	2.55443e-06	5.59271	none
1012	SMIM26	5.29276	0.946141	1.20486e-07	2.55647e-06	5.59236	none
1013	MYADM	5.29264	0.928838	1.20562e-07	2.55647e-06	5.59236	none
1014	EXOC7	5.28779	0.713687	1.23806e-07	2.62009e-06	5.58168	none
1015	CTDSP1	5.28767	0.524761	1.23884e-07	2.62009e-06	5.58168	none
1016	RTRAF	5.2875	0.80142	1.24002e-07	2.62031e-06	5.58165	none
1017	XAB2	5.28443	1.03712	1.26095e-07	2.66224e-06	5.57475	over
1018	KLF9	5.28264	1.15573	1.27335e-07	2.6861e-06	5.57088	over
1019	MAPK1IP1L	5.28131	0.93054	1.28262e-07	2.70334e-06	5.5681	none
1020	SUB1	5.28016	0.503554	1.29074e-07	2.71811e-06	5.56573	none
1021	ADAR	5.27917	0.652849	1.29768e-07	2.73038e-06	5.56378	none
1022	EMP1	5.27796	1.18568	1.3063e-07	2.74616e-06	5.56127	over
1023	VEGFB	5.2738	0.798133	1.33629e-07	2.80679e-06	5.55179	none
1024	SEC31A	5.27258	0.672785	1.34517e-07	2.823e-06	5.54929	none
1025	N4BP2L2	5.27056	0.740797	1.36008e-07	2.85185e-06	5.54487	none
1026	TCP1	5.26883	0.883124	1.37299e-07	2.87645e-06	5.54114	none
1027	THRAP3	5.26709	0.719862	1.38601e-07	2.90061e-06	5.53751	none
1028	C4orf3	5.26698	0.529447	1.38689e-07	2.90061e-06	5.53751	none
1029	CBX4	5.26443	1.58493	1.40622e-07	2.93854e-06	5.53187	over
1030	PTP4A2	5.26339	0.580263	1.41421e-07	2.9527e-06	5.52978	none
1031	TIPARP	5.26027	1.96025	1.43843e-07	3.00071e-06	5.52278	over
1032	CWH43	5.25599	2.42705	1.47227e-07	3.06869e-06	5.51305	over
1033	PRDX3	5.25241	0.812453	1.50121e-07	3.12636e-06	5.50496	none
1034	NR2F6	5.25195	0.939414	1.50499e-07	3.13155e-06	5.50424	none
1035	RER1	5.24686	0.644459	1.54712e-07	3.21649e-06	5.49262	none
1036	ARL6IP1	5.24594	0.8263	1.5549e-07	3.22992e-06	5.49081	none
1037	GAS1	5.24443	1.9696	1.56763e-07	3.2536e-06	5.48764	over
1038	OAT	5.24189	0.85181	1.5894e-07	3.29598e-06	5.48202	none
1039	HMGCS1	5.23946	1.1203	1.61045e-07	3.3368e-06	5.47667	over
1040	SAT2	5.23461	0.919846	1.65336e-07	3.42282e-06	5.46562	none
1041	UGDH	5.22605	0.793304	1.73167e-07	3.58191e-06	5.44589	none
1042	PICK1	5.22542	1.06556	1.73763e-07	3.59121e-06	5.44476	over
1043	SNRPB	5.22276	0.828347	1.76278e-07	3.6401e-06	5.43889	none
1044	MBOAT2	5.21917	1.44385	1.79723e-07	3.70811e-06	5.43085	over
1045	SENP6	5.21599	0.811245	1.82833e-07	3.76911e-06	5.42376	none
1046	ITPKC	5.21253	1.36514	1.86286e-07	3.83705e-06	5.416	over
1047	PHB	5.2123	0.762068	1.86518e-07	3.8386e-06	5.41583	none
1048	ERBB3	5.20565	0.58396	1.93321e-07	3.97526e-06	5.40063	none
1049	TIMM17B	5.20386	1.06165	1.95195e-07	4.01043e-06	5.39681	over
1050	IL17RC	5.19969	1.29912	1.99616e-07	4.09439e-06	5.38781	over
1051	TRIM28	5.19894	0.63772	2.00425e-07	4.10754e-06	5.38642	none
1052	CLPP	5.19571	1.08243	2.03944e-07	4.17307e-06	5.37954	over
1053	SURF1	5.19553	0.916282	2.04134e-07	4.17307e-06	5.37954	none
1054	TP53I11	5.19553	0.826789	2.04134e-07	4.17307e-06	5.37954	none
1055	PDLIM3	5.19149	1.10364	2.08622e-07	4.26125e-06	5.37046	over
1056	HECTD1	5.18074	1.02234	2.21013e-07	4.50682e-06	5.34613	over
1057	IFNGR2	5.17507	0.669027	2.27825e-07	4.638e-06	5.33367	none
1058	GAA	5.17391	0.77451	2.2924e-07	4.66292e-06	5.33134	none
1059	TLE3	5.17368	0.878799	2.29524e-07	4.66384e-06	5.33126	none
1060	KIAA0319L	5.17357	0.913665	2.29666e-07	4.66384e-06	5.33126	none
1061	CCDC47	5.17311	0.685252	2.30235e-07	4.67152e-06	5.33054	none
1062	NCL	5.17149	0.382245	2.32239e-07	4.70827e-06	5.32714	none
1063	PRRC2A	5.17033	0.774037	2.3368e-07	4.73357e-06	5.32481	none
1064	ILF3	5.16756	0.608235	2.37175e-07	4.80038e-06	5.31872	none
1065	TMBIM4	5.16091	0.640986	2.45754e-07	4.96991e-06	5.30365	none
1066	PHLDA1	5.15854	1.73516	2.48884e-07	5.02906e-06	5.29851	over
1067	RSL24D1	5.15738	0.96216	2.50425e-07	5.05603e-06	5.29619	none
1068	PSAP	5.15155	0.278607	2.58349e-07	5.20742e-06	5.28338	none
1069	MMP24OS	5.1442	0.839494	2.68658e-07	5.41074e-06	5.26674	none
1070	PSME2	5.14339	0.584419	2.69818e-07	5.42964e-06	5.26523	none
1071	TM9SF2	5.14235	0.432342	2.71317e-07	5.45532e-06	5.26318	none
1072	ATP2A2	5.14212	0.495024	2.71651e-07	5.45755e-06	5.263	none
1073	PGAM1	5.13426	0.554536	2.83253e-07	5.68598e-06	5.24519	none
1074	RNF7	5.13363	0.883202	2.84212e-07	5.70056e-06	5.24408	none
1075	IFRD2	5.13299	1.08256	2.85175e-07	5.71517e-06	5.24297	over
1076	GCAT	5.13022	1.3692	2.8941e-07	5.79531e-06	5.23692	over
1077	NEFH	5.12854	0.76295	2.91999e-07	5.84236e-06	5.23341	none
1078	MOAP1	5.12675	1.35334	2.9479e-07	5.88859e-06	5.22999	over
1079	FKBP4	5.12617	0.839269	2.95696e-07	5.90187e-06	5.22901	none
1080	DYNLL1	5.12513	0.404941	2.97334e-07	5.92972e-06	5.22697	none
1081	TTLL12	5.12455	1.07439	2.98248e-07	5.94309e-06	5.22599	over
1082	JMJD1C	5.12351	0.951203	2.99899e-07	5.97113e-06	5.22394	none
1083	DAD1	5.1212	0.58826	3.036e-07	6.03991e-06	5.21897	none
1084	RAB27A	5.12027	1.00045	3.05093e-07	6.06468e-06	5.21719	over
1085	CXADR	5.11484	0.623654	3.14007e-07	6.2368e-06	5.20504	none
1086	LONP2	5.11316	0.847264	3.16807e-07	6.28732e-06	5.20153	none
1087	LRRFIP1	5.1123	0.579768	3.18265e-07	6.31114e-06	5.19989	none
1088	GTF2I	5.10652	0.343327	3.28152e-07	6.50192e-06	5.18696	none
1089	AR	5.10542	0.941757	3.30063e-07	6.53451e-06	5.18479	none
1090	ANKRD12	5.10484	0.641484	3.31074e-07	6.54921e-06	5.18381	none
1091	ERGIC3	5.10305	0.555367	3.34225e-07	6.60621e-06	5.18005	none
1092	EMC3	5.10051	1.01204	3.38748e-07	6.69021e-06	5.17456	over
1093	CASZ1	5.09496	1.06101	3.48822e-07	6.88361e-06	5.16218	over
1094	SRRM1	5.09062	0.8219	3.56893e-07	7.03154e-06	5.15295	none
1095	ALDH6A1	5.08224	1.23491	3.73011e-07	7.34318e-06	5.13412	over
1096	NMRAL1	5.07819	0.880669	3.81041e-07	7.49377e-06	5.1253	none
1097	SEMA3F	5.07808	1.07404	3.81273e-07	7.49377e-06	5.1253	over
1098	ABHD14B	5.07663	0.858555	3.84183e-07	7.5449e-06	5.12235	none
1099	B4GALT3	5.07438	1.6811	3.88765e-07	7.62877e-06	5.11755	over
1100	SON	5.0738	0.423621	3.89948e-07	7.64586e-06	5.11657	none
1101	GABARAP	5.06501	0.65913	4.0837e-07	8.00064e-06	5.09688	none
1102	TXNL4A	5.06311	0.852356	4.12479e-07	8.07468e-06	5.09287	none
1103	RDH10	5.06282	1.68501	4.13105e-07	8.08047e-06	5.09256	over
1104	LXN	5.05397	0.887886	4.3271e-07	8.45046e-06	5.07312	none
1105	RHOBTB3	5.05172	1.22064	4.3785e-07	8.5372e-06	5.06868	over
1106	PRMT1	5.04895	0.727951	4.44256e-07	8.64833e-06	5.06307	none
1107	DBNL	5.04895	0.634913	4.44256e-07	8.64833e-06	5.06307	none
1108	TMEM259	5.04403	0.619866	4.55823e-07	8.86645e-06	5.05225	none
1109	PSMC5	5.04259	0.482593	4.5928e-07	8.92659e-06	5.04931	none
1110	AAMDC	5.04166	1.51258	4.61506e-07	8.96273e-06	5.04756	over
1111	H2AFZ	5.03941	0.622077	4.66975e-07	9.05457e-06	5.04313	none
1112	BAD	5.03704	0.781295	4.72791e-07	9.1601e-06	5.0381	none
1113	NDUFA10	5.03224	0.613034	4.84781e-07	9.38497e-06	5.02757	none
1114	PIN1	5.02941	0.927474	4.91997e-07	9.51712e-06	5.02149	none
1115	ING1	5.02837	1.55139	4.94673e-07	9.56134e-06	5.01948	over
1116	GNG5	5.02802	0.497961	4.95569e-07	9.5693e-06	5.01912	none
1117	DHRS3	5.0279	0.347996	4.95867e-07	9.5693e-06	5.01912	none
1118	UBE2L6	5.02496	0.92764	5.03545e-07	9.70981e-06	5.01279	none
1119	FABP5	5.02444	1.85847	5.04912e-07	9.7285e-06	5.01195	over
1120	GRAMD1A	5.02305	1.15764	5.08574e-07	9.78954e-06	5.00924	over
1121	VAMP2	5.02293	0.9664	5.0888e-07	9.78954e-06	5.00924	none
1122	CNP	5.02166	1.00814	5.12262e-07	9.84685e-06	5.0067	over
1123	POLR2F	5.0101	1.09784	5.44012e-07	1.0449e-05	4.98093	over
1124	PLEC	5.00791	0.525602	5.50256e-07	1.05606e-05	4.97631	none
1125	HADHA	5.00548	0.587294	5.57237e-07	1.06862e-05	4.97118	none
1126	ZNF207	5.0034	0.662197	5.63288e-07	1.07938e-05	4.96683	none
1127	ANXA11	5.00028	0.379007	5.72485e-07	1.09614e-05	4.96013	none
1128	PRKD2	4.99623	1.00181	5.84622e-07	1.11851e-05	4.95136	over
1129	INTS11	4.99594	0.81431	5.85498e-07	1.11931e-05	4.95105	none
1130	MGST1	4.99565	0.650072	5.86376e-07	1.12011e-05	4.95074	none
1131	SLC9A3R1	4.99513	0.509245	5.87959e-07	1.12226e-05	4.94991	none
1132	ANAPC16	4.99403	0.412271	5.91314e-07	1.12778e-05	4.94777	none
1133	COBL	4.99363	1.85953	5.92555e-07	1.12927e-05	4.9472	over
1134	RASEF	4.99334	1.38429	5.93442e-07	1.13008e-05	4.94689	over
1135	NOP10	4.9912	0.865551	6.00052e-07	1.14089e-05	4.94276	none
1136	PCP4	4.9912	0.995207	6.00052e-07	1.14089e-05	4.94276	none
1137	PRPF19	4.99004	1.05398	6.03654e-07	1.14685e-05	4.94049	over
1138	UTRN	4.98663	0.747333	6.14403e-07	1.16636e-05	4.93317	none
1139	SC5D	4.98617	0.750151	6.15875e-07	1.16825e-05	4.93246	none
1140	STX5	4.98178	0.793464	6.30025e-07	1.19417e-05	4.92293	none
1141	PEMT	4.97981	1.0978	6.36457e-07	1.20543e-05	4.91886	over
1142	MDH1	4.97935	0.740502	6.37979e-07	1.20737e-05	4.91816	none
1143	MBD3	4.97288	0.720087	6.59665e-07	1.24745e-05	4.90398	none
1144	MGST3	4.97218	0.872205	6.62031e-07	1.25074e-05	4.90283	none
1145	H2AFV	4.97207	0.592086	6.62426e-07	1.25074e-05	4.90283	none
1146	COMMD4	4.97149	0.950817	6.64404e-07	1.25351e-05	4.90187	none
1147	MAGED1	4.96825	0.520644	6.75589e-07	1.27363e-05	4.89496	none
1148	VDAC2	4.96363	0.737795	6.91882e-07	1.30334e-05	4.88494	none
1149	ACAA1	4.95947	0.837644	7.0687e-07	1.33055e-05	4.87597	none
1150	QARS	4.95918	0.571864	7.07922e-07	1.3315e-05	4.87566	none
1151	HNRNPDL	4.95866	0.361961	7.0982e-07	1.33405e-05	4.87483	none
1152	CTNNA1	4.95213	0.429648	7.34071e-07	1.37857e-05	4.86057	none
1153	ELK4	4.95137	0.798575	7.36912e-07	1.38284e-05	4.85923	none
1154	MAL2	4.94999	0.96177	7.42184e-07	1.39167e-05	4.85646	none
1155	DDX6	4.94964	0.587319	7.43508e-07	1.39308e-05	4.85602	none
1156	BCAT2	4.94606	0.815886	7.5732e-07	1.41787e-05	4.84836	none
1157	SLC25A5	4.94057	0.670324	7.78964e-07	1.45728e-05	4.83646	none
1158	TRAPPC6A	4.94016	1.02102	7.80582e-07	1.45919e-05	4.83589	over
1159	IVD	4.93808	1.03595	7.88956e-07	1.47372e-05	4.83158	over
1160	GABARAPL1	4.93346	1.04076	8.07874e-07	1.50791e-05	4.82162	over
1161	SLC43A1	4.93213	2.21271	8.13394e-07	1.51705e-05	4.819	over
1162	EIF3G	4.93137	0.511117	8.1653e-07	1.52174e-05	4.81766	none
1163	CHID1	4.92432	0.610852	8.4653e-07	1.57645e-05	4.80232	none
1164	YIPF1	4.92253	1.25003	8.54321e-07	1.58975e-05	4.79867	over
1165	FBL	4.91981	0.612137	8.66264e-07	1.61075e-05	4.79297	none
1166	GLTP	4.91831	0.958325	8.7294e-07	1.62166e-05	4.79004	none
1167	IRAK1	4.9182	0.844054	8.73456e-07	1.62166e-05	4.79004	none
1168	GUCY1A1	4.91669	1.17576	8.80185e-07	1.63291e-05	4.78704	over
1169	PINK1	4.91588	0.982041	8.83829e-07	1.63843e-05	4.78557	none
1170	EMP2	4.91531	0.777736	8.86441e-07	1.64203e-05	4.78462	none
1171	ECPAS	4.91386	0.950064	8.93003e-07	1.65168e-05	4.78207	none
1172	TMEM205	4.91242	0.458297	8.99612e-07	1.66265e-05	4.7792	none
1173	SRSF1	4.9119	0.767405	9.02003e-07	1.66581e-05	4.77837	none
1174	OGT	4.90987	0.656094	9.11358e-07	1.68182e-05	4.77422	none
1175	FBXO25	4.90739	1.25654	9.2298e-07	1.70198e-05	4.76904	over
1176	DCAF11	4.9049	0.905656	9.34745e-07	1.72238e-05	4.76387	none
1177	SLC22A23	4.90444	1.20986	9.36949e-07	1.72514e-05	4.76317	over
1178	MRFAP1L1	4.90392	0.995646	9.39435e-07	1.72842e-05	4.76235	none
1179	UBE2L3	4.89947	0.699066	9.60967e-07	1.76671e-05	4.75284	none
1180	SDHAF2	4.89565	1.11472	9.798e-07	1.79998e-05	4.74473	over
1181	CREM	4.89166	1.5156	9.99869e-07	1.83409e-05	4.73658	over
1182	NORAD	4.88999	0.324965	1.00842e-06	1.8484e-05	4.73321	none
1183	PSMD13	4.88976	0.753324	1.00961e-06	1.84918e-05	4.73302	none
1184	SPTBN2	4.88837	1.74892	1.01675e-06	1.86087e-05	4.73029	over
1185	GMPPA	4.88617	1.13085	1.02815e-06	1.87948e-05	4.72596	over
1186	SH3RF1	4.88612	1.27133	1.02845e-06	1.87948e-05	4.72596	over
1187	FAAP20	4.8801	0.742968	1.0603e-06	1.93624e-05	4.71304	none
1188	EIF2S2	4.87883	0.664324	1.06716e-06	1.94731e-05	4.71057	none
1189	ALKBH5	4.87242	0.818618	1.10242e-06	2.01015e-05	4.69677	none
1190	CDH1	4.8686	0.502751	1.12391e-06	2.04781e-05	4.68871	none
1191	PI4KB	4.86525	1.0603	1.14313e-06	2.08128e-05	4.68167	over
1192	NUDT9	4.8649	1.38619	1.14514e-06	2.08338e-05	4.68123	over
1193	TXNL1	4.86455	0.764901	1.14715e-06	2.08549e-05	4.68079	none
1194	UBXN1	4.86421	0.805086	1.14916e-06	2.08605e-05	4.68068	none
1195	SLC25A11	4.86421	0.978374	1.14916e-06	2.08605e-05	4.68068	none
1196	RORC	4.86224	1.99451	1.16063e-06	2.10531e-05	4.67668	over
1197	ARF5	4.85432	1.31653	1.20798e-06	2.18958e-05	4.65964	over
1198	ANXA3	4.85294	0.722982	1.21647e-06	2.20333e-05	4.65692	none
1199	PDXDC1	4.84548	0.607986	1.26306e-06	2.28603e-05	4.64092	none
1200	CHMP5	4.8397	0.783494	1.30036e-06	2.35179e-05	4.6286	none
1201	ARPC2	4.83519	0.531677	1.33018e-06	2.40395e-05	4.61907	none
1202	LINC00844	4.83438	2.33936	1.3356e-06	2.41197e-05	4.61763	over
1203	SPINT1-AS1	4.82912	1.33232	1.37137e-06	2.47362e-05	4.60667	over
1204	PSMB8	4.82906	0.775351	1.37176e-06	2.47362e-05	4.60667	none
1205	ATP6V1F	4.82687	0.906269	1.38697e-06	2.49921e-05	4.6022	none
1206	SRSF6	4.81392	0.617841	1.47998e-06	2.66288e-05	4.57465	none
1207	CRAT	4.81184	1.38547	1.49548e-06	2.68879e-05	4.57044	over
1208	LPP	4.81155	0.485664	1.49764e-06	2.6907e-05	4.57013	none
1209	PSMA7	4.80421	0.522988	1.55365e-06	2.78927e-05	4.55451	none
1210	EMB	4.80028	1.20229	1.58445e-06	2.84249e-05	4.5463	over
1211	KDM4B	4.79866	1.20385	1.59731e-06	2.86345e-05	4.54311	over
1212	MYBPC1	4.79831	1.26319	1.60008e-06	2.86632e-05	4.54268	over
1213	EEF1B2	4.79785	0.271015	1.60377e-06	2.87084e-05	4.54199	none
1214	CCDC57	4.79629	1.00169	1.61631e-06	2.89117e-05	4.53893	over
1215	PRRG3	4.79427	6.12048	1.63271e-06	2.91836e-05	4.53486	over
1216	TEX264	4.7912	0.957595	1.65784e-06	2.96112e-05	4.52854	none
1217	LRPAP1	4.78999	0.707474	1.6679e-06	2.97692e-05	4.52623	none
1218	GSR	4.78883	0.71519	1.67754e-06	2.99193e-05	4.52405	none
1219	NFKB2	4.77669	0.887781	1.782e-06	3.17362e-05	4.49845	none
1220	PLD3	4.77589	0.543491	1.78918e-06	3.18409e-05	4.49701	none
1221	SLC2A10	4.77508	1.02029	1.79639e-06	3.1946e-05	4.49558	over
1222	AK2	4.77323	0.778945	1.81298e-06	3.22175e-05	4.49191	none
1223	TCEAL9	4.77103	0.660221	1.83286e-06	3.25473e-05	4.48749	none
1224	CTSD	4.77011	0.285398	1.8413e-06	3.26733e-05	4.48581	none
1225	CYHR1	4.7649	0.753061	1.88945e-06	3.35034e-05	4.47491	none
1226	FAM133B	4.76444	1.02575	1.89378e-06	3.3556e-05	4.47423	over
1227	USP22	4.76242	0.56361	1.91287e-06	3.38698e-05	4.47019	none
1228	SERINC3	4.76097	0.57224	1.92662e-06	3.40886e-05	4.46739	none
1229	DDRGK1	4.75392	0.900196	1.99509e-06	3.52745e-05	4.45254	none
1230	THBS4	4.7508	3.21662	2.02614e-06	3.57976e-05	4.44615	over
1231	UAP1	4.74756	1.0257	2.05883e-06	3.63489e-05	4.43951	over
1232	NDUFA12	4.74687	0.969542	2.0659e-06	3.64474e-05	4.43833	none
1233	ANXA7	4.74404	0.610987	2.09501e-06	3.69344e-05	4.43257	none
1234	GABARAPL2	4.74086	0.633859	2.12816e-06	3.74918e-05	4.42606	none
1235	SDF2L1	4.73878	1.02826	2.15013e-06	3.78515e-05	4.42192	over
1236	CD320	4.73485	1.02436	2.19222e-06	3.85371e-05	4.41412	over
1237	SNAP23	4.73276	0.908543	2.21482e-06	3.89064e-05	4.40998	none
1238	MIA3	4.73115	0.846767	2.23256e-06	3.91898e-05	4.40683	none
1239	CCNG1	4.72248	0.768283	2.32991e-06	4.08694e-05	4.3886	none
1240	OTUB1	4.71889	0.737397	2.37133e-06	4.15661e-05	4.38126	none
1241	TOP1	4.71855	0.81148	2.37537e-06	4.16072e-05	4.38083	none
1242	ARMCX3	4.71641	0.969481	2.40046e-06	4.20167e-05	4.37658	none
1243	PREB	4.71421	1.35071	2.4265e-06	4.24421e-05	4.3722	over
1244	CREB3	4.71045	0.821863	2.47167e-06	4.31518e-05	4.365	none
1245	PRPF8	4.7104	0.582948	2.47237e-06	4.31518e-05	4.365	none
1246	NDUFC2	4.70386	0.531294	2.55284e-06	4.44929e-05	4.35171	none
1247	CHPF	4.69959	0.610965	2.60689e-06	4.53703e-05	4.34323	none
1248	IRF1	4.69716	0.82096	2.63806e-06	4.58801e-05	4.33838	none
1249	IGF1R	4.69531	0.833037	2.66204e-06	4.62577e-05	4.33482	none
1250	SMCO4	4.69519	1.17657	2.66355e-06	4.62577e-05	4.33482	over
1251	DDR1	4.693	0.55469	2.69232e-06	4.66911e-05	4.33077	none
1252	RERE	4.69172	0.544092	2.70911e-06	4.6949e-05	4.32837	none
1253	SF3B1	4.6812	0.400395	2.85194e-06	4.93543e-05	4.30668	none
1254	PJA2	4.67797	0.643338	2.89732e-06	5.01042e-05	4.30013	none
1255	MGST2	4.67173	0.981304	2.9868e-06	5.16152e-05	4.28722	none
1256	MOB1A	4.66918	0.708542	3.02402e-06	5.22214e-05	4.28215	none
1257	LIFR	4.66831	1.23469	3.0368e-06	5.24052e-05	4.28063	over
1258	AP1B1	4.66756	0.69371	3.04793e-06	5.25601e-05	4.27934	none
1259	BACE2	4.66675	0.508688	3.05995e-06	5.27303e-05	4.27794	none
1260	ELOVL7	4.66444	2.02822	3.09456e-06	5.32891e-05	4.27336	over
1261	KMT2E	4.66305	0.66701	3.1155e-06	5.3612e-05	4.27074	none
1262	EIF3I	4.66225	0.572514	3.12778e-06	5.37855e-05	4.26934	none
1263	PPP1R14B	4.6619	0.892738	3.13305e-06	5.38384e-05	4.26891	none
1264	THOC2	4.66051	0.785992	3.15425e-06	5.41265e-05	4.26659	none
1265	EIF3M	4.65542	0.595918	3.23313e-06	5.54413e-05	4.25617	none
1266	GNMT	4.6549	2.29841	3.24131e-06	5.55426e-05	4.25537	over
1267	PTPN18	4.65334	0.834314	3.26595e-06	5.59257e-05	4.25239	none
1268	ZNF331	4.65242	1.51986	3.28063e-06	5.61379e-05	4.25074	over
1269	DRAP1	4.65155	0.87152	3.29446e-06	5.63351e-05	4.24922	none
1270	CTSH	4.65115	0.41018	3.30093e-06	5.64063e-05	4.24867	none
1271	AP1S1	4.6493	1.12457	3.33067e-06	5.68748e-05	4.24508	over
1272	ZBTB7B	4.64317	1.31622	3.43103e-06	5.85476e-05	4.23249	over
1273	FAM89B	4.64167	1.00439	3.45608e-06	5.8934e-05	4.22963	over
1274	ADAM10	4.63727	0.645942	3.53033e-06	6.01582e-05	4.22071	none
1275	NET1	4.63635	0.832958	3.54615e-06	6.03858e-05	4.21907	none
1276	HIGD2A	4.63566	0.781242	3.55807e-06	6.05465e-05	4.21791	none
1277	ANXA1	4.63479	0.482861	3.57301e-06	6.07586e-05	4.21639	none
1278	C8orf82	4.63404	1.03753	3.58601e-06	6.09373e-05	4.21512	over
1279	TMEM248	4.63311	0.571074	3.60208e-06	6.11678e-05	4.21348	none
1280	NISCH	4.63288	0.606515	3.6061e-06	6.11937e-05	4.21329	none
1281	TRIOBP	4.63207	0.722887	3.62023e-06	6.13909e-05	4.2119	none
1282	MYO1C	4.62964	0.534062	3.66293e-06	6.20291e-05	4.2074	none
1283	AHCYL1	4.62375	0.759568	3.76866e-06	6.37753e-05	4.19535	none
1284	TAF1D	4.62277	0.855723	3.78656e-06	6.4034e-05	4.19359	none
1285	METTL26	4.62086	0.731701	3.82155e-06	6.4581e-05	4.1899	none
1286	EIF4B	4.61664	0.311997	3.90004e-06	6.5862e-05	4.18136	none
1287	IER5L	4.61525	1.45075	3.92619e-06	6.62578e-05	4.17876	over
1288	PPFIA3	4.61496	1.73273	3.93165e-06	6.63043e-05	4.17846	over
1289	GPI	4.61346	0.495718	3.9602e-06	6.67398e-05	4.17562	none
1290	MYL12B	4.60346	0.267438	4.15529e-06	6.99311e-05	4.15533	none
1291	CHCHD5	4.59797	1.01065	4.26629e-06	7.175e-05	4.14418	over
1292	ECI2	4.59704	0.966252	4.28527e-06	7.20196e-05	4.14255	none
1293	BCLAF1	4.59652	0.578063	4.29598e-06	7.21205e-05	4.14194	none
1294	DCTN2	4.59647	0.680906	4.29717e-06	7.21205e-05	4.14194	none
1295	TALDO1	4.59427	0.475977	4.34268e-06	7.28343e-05	4.13766	none
1296	NAA10	4.58652	0.833213	4.50686e-06	7.55363e-05	4.12184	none
1297	NAP1L1	4.58138	0.290707	4.61918e-06	7.73658e-05	4.11145	none
1298	TMBIM1	4.5793	0.719573	4.66537e-06	7.8086e-05	4.10743	none
1299	TMED4	4.57913	0.699638	4.66924e-06	7.80973e-05	4.10736	none
1300	C1orf122	4.5767	0.751595	4.72373e-06	7.89548e-05	4.10262	none
1301	TNFAIP3	4.576	1.3831	4.73942e-06	7.91628e-05	4.10148	over
1302	LRBA	4.57519	1.16302	4.75777e-06	7.94152e-05	4.1001	over
1303	STEAP1	4.56421	0.86685	5.01373e-06	8.36306e-05	4.07763	none
1304	ST14	4.5619	0.610242	5.06928e-06	8.44994e-05	4.07315	none
1305	EIF3F	4.55751	0.480896	5.17643e-06	8.62269e-05	4.06436	none
1306	SH3BP4	4.55335	0.916728	5.27995e-06	8.78914e-05	4.05605	none
1307	SCOC	4.55173	0.850951	5.32074e-06	8.85102e-05	4.05301	none
1308	PCMTD1	4.54716	0.863162	5.43745e-06	9.03903e-05	4.04388	none
1309	SNRPG	4.54363	0.58111	5.52925e-06	9.18539e-05	4.0369	none
1310	PTBP1	4.54248	0.407263	5.55967e-06	9.22965e-05	4.03481	none
1311	HNRNPD	4.54017	0.398666	5.62099e-06	9.32512e-05	4.03035	none
1312	SRGN	4.53988	0.726222	5.6287e-06	9.33159e-05	4.03004	none
1313	FAM96B	4.53866	0.753475	5.66119e-06	9.37275e-05	4.02813	none
1314	CHMP1A	4.5308	0.754377	5.87601e-06	9.72184e-05	4.01225	none
1315	RAB10	4.52999	0.765281	5.89856e-06	9.75255e-05	4.01088	none
1316	P4HTM	4.52537	1.19067	6.02903e-06	9.95481e-05	4.00197	over
1317	COASY	4.52283	0.96355	6.10195e-06	0.000100684	3.99704	none
1318	PLPP5	4.51855	0.715656	6.22651e-06	0.00010267	3.98856	none
1319	COPB1	4.51681	0.711634	6.2777e-06	0.000103445	3.98529	none
1320	RUVBL2	4.5152	0.898668	6.32583e-06	0.000104168	3.98227	none
1321	NOSIP	4.51485	0.794308	6.3362e-06	0.000104268	3.98185	none
1322	CSNK1E	4.51236	0.777462	6.41093e-06	0.000105301	3.97757	none
1323	SCAMP3	4.51219	0.901719	6.41617e-06	0.000105301	3.97757	none
1324	PTMA	4.51219	0.14436	6.41617e-06	0.000105301	3.97757	none
1325	CSGALNACT1	4.50861	1.04019	6.52549e-06	0.000107023	3.97052	over
1326	NIPAL3	4.50826	1.11742	6.53617e-06	0.000107127	3.9701	over
1327	MCRIP1	4.50618	0.583129	6.60056e-06	0.00010811	3.96614	none
1328	MACROD1	4.50398	1.1955	6.66919e-06	0.000109161	3.96193	over
1329	CMTM6	4.50109	0.650073	6.76053e-06	0.000110582	3.95632	none
1330	ATP6V0E2	4.50028	1.12483	6.78632e-06	0.000110916	3.95501	over
1331	PIN4	4.50017	1.06835	6.79001e-06	0.000110916	3.95501	over
1332	CSTB	4.49127	0.490316	7.08013e-06	0.000115563	3.93718	none
1333	HIF1A	4.49115	0.586898	7.08397e-06	0.000115563	3.93718	none
1334	G3BP1	4.48762	0.732695	7.2022e-06	0.000117414	3.93028	none
1335	PPP2CB	4.48294	0.639352	7.3621e-06	0.000119941	3.92103	none
1336	PAK1IP1	4.47953	1.0804	7.48071e-06	0.000121792	3.91438	over
1337	ANAPC15	4.47485	1.41362	7.64652e-06	0.000124326	3.90544	over
1338	ERF	4.4745	1.46664	7.65894e-06	0.000124445	3.90502	over
1339	LRIG1	4.47254	0.758518	7.72969e-06	0.000125496	3.90137	none
1340	RNASET2	4.47242	0.640575	7.73387e-06	0.000125496	3.90137	none
1341	GALNT3	4.47173	1.24576	7.75901e-06	0.00012582	3.90025	over
1342	REPS2	4.46653	1.52851	7.95001e-06	0.000128747	3.89026	over
1343	TMEM123	4.46375	0.299319	8.05371e-06	0.00013034	3.88492	none
1344	STMP1	4.45994	0.809786	8.1984e-06	0.000132594	3.87748	none
1345	PSMC1	4.45728	0.533122	8.30072e-06	0.00013416	3.87238	none
1346	ANKRD10	4.45635	0.568279	8.33659e-06	0.000134651	3.87079	none
1347	VIM	4.45554	0.226555	8.3681e-06	0.000135071	3.86944	none
1348	HPN	4.45473	1.75592	8.39973e-06	0.000135403	3.86837	over
1349	LAMTOR5	4.45473	0.538522	8.39973e-06	0.000135403	3.86837	none
1350	HMGN3	4.45369	0.631574	8.44055e-06	0.000135971	3.86655	none
1351	CAPRIN1	4.45231	0.716735	8.49529e-06	0.000136763	3.86403	none
1352	DCTN3	4.45161	0.85904	8.52278e-06	0.000137115	3.86291	none
1353	CHPT1	4.44722	0.743986	8.69889e-06	0.000139765	3.8546	none
1354	EMD	4.44404	0.848817	8.8285e-06	0.000141754	3.84846	none
1355	GBA	4.44346	0.738442	8.85226e-06	0.000142042	3.84758	none
1356	MBOAT7	4.4389	0.652297	9.04214e-06	0.000144994	3.83865	none
1357	NEDD8	4.43774	0.47669	9.09083e-06	0.00014568	3.8366	none
1358	GPR160	4.43537	1.40287	9.19142e-06	0.000147195	3.83211	over
1359	TADA3	4.43294	0.72955	9.29557e-06	0.000148766	3.8275	none
1360	PAIP2	4.43208	0.749062	9.33304e-06	0.000149268	3.82603	none
1361	ARPC5	4.42855	0.503918	9.4869e-06	0.000151629	3.81922	none
1362	SLC15A2	4.42757	0.847186	9.53021e-06	0.000152222	3.81752	none
1363	PMPCB	4.42583	0.830305	9.6071e-06	0.00015335	3.81432	none
1364	TDP2	4.42375	1.06154	9.70014e-06	0.000154734	3.81041	over
1365	TPGS1	4.42335	1.70545	9.71834e-06	0.000154924	3.80988	over
1366	C7orf50	4.423	0.681804	9.73396e-06	0.000155072	3.80947	none
1367	FAM129A	4.41658	0.843825	1.00273e-05	0.000159537	3.79714	none
1368	AAMP	4.41658	0.797469	1.00273e-05	0.000159537	3.79714	none
1369	YIPF6	4.40468	1.07547	1.05942e-05	0.000168447	3.77354	over
1370	DGCR6L	4.40387	0.872449	1.06338e-05	0.000168967	3.7722	none
1371	NRIP1	4.40271	1.01935	1.06906e-05	0.00016976	3.77017	over
1372	LUC7L3	4.4004	0.458819	1.08052e-05	0.000171356	3.7661	none
1373	TIMM10	4.3952	1.29985	1.10672e-05	0.000175398	3.75597	over
1374	HSD17B6	4.39312	1.29831	1.11737e-05	0.000176972	3.7521	over
1375	HNRNPM	4.39092	0.435014	1.12872e-05	0.000178653	3.74799	none
1376	TSPYL2	4.38687	1.16867	1.14991e-05	0.000181773	3.74047	over
1377	FAM189A2	4.38641	1.39478	1.15236e-05	0.000182042	3.73983	over
1378	MIR22HG	4.38289	1.83939	1.17118e-05	0.000184895	3.73308	over
1379	KEAP1	4.38121	0.843717	1.18023e-05	0.000186182	3.73006	none
1380	IDI1	4.38109	1.11286	1.18085e-05	0.000186182	3.73006	over
1381	EIF5B	4.38075	0.552286	1.18273e-05	0.000186239	3.72993	none
1382	RGS10	4.38017	0.93354	1.18587e-05	0.000186613	3.72906	none
1383	FUS	4.37994	0.413125	1.18713e-05	0.000186691	3.72888	none
1384	SRPRA	4.3789	0.841043	1.19282e-05	0.000187422	3.72718	none
1385	ATP8B1	4.37867	0.896968	1.19408e-05	0.000187422	3.72718	none
1386	HNRNPH2	4.37867	0.632989	1.19408e-05	0.000187422	3.72718	none
1387	CHRM1	4.37826	1.07844	1.1963e-05	0.00018765	3.72665	over
1388	CCT5	4.37705	0.790136	1.20298e-05	0.000188577	3.72451	none
1389	PSMD7	4.37462	0.763816	1.21644e-05	0.000190566	3.71995	none
1390	KLK11	4.37335	0.929536	1.22355e-05	0.000191557	3.7177	none
1391	WDR1	4.37133	0.429315	1.23495e-05	0.000193217	3.71395	none
1392	NDUFS4	4.36641	1.05416	1.26304e-05	0.000197487	3.70446	over
1393	EIF4H	4.36607	0.353512	1.26505e-05	0.000197674	3.70405	none
1394	GLRX5	4.36572	0.832264	1.26706e-05	0.000197862	3.70364	none
1395	CCNC	4.36358	0.987706	1.27952e-05	0.000199679	3.69967	none
1396	HACD2	4.36248	0.874229	1.28596e-05	0.000200557	3.69776	none
1397	GUSB	4.36225	0.81929	1.28732e-05	0.000200641	3.69758	none
1398	PDK4	4.35919	1.47409	1.30547e-05	0.000203211	3.69205	over
1399	HIPK2	4.35803	0.770518	1.31238e-05	0.000204158	3.69003	none
1400	UBE2J1	4.35526	0.827309	1.32912e-05	0.000206498	3.68508	none
1401	LCP1	4.35346	0.625815	1.34003e-05	0.000207985	3.68197	none
1402	GSTP1	4.35341	0.324235	1.34039e-05	0.000207985	3.68197	none
1403	DYNC1LI2	4.3508	0.616899	1.35639e-05	0.000210201	3.67736	none
1404	NELFE	4.3508	0.656435	1.35639e-05	0.000210201	3.67736	none
1405	C19orf24	4.34861	0.891897	1.37004e-05	0.000212183	3.67329	none
1406	TMEM263	4.3456	0.867932	1.38894e-05	0.000214974	3.66762	none
1407	ZNF664	4.34237	0.920998	1.40957e-05	0.000218028	3.66149	none
1408	KLF3	4.34202	0.80841	1.41179e-05	0.000218235	3.66108	none
1409	ATP5PO	4.34081	0.473151	1.41962e-05	0.000219306	3.65895	none
1410	WWP1	4.33919	1.23543	1.43011e-05	0.000220706	3.65619	over
1411	GPR183	4.33913	1.83427	1.43049e-05	0.000220706	3.65619	over
1412	SLC30A9	4.33855	0.902871	1.43425e-05	0.000221148	3.65532	none
1413	PDIA5	4.33716	1.19595	1.44333e-05	0.000222408	3.65285	over
1414	ARL1	4.33265	0.673185	1.47322e-05	0.00022687	3.64422	none
1415	IMPDH2	4.33248	0.559616	1.47438e-05	0.000226906	3.64415	none
1416	DEXI	4.32936	1.1524	1.49543e-05	0.000230001	3.63827	over
1417	CCL4	4.32878	1.90273	1.49936e-05	0.000230461	3.6374	over
1418	PDCD5	4.32745	0.770227	1.50844e-05	0.00023171	3.63505	none
1419	KCTD10	4.32572	0.941623	1.52035e-05	0.000233394	3.63191	none
1420	CNN3	4.32543	0.361701	1.52235e-05	0.000233554	3.63161	none
1421	PLA2G12A	4.31924	1.61121	1.56564e-05	0.000240045	3.61971	over
1422	ORMDL2	4.31739	1.09042	1.57881e-05	0.000241826	3.6165	over
1423	IFT57	4.31734	0.876959	1.57923e-05	0.000241826	3.6165	none
1424	NDUFAB1	4.31555	0.661404	1.59209e-05	0.000243643	3.61325	none
1425	RUNDC1	4.313	1.09254	1.61053e-05	0.00024631	3.60852	over
1426	CAB39L	4.31225	1.03706	1.61601e-05	0.000246994	3.60731	over
1427	YTHDF2	4.30439	0.742046	1.67447e-05	0.000255769	3.59215	none
1428	VGLL3	4.30271	2.30322	1.68719e-05	0.000257552	3.58913	over
1429	FARSA	4.30121	1.05344	1.69868e-05	0.000259144	3.58646	over
1430	LRRC8A	4.30052	1.12431	1.704e-05	0.000259794	3.58537	over
1431	H2AFY	4.29977	0.620804	1.70979e-05	0.000260514	3.58417	none
1432	RETREG3	4.29693	0.84856	1.73178e-05	0.0002637	3.57889	none
1433	RB1CC1	4.29451	0.843243	1.75083e-05	0.000266436	3.57441	none
1434	TMEM30A	4.29179	0.630135	1.7724e-05	0.00026955	3.56936	none
1435	TOMM22	4.29057	0.985464	1.78211e-05	0.000270859	3.56726	none
1436	APOL4	4.28832	1.44572	1.80029e-05	0.000273452	3.56312	over
1437	PDE9A	4.28792	1.19834	1.80358e-05	0.000273781	3.5626	over
1438	SYNE2	4.28688	0.714903	1.81204e-05	0.000274895	3.56083	none
1439	TUSC3	4.2867	0.868678	1.81345e-05	0.00027494	3.56076	none
1440	PLPP2	4.28537	0.74706	1.82433e-05	0.000276418	3.55843	none
1441	ZER1	4.28479	0.987633	1.82908e-05	0.000276966	3.55757	none
1442	SLC39A7	4.28029	0.61434	1.86654e-05	0.000282462	3.54904	none
1443	NUS1	4.27566	1.25545	1.90571e-05	0.000288212	3.54029	over
1444	PHF1	4.27456	1.05984	1.91512e-05	0.000289457	3.53842	over
1445	ZFAND5	4.27162	0.401798	1.94062e-05	0.00029313	3.53294	none
1446	TMEM222	4.27098	0.938526	1.94616e-05	0.000293785	3.53197	none
1447	ISG20	4.27063	1.78102	1.94919e-05	0.000294061	3.53156	over
1448	ELP2	4.26994	0.784042	1.95526e-05	0.00029469	3.53063	none
1449	ECHDC2	4.26988	0.638986	1.95577e-05	0.00029469	3.53063	none
1450	MSMO1	4.2589	1.34264	2.05437e-05	0.000309135	3.50985	over
1451	LRRC75B	4.25878	1.01721	2.05543e-05	0.000309135	3.50985	over
1452	BRWD1	4.2552	0.972798	2.08863e-05	0.000313936	3.50316	none
1453	WNK2	4.25335	0.88442	2.10596e-05	0.000316347	3.49984	none
1454	SAP18	4.25208	0.474575	2.11796e-05	0.000317954	3.49764	none
1455	OGDH	4.25138	0.877367	2.12453e-05	0.000318745	3.49656	none
1456	PMVK	4.24584	0.820457	2.17781e-05	0.000326537	3.48607	none
1457	PLEKHJ1	4.24277	0.942577	2.20776e-05	0.000330709	3.48055	none
1458	GDI2	4.24271	0.453907	2.20833e-05	0.000330709	3.48055	none
1459	DUSP16	4.23861	0.996471	2.24908e-05	0.000336605	3.47288	none
1460	ATRX	4.23728	0.522937	2.26243e-05	0.000338397	3.47057	none
1461	LARP1B	4.2367	1.69391	2.26826e-05	0.000339062	3.46972	over
1462	TFG	4.23532	0.701542	2.28231e-05	0.000340954	3.4673	none
1463	MT1F	4.23254	0.863206	2.31066e-05	0.000344978	3.46221	none
1464	LMAN1L	4.23173	1.69067	2.31899e-05	0.000345978	3.46095	over
1465	TJP1	4.23162	0.825775	2.32018e-05	0.000345978	3.46095	none
1466	LITAF	4.2289	0.270229	2.34838e-05	0.000349968	3.45597	none
1467	SSB	4.22849	0.712522	2.3526e-05	0.000350385	3.45546	none
1468	RGL2	4.22393	0.640522	2.40081e-05	0.000357346	3.44691	none
1469	BANF1	4.22214	0.556775	2.41998e-05	0.000359981	3.44372	none
1470	DAP3	4.22098	0.996844	2.43242e-05	0.000361612	3.44176	none
1471	PSMC4	4.21774	0.960393	2.4676e-05	0.000366619	3.43579	none
1472	TMX2	4.21387	0.854402	2.51031e-05	0.000372513	3.42886	none
1473	RBM42	4.21092	0.865955	2.5433e-05	0.000377179	3.42345	none
1474	IMP3	4.20711	0.980169	2.5866e-05	0.000383368	3.41638	none
1475	ITGB5	4.20676	0.564594	2.59057e-05	0.000383725	3.41598	none
1476	NAA50	4.20595	0.810733	2.59986e-05	0.000384867	3.41469	none
1477	MAFK	4.2056	0.843865	2.60385e-05	0.000385225	3.41429	none
1478	SLC7A8	4.20508	1.13614	2.60985e-05	0.000385879	3.41355	over
1479	IER3IP1	4.20243	0.884969	2.6407e-05	0.000390069	3.40886	none
1480	ERLEC1	4.20237	0.622925	2.64138e-05	0.000390069	3.40886	none
1481	ANTXR2	4.20017	0.650317	2.66713e-05	0.000393635	3.40491	none
1482	CALCOCO2	4.19508	0.844234	2.7277e-05	0.000402331	3.39542	none
1483	UQCC2	4.19104	0.902425	2.77681e-05	0.000409328	3.38793	none
1484	HMGN1	4.18809	0.303486	2.81311e-05	0.00041443	3.38255	none
1485	MIR200CHG	4.18688	1.18804	2.82819e-05	0.000416401	3.38049	over
1486	MPST	4.18439	0.795349	2.85931e-05	0.000420439	3.3763	none
1487	SRA1	4.18428	0.812661	2.86077e-05	0.000420439	3.3763	none
1488	LARP1	4.18167	0.769128	2.8937e-05	0.000425023	3.37159	none
1489	NFIX	4.18144	0.430669	2.89665e-05	0.000425201	3.37141	none
1490	MEAF6	4.17902	0.819779	2.92774e-05	0.000429507	3.36703	none
1491	TRPT1	4.17751	1.41257	2.94714e-05	0.000432095	3.36442	over
1492	NCOR1	4.17532	0.537105	2.97573e-05	0.000435763	3.36075	none
1493	B3GNT5	4.16647	2.03983	3.0935e-05	0.000452738	3.34415	over
1494	AFTPH	4.16341	0.91071	3.13531e-05	0.00045831	3.33884	none
1495	PGRMC2	4.16214	0.660644	3.15283e-05	0.000460596	3.33668	none
1496	SLC44A2	4.16196	0.633321	3.15523e-05	0.00046067	3.33661	none
1497	WLS	4.15867	0.614834	3.20107e-05	0.000467086	3.3306	none
1498	ERLIN2	4.15809	0.910102	3.20918e-05	0.00046799	3.32976	none
1499	CCNL2	4.15711	0.498432	3.22301e-05	0.000469727	3.32815	none
1500	VOPP1	4.15474	0.85164	3.2566e-05	0.000474339	3.32391	none
1501	NARF	4.15393	0.97067	3.26814e-05	0.000475738	3.32263	none
1502	LIMCH1	4.15277	0.598054	3.2847e-05	0.000477864	3.3207	none
1503	TRIM36	4.14722	1.88581	3.36531e-05	0.000488719	3.31094	over
1504	GATA2	4.14272	0.860994	3.43218e-05	0.000498134	3.30265	none
1505	ATP6V0D1	4.14225	0.461536	3.43911e-05	0.000498844	3.30204	none
1506	DPY30	4.13566	0.899535	3.53931e-05	0.000512466	3.29033	none
1507	SAR1A	4.13248	0.539454	3.58863e-05	0.000519301	3.28458	none
1508	PURB	4.1285	1.04531	3.65144e-05	0.000528078	3.2773	over
1509	GRASP	4.12352	1.45965	3.73118e-05	0.000538608	3.26873	over
1510	PAPOLA	4.12347	0.507232	3.73212e-05	0.000538608	3.26873	none
1511	YBEY	4.12341	1.73928	3.73305e-05	0.000538608	3.26873	over
1512	COX7A2L	4.12318	0.611274	3.73681e-05	0.000538831	3.26855	none
1513	DNAJC19	4.1204	1.01489	3.78209e-05	0.000544719	3.26383	over
1514	NPEPPS	4.11566	0.750741	3.86067e-05	0.000555382	3.25541	none
1515	EIF4E	4.11462	0.977512	3.87812e-05	0.000557517	3.25374	none
1516	CAMSAP3	4.10983	1.35599	3.95958e-05	0.000568275	3.24544	over
1517	ARID5A	4.10931	0.877529	3.96851e-05	0.000569223	3.24472	none
1518	PRNP	4.10607	0.348681	4.0245e-05	0.000576916	3.23889	none
1519	CYC1	4.10457	0.68434	4.05075e-05	0.000580339	3.23632	none
1520	EPHX1	4.10399	0.617763	4.06089e-05	0.000581451	3.23549	none
1521	PER2	4.10266	1.1865	4.0843e-05	0.000584462	3.23324	over
1522	POMGNT1	4.10179	0.755392	4.09964e-05	0.000586314	3.23187	none
1523	LPCAT3	4.10069	0.719035	4.11915e-05	0.000588759	3.23006	none
1524	SH3BGRL3	4.09855	0.329291	4.15739e-05	0.000593878	3.2263	none
1525	WDR45	4.0978	0.894644	4.17091e-05	0.000595461	3.22515	none
1526	PFN1	4.09636	0.166199	4.19701e-05	0.000598839	3.22269	none
1527	FMO5	4.08665	1.63044	4.37653e-05	0.000624088	3.20475	over
1528	KIAA1522	4.08584	0.562454	4.39181e-05	0.000625903	3.20349	none
1529	TPM4	4.08457	0.318493	4.41593e-05	0.000628974	3.20137	none
1530	MAP7	4.07925	1.28297	4.51816e-05	0.000642787	3.19193	over
1531	TXN2	4.07711	0.769291	4.5599e-05	0.000647972	3.18844	none
1532	FLOT2	4.07694	0.454162	4.56331e-05	0.000648025	3.18841	none
1533	CLCN3	4.07682	1.00575	4.56557e-05	0.000648025	3.18841	over
1534	ZNF83	4.07613	0.959087	4.57921e-05	0.000649584	3.18736	none
1535	B3GAT3	4.07254	0.873043	4.65026e-05	0.000658899	3.18118	none
1536	NKTR	4.07081	0.692676	4.68502e-05	0.00066344	3.1782	none
1537	LSM4	4.06977	0.770609	4.70599e-05	0.000666024	3.17651	none
1538	MPDU1	4.06786	0.835195	4.74467e-05	0.00067111	3.17321	none
1539	SNRNP200	4.06728	0.57012	4.75645e-05	0.000672388	3.17238	none
1540	SELENON	4.06572	0.58006	4.78839e-05	0.000676513	3.16972	none
1541	ZNF358	4.06468	0.616054	4.8098e-05	0.000679145	3.16804	none
1542	COBLL1	4.06283	0.786437	4.84809e-05	0.000683762	3.16509	none
1543	RAB4A	4.06202	0.676672	4.86493e-05	0.000685742	3.16384	none
1544	TFPI2	4.05416	2.6276	5.03144e-05	0.000708804	3.14947	over
1545	EPN3	4.05283	1.37851	5.06013e-05	0.000712436	3.14725	over
1546	RCAN3	4.04908	0.94279	5.14204e-05	0.000723553	3.14053	none
1547	PCBD1	4.04757	0.709951	5.17516e-05	0.000727794	3.13799	none
1548	POLD2	4.04341	0.812518	5.26793e-05	0.00073999	3.13077	none
1549	IGF1	4.04168	0.712749	5.30704e-05	0.000744997	3.12785	none
1550	WSB1	4.04156	0.410405	5.30966e-05	0.000744997	3.12785	none
1551	TFRC	4.04006	1.31613	5.3438e-05	0.000748928	3.12556	over
1552	AVPI1	4.03873	1.67494	5.37417e-05	0.000752754	3.12335	over
1553	IL1R1	4.0374	0.814984	5.40471e-05	0.000756598	3.12113	none
1554	DYNC1H1	4.03659	0.499597	5.42338e-05	0.000758777	3.11989	none
1555	DNAJB6	4.03613	0.639458	5.43407e-05	0.000759839	3.11928	none
1556	FAM168B	4.03376	0.815835	5.4892e-05	0.000767109	3.11514	none
1557	ATP6V1E1	4.03324	0.700652	5.50137e-05	0.000768371	3.11443	none
1558	KDM6B	4.03046	1.28443	5.56672e-05	0.000777054	3.10955	over
1559	SNRPC	4.02838	0.730334	5.61621e-05	0.000783516	3.10595	none
1560	ERCC1	4.02272	0.774376	5.75306e-05	0.00080215	3.09574	none
1561	CYSTM1	4.02243	0.86801	5.76012e-05	0.000802678	3.09546	none
1562	CMC2	4.02214	1.40494	5.7672e-05	0.000803206	3.09517	over
1563	C16orf58	4.02052	0.864285	5.80697e-05	0.000808222	3.09247	none
1564	MAF	4.0204	0.73381	5.80982e-05	0.000808222	3.09247	none
1565	CLSTN2	4.01873	5.00282	5.8513e-05	0.00081353	3.08963	over
1566	TMEM9	4.01832	0.68308	5.86135e-05	0.000814465	3.08913	none
1567	MALT1	4.01607	0.959691	5.91767e-05	0.000821825	3.08522	none
1568	MARCH6	4.0126	0.578456	6.00532e-05	0.000833524	3.07908	none
1569	LSS	4.01041	1.09273	6.06147e-05	0.000840839	3.07529	over
1570	EWSR1	4.00908	0.490194	6.09569e-05	0.000844629	3.07333	none
1571	NDUFB6	4.00867	0.639453	6.10614e-05	0.000845598	3.07284	none
1572	HLA-DRB1	4.00526	0.344366	6.19491e-05	0.000857407	3.06681	none
1573	SIM2	4.00503	3.01819	6.20097e-05	0.000857761	3.06663	over
1574	EIF1B	4.00486	0.837004	6.20553e-05	0.000857905	3.06656	none
1575	BAG6	4.00439	0.489446	6.21768e-05	0.000859099	3.06596	none
1576	SRSF2	4.00358	0.400655	6.23899e-05	0.000861558	3.06472	none
1577	HIST1H2BD	4.00283	1.70238	6.25885e-05	0.000863813	3.06358	over
1578	DHX9	4.00225	0.678616	6.27416e-05	0.000865438	3.06276	none
1579	BUD31	3.9985	0.739785	6.37458e-05	0.000878794	3.05611	none
1580	RNF10	3.99786	0.70296	6.39172e-05	0.000880661	3.05519	none
1581	SPRYD3	3.99752	0.76424	6.40109e-05	0.000881456	3.0548	none
1582	UNC45A	3.98809	0.664615	6.66065e-05	0.000916682	3.03778	none
1583	CHPF2	3.98757	1.07662	6.67526e-05	0.000918177	3.03707	over
1584	ALDH7A1	3.98734	0.798311	6.68177e-05	0.000918556	3.03689	none
1585	TUSC2	3.98607	0.97102	6.71766e-05	0.000922972	3.03481	none
1586	MEF2D	3.98532	0.912241	6.73896e-05	0.000925378	3.03368	none
1587	SGTA	3.98422	0.738476	6.7702e-05	0.000929077	3.03195	none
1588	CCT2	3.98295	0.749439	6.80654e-05	0.000933087	3.03008	none
1589	COPS6	3.98041	0.726875	6.87978e-05	0.000942599	3.02567	none
1590	ERG28	3.97954	0.948905	6.90492e-05	0.000945514	3.02433	none
1591	LY6E	3.97902	0.378259	6.92004e-05	0.000947055	3.02362	none
1592	SLC25A37	3.97671	0.6326	6.98764e-05	0.000955772	3.01965	none
1593	ERGIC2	3.97613	0.903953	7.00464e-05	0.000957561	3.01883	none
1594	PLXNB1	3.97595	0.554184	7.00975e-05	0.000957725	3.01876	none
1595	LLGL2	3.97474	0.934548	7.04559e-05	0.000962085	3.01679	none
1596	PLXNB2	3.97405	0.256151	7.06615e-05	0.000964355	3.01576	none
1597	VPS29	3.97243	0.649541	7.11435e-05	0.000970391	3.01305	none
1598	ARAF	3.97023	0.584674	7.18026e-05	0.000978835	3.00929	none
1599	AGFG2	3.9678	1.44948	7.25378e-05	0.000988307	3.00511	over
1600	RHBDD2	3.9648	0.650109	7.34579e-05	0.00100029	2.99988	none
1601	VPS35	3.96463	0.63845	7.35113e-05	0.00100046	2.9998	none
1602	HSPA8	3.96428	0.193356	7.36182e-05	0.00100136	2.99941	none
1603	GPBP1L1	3.96411	0.754553	7.36718e-05	0.00100153	2.99934	none
1604	SLC35A4	3.96353	0.702557	7.38504e-05	0.0010034	2.99853	none
1605	EIF3H	3.9615	0.363671	7.44791e-05	0.00101075	2.99536	none
1606	MPZL2	3.96046	0.575594	7.48044e-05	0.00101411	2.99392	none
1607	MPND	3.95798	1.28864	7.55869e-05	0.00102415	2.98964	over
1608	ARRDC1	3.95671	0.656721	7.59902e-05	0.00102897	2.9876	none
1609	MAP2K3	3.95659	0.899504	7.6027e-05	0.00102897	2.9876	none
1610	FMC1	3.95197	1.04661	7.75115e-05	0.00104848	2.97944	over
1611	UBE2E1	3.94919	0.913387	7.84154e-05	0.00106012	2.97464	none
1612	AKT2	3.94694	0.721345	7.91571e-05	0.00106956	2.97079	none
1613	DDIT4	3.94515	0.94175	7.97514e-05	0.001077	2.96779	none
1614	HMGCS2	3.94249	2.15634	8.0641e-05	0.00108841	2.96321	over
1615	KRT19	3.94116	0.480494	8.10893e-05	0.00109386	2.96104	none
1616	ADM	3.93925	1.9528	8.17367e-05	0.00110198	2.95783	over
1617	ODF3B	3.93786	0.815259	8.22106e-05	0.00110776	2.95555	none
1618	LIF	3.93474	2.57901	8.32863e-05	0.00112164	2.95015	over
1619	IGF2R	3.93382	1.12449	8.36076e-05	0.00112535	2.94871	over
1620	TUBB2A	3.93359	1.88844	8.36881e-05	0.00112581	2.94854	over
1621	DAPK3	3.93289	0.831896	8.393e-05	0.00112844	2.94752	none
1622	RETREG2	3.9289	0.59661	8.53341e-05	0.00114669	2.94055	none
1623	SNHG18	3.92838	1.16436	8.55189e-05	0.00114847	2.93988	over
1624	LRP10	3.92827	0.36242	8.556e-05	0.00114847	2.93988	none
1625	SSNA1	3.92676	0.765852	8.60961e-05	0.00115503	2.93741	none
1626	PRIM2	3.92653	1.66456	8.61789e-05	0.00115551	2.93723	over
1627	PNRC1	3.9263	0.393513	8.62617e-05	0.00115598	2.93705	none
1628	GSTA1	3.92596	1.36363	8.63861e-05	0.00115702	2.93666	over
1629	YARS	3.92526	1.17477	8.66354e-05	0.00115972	2.93565	over
1630	SCAMP1	3.92156	0.867005	8.79766e-05	0.00117703	2.92921	none
1631	EHF	3.91971	1.60627	8.86546e-05	0.00118545	2.92612	over
1632	SNRPD3	3.9189	0.636661	8.89527e-05	0.00118842	2.92503	none
1633	R3HDM4	3.91179	0.812554	9.16131e-05	0.00122167	2.91304	none
1634	LARP4B	3.90937	0.876285	9.25386e-05	0.00123334	2.90892	none
1635	PYURF	3.90526	0.67412	9.41233e-05	0.0012531	2.90201	none
1636	DAAM1	3.9033	0.842148	9.48912e-05	0.00126264	2.89872	none
1637	NDUFA7	3.90226	1.01871	9.53001e-05	0.00126722	2.89715	over
1638	TMED7	3.90208	0.620268	9.53685e-05	0.00126722	2.89715	none
1639	RAN	3.90203	0.454275	9.53912e-05	0.00126722	2.89715	none
1640	USF2	3.90127	0.565294	9.56879e-05	0.00127047	2.89603	none
1641	COLEC12	3.8996	1.46133	9.63527e-05	0.00127861	2.89326	over
1642	CUL3	3.89035	0.729496	0.0001001	0.00132546	2.87763	none
1643	C1orf123	3.89006	0.946365	0.000100219	0.00132632	2.87735	none
1644	RBCK1	3.88873	0.842578	0.00010077	0.00133217	2.87544	none
1645	DICER1	3.88769	0.882434	0.000101203	0.00133717	2.87381	none
1646	LAMP1	3.88596	0.321357	0.000101928	0.00134602	2.87095	none
1647	APP	3.88289	0.26542	0.000103221	0.00136236	2.86571	none
1648	ZNF652	3.88237	0.98183	0.000103442	0.00136455	2.86501	none
1649	REEP6	3.8811	1.01614	0.000103985	0.00137096	2.86297	over
1650	DEAF1	3.88041	1.15386	0.000104282	0.0013734	2.8622	over
1651	ACSS1	3.88018	1.03363	0.000104381	0.00137397	2.86202	over
1652	VPS26B	3.87971	0.816973	0.00010458	0.00137584	2.86143	none
1653	PYM1	3.87295	1.36789	0.000107526	0.00141081	2.85053	over
1654	TMEM98	3.87295	0.702012	0.000107526	0.00141081	2.85053	none
1655	SHLD2	3.87208	0.94301	0.000107909	0.00141499	2.84925	none
1656	TUBGCP2	3.87197	0.809797	0.00010796	0.00141499	2.84925	none
1657	SPTAN1	3.87168	0.608162	0.000108088	0.00141591	2.84896	none
1658	TFPT	3.86619	1.3484	0.00011055	0.00144738	2.83942	over
1659	SLC35F5	3.86272	1.41488	0.000112132	0.00146652	2.83371	over
1660	TMEM8A	3.86272	1.02971	0.000112132	0.00146652	2.83371	over
1661	SELENOF	3.85937	0.413137	0.000113681	0.00148599	2.82798	none
1662	RYBP	3.85388	0.989354	0.000116263	0.00151812	2.8187	none
1663	AHI1	3.85295	1.09111	0.000116703	0.00152305	2.81729	over
1664	SEC23B	3.85122	0.892311	0.000117532	0.00153306	2.81444	none
1665	HEXA	3.8507	0.719957	0.000117782	0.00153541	2.81378	none
1666	RASSF7	3.85058	0.767091	0.000117838	0.00153541	2.81378	none
1667	FADS2	3.84896	1.07329	0.000118619	0.00154476	2.81114	over
1668	FNBP1L	3.84873	0.945307	0.000118731	0.0015454	2.81096	none
1669	PHC2	3.8448	0.685908	0.000120651	0.00156955	2.80423	none
1670	SULT2B1	3.84197	1.46898	0.000122052	0.00158693	2.79944	over
1671	PACSIN2	3.84174	0.612209	0.000122167	0.00158758	2.79926	none
1672	SYPL1	3.84087	0.377119	0.000122599	0.00159236	2.79796	none
1673	PLEKHB2	3.83867	0.735344	0.000123701	0.00160581	2.7943	none
1674	PDAP1	3.83844	0.665474	0.000123817	0.00160647	2.79413	none
1675	VPS25	3.83503	0.861234	0.000125548	0.00162797	2.78835	none
1676	PRPF40A	3.83492	0.652045	0.000125607	0.00162797	2.78835	none
1677	DTNB	3.83463	1.00497	0.000125755	0.00162902	2.78807	over
1678	STK39	3.83359	0.838031	0.000126288	0.00163506	2.78647	none
1679	JOSD1	3.8333	1.01285	0.000126437	0.00163612	2.78618	over
1680	LSM14A	3.83185	0.552942	0.000127182	0.00164403	2.78409	none
1681	DDAH1	3.82943	0.685639	0.000128443	0.00165945	2.78004	none
1682	MFSD1	3.82746	0.722773	0.000129473	0.00167187	2.7768	none
1683	NUDT8	3.82636	1.8848	0.000130051	0.00167846	2.77509	over
1684	JMJD8	3.82549	0.807651	0.00013051	0.0016825	2.77404	none
1685	CEACAM1	3.82544	0.958384	0.00013054	0.0016825	2.77404	none
1686	SLC6A8	3.82538	1.26694	0.000130571	0.0016825	2.77404	over
1687	KMT5B	3.82312	0.934594	0.000131771	0.00169688	2.77035	none
1688	STT3A	3.82295	0.615158	0.000131864	0.00169688	2.77035	none
1689	HAX1	3.82289	0.928613	0.000131895	0.00169688	2.77035	none
1690	NME1	3.8226	0.868189	0.00013205	0.00169798	2.77007	none
1691	SPTSSA	3.82226	0.887672	0.000132235	0.00169948	2.76968	none
1692	SLC5A1	3.81798	1.1487	0.000134549	0.0017283	2.76238	over
1693	SEC22C	3.81671	1.14948	0.000135244	0.00173631	2.76037	over
1694	CDC34	3.81174	0.973886	0.000137993	0.00176976	2.75209	none
1695	PRKAR2A	3.8107	0.729072	0.000138576	0.00177629	2.75049	none
1696	AREG	3.8063	5.52659	0.000141059	0.00180623	2.74323	over
1697	AMACR	3.8026	3.44619	0.000143183	0.00183247	2.73696	over
1698	SLC25A1	3.79896	0.539958	0.000145303	0.00185863	2.73081	none
1699	ADGRG1	3.79677	0.683364	0.000146596	0.00187419	2.72719	none
1700	PMPCA	3.79509	0.938521	0.00014759	0.00188591	2.72448	none
1701	ECH1	3.79336	0.558092	0.000148625	0.00189815	2.72167	none
1702	GRSF1	3.79249	0.655361	0.000149145	0.00190379	2.72038	none
1703	LGMN	3.79	0.560875	0.000150645	0.00192094	2.71649	none
1704	TRAPPC12	3.79	0.880696	0.000150645	0.00192094	2.71649	none
1705	TMEM63A	3.78977	0.595907	0.000150785	0.00192173	2.71631	none
1706	VPS37B	3.78682	1.05421	0.000152585	0.00194365	2.71138	over
1707	RBM12	3.78145	0.908349	0.000155918	0.00198508	2.70222	none
1708	JOSD2	3.77596	1.07233	0.000159394	0.00202722	2.6931	over
1709	PPM1A	3.77521	0.752456	0.000159875	0.00203229	2.69202	none
1710	SEC16A	3.77428	0.62152	0.00016047	0.00203878	2.69063	none
1711	SHISA5	3.77405	0.412291	0.000160618	0.00203961	2.69045	none
1712	THOP1	3.77295	0.889282	0.000161327	0.00204755	2.68876	none
1713	ZMPSTE24	3.76896	0.790216	0.000163927	0.00207839	2.68227	none
1714	BTBD6	3.76873	1.14149	0.000164079	0.00207924	2.6821	over
1715	LONP1	3.76492	0.914129	0.000166604	0.00211015	2.67569	none
1716	LRRC41	3.76434	0.750111	0.00016699	0.00211394	2.67491	none
1717	STARD3NL	3.76353	1.07723	0.000167532	0.0021197	2.67373	over
1718	SLC7A5	3.76272	2.1226	0.000168075	0.00212438	2.67277	over
1719	SLC25A25	3.76122	1.37296	0.000169088	0.00213608	2.67038	over
1720	SEC22B	3.75885	0.635223	0.000170697	0.0021553	2.66649	none
1721	MAP1LC3B	3.7585	0.604248	0.000170934	0.00215717	2.66611	none
1722	CNOT2	3.75625	0.849115	0.000172481	0.00217557	2.66243	none
1723	BCL7C	3.75399	0.625862	0.00017404	0.00219348	2.65887	none
1724	C1orf43	3.75393	0.627941	0.00017408	0.00219348	2.65887	none
1725	CLUH	3.75266	0.974972	0.000174966	0.00220351	2.65689	none
1726	PPP1CC	3.74977	0.460705	0.000176995	0.00222677	2.65233	none
1727	ZDHHC12	3.74648	1.17169	0.000179335	0.00225504	2.64684	over
1728	DNAJB2	3.73862	0.638915	0.000185035	0.00232434	2.6337	none
1729	ADRM1	3.73729	0.727427	0.000186016	0.00233546	2.63163	none
1730	YIPF2	3.737	0.768482	0.00018623	0.00233695	2.63135	none
1731	TBCB	3.73665	0.830713	0.000186487	0.00233897	2.63098	none
1732	GSKIP	3.73636	1.14858	0.000186701	0.0023398	2.63082	over
1733	TMEM254	3.7363	1.00005	0.000186744	0.0023398	2.63082	over
1734	SLC25A10	3.7344	1.26337	0.000188165	0.0023564	2.62775	over
1735	NAP1L4	3.73417	0.603657	0.000188338	0.00235736	2.62757	none
1736	PLOD1	3.73105	0.95182	0.000190687	0.00238554	2.62241	none
1737	TMEM14C	3.72948	0.633261	0.000191872	0.00239791	2.62017	none
1738	GPD1L	3.72873	1.02408	0.000192445	0.00240384	2.61909	over
1739	SF3B2	3.72839	0.513847	0.00019271	0.00240593	2.61872	none
1740	MOGS	3.72694	0.815729	0.000193818	0.00241852	2.61645	none
1741	ADRB1	3.72607	1.87171	0.000194485	0.00242562	2.61518	over
1742	EIF4EBP2	3.72498	0.52539	0.000195334	0.00243496	2.61351	none
1743	BNIP3L	3.72469	0.640625	0.000195558	0.00243651	2.61323	none
1744	AP2B1	3.72284	0.744606	0.000196997	0.00245194	2.61049	none
1745	PICALM	3.72284	0.603142	0.000196997	0.00245194	2.61049	none
1746	BIRC2	3.72041	0.758614	0.0001989	0.00247437	2.60654	none
1747	SPATC1L	3.71902	1.32372	0.000199996	0.00248673	2.60437	over
1748	MTERF4	3.71856	1.1053	0.000200362	0.00249002	2.6038	over
1749	ZKSCAN1	3.71729	0.423957	0.000201373	0.00250005	2.60205	none
1750	HOXA11-AS	3.71729	0.97088	0.000201373	0.00250005	2.60205	none
1751	POLR2J	3.71711	0.543611	0.000201511	0.0025005	2.60197	none
1752	PRKCD	3.71625	0.976062	0.000202204	0.00250782	2.6007	none
1753	RBMX	3.71567	0.431007	0.000202666	0.00251228	2.59993	none
1754	VSIG2	3.71185	0.972172	0.000205746	0.00254917	2.5936	none
1755	MANBAL	3.71105	0.540546	0.000206405	0.00255604	2.59243	none
1756	NAAA	3.7085	0.982154	0.000208489	0.00258054	2.58829	none
1757	TUBB	3.70804	0.251698	0.00020887	0.00258382	2.58774	none
1758	GDI1	3.70792	0.739236	0.000208965	0.00258382	2.58774	none
1759	MSRB2	3.70527	0.658822	0.00021117	0.00260976	2.5834	none
1760	DSC2	3.70446	1.27544	0.000211845	0.00261678	2.58223	over
1761	NAA60	3.70365	0.924014	0.000212522	0.00262383	2.58107	none
1762	ADAM9	3.70237	0.724113	0.000213591	0.00263569	2.57911	none
1763	SYNJ2BP	3.70168	0.9853	0.000214176	0.00264157	2.57814	none
1764	TSEN34	3.69879	0.888353	0.000216629	0.00266914	2.57363	none
1765	SMIM37	3.69775	0.878543	0.000217518	0.00267875	2.57207	none
1766	HSD17B11	3.69683	0.971013	0.000218312	0.00268582	2.57092	none
1767	GGCX	3.69619	1.10696	0.000218859	0.0026912	2.57005	over
1768	SQOR	3.6959	0.692496	0.000219108	0.00269291	2.56978	none
1769	PCM1	3.69503	0.615555	0.000219857	0.00270076	2.56851	none
1770	MAN1B1	3.69474	0.727057	0.000220108	0.00270248	2.56824	none
1771	RPRD1B	3.69417	0.696496	0.000220609	0.00270591	2.56769	none
1772	MXD4	3.69324	0.619181	0.000221413	0.00271306	2.56654	none
1773	CDKN1B	3.69324	0.817201	0.000221413	0.00271306	2.56654	none
1774	CHMP2B	3.69116	0.858648	0.000223233	0.00273262	2.56342	none
1775	SSRP1	3.69116	0.821669	0.000223233	0.00273262	2.56342	none
1776	MB	3.69047	1.06301	0.000223842	0.00273871	2.56245	over
1777	POLR2H	3.68989	0.839624	0.000224352	0.00274357	2.56168	none
1778	AUH	3.68966	1.29007	0.000224555	0.00274469	2.56151	over
1779	NARS	3.68422	0.579392	0.0002294	0.0028011	2.55267	none
1780	BLOC1S6	3.67914	0.67025	0.000234023	0.00285471	2.54444	none
1781	SHC2	3.67307	0.686981	0.000239655	0.00292195	2.53433	none
1782	PLEKHH1	3.67197	1.29342	0.000240687	0.00293308	2.53268	over
1783	POLR1D	3.6718	0.631707	0.000240851	0.00293361	2.5326	none
1784	SZRD1	3.67157	0.563596	0.000241069	0.0029348	2.53242	none
1785	DERL1	3.66677	0.726812	0.000245635	0.00298891	2.52449	none
1786	ZNF761	3.66295	1.14916	0.000249324	0.00303228	2.51823	over
1787	NEMF	3.66035	0.663953	0.000251869	0.00306171	2.51404	none
1788	UBQLN1	3.65925	0.754651	0.00025295	0.00307334	2.51239	none
1789	PBXIP1	3.65833	0.514632	0.000253865	0.00308291	2.51104	none
1790	INTS10	3.65775	0.887361	0.000254438	0.00308834	2.51027	none
1791	C22orf39	3.65712	1.05345	0.00025507	0.00309447	2.50941	over
1792	GAMT	3.65694	0.661502	0.000255242	0.00309503	2.50933	none
1793	FBXW5	3.65608	0.40474	0.000256107	0.00310398	2.50808	none
1794	SLC35C2	3.65498	0.830976	0.000257205	0.00311421	2.50665	none
1795	PCGF3	3.65382	0.93259	0.000258367	0.00312672	2.50491	none
1796	NUDT16L1	3.65359	0.868276	0.0002586	0.003128	2.50473	none
1797	KLF16	3.65035	1.57593	0.000261881	0.00316598	2.49949	over
1798	MFSD12	3.65024	0.958433	0.000261999	0.00316598	2.49949	none
1799	GSTT2B	3.64977	1.75629	0.000262471	0.00317012	2.49892	over
1800	IRGQ	3.64943	1.13376	0.000262825	0.00317283	2.49855	over
1801	EPS15	3.64792	0.757447	0.000264367	0.00318673	2.49665	none
1802	SRM	3.64712	0.904948	0.000265201	0.00319521	2.4955	none
1803	CARMN	3.64665	0.775472	0.000265678	0.00319938	2.49493	none
1804	NRDC	3.64336	0.728441	0.000269104	0.00323904	2.48958	none
1805	WNK4	3.64243	1.93881	0.000270073	0.00324911	2.48824	over
1806	PSKH1	3.64157	1.27993	0.000270984	0.00325847	2.48699	over
1807	GJB1	3.64087	2.12432	0.000271715	0.00326566	2.48603	over
1808	SAMD4B	3.64058	0.851828	0.000272021	0.00326772	2.48576	none
1809	MAF1	3.63949	0.557223	0.000273183	0.00328008	2.48412	none
1810	CRLS1	3.63787	0.729388	0.000274905	0.00329913	2.4816	none
1811	TCEAL8	3.63625	0.740216	0.000276637	0.00331829	2.47909	none
1812	ITGA6	3.63532	0.9931	0.000277632	0.00332859	2.47774	none
1813	SRP68	3.63336	0.95268	0.000279756	0.00335077	2.47486	none
1814	PAWR	3.63134	0.636991	0.000281958	0.0033755	2.47166	none
1815	NELFB	3.63053	0.720985	0.000282844	0.00338445	2.47051	none
1816	HYAL2	3.62758	1.09583	0.000286092	0.00342164	2.46577	over
1817	METTL9	3.62556	0.614899	0.000288341	0.00344686	2.46258	none
1818	ACP1	3.62469	0.765211	0.00028931	0.00345675	2.46133	none
1819	CD55	3.61925	1.08452	0.000295453	0.00352842	2.45242	over
1820	EPHB4	3.61804	0.937177	0.000296842	0.00353982	2.45102	none
1821	CDC42SE1	3.61775	0.812243	0.000297173	0.00354205	2.45075	none
1822	TMEM50A	3.6174	0.43461	0.000297572	0.00354507	2.45038	none
1823	RNF40	3.61694	0.66824	0.000298103	0.00354968	2.44981	none
1824	WDR13	3.61625	0.54226	0.000298903	0.00355747	2.44886	none
1825	C8orf59	3.61538	0.570621	0.000299905	0.00356766	2.44762	none
1826	TAB2	3.61463	0.901807	0.000300776	0.00357455	2.44678	none
1827	PSMD4	3.61371	0.536965	0.000301852	0.00358559	2.44544	none
1828	ARFGAP2	3.61209	0.495377	0.000303742	0.00360616	2.44296	none
1829	OLFML3	3.61197	0.703658	0.000303878	0.00360616	2.44296	none
1830	ZNF24	3.61024	0.656021	0.000305917	0.00362859	2.44026	none
1831	PIGT	3.60908	0.422416	0.000307283	0.00364303	2.43854	none
1832	ADRA2C	3.60636	2.43318	0.000310517	0.00367862	2.43431	over
1833	CYFIP1	3.60631	0.593671	0.000310586	0.00367862	2.43431	none
1834	CCT4	3.60608	0.439906	0.000310863	0.00368012	2.43414	none
1835	ZNF217	3.60423	0.621489	0.000313085	0.00370463	2.43125	none
1836	STX12	3.60365	1.02849	0.000313782	0.00371109	2.4305	over
1837	PAICS	3.60249	0.96203	0.000315181	0.00372584	2.42878	none
1838	SEPT2	3.60191	0.306008	0.000315883	0.00373233	2.42802	none
1839	EMC10	3.60168	0.393376	0.000316164	0.00373385	2.42784	none
1840	INPP5K	3.5996	1.03025	0.000318705	0.00376023	2.42479	over
1841	ARPC4	3.59798	0.307333	0.000320694	0.00378061	2.42244	none
1842	TRGC2	3.59775	3.58807	0.000320979	0.00378061	2.42244	over
1843	CFLAR	3.59769	0.521201	0.000321051	0.00378061	2.42244	none
1844	ZNF638	3.59671	0.713875	0.000322265	0.00379309	2.42101	none
1845	CYB561D2	3.59636	1.23629	0.000322695	0.00379632	2.42064	over
1846	FBXL3	3.5959	0.663669	0.000323269	0.00380125	2.42007	none
1847	NFKBIA	3.59411	0.444221	0.000325502	0.00382566	2.41729	none
1848	DNM2	3.59197	0.664701	0.000328185	0.00385521	2.41395	none
1849	ARGLU1	3.59186	0.356598	0.000328331	0.00385521	2.41395	none
1850	JPT1	3.58949	0.887148	0.00033133	0.00388484	2.41063	none
1851	ETF1	3.58827	0.677912	0.000332876	0.00389923	2.40902	none
1852	SLC25A16	3.58741	0.941476	0.000333985	0.00391034	2.40779	none
1853	EPHB3	3.58712	1.07976	0.000334355	0.0039128	2.40751	over
1854	AC027644.3	3.58671	1.40835	0.000334874	0.003917	2.40705	over
1855	UBE2E3	3.58579	0.749143	0.000336063	0.00392903	2.40571	none
1856	TPD52L2	3.58446	0.681275	0.00033778	0.00394533	2.40392	none
1857	ACO2	3.58324	0.627733	0.000339354	0.00396183	2.4021	none
1858	PALLD	3.58087	0.45592	0.000342447	0.00399603	2.39837	none
1859	CCT6A	3.57746	0.545946	0.000346945	0.00404363	2.39323	none
1860	CLPTM1L	3.57741	0.636067	0.000347022	0.00404363	2.39323	none
1861	PTP4A3	3.57584	0.7775	0.000349099	0.00406589	2.39084	none
1862	TMEM14B	3.57336	0.805212	0.000352431	0.00410275	2.38693	none
1863	FXR2	3.57232	1.17442	0.000353834	0.00411713	2.38541	over
1864	RAB27B	3.57105	0.886489	0.000355557	0.00413521	2.3835	none
1865	PKN1	3.57001	0.759646	0.000356972	0.00414969	2.38198	none
1866	GEM	3.56585	1.49299	0.000362686	0.00421411	2.37529	over
1867	PNKP	3.56515	1.08748	0.000363646	0.00422312	2.37437	over
1868	NDUFV1	3.56504	0.376852	0.000363807	0.00422312	2.37437	none
1869	OGA	3.56307	0.445941	0.000366542	0.00425286	2.37132	none
1870	AK4	3.55717	1.0344	0.000374865	0.00434737	2.36177	over
1871	MSI2	3.55602	0.740828	0.000376517	0.00436446	2.36007	none
1872	PFN2	3.55533	0.665147	0.000377512	0.00437392	2.35913	none
1873	ZNF667-AS1	3.55486	1.24875	0.000378177	0.00437955	2.35857	over
1874	WSB2	3.55093	0.804727	0.00038387	0.00444337	2.35229	none
1875	ATP6V0A1	3.5503	0.773098	0.000384798	0.00445201	2.35144	none
1876	C11orf71	3.55012	1.2794	0.000385052	0.00445284	2.35136	over
1877	TRA2B	3.54926	0.433633	0.000386322	0.00446429	2.35025	none
1878	FIBP	3.5492	0.832316	0.000386407	0.00446429	2.35025	none
1879	ZDHHC5	3.54885	0.836038	0.000386916	0.00446807	2.34988	none
1880	IPO7	3.54781	0.637361	0.000388447	0.00448364	2.34837	none
1881	SSBP4	3.54498	0.606819	0.000392645	0.00452569	2.34432	none
1882	SSBP1	3.54498	0.617854	0.000392645	0.00452569	2.34432	none
1883	YY1AP1	3.5422	0.754749	0.000396799	0.00457126	2.33996	none
1884	SYCE1L	3.54209	0.956096	0.000396973	0.00457126	2.33996	none
1885	STAU1	3.53983	0.693127	0.000400379	0.00460831	2.33646	none
1886	PEX6	3.53787	1.66394	0.000403371	0.00463839	2.33363	over
1887	ABCB8	3.53579	1.02661	0.000406561	0.00467288	2.33042	over
1888	ATP1B3	3.53371	0.632001	0.000409775	0.0047054	2.3274	none
1889	CAP1	3.53163	0.435368	0.000413013	0.00474035	2.32419	none
1890	EXOSC4	3.53099	1.04109	0.000414007	0.00474954	2.32335	over
1891	ACAT1	3.52931	0.757172	0.000416639	0.00477733	2.32081	none
1892	TOLLIP	3.5292	0.764015	0.000416821	0.00477733	2.32081	none
1893	TTC37	3.52741	0.877631	0.000419652	0.00480753	2.31808	none
1894	METRNL	3.52712	0.935182	0.000420111	0.00481053	2.31781	none
1895	USP16	3.52492	0.915321	0.00042361	0.00484591	2.31462	none
1896	GTPBP6	3.52481	1.10411	0.000423794	0.00484591	2.31462	over
1897	HDAC2	3.52353	0.663441	0.000425833	0.00486695	2.31274	none
1898	PTPRN2	3.52324	1.16193	0.000426298	0.00486999	2.31247	over
1899	CHCHD10	3.52261	0.486962	0.000427322	0.00487941	2.31163	none
1900	NUFIP2	3.51822	0.719552	0.000434459	0.00495628	2.30484	none
1901	PSMF1	3.51567	0.589527	0.000438642	0.00500166	2.30089	none
1902	TCEAL3	3.5155	0.673557	0.000438929	0.0050026	2.3008	none
1903	GNAQ	3.51261	0.817999	0.00044373	0.00505497	2.29628	none
1904	JCHAIN	3.51163	1.05806	0.000445374	0.00507134	2.29488	over
1905	GRHPR	3.51024	0.703604	0.000447704	0.0050955	2.29281	none
1906	CAPZA2	3.50897	0.542631	0.00044985	0.00511724	2.29096	none
1907	TNFRSF1A	3.50874	0.461431	0.000450242	0.00511724	2.29096	none
1908	ZBTB4	3.50619	0.564785	0.000454566	0.00516159	2.28722	none
1909	GSTK1	3.50619	0.529622	0.000454566	0.00516159	2.28722	none
1910	DCTPP1	3.50423	1.05535	0.000457934	0.00519743	2.28421	over
1911	MFF	3.50296	0.78202	0.000460126	0.00521988	2.28234	none
1912	SCYL1	3.50261	0.724701	0.000460725	0.00522426	2.28198	none
1913	VPS26A	3.50087	0.895568	0.000463734	0.00525593	2.27935	none
1914	SECISBP2	3.49983	1.05375	0.000465547	0.00527405	2.27786	over
1915	AKAP1	3.48908	0.852911	0.00048468	0.00548572	2.26077	none
1916	PAK2	3.48689	0.724304	0.000488679	0.00552842	2.2574	none
1917	TP53INP1	3.48411	0.553031	0.000493773	0.00558346	2.2531	none
1918	SH3BGRL	3.48353	0.407273	0.00049484	0.00559295	2.25236	none
1919	AGPAT2	3.48278	0.896217	0.000496231	0.00560608	2.25134	none
1920	ZNF292	3.48209	0.832001	0.000497518	0.00561803	2.25042	none
1921	THUMPD1	3.48053	0.82033	0.000500426	0.00564565	2.24829	none
1922	SDF4	3.47989	0.395221	0.000501615	0.00565386	2.24766	none
1923	USP47	3.47879	0.747984	0.000503675	0.00567446	2.24608	none
1924	EMC6	3.47694	1.06951	0.000507163	0.00571112	2.24328	over
1925	ILK	3.47521	0.391015	0.000510453	0.00574289	2.24087	none
1926	CCS	3.47296	0.643283	0.000514759	0.00578868	2.23742	none
1927	REX1BD	3.47278	0.62572	0.000515092	0.00578976	2.23734	none
1928	MYO1D	3.47163	0.965999	0.000517315	0.00580941	2.23587	none
1929	SCCPDH	3.46949	0.594058	0.000521451	0.00585049	2.23281	none
1930	RALBP1	3.46897	0.620725	0.000522462	0.00585914	2.23217	none
1931	CENPB	3.46706	0.54274	0.000526184	0.00589818	2.22928	none
1932	RWDD1	3.46538	0.711077	0.000529475	0.00592963	2.22697	none
1933	C16orf72	3.46481	0.638749	0.000530614	0.00593967	2.22624	none
1934	SMARCA4	3.46394	0.691274	0.000532327	0.00595613	2.22504	none
1935	TMX4	3.46249	0.594065	0.000535194	0.00598273	2.2231	none
1936	CCDC124	3.46203	0.712561	0.000536114	0.00599028	2.22255	none
1937	SLC2A4RG	3.46157	0.540132	0.000537036	0.00599511	2.2222	none
1938	SCMH1	3.46157	1.08485	0.000537036	0.00599511	2.2222	over
1939	NDUFS3	3.45937	0.805768	0.000541435	0.00604146	2.21886	none
1940	ZBTB42	3.45879	1.13076	0.000542599	0.00605168	2.21812	over
1941	NDUFB3	3.45845	0.82111	0.000543298	0.00605656	2.21777	none
1942	OCIAD2	3.45833	0.776592	0.000543531	0.00605656	2.21777	none
1943	SCGB1D2	3.45735	6.66872	0.000545517	0.00607592	2.21639	over
1944	RANBP9	3.45556	1.09648	0.000549156	0.00611367	2.2137	over
1945	MTHFD2L	3.45255	1.26103	0.000555311	0.00617657	2.20925	over
1946	IGLC3	3.4522	2.01238	0.000556025	0.00618171	2.20889	over
1947	MVD	3.45197	0.983804	0.000556502	0.0061842	2.20872	none
1948	NSA2	3.45174	0.393428	0.000556979	0.00618669	2.20854	none
1949	GTF2H5	3.45001	0.901376	0.000560569	0.00622358	2.20596	none
1950	IFITM3	3.44989	0.114598	0.000560809	0.00622358	2.20596	none
1951	CYB5B	3.44827	0.631922	0.00056418	0.00625532	2.20375	none
1952	LIMS1	3.447	0.66308	0.000566843	0.00628199	2.2019	none
1953	KARS	3.44683	0.493191	0.000567207	0.00628318	2.20182	none
1954	GPAA1	3.44203	0.403212	0.000577362	0.0063899	2.19451	none
1955	STAT2	3.44064	0.411697	0.00058033	0.00641984	2.19248	none
1956	POR	3.43995	0.774072	0.00058182	0.00643341	2.19156	none
1957	PNISR	3.43972	0.382075	0.000582317	0.006436	2.19138	none
1958	RRAGA	3.43596	0.857822	0.000590453	0.00652003	2.18575	none
1959	SNX1	3.43463	0.628115	0.000593357	0.00654603	2.18402	none
1960	METAP1	3.43452	1.0621	0.00059361	0.00654603	2.18402	over
1961	STX4	3.43417	0.702434	0.00059437	0.00655146	2.18366	none
1962	SLC35E1	3.43267	0.712894	0.000597674	0.00658491	2.18145	none
1963	TSPAN6	3.43232	0.814589	0.000598439	0.00659037	2.18109	none
1964	EIF3J	3.4314	0.743406	0.000600483	0.00660991	2.1798	none
1965	FAM53C	3.42718	1.07668	0.000609893	0.00671046	2.17325	over
1966	NT5C3B	3.42573	0.918763	0.000613146	0.00674323	2.17113	none
1967	SRF	3.42452	0.693391	0.000615892	0.00677039	2.16939	none
1968	WFDC2	3.42417	0.374564	0.000616679	0.00677599	2.16903	none
1969	MEPCE	3.424	0.858392	0.000617072	0.00677727	2.16895	none
1970	SARS	3.42377	0.471799	0.000617598	0.00678	2.16877	none
1971	NAGLU	3.4229	0.75832	0.000619571	0.00679861	2.16758	none
1972	PPCS	3.42018	0.595277	0.000625792	0.00686072	2.16363	none
1973	MAGT1	3.41851	0.566426	0.000629659	0.00690003	2.16115	none
1974	GLRX2	3.4151	1.10278	0.000637596	0.00698387	2.1559	over
1975	PMF1	3.41463	0.848997	0.000638679	0.00699261	2.15536	none
1976	NUDCD3	3.41325	0.725476	0.00064194	0.00702516	2.15334	none
1977	FAM173A	3.41186	0.955476	0.000645215	0.00705785	2.15133	none
1978	NBR1	3.41082	0.412766	0.000647682	0.00708167	2.14986	none
1979	RAP1GAP	3.41036	0.938298	0.000648782	0.00709052	2.14932	none
1980	TMEM167A	3.40799	0.773722	0.000654443	0.00714601	2.14594	none
1981	NR1H2	3.40764	0.82311	0.000655275	0.00715191	2.14558	none
1982	CCPG1	3.40354	0.61423	0.000665198	0.00725698	2.13924	none
1983	CTTN	3.4033	0.404855	0.000665762	0.00725989	2.13907	none
1984	PRDM8	3.40296	1.33485	0.000666607	0.00726264	2.13891	over
1985	ZBTB21	3.40296	1.49594	0.000666607	0.00726264	2.13891	over
1986	FAM135A	3.40088	1.2765	0.000671702	0.00731489	2.13579	over
1987	CDK16	3.3988	0.881986	0.000676833	0.00736749	2.13268	none
1988	TAGLN2	3.39845	0.316412	0.000677692	0.00737355	2.13232	none
1989	CHD4	3.39591	0.459707	0.00068402	0.0074358	2.12867	none
1990	APEH	3.39452	0.740707	0.000687495	0.00747025	2.12666	none
1991	TRIM24	3.39244	1.06023	0.000692738	0.00751721	2.12394	over
1992	FAM96A	3.39122	0.799174	0.000695814	0.00754724	2.12221	none
1993	MYBBP1A	3.39082	0.838612	0.000696842	0.00755504	2.12176	none
1994	RAP1A	3.38908	0.603436	0.000701264	0.00759961	2.11921	none
1995	MPG	3.38631	0.849829	0.000708393	0.0076717	2.11511	none
1996	NIPSNAP2	3.38625	0.654539	0.000708542	0.0076717	2.11511	none
1997	PIGH	3.38562	1.3508	0.000710186	0.00768609	2.11429	over
1998	TNFRSF12A	3.38492	0.869161	0.000711983	0.00770213	2.11339	none
[truncated: 22,271 more rows]

## Sheet: NEADT_vs_TRNA
	names	scores	logfoldchanges	pvals	pvals_adj	-log10_adj_pval	annot
0	TLE5	17.9807	29.2894	2.75805e-72	4.35416e-70	69.3611	over
1	SNHG29	17.4261	29.1279	5.22604e-68	7.34949e-66	65.1337	over
2	ATP6V0C	16.638	28.7568	3.69646e-62	4.36967e-60	59.3596	over
3	GAS5	15.9958	28.5812	1.36582e-57	1.34223e-55	54.8722	over
4	NME2	15.3267	2.95818	5.07369e-53	4.20858e-51	50.3759	over
5	IGHG3	15.1541	1.08623	7.11762e-52	5.67323e-50	49.2462	over
6	RNASEK	15.0612	3.89005	2.91535e-51	2.25043e-49	48.6477	over
7	MIR205HG	14.9596	28.7268	1.34789e-50	1.01174e-48	47.9949	over
8	DDX39B	14.3849	2.67103	6.44017e-47	4.43918e-45	44.3527	over
9	MICOS10	13.6607	27.9	1.74326e-42	1.03538e-40	39.9849	over
10	TOMM6	13.5439	27.9418	8.60572e-42	5.01386e-40	39.2998	over
11	KRT19	13.3944	0.803598	6.52234e-41	3.67746e-39	38.4345	none
12	EEF1G	13.2729	2.0326	3.32524e-40	1.82851e-38	37.7379	over
13	SEPTIN9	13.0915	27.7417	3.68292e-39	1.9549e-37	36.7089	over
14	LINC01578	12.8872	27.6902	5.31607e-38	2.67663e-36	35.5724	over
15	SEPTIN2	12.8288	27.6921	1.13119e-37	5.61466e-36	35.2507	over
16	MICOS13	12.8142	27.68	1.36551e-37	6.72312e-36	35.1724	over
17	WBP1	12.5837	3.12748	2.59715e-36	1.21981e-34	33.9137	over
18	SNHG5	12.5661	27.7666	3.24403e-36	1.51996e-34	33.8182	over
19	PLAAT4	12.5223	27.739	5.63784e-36	2.61284e-34	33.5829	over
20	CCN2	11.9677	28.3003	5.24641e-33	2.21727e-31	30.6542	over
21	IGLC3	11.8666	0.73462	1.76591e-32	7.39929e-31	30.1308	none
22	IGKC	11.1112	0.791023	1.10714e-28	4.07393e-27	26.39	none
23	SNHG6	11.092	27.4023	1.37166e-28	5.02464e-27	26.2989	over
24	CIAO2B	10.9898	27.3321	4.27639e-28	1.52098e-26	25.8179	over
25	SNHG32	10.9607	27.2628	5.90671e-28	2.07668e-26	25.6826	over
26	CCN1	10.8585	28.0375	1.81716e-27	6.28938e-26	25.2014	over
27	NIBAN2	10.7563	27.2915	5.5328e-27	1.87258e-25	24.7276	over
28	IGLC2	10.6963	0.685777	1.05903e-26	3.57442e-25	24.4468	none
29	MFAP4	10.607	0.643873	2.76615e-26	9.18422e-25	24.037	none
30	UPK3BL1	10.57	2.26504	4.10503e-26	1.3556e-24	23.8679	over
31	IFI30	10.3999	3.23388	2.4818e-25	7.83608e-24	23.1059	over
32	SEPTIN7	10.3185	27.0887	5.81297e-25	1.79374e-23	22.7462	over
33	SNHG14	9.99741	27.1242	1.56441e-23	4.50896e-22	21.3459	over
34	DANCR	9.96822	27.0285	2.09965e-23	6.00215e-22	21.2217	over
35	IGHG1	9.84421	0.564808	7.26102e-23	2.03525e-21	20.6914	none
36	IRF9	9.64442	4.06347	5.19041e-22	1.39265e-20	19.8562	over
37	AOPEP	9.61794	27.0054	6.7161e-22	1.78634e-20	19.748	over
38	HEXD	9.57416	27.0294	1.0269e-21	2.70488e-20	19.5679	over
39	TRAPPC5	9.38772	1.48509	6.13118e-21	1.571e-19	18.8038	over
40	RBM4	9.35463	1.4529	8.38915e-21	2.13613e-19	18.6704	over
41	MYO15B	9.28634	0.996816	1.5968e-20	4.02406e-19	18.3953	none
42	PGGHG	9.11714	0.935725	7.71355e-20	1.87625e-18	17.7267	none
43	RBIS	9.07794	26.9273	1.10652e-19	2.66765e-18	17.5739	over
44	PRXL2A	9.04875	26.8407	1.44618e-19	3.45924e-18	17.461	over
45	KRT23	8.79986	0.934415	1.36983e-18	3.12196e-17	16.5056	none
46	CRABP2	8.79341	0.583549	1.45093e-18	3.30271e-17	16.4811	none
47	FAM174C	8.78604	26.8183	1.54922e-18	3.51991e-17	16.4535	over
48	COL7A1	8.77169	0.554214	1.75999e-18	3.98031e-17	16.4001	none
49	PLA2G4B	8.52334	26.724	1.55022e-17	3.35996e-16	15.4737	over
50	IGHA1	8.39501	0.674702	4.65855e-17	9.90397e-16	15.0042	none
51	TUG1	8.31901	26.6356	8.87014e-17	1.85992e-15	14.7305	over
52	PWWP3A	8.21685	26.6287	2.08925e-16	4.31789e-15	14.3647	over
53	SLC66A2	8.18766	26.6448	2.66361e-16	5.44516e-15	14.264	over
54	GET3	8.11468	26.5999	4.87055e-16	9.80117e-15	14.0087	over
55	EDC4	8.10467	4.66719	5.28876e-16	1.06253e-14	13.9737	over
56	ST6GALNAC6	8.02711	26.6213	9.9792e-16	1.97087e-14	13.7053	over
57	CRIP1	7.96282	1.47093	1.68166e-15	3.28414e-14	13.4836	over
58	APOE	7.94085	0.593448	2.00806e-15	3.91221e-14	13.4076	none
59	TFF1	7.88719	0.842496	3.09076e-15	5.96928e-14	13.2241	none
60	CLN3	7.82915	3.66383	4.9116e-15	9.39694e-14	13.027	over
61	OIP5-AS1	7.82279	26.54	5.16661e-15	9.8617e-14	13.006	over
62	TNXB	7.78483	0.790174	6.98056e-15	1.31801e-13	12.8801	none
63	PSMA6	7.68556	1.56887	1.52328e-14	2.84322e-13	12.5462	over
64	SNHG16	7.61846	26.5216	2.56717e-14	4.72677e-13	12.3254	over
65	SNHG1	7.41413	26.4649	1.22421e-13	2.17865e-12	11.6618	over
66	HEIH	7.41413	26.4088	1.22421e-13	2.17865e-12	11.6618	over
67	TNFSF13	7.40026	7.40893	1.35921e-13	2.41538e-12	11.617	over
68	IGLC1	7.39954	27.5269	1.36657e-13	2.4267e-12	11.615	over
69	ANTKMT	7.38495	26.4195	1.52516e-13	2.69269e-12	11.5698	over
70	CZIB	7.37035	26.4093	1.7018e-13	2.99375e-12	11.5238	over
71	BSCL2	7.32307	2.98247	2.42363e-13	4.21809e-12	11.3749	over
72	CHIT1	7.28483	1.76212	3.22068e-13	5.56962e-12	11.2542	over
73	GPS2	7.28381	1.02009	3.24514e-13	5.60795e-12	11.2512	over
74	CRIP2	7.28363	0.419379	3.24946e-13	5.61145e-12	11.2509	none
75	ATG9A	7.28278	26.4081	3.27005e-13	5.63906e-12	11.2488	over
76	RNF31	7.27879	3.75742	3.36824e-13	5.8002e-12	11.2366	over
77	MUC20	7.19729	1.72983	6.14223e-13	1.0387e-11	10.9835	over
78	MTLN	7.16602	26.3575	7.72072e-13	1.29668e-11	10.8872	over
79	NGRN	7.15741	0.770795	8.22125e-13	1.37885e-11	10.8605	none
80	IGHGP	7.13285	1.15498	9.8308e-13	1.63757e-11	10.7858	over
81	SHFL	7.02008	26.32	2.21747e-12	3.60063e-11	10.4436	over
82	MAN2B1	6.97475	2.59653	3.06425e-12	4.9298e-11	10.3072	over
83	DBNDD2	6.9471	26.3422	3.72864e-12	5.95561e-11	10.2251	over
84	ISYNA1	6.93168	0.48853	4.15876e-12	6.63396e-11	10.1782	none
85	TTLL3	6.85098	0.844958	7.33451e-12	1.14975e-10	9.9394	none
86	COL27A1	6.79187	0.672941	1.10686e-11	1.71532e-10	9.76565	none
87	JCHAIN	6.77475	0.425105	1.24625e-11	1.92281e-10	9.71606	none
88	TMEM265	6.77197	26.3162	1.27044e-11	1.9589e-10	9.70799	over
89	FAM118A	6.75425	0.520708	1.43571e-11	2.20418e-10	9.65675	none
90	CCN3	6.74278	26.9077	1.55389e-11	2.37945e-10	9.62352	over
91	ZBTB16	6.71574	1.36783	1.87116e-11	2.85278e-10	9.54473	over
92	TRIM29	6.59804	0.397244	4.16631e-11	6.21265e-10	9.20672	none
93	SNHG3	6.59683	26.1779	4.20046e-11	6.25214e-10	9.20397	over
94	AARSD1	6.56117	1.87201	5.33868e-11	7.90305e-10	9.10221	over
95	GPNMB	6.54255	0.491326	6.04777e-11	8.90427e-10	9.0504	none
96	OBSCN	6.53327	0.52939	6.43486e-11	9.45712e-10	9.02424	none
97	TNFRSF12A	6.49572	0.450749	8.26378e-11	1.20366e-09	8.9195	none
98	LINC00963	6.46548	26.1932	1.00981e-10	1.46299e-09	8.83476	over
99	PLAAT3	6.45088	26.1664	1.11202e-10	1.60727e-09	8.79391	over
100	BCKDHA	6.3171	1.46281	2.66524e-10	3.77859e-09	8.42267	over
101	UBE2V1	6.31002	1.86727	2.78995e-10	3.94396e-09	8.40407	over
102	GABRE	6.3042	0.499099	2.89677e-10	4.08318e-09	8.389	none
103	AMT	6.21942	7.36445	4.99008e-10	6.92217e-09	8.15976	over
104	LIME1	6.20277	26.1649	5.54778e-10	7.6654e-09	8.11547	over
105	ERCC5	6.19038	2.25681	6.00179e-10	8.27402e-09	8.08228	over
106	SNHG17	6.17358	26.0721	6.67604e-10	9.16224e-09	8.038	over
107	IGHG4	6.12434	0.734176	9.10617e-10	1.23648e-08	7.90781	none
108	C17orf49	6.12426	1.39309	9.11066e-10	1.23648e-08	7.90781	over
109	TMEM35B	6.07142	26.0418	1.26786e-09	1.69998e-08	7.76956	over
110	ABCF2	6.0187	8.00361	1.75824e-09	2.31562e-08	7.63533	over
111	EGFL8	6.01276	4.94365	1.82393e-09	2.39826e-08	7.6201	over
112	SERPINA3	5.96114	1.80774	2.50486e-09	3.25686e-08	7.4872	over
113	ANKHD1	5.93137	0.963278	3.00424e-09	3.89374e-08	7.40963	none
114	MRTFA	5.92547	26.0214	3.11406e-09	4.02328e-08	7.39542	over
115	SEPTIN11	5.92547	26.0374	3.11406e-09	4.02328e-08	7.39542	over
116	ERF	5.89807	0.364719	3.67769e-09	4.72653e-08	7.32546	none
117	SLPI	5.87131	0.527432	4.32376e-09	5.52493e-08	7.25767	none
118	ILRUN	5.80871	25.9902	6.29553e-09	7.92447e-08	7.10103	over
119	UPK3A	5.78885	0.255563	7.08705e-09	8.88423e-08	7.05138	none
120	PGF	5.77477	0.830761	7.70585e-09	9.62051e-08	7.0168	none
121	KAT2A	5.73833	0.312563	9.56161e-09	1.18228e-07	6.92728	none
122	SEPTIN8	5.73574	25.9446	9.70886e-09	1.19806e-07	6.92152	over
123	NBEAL2	5.6975	0.328074	1.21575e-08	1.4845e-07	6.82842	none
124	SLC9A3-AS1	5.69195	25.9657	1.25594e-08	1.53128e-07	6.81495	over
125	TNS4	5.64028	0.379317	1.69776e-08	2.0455e-07	6.6892	none
126	SCO2	5.60439	25.9049	2.08995e-08	2.50079e-07	6.60192	over
127	FCSK	5.60439	25.8972	2.08995e-08	2.50079e-07	6.60192	over
128	TBX2	5.50496	0.719524	3.69258e-08	4.30273e-07	6.36626	none
129	RPARP-AS1	5.48763	25.8721	4.07368e-08	4.73554e-07	6.32463	over
130	CIAO3	5.48763	25.8311	4.07368e-08	4.73554e-07	6.32463	over
131	CHODL	5.48459	1.19986	4.1443e-08	4.81077e-07	6.31778	over
132	HMGN4	5.461	2.90658	4.73447e-08	5.47507e-07	6.26161	over
133	ITPRID2	5.45844	25.9444	4.80342e-08	5.55218e-07	6.25554	over
134	DEFB1	5.44059	0.392066	5.31037e-08	6.09783e-07	6.21482	none
135	ERRFI1	5.4393	0.287829	5.34893e-08	6.13923e-07	6.21189	none
136	C5orf56	5.38546	25.8062	7.2258e-08	8.21251e-07	6.08552	over
137	PAM16	5.37849	1.95482	7.51124e-08	8.50533e-07	6.07031	over
138	SRCAP	5.33622	1.28119	9.49038e-08	1.06723e-06	5.97174	over
139	RELCH	5.32709	25.8679	9.98014e-08	1.11768e-06	5.95168	over
140	FAM153CP	5.2979	25.8738	1.17145e-07	1.30534e-06	5.88427	over
141	NCBP2AS2	5.2979	25.8252	1.17145e-07	1.30534e-06	5.88427	over
142	ARHGEF1	5.27373	0.277608	1.3368e-07	1.4815e-06	5.8293	none
143	COL17A1	5.25225	0.504458	1.50252e-07	1.65765e-06	5.78051	none
144	SARNP	5.19129	0.818935	2.08838e-07	2.27325e-06	5.64335	none
145	IGFBP3	5.15153	0.246667	2.58365e-07	2.7888e-06	5.55458	none
146	PSMB10	5.10601	0.441572	3.2903e-07	3.52049e-06	5.4534	none
147	COA8	5.06438	25.7067	4.09733e-07	4.32535e-06	5.36398	over
148	CRACR2B	5.02191	0.28136	5.1161e-07	5.35691e-06	5.27109	none
149	ZGPAT	5.0206	25.7367	5.15116e-07	5.39131e-06	5.26831	over
150	AHR	5.02051	0.318601	5.15357e-07	5.39152e-06	5.26829	none
151	PLCG2	5.02017	0.472522	5.1626e-07	5.39866e-06	5.26771	none
152	MAP3K12	5.01317	0.516683	5.35393e-07	5.59158e-06	5.25247	none
153	SLCO2A1	5.00228	0.724651	5.66565e-07	5.90454e-06	5.22881	none
154	WNK4	4.98755	0.45267	6.11499e-07	6.35388e-06	5.19696	none
155	RPP21	4.97778	0.472581	6.43194e-07	6.67187e-06	5.17575	none
156	MIF	4.96895	0.283978	6.73153e-07	6.96788e-06	5.1569	none
157	ID4	4.94973	0.334375	7.43169e-07	7.66991e-06	5.11521	none
158	SPIB	4.92387	0.918822	8.48498e-07	8.71652e-06	5.05966	none
159	LRATD1	4.90384	25.8132	9.39824e-07	9.61361e-06	5.01711	over
160	SYNE1	4.8958	0.306574	9.79066e-07	9.99489e-06	5.00022	none
161	PRXL2B	4.88924	25.6543	1.01225e-06	1.03078e-05	4.98683	over
162	CIAO2A	4.86005	25.6768	1.17354e-06	1.18468e-05	4.9264	over
163	RAD50	4.8536	1.45185	1.21242e-06	1.2204e-05	4.9135	over
164	CHGA	4.81548	1.05051	1.46844e-06	1.47204e-05	4.83208	over
165	TM9SF1	4.80101	1.11232	1.57865e-06	1.5793e-05	4.80154	over
166	ARHGEF18	4.78758	6.55887	1.68801e-06	1.68114e-05	4.7744	over
167	ZNF410	4.77803	3.85691	1.77018e-06	1.76083e-05	4.75428	over
168	CDK2AP1	4.77309	0.753338	1.81421e-06	1.80096e-05	4.7445	none
169	S100A14	4.75262	0.551684	2.00796e-06	1.98124e-05	4.70306	none
170	CD27-AS1	4.74329	25.6168	2.1027e-06	2.06805e-05	4.68444	over
171	SMARCE1	4.70602	0.609447	2.52596e-06	2.45962e-05	4.60913	none
172	PLCH2	4.69856	0.312049	2.62005e-06	2.54415e-05	4.59446	none
173	ZNF483	4.66716	2.15517	3.05391e-06	2.94906e-05	4.53032	over
174	TASOR	4.65573	25.5632	3.2284e-06	3.1102e-05	4.50721	over
175	PLK3	4.65496	0.419877	3.24037e-06	3.11927e-05	4.50595	none
176	TSPOAP1	4.65338	0.364364	3.26532e-06	3.14205e-05	4.50279	none
177	PILRB	4.64721	0.200137	3.36459e-06	3.22996e-05	4.4908	none
178	TPT1-AS1	4.64113	25.5355	3.46506e-06	3.32119e-05	4.47871	over
179	ABHD16A	4.62728	0.694635	3.70505e-06	3.54289e-05	4.45064	none
180	MIR100HG	4.62654	25.7087	3.71831e-06	3.55418e-05	4.44926	over
181	AL627171.2	4.60703	6.85294	4.08456e-06	3.88454e-05	4.41066	over
182	DLG5	4.59827	0.304059	4.26021e-06	4.04573e-05	4.393	none
183	MRTFB	4.59735	25.5769	4.27904e-06	4.05845e-05	4.39164	over
184	ZNF875	4.59735	25.5415	4.27904e-06	4.05845e-05	4.39164	over
185	LRRC75A	4.55522	0.334213	5.23303e-06	4.91563e-05	4.30842	none
186	GPC3	4.5374	0.769587	5.69523e-06	5.3273e-05	4.27349	none
187	ZNRD2	4.52437	25.5568	6.05746e-06	5.64886e-05	4.24804	over
188	EGFL7	4.51825	0.389993	6.23519e-06	5.80133e-05	4.23647	none
189	PCBP1-AS1	4.50978	25.6129	6.48952e-06	6.0288e-05	4.21977	over
190	AASS	4.49366	0.927862	7.00095e-06	6.48423e-05	4.18814	none
191	ZBTB47	4.49202	1.88897	7.05498e-06	6.52932e-05	4.18513	over
192	ESR1	4.46447	0.655413	8.02672e-06	7.38397e-05	4.13171	none
193	CYP4F12	4.42676	0.41772	9.56584e-06	8.73093e-05	4.05894	none
194	PHF1	4.42569	0.177333	9.61366e-06	8.7713e-05	4.05694	none
195	MAP3K14	4.42372	0.429411	9.70141e-06	8.84477e-05	4.05331	none
196	APOC1	4.41921	0.43549	9.90641e-06	9.02158e-05	4.04472	none
197	TNFRSF19	4.41396	0.448551	1.01497e-05	9.23967e-05	4.03434	none
198	SEPTIN10	4.40762	25.5179	1.04515e-05	9.49676e-05	4.02242	over
199	CFAP410	4.39302	25.545	1.11786e-05	0.000101162	3.99498	over
200	IQCN	4.39291	0.578812	1.11844e-05	0.000101177	3.99492	none
201	NAB2	4.38025	0.349725	1.18541e-05	0.000106919	3.97095	none
202	NOXA1	4.375	0.250597	1.21435e-05	0.000109327	3.96127	none
203	SNHG11	4.36383	25.4683	1.27804e-05	0.000114598	3.94082	over
204	MAP11	4.36383	25.4916	1.27804e-05	0.000114598	3.94082	over
205	GASK1B	4.36383	25.6115	1.27804e-05	0.000114598	3.94082	over
206	ALS2CL	4.33733	0.390806	1.44223e-05	0.000128753	3.89024	none
207	CERT1	4.32005	25.4801	1.55996e-05	0.000138456	3.85869	over
208	AMY2B	4.31283	0.626239	1.61179e-05	0.000142797	3.84528	none
209	PLEKHM2	4.31052	0.205723	1.62872e-05	0.000144192	3.84106	none
210	MSLN	4.29707	1.53566	1.73072e-05	0.000152836	3.81577	over
211	MTA1	4.27377	0.214214	1.92192e-05	0.000169109	3.77183	none
212	MEG3	4.26754	0.260811	1.97639e-05	0.000173652	3.76032	none
213	CHI3L1	4.2605	0.876131	2.03968e-05	0.0001787	3.74787	none
214	GPC1	4.25564	0.184281	2.08454e-05	0.000182565	3.73858	none
215	NDST2	4.22019	1.9982	2.44093e-05	0.000211882	3.67391	over
216	SNHG12	4.21486	0.346283	2.49936e-05	0.000216724	3.66409	none
217	TAZ	4.2114	0.344704	2.53788e-05	0.000219817	3.65794	none
218	CYGB	4.21134	0.342598	2.53863e-05	0.000219817	3.65794	none
219	TPSAB1	4.12729	0.643881	3.67065e-05	0.000311338	3.50677	none
220	CYP4B1	4.12246	0.295938	3.74852e-05	0.000317612	3.4981	none
221	NUP42	4.11572	25.3927	3.85972e-05	0.00032613	3.48661	over
222	MAPK8IP3	4.10586	0.184976	4.0282e-05	0.000338845	3.47	none
223	SAP25	4.10388	0.496367	4.06272e-05	0.000341515	3.46659	none
224	CLN6	4.09249	3.19934	4.26757e-05	0.000357874	3.44627	over
225	IL11RA	4.09169	0.450427	4.28246e-05	0.000358999	3.44491	none
226	NIBAN1	4.07194	25.4803	4.66239e-05	0.000389116	3.40992	over
227	GARS-DT	4.05734	25.3503	4.96345e-05	0.000412133	3.38496	over
228	ODF2L	4.0321	0.328703	5.52812e-05	0.000455925	3.34111	none
229	EIF4EBP3	4.02451	0.455145	5.70943e-05	0.000469929	3.32797	none
230	PDK4	4.01109	0.678045	6.04388e-05	0.000495124	3.30529	none
231	MBD6	4.00924	0.194724	6.09141e-05	0.000498851	3.30203	none
232	MMP9	4.0052	0.793588	6.19664e-05	0.000506621	3.29532	none
233	ACACB	4.00227	0.358122	6.27378e-05	0.000512757	3.29009	none
234	GABPB1-IT1	3.99896	25.2948	6.36208e-05	0.000518933	3.28489	over
235	MFSD2A	3.99304	1.5813	6.52305e-05	0.000531532	3.27447	over
236	EGLN2	3.98006	0.31404	6.88969e-05	0.000559916	3.25188	none
237	BBS1	3.97298	2.11553	7.09793e-05	0.000576266	3.23938	over
238	GABRP	3.97093	0.167514	7.15934e-05	0.000581058	3.23578	none
239	CMTM7	3.95926	0.377875	7.51828e-05	0.000607771	3.21626	none
240	CLEC3A	3.94353	1.23055	8.02904e-05	0.000646073	3.18972	over
241	CCDC130	3.94274	0.186501	8.05574e-05	0.000648008	3.18842	none
242	LRATD2	3.94058	25.22	8.12837e-05	0.000653635	3.18466	over
243	AL390719.2	3.93399	0.164507	8.35465e-05	0.000670509	3.1736	none
244	MINK1	3.92899	0.210509	8.53024e-05	0.000684152	3.16485	none
245	DENND10	3.92599	25.3141	8.63742e-05	0.000691389	3.16028	over
246	HYI	3.89708	0.181005	9.73597e-05	0.000772751	3.11196	none
247	MBOAT1	3.8968	25.3332	9.74724e-05	0.000773395	3.1116	over
248	RAB4B	3.88391	2.87217	0.000102791	0.000811122	3.09091	over
249	CAPN3	3.87895	3.32548	0.000104907	0.000825917	3.08306	over
250	PLSCR3	3.87539	1.93535	0.000106454	0.000837332	3.0771	over
251	PER1	3.87232	0.174203	0.000107805	0.000847141	3.07204	none
252	LINC02593	3.85301	25.4224	0.000116672	0.00091184	3.04008	over
253	CYP3A5	3.85134	0.64369	0.000117471	0.000917203	3.03753	none
254	FGFR3	3.8168	0.703658	0.000135195	0.00104724	2.97995	none
255	DOP1B	3.80923	25.2188	0.0001394	0.0010781	2.96734	over
256	WDR27	3.80188	0.449154	0.000143604	0.00110747	2.95567	none
257	MTG1	3.77231	0.692634	0.000161745	0.00123762	2.90741	none
258	LTBP4	3.7663	0.210267	0.000165686	0.0012654	2.89777	none
259	RAPGEFL1	3.76125	0.763412	0.000169064	0.00128918	2.88969	none
260	TOMM5	3.76046	0.372582	0.000169602	0.00129289	2.88844	none
261	TGFBR3	3.75834	0.326304	0.000171045	0.00130226	2.8853	none
262	GOLGA8A	3.75166	0.175252	0.000175668	0.00133705	2.87385	none
263	SOX13	3.74738	0.333368	0.000178694	0.00135712	2.86738	none
264	ANXA1	3.74299	0.20558	0.000181841	0.00137931	2.86034	none
265	RAB30-DT	3.73626	25.2266	0.00018678	0.00141545	2.8491	over
266	SEPTIN1	3.72166	25.2711	0.000197916	0.00149594	2.82509	over
267	SERPINE1	3.72162	0.182334	0.000197951	0.00149594	2.82509	none
268	METTL17	3.71783	0.201656	0.000200943	0.00151714	2.81897	none
269	EEF1AKNMT	3.70707	25.144	0.000209673	0.00157868	2.80171	over
270	TASOR2	3.67788	25.2516	0.000235182	0.00175615	2.75544	over
271	LINC01278	3.67788	25.1677	0.000235182	0.00175615	2.75544	over
272	MEF2B	3.67788	25.2342	0.000235182	0.00175615	2.75544	over
273	TLCD3A	3.67788	25.1061	0.000235182	0.00175615	2.75544	over
274	ZDHHC8	3.66326	0.262863	0.000249025	0.00185386	2.73192	none
275	LUC7L	3.64283	0.170781	0.000269661	0.00199837	2.69932	none
276	ITGB4	3.6379	0.147978	0.000274865	0.00203385	2.69168	none
277	NOV	3.62813	0.762106	0.000285481	0.00210858	2.67601	none
278	PITPNM1	3.62462	0.229867	0.000289385	0.00213291	2.67103	none
279	RAD51-AS1	3.6195	25.1618	0.000295174	0.0021723	2.66308	over
280	MIB2	3.60628	0.115845	0.000310614	0.00227363	2.64328	none
281	U2AF1L4	3.60495	0.366517	0.000312214	0.00228368	2.64136	none
282	MUC6	3.6049	27.2306	0.000312268	0.00228368	2.64136	over
283	RELL1	3.60478	3.6954	0.000312416	0.00228408	2.64129	over
284	C11orf52	3.59057	5.78769	0.000329959	0.00240587	2.61873	over
285	GATD3B	3.57168	1.34119	0.0003547	0.00257399	2.58939	over
286	IFITM10	3.56789	0.921739	0.000359867	0.0026084	2.58363	none
287	SOX15	3.56094	0.500957	0.000369529	0.00267131	2.57328	none
288	FZD10-AS1	3.54653	25.2506	0.000390348	0.00280853	2.55152	over
289	AL158152.1	3.54644	3.00774	0.00039048	0.00280866	2.5515	over
290	LEPR	3.54633	0.514828	0.00039063	0.00280891	2.55146	none
291	GMNN	3.54565	0.162057	0.000391645	0.00281455	2.55059	none
292	GNG10	3.54363	0.806313	0.000394654	0.00283451	2.54752	none
293	PER2	3.53669	0.258049	0.000405168	0.00290747	2.53649	none
294	AC020916.1	3.53645	0.187198	0.000405547	0.002908	2.53641	none
295	SNHG15	3.52994	0.2743	0.000415662	0.00297778	2.52611	none
296	ABCB6	3.52545	1.53671	0.000422762	0.00302662	2.51904	over
297	DDIT4	3.52426	0.250189	0.000424662	0.00303756	2.51748	none
298	AC027601.6	3.51734	25.1615	0.000435902	0.00310978	2.50727	over
299	RESF1	3.50274	25.2404	0.000460497	0.00327664	2.48457	over
300	TTC4	3.49608	1.69894	0.000472143	0.00335463	2.47436	over
301	PTPRU	3.49133	0.144281	0.000480623	0.00340993	2.46725	none
302	AL096870.8	3.48815	25.1111	0.000486382	0.00344679	2.46258	over
303	DMKN	3.47169	0.128176	0.000517192	0.00365349	2.43729	none
304	B3GALNT2	3.44864	1.41346	0.000563409	0.00393679	2.40486	over
305	FLYWCH1	3.4471	0.151507	0.000566645	0.00395827	2.40249	none
306	IGHG2	3.44195	0.330336	0.000577533	0.00402857	2.39485	none
307	PAQR7	3.43871	0.408403	0.000584488	0.00407129	2.39027	none
308	SPTSSB	3.43497	0.312059	0.000592623	0.00412443	2.38464	none
309	TP63	3.43322	0.17719	0.000596459	0.00414758	2.3822	none
310	CCL18	3.43304	1.62352	0.000596853	0.00414915	2.38204	over
311	CDRT4	3.42834	1.52876	0.000607277	0.00421203	2.37551	over
312	AK1	3.42813	0.471885	0.000607753	0.00421415	2.37529	none
313	CLTCL1	3.4156	0.712101	0.000636421	0.00438806	2.35773	none
314	CRIPAK	3.41517	25.0428	0.000637417	0.00439245	2.35729	over
315	PRKY	3.41517	25.0456	0.000637417	0.00439245	2.35729	over
316	BRAT1	3.4024	0.0541253	0.000667956	0.0045874	2.33843	none
317	TNRC6C-AS1	3.40058	25.0293	0.000672437	0.00461428	2.3359	over
318	GOLGA8B	3.39622	0.163324	0.000683241	0.00468448	2.32934	none
319	LGR6	3.36686	1.59271	0.000760294	0.00517364	2.2862	over
320	TRIM52-AS1	3.35679	25.0281	0.00078852	0.00535231	2.27146	over
321	ARHGAP8	3.34591	0.361211	0.000820133	0.00555765	2.25511	none
322	RAMAC	3.3422	25.0077	0.000831176	0.00563092	2.24942	over
323	PLXND1	3.3331	0.246548	0.000858852	0.00580395	2.23628	none
324	MAGI2-AS3	3.3276	24.9844	0.000875963	0.00590817	2.22855	over
325	SEPTIN6	3.3276	25.0495	0.000875963	0.00590817	2.22855	over
326	ANO1	3.31196	0.195842	0.000926463	0.00622817	2.20564	none
327	CLSTN3	3.30169	0.182162	0.000961051	0.00644652	2.19067	none
328	CHKB	3.30038	0.0553483	0.000965554	0.00647141	2.189	none
329	ZNF316	3.29911	0.155893	0.000969921	0.00649712	2.18728	none
330	GTF2H4	3.29718	3.29849	0.000976605	0.0065401	2.18442	over
331	CPA6	3.29554	0.746904	0.000982311	0.00657291	2.18224	none
332	AKR1B1	3.29383	0.428337	0.000988324	0.00660311	2.18025	none
333	PHKA2	3.28402	0.194815	0.00102337	0.00682086	2.16616	none
334	TTC28-AS1	3.28382	24.9307	0.0010241	0.00682086	2.16616	over
335	UBXN11	3.27668	0.144404	0.00105036	0.00699	2.15552	none
336	ALDH1L1	3.27505	0.316288	0.00105642	0.00702652	2.15326	none
337	ARHGEF19	3.26616	0.448912	0.00109015	0.00723513	2.14055	none
338	FLRT2	3.25485	0.456171	0.00113451	0.0075051	2.12464	none
339	POGLUT3	3.25463	24.9949	0.0011354	0.00750899	2.12442	over
340	NECTIN1	3.24391	0.205556	0.00117899	0.00778467	2.10876	none
341	AC073111.4	3.24004	25.0005	0.00119515	0.00787858	2.10355	over
342	SLC66A1	3.24004	25.0594	0.00119515	0.00787858	2.10355	over
343	HCP5	3.24004	25.0537	0.00119515	0.00787858	2.10355	over
344	DDB2	3.23912	0.159055	0.00119901	0.00790189	2.10227	none
345	KLC1	3.23218	0.121623	0.00122851	0.00808324	2.09241	none
346	CCNL2	3.23079	0.180883	0.0012345	0.00812047	2.09042	none
347	SLC14A1	3.23064	0.158585	0.00123513	0.00812243	2.09031	none
348	ACAD11	3.22948	1.23833	0.00124017	0.00814904	2.08889	over
349	LINC01089	3.22838	0.164796	0.00124495	0.00817821	2.08734	none
350	CBR3-AS1	3.22544	24.9804	0.00125779	0.00824837	2.08363	over
351	BOLA2	3.22544	24.9863	0.00125779	0.00824837	2.08363	over
352	COLCA1	3.22362	0.108333	0.00126579	0.00829511	2.08118	none
353	AC005306.1	3.21085	24.9976	0.00132345	0.0086521	2.06288	over
354	TEAD1	3.20692	0.311892	0.00134163	0.0087616	2.05742	none
355	AL136038.5	3.19625	1.96919	0.00139226	0.0090632	2.04272	over
356	GET1	3.19625	24.992	0.00139226	0.0090632	2.04272	over
357	PRPF3	3.18991	0.174382	0.00142319	0.00924732	2.03398	none
358	NSUN5	3.16898	0.0944586	0.00152976	0.00990296	2.00424	none
359	SEMG2	3.16658	6.71081	0.00154243	0.00997972	2.00088	over
360	MEGF6	3.16186	0.127574	0.00156765	0.0101295	1.99441	none
361	BGLAP	3.1604	1.77519	0.00157551	0.0101722	1.99258	over
362	MMUT	3.15247	24.9336	0.00161897	0.0104198	1.98214	over
363	RO60	3.15247	25.051	0.00161897	0.0104198	1.98214	over
364	STC1	3.14666	0.851083	0.00165147	0.0106067	1.97442	none
365	ANKRD13D	3.12932	0.0877031	0.00175212	0.0112207	1.94998	none
366	MIR222HG	3.12701	0.480328	0.00176594	0.0113003	1.94691	none
367	ARHGAP23	3.12615	0.199174	0.00177113	0.0113306	1.94575	none
368	PHLDA3	3.1255	0.0875575	0.00177505	0.0113527	1.9449	none
369	LINC-PINT	3.12328	24.9299	0.00178849	0.0114297	1.94196	over
370	RMST	3.12328	24.8739	0.00178849	0.0114297	1.94196	over
371	CDK18	3.11745	0.359512	0.00182424	0.0116399	1.93405	none
372	SEMG1	3.11254	5.45401	0.00185486	0.0118168	1.9275	over
373	KRTCAP2	3.11066	0.121596	0.00186673	0.0118893	1.92484	none
374	DENND11	3.10868	24.8704	0.00187924	0.0119659	1.92206	over
375	EMX2	3.09918	5.35653	0.00194059	0.0123341	1.90889	over
376	LTO1	3.09409	24.878	0.00197419	0.0125249	1.90223	over
377	TNFRSF6B	3.09409	25.0011	0.00197419	0.0125249	1.90223	over
378	KANSL3	3.08978	0.124953	0.00200303	0.0126979	1.89627	none
379	METRN	3.08861	0.107178	0.00201098	0.012745	1.89466	none
380	INPP1	3.08644	0.193745	0.00202567	0.0128182	1.89217	none
381	EVA1C	3.08366	0.141014	0.00204469	0.0129319	1.88834	none
382	DNAJB4	3.06506	0.386726	0.0021763	0.0137147	1.86281	none
383	SCNN1D	3.04217	0.488701	0.00234883	0.0147223	1.83202	none
384	SNAP25	3.04028	1.16338	0.00236357	0.0148071	1.82953	over
385	KRT13	3.03575	0.540501	0.00239935	0.0150105	1.82361	none
386	LINC00339	3.03571	24.9503	0.00239971	0.0150105	1.82361	over
387	CLDN2	3.03571	25.6474	0.00239971	0.0150105	1.82361	over
388	PNMT	3.03468	2.30362	0.00240793	0.015058	1.82223	over
389	TMEM45B	3.02665	0.185589	0.00247279	0.0154163	1.81202	none
390	LCAT	3.02025	0.164153	0.00252565	0.0157259	1.80338	none
391	CACTIN	3.01735	0.267754	0.00254997	0.0158491	1.8	none
392	MST1	3.01305	0.346542	0.00258633	0.0160506	1.79451	none
393	RAB43	3.00766	2.36752	0.00263265	0.0163045	1.78769	over
394	APBB3	3.00502	0.189879	0.00265566	0.0164308	1.78434	none
395	PHF13	3.00248	0.207229	0.00267786	0.0165431	1.78138	none
396	PAX8	2.99919	4.67389	0.002707	0.016702	1.77723	over
397	GATD3A	2.99838	2.15906	0.00271418	0.0167337	1.77641	over
398	KMT2D	2.99731	0.314849	0.00272378	0.0167802	1.7752	none
399	NPIPA1	2.99527	0.0701085	0.00274207	0.0168801	1.77263	none
400	EMX2OS	2.99383	3.83313	0.00275499	0.0169426	1.77102	over
401	DIO3OS	2.99353	0.282467	0.00275773	0.0169509	1.77081	none
402	TLE2	2.98534	0.0355598	0.00283259	0.0173762	1.76005	none
403	SNX15	2.97865	1.11786	0.00289519	0.0177202	1.75153	over
404	NUTM2A-AS1	2.97318	0.613218	0.00294729	0.0179896	1.74498	none
405	CMC4	2.96764	3.24073	0.00300091	0.0182758	1.73812	over
406	WHRN	2.96457	0.352687	0.00303103	0.0184409	1.73422	none
407	SLC66A3	2.96273	24.7872	0.00304919	0.018533	1.73206	over
408	C19orf33	2.96231	0.147677	0.00305341	0.018554	1.73156	none
409	NDRG4	2.9622	1.69522	0.00305452	0.0185562	1.73151	over
410	PHC1	2.96186	0.0923219	0.00305786	0.0185718	1.73115	none
411	PRPF40B	2.9572	0.199796	0.00310449	0.018813	1.72554	none
412	SH3BP5-AS1	2.95015	0.639794	0.00317623	0.0192227	1.71619	none
413	PLXNB1	2.94708	0.14785	0.00320795	0.0193967	1.71227	none
414	LSP1	2.93933	0.157646	0.00328923	0.0198587	1.70205	none
415	CLEC2D	2.93835	0.167486	0.0032996	0.0199066	1.701	none
416	CENPT	2.9359	0.0591898	0.00332582	0.0200549	1.69778	none
417	RTEL1	2.93355	24.8223	0.00335115	0.0201877	1.69491	over
418	TBX2-AS1	2.92987	0.604743	0.00339105	0.020393	1.69052	none
419	CALML4	2.92086	2.54254	0.00349071	0.0209254	1.67933	over
420	USP11	2.90552	0.103688	0.00366641	0.0218716	1.66012	none
421	PODXL	2.89649	0.0596217	0.00377366	0.0224356	1.64906	none
422	ZNF692	2.88848	0.0760249	0.00387105	0.0229691	1.63886	none
423	ITGAX	2.88626	0.332673	0.00389845	0.0231037	1.63632	none
424	MAN2C1	2.88481	0.119063	0.00391654	0.0232053	1.63441	none
425	AL157392.3	2.87517	24.8285	0.00403815	0.0238911	1.62176	over
426	AP003498.2	2.87517	24.7014	0.00403815	0.0238911	1.62176	over
427	CCL14	2.87447	3.73204	0.00404704	0.0239379	1.62091	over
428	CELSR1	2.86618	0.210624	0.00415463	0.0245209	1.61046	none
429	EPOR	2.86465	0.467782	0.00417468	0.0246214	1.60869	none
430	NTN5	2.85948	0.755177	0.0042433	0.024972	1.60255	none
431	COL4A6	2.85798	0.411987	0.00426344	0.0250724	1.6008	none
432	USP19	2.85178	0.0966627	0.00434747	0.0255175	1.59316	none
433	DXO	2.85066	0.196014	0.00436282	0.0255954	1.59184	none
434	FGR	2.85017	0.857115	0.0043696	0.0256228	1.59137	none
435	BMERB1	2.84598	24.858	0.00442754	0.0259377	1.58607	over
436	ENO2	2.84501	0.157422	0.00444096	0.0260039	1.58496	none
437	PDK3	2.84212	0.919824	0.00448145	0.0262159	1.58144	none
438	LIG1	2.84129	0.258442	0.00449312	0.0262716	1.58051	none
439	ARAP3	2.8398	0.578427	0.00451418	0.0263758	1.57879	none
440	NOTCH4	2.83794	0.264889	0.00454058	0.0265237	1.57637	none
441	BMP2	2.83517	0.547513	0.00458012	0.0267419	1.57281	none
442	TAF1C	2.83441	0.119483	0.00459106	0.0267994	1.57187	none
443	ATG16L2	2.8332	0.125997	0.00460848	0.0268947	1.57033	none
444	TNS2	2.83239	0.056706	0.00462013	0.0269498	1.56944	none
445	SNHG20	2.83138	24.6456	0.00463473	0.0270286	1.56818	over
446	RHBDF2	2.83129	0.297741	0.00463603	0.0270297	1.56816	none
447	NOP2	2.81652	0.241489	0.00485473	0.0281973	1.54979	none
448	PMS2	2.81179	0.517583	0.0049267	0.0286085	1.5435	none
449	CDO1	2.81132	0.824702	0.00493391	0.0286436	1.54297	none
450	TNFRSF10B	2.80834	0.112401	0.00497983	0.0288828	1.53936	none
451	AC127526.5	2.80219	24.7409	0.00507565	0.0294246	1.53129	over
452	SCD5	2.80107	0.0798427	0.00509332	0.029513	1.52999	none
453	LAMB1	2.79834	0.1408	0.00513665	0.02975	1.52651	none
454	SH3TC1	2.79289	0.174343	0.00522396	0.03017	1.52042	none
455	RGS12	2.78995	0.044624	0.00527159	0.0304062	1.51704	none
456	CCDC84	2.78323	0.0981021	0.00538213	0.0309811	1.5089	none
457	SCARA3	2.78036	0.103697	0.00542992	0.0312342	1.50537	none
458	TAGLN2	2.77453	0.142665	0.00552819	0.0317696	1.49799	none
459	HOXB6	2.773	25.048	0.00555416	0.0318888	1.49636	over
460	ERVMER61-1	2.77284	1.71471	0.00555703	0.0318978	1.49624	over
461	APOC2	2.77067	3.87775	0.00559408	0.0320955	1.49356	over
462	KRT5	2.76992	0.156321	0.005607	0.0321556	1.49274	none
463	LRFN4	2.76991	0.34264	0.00560719	0.0321556	1.49274	none
464	CUL9	2.7667	0.0992762	0.00566262	0.0324431	1.48888	none
465	GIT1	2.76391	0.0666682	0.00571129	0.0326913	1.48557	none
466	AQP2	2.76148	6.44675	0.00575401	0.0329127	1.48264	over
467	MROH7	2.75978	0.787865	0.0057841	0.0330617	1.48068	none
468	DIPK2A	2.75841	24.7774	0.00580836	0.0331771	1.47916	over
469	ACP5	2.75787	0.26559	0.00581793	0.033224	1.47855	none
470	RNF152	2.75496	0.155394	0.00587	0.0335057	1.47488	none
471	CEP95	2.75363	0.0817798	0.00589378	0.0336257	1.47333	none
472	TPCN1	2.75262	0.0563941	0.00591197	0.0337059	1.47229	none
473	ZNF783	2.7515	0.0722955	0.00593224	0.0337979	1.47111	none
474	NIPBL-DT	2.74381	24.612	0.006073	0.0345195	1.46194	over
475	ST8SIA1	2.74172	0.608556	0.00611189	0.0347244	1.45937	none
476	RCE1	2.73235	0.138359	0.0062885	0.0356203	1.4483	none
477	GPX2	2.73115	0.396038	0.00631143	0.0357254	1.44702	none
478	GSAP	2.72837	0.139528	0.00636488	0.0359946	1.44376	none
479	RIMKLB	2.72474	0.168713	0.00643531	0.0363593	1.43938	none
480	B4GALNT4	2.72122	0.43416	0.00650424	0.0367233	1.43506	none
481	COL16A1	2.71011	0.0879924	0.00672616	0.0378453	1.42199	none
482	CPT1B	2.70723	0.410395	0.00678481	0.0381252	1.41879	none
483	FAM53B	2.70519	0.181224	0.00682662	0.0383312	1.41645	none
484	AC127502.2	2.70003	24.6432	0.00693333	0.0389036	1.41001	over
485	SPACA6	2.69644	0.170773	0.00700845	0.0392891	1.40573	none
486	TM7SF3	2.6957	0.101916	0.00702404	0.0393674	1.40486	none
487	NUPR2	2.69102	0.431198	0.00712346	0.0398516	1.39955	none
488	SNCG	2.6837	0.138449	0.0072813	0.0406115	1.39135	none
489	TTYH2	2.68364	0.764456	0.00728252	0.0406115	1.39135	none
490	C16orf74	2.68288	0.314731	0.00729914	0.0406856	1.39056	none
491	RNF19A	2.68224	0.044203	0.0073131	0.0407449	1.38993	none
492	CDC42BPG	2.67549	0.635721	0.00746197	0.0415365	1.38157	none
493	AL121839.2	2.67084	24.6769	0.00756617	0.0420591	1.37614	over
494	SPATA18	2.666	0.769079	0.00767603	0.0426214	1.37037	none
495	SMG6	2.66499	0.199941	0.00769909	0.0427301	1.36927	none
496	BOLA2B	2.65821	0.497966	0.00785577	0.0435108	1.3614	none
497	ABLIM1	2.65788	0.0490129	0.00786335	0.0435429	1.36108	none
498	ECRG4	2.65625	24.906	0.00790161	0.043735	1.35917	over
499	TRMT1	2.65479	0.0679027	0.00793583	0.0439045	1.35749	none
500	PELI1	2.64997	0.142262	0.00804994	0.0444655	1.35198	none
501	HOXB2	2.64053	0.426843	0.00827766	0.0455895	1.34113	none
502	GIGYF1	2.63264	0.0776097	0.00847246	0.0466087	1.33153	none
503	AL109811.2	2.62741	2.22721	0.00860365	0.0472573	1.32553	over
504	AC074212.1	2.62706	24.703	0.00861272	0.0472965	1.32517	over
505	IL7R	2.62571	0.205355	0.00864683	0.0474625	1.32365	none
506	SNHG30	2.61246	24.5802	0.0089893	0.0491549	1.30843	over
507	LTB4R	2.60327	0.304553	0.00923394	0.050422	1.29738	none
508	SLC10A7	2.60292	0.447449	0.00924331	0.0504537	1.29711	none
509	SKI	2.60004	0.119748	0.00932127	0.0508338	1.29385	none
510	LINC00174	2.59787	24.6658	0.00938051	0.0510886	1.29168	none
511	DAB2IP	2.59466	0.023687	0.00946845	0.0515217	1.28801	none
512	CCDC82	2.59219	0.312817	0.00953659	0.0518464	1.28528	none
513	RUFY3	2.5743	0.142844	0.0100442	0.0543524	1.26478	none
514	LPIN3	2.57406	0.16238	0.0100514	0.0543792	1.26457	none
515	RHPN1	2.57372	0.141217	0.0100611	0.054408	1.26434	none
516	RABGEF1	2.57027	0.379793	0.010162	0.0549047	1.26039	none
517	NPEPL1	2.56993	0.0583713	0.0101718	0.0549459	1.26006	none
518	KDM6B	2.56478	0.0934814	0.0103243	0.0557026	1.25412	none
519	KSR1	2.56229	0.285472	0.0103985	0.0560714	1.25126	none
520	NTF4	2.55904	0.453923	0.0104963	0.0564864	1.24806	none
521	P2RY11	2.55299	0.43016	0.0106801	0.0573623	1.24137	none
522	ZNF513	2.55016	0.10935	0.0107674	0.057793	1.23813	none
523	CIAO1	2.5474	0.0692042	0.0108529	0.0582262	1.23488	none
524	UPP1	2.54532	0.154505	0.0109179	0.0585622	1.23238	none
525	FBXL19	2.54083	0.180063	0.0110589	0.0592536	1.22729	none
526	TRIT1	2.54045	0.240624	0.011071	0.0593052	1.22691	none
527	KCNJ16	2.53949	24.9412	0.0111015	0.0594429	1.2259	none
528	NEIL1	2.53843	0.0611319	0.011135	0.0595961	1.22478	none
529	ZNF185	2.53624	0.100377	0.0112051	0.0599451	1.22225	none
530	DVL1	2.53415	0.0529965	0.011272	0.0602635	1.21995	none
531	JAG2	2.53068	0.0596588	0.0113843	0.0608239	1.21593	none
532	VPS52	2.52952	0.103102	0.0114218	0.061011	1.21459	none
533	KMT5C	2.5268	0.156919	0.0115108	0.0614058	1.21179	none
534	ANO9	2.52655	0.163603	0.0115189	0.0614222	1.21167	none
535	ERVK13-1	2.52489	24.5268	0.0115734	0.0616726	1.20991	none
536	MTSS1	2.51397	0.283611	0.0119379	0.063408	1.19786	none
537	SGK1	2.51086	0.089919	0.0120438	0.063915	1.1944	none
538	KRT4	2.51044	0.758989	0.012058	0.0639762	1.19398	none
539	COX16	2.50479	0.196812	0.0122523	0.064931	1.18755	none
540	KIT	2.49617	0.499249	0.0125541	0.0663784	1.17797	none
541	WEE1	2.49039	0.246573	0.0127603	0.0673522	1.17165	none
542	TNFRSF25	2.49	0.207678	0.0127744	0.0674121	1.17126	none
543	AKAP8	2.48743	0.0166915	0.012867	0.0678359	1.16854	none
544	ATOH8	2.48739	-0.00664747	0.0128686	0.0678359	1.16854	none
545	ESPN	2.47935	0.32821	0.0131623	0.0692796	1.15939	none
546	HES4	2.47888	0.0482776	0.0131797	0.0693562	1.15891	none
547	RASL10B	2.47499	1.9615	0.0133241	0.0700408	1.15465	none
548	DEDD2	2.47437	0.0691474	0.0133471	0.0701317	1.15409	none
549	CTSK	2.47288	0.11278	0.0134029	0.0703947	1.15246	none
550	CA2	2.46958	1.58137	0.013527	0.0709703	1.14892	none
551	BMP7	2.46852	0.285401	0.0135673	0.0711209	1.148	none
552	ZNF337	2.4653	0.169771	0.0136898	0.0717166	1.14438	none
553	PDRG1	2.46459	0.147127	0.0137172	0.0718011	1.14387	none
554	PKD1	2.46275	0.0586339	0.0137877	0.0721372	1.14184	none
555	RIN1	2.45746	0.250476	0.0139925	0.0730523	1.13637	none
556	PABPC1L	2.45718	0.0921764	0.0140034	0.0730937	1.13612	none
557	PPARGC1A	2.45353	1.21823	0.0141461	0.073744	1.13227	none
558	POU3F3	2.45192	24.7554	0.0142097	0.0740441	1.13051	none
559	RNF207	2.45084	0.114132	0.0142522	0.0742342	1.1294	none
560	AC009041.2	2.44959	0.417692	0.014302	0.0744301	1.12825	none
561	SP6	2.44481	0.703444	0.0144928	0.0753587	1.12287	none
562	ERVK3-1	2.44205	0.146154	0.014604	0.0758562	1.12001	none
563	LINC01138	2.43732	24.4404	0.0147964	0.0767094	1.11515	none
564	ZNF385A	2.43106	0.147511	0.0150548	0.077884	1.10855	none
565	PPRC1	2.43018	0.0798479	0.0150912	0.0780062	1.10787	none
566	PLD1	2.42917	0.59376	0.0151332	0.0781741	1.10694	none
567	TFCP2L1	2.42708	0.0127636	0.015221	0.078594	1.10461	none
568	HDAC6	2.42698	0.0579207	0.0152252	0.0785993	1.10458	none
569	PABPC3	2.42418	0.757772	0.0153432	0.0791083	1.10178	none
570	AC135050.6	2.42273	24.4584	0.0154044	0.0793905	1.10023	none
571	MMP12	2.42181	1.4009	0.0154434	0.0795245	1.0995	none
572	CNTROB	2.42033	0.127187	0.0155064	0.0798153	1.09791	none
573	DOCK6	2.4113	0.0477353	0.015896	0.0816658	1.08796	none
574	RGL3	2.40905	0.503506	0.015994	0.0821347	1.08547	none
575	AC009120.2	2.40813	24.5593	0.0160343	0.0823052	1.08457	none
576	HARS2	2.40757	0.134786	0.0160589	0.0823992	1.08408	none
577	SLC16A3	2.40228	0.173481	0.0162931	0.0834957	1.07834	none
578	PLXNA3	2.40103	0.098337	0.0163491	0.0837353	1.07709	none
579	NOL12	2.40101	0.259365	0.0163501	0.0837353	1.07709	none
580	FTO	2.39816	0.203232	0.0164778	0.0842832	1.07426	none
581	HOXB8	2.39794	7.60581	0.0164873	0.0843146	1.0741	none
582	STRADA	2.3971	0.465132	0.0165252	0.0844906	1.07319	none
583	NICN1	2.39354	24.5325	0.0166867	0.0852627	1.06924	none
584	FAT2	2.38357	0.569058	0.0171454	0.0873513	1.05873	none
585	CCDC18-AS1	2.37894	24.4976	0.0173623	0.0883458	1.05381	none
586	FAM228B	2.37647	0.330307	0.0174793	0.0888858	1.05117	none
587	RET	2.37605	0.209013	0.017499	0.0889673	1.05077	none
588	CEP170B	2.36122	0.00819128	0.0182148	0.0921286	1.03561	none
589	LMNA	2.36114	0.193377	0.0182186	0.0921286	1.03561	none
590	ESYT2	2.35922	0.073291	0.0183136	0.0925513	1.03362	none
591	SPRY1	2.35639	0.0579006	0.0184535	0.093162	1.03076	none
592	ATAD3B	2.35629	0.0609252	0.0184585	0.0931681	1.03073	none
593	CNTFR	2.35396	0.807851	0.0185747	0.0937159	1.02819	none
594	ZNF444	2.35005	0.00149909	0.0187711	0.0946092	1.02407	none
595	CCHCR1	2.34494	0.0198947	0.0190304	0.0958768	1.01829	none
596	LINC01355	2.34417	0.422559	0.0190693	0.0960137	1.01767	none
597	VAV3	2.33661	0.529635	0.0194596	0.0977577	1.00985	none
598	DMAC2L	2.33516	24.4234	0.019535	0.0980617	1.0085	none
599	SPP1	2.33514	0.0910779	0.0195362	0.0980617	1.0085	none
600	CACHD1	2.33323	0.108128	0.0196359	0.0985018	1.00656	none
601	RAPGEF3	2.32999	0.104861	0.0198065	0.099276	1.00316	none
602	ABCA7	2.32272	0.20073	0.0201943	0.100951	0.99589	none
603	JMJD7	2.32057	24.4376	0.0203103	0.101469	0.993669	none
604	LIN37	2.31874	1.39649	0.0204092	0.1019	0.991825	none
605	ATXN7	2.3159	1.24167	0.0205636	0.102587	0.988906	none
606	MLF1	2.31326	0.4339	0.0207085	0.103184	0.986387	none
607	STX17	2.31276	0.497087	0.0207356	0.103256	0.986084	none
608	ZNF516	2.31014	0.0877589	0.0208803	0.103871	0.983505	none
609	SH2B1	2.30864	0.0493943	0.0209636	0.104222	0.982041	none
610	MC1R	2.30733	0.310685	0.0210366	0.104542	0.980709	none
611	AC015922.3	2.30597	24.4929	0.0211122	0.104769	0.979767	none
612	DIPK1B	2.30597	24.6287	0.0211122	0.104769	0.979767	none
613	SLC49A4	2.30597	24.3964	0.0211122	0.104769	0.979767	none
614	YAE1	2.30597	24.5332	0.0211122	0.104769	0.979767	none
615	DLK2	2.30474	0.104437	0.0211813	0.105069	0.978526	none
616	BAIAP3	2.30288	0.0728978	0.0212858	0.105523	0.976652	none
617	LYPD6B	2.29716	0.361317	0.0216096	0.106912	0.970973	none
618	COL4A5	2.29624	0.0981456	0.0216621	0.107107	0.970183	none
619	GABARAP	2.29312	0.163696	0.0218408	0.107925	0.966878	none
620	SCGB3A1	2.29168	0.0895463	0.0219242	0.10827	0.965491	none
621	ZXDC	2.2916	0.117055	0.0219287	0.10827	0.965491	none
622	MTRES1	2.29138	24.3852	0.0219417	0.10827	0.965491	none
623	CELF6	2.29138	24.4591	0.0219417	0.10827	0.965491	none
624	LINC01128	2.29138	24.4699	0.0219417	0.10827	0.965491	none
625	AL450306.1	2.29107	1.12998	0.0219592	0.108335	0.965232	none
626	IGHD	2.29034	1.30806	0.0220013	0.108499	0.964574	none
627	ATP12A	2.2867	4.96863	0.0222132	0.109456	0.960761	none
628	SETD1A	2.28408	0.0773042	0.0223669	0.110146	0.958029	none
629	IFFO2	2.28067	0.100349	0.0225679	0.111025	0.954581	none
630	SH3BP2	2.27869	0.00986065	0.0226857	0.111537	0.952582	none
631	LPCAT2	2.27326	0.0760051	0.0230104	0.112997	0.946933	none
632	AC007009.1	2.27058	1.0094	0.0231723	0.113678	0.944324	none
633	APTR	2.26788	0.431052	0.0233364	0.114277	0.942041	none
634	CCL20	2.26324	0.663792	0.0236209	0.115508	0.937387	none
635	AL158206.1	2.26219	24.3306	0.0236859	0.11578	0.936368	none
636	PLEKHH2	2.26173	0.396045	0.0237143	0.115872	0.936021	none
637	NPIPB15	2.26132	0.0918688	0.0237392	0.115971	0.935651	none
638	ZBTB48	2.25994	0.0381161	0.0238247	0.116342	0.934264	none
639	GATA3-AS1	2.25968	1.28146	0.0238414	0.116357	0.934206	none
640	ZNF141	2.25932	0.431663	0.0238637	0.116437	0.93391	none
641	LINC01004	2.25905	2.88951	0.0238804	0.116475	0.933769	none
642	SPIRE2	2.25672	0.24304	0.0240258	0.11709	0.931479	none
643	CHGB	2.25252	1.35923	0.0242892	0.11828	0.92709	none
644	PLLP	2.25022	0.258633	0.0244353	0.118944	0.924657	none
645	ENG	2.2489	0.0342276	0.0245186	0.119279	0.923438	none
646	AC024075.2	2.24759	24.4866	0.0246022	0.119661	0.922046	none
647	ZNF888	2.24582	0.128455	0.0247155	0.120164	0.920224	none
648	KCNC4	2.24452	0.480743	0.0247989	0.120512	0.918968	none
649	DDC	2.24139	3.79848	0.0250006	0.121262	0.916276	none
650	TNFRSF21	2.24086	0.0720802	0.0250355	0.121407	0.915758	none
651	ZNF83	2.23988	0.0389054	0.0250987	0.121641	0.91492	none
652	VWA2	2.23842	1.58169	0.0251935	0.122052	0.913455	none
653	ADAM8	2.23693	0.139836	0.0252908	0.122462	0.911999	none
654	HS2ST1	2.23682	0.0608495	0.0252981	0.122462	0.911999	none
655	DOCK1	2.2332	0.0498722	0.0255358	0.123466	0.908453	none
656	SGPP2	2.2325	2.40315	0.0255817	0.123548	0.908163	none
657	TMEM173	2.23078	0.0519855	0.0256958	0.123995	0.906597	none
658	TMEM185B	2.22945	0.212754	0.0257836	0.124369	0.905287	none
659	DPH7	2.22803	0.0202942	0.0258784	0.124704	0.904121	none
660	ABHD8	2.22313	0.0257859	0.0262068	0.125988	0.899669	none
661	CMYA5	2.22187	0.157178	0.0262923	0.126325	0.89851	none
662	ENOSF1	2.21878	0.0118324	0.0265014	0.12723	0.895411	none
663	PALM2-AKAP2	2.2184	24.4681	0.0265274	0.127329	0.895071	none
664	ZNF749	2.21804	2.59398	0.0265518	0.127416	0.894777	none
665	REXO1	2.21795	0.13809	0.026558	0.127416	0.894777	none
666	PHYHIP	2.21695	0.392076	0.0266268	0.127681	0.893872	none
667	ARHGEF2	2.21374	0.0261656	0.0268467	0.128484	0.891151	none
668	ZNF276	2.21069	0.0343065	0.0270573	0.129391	0.888097	none
669	FBF1	2.20775	0.0801642	0.0272615	0.130291	0.885087	none
670	SETD6	2.20655	0.0983961	0.0273452	0.13064	0.883924	none
671	ZNF211	2.20542	0.25381	0.0274245	0.130993	0.882752	none
672	AC024060.2	2.20381	24.4028	0.0275379	0.131458	0.881214	none
673	LAT	2.1982	0.117427	0.0279346	0.133222	0.875425	none
674	SEMA3B	2.19679	0.0235392	0.0280354	0.133676	0.873946	none
675	ZNF10	2.19254	0.217972	0.0283404	0.134868	0.870093	none
676	COL5A3	2.18903	0.543477	0.0285944	0.135918	0.866724	none
677	TUBGCP6	2.18782	0.020691	0.0286825	0.136257	0.865641	none
678	MICAL3	2.18769	0.0859365	0.0286923	0.136277	0.865577	none
679	HS3ST1	2.18586	0.349953	0.0288257	0.136858	0.86373	none
680	OSGEP	2.18505	-0.00253835	0.0288849	0.137059	0.863093	none
681	PAMR1	2.18297	0.0725693	0.0290381	0.137706	0.861048	none
682	DCAF15	2.1819	0.121668	0.0291166	0.138051	0.859959	none
683	EDN2	2.17964	0.367186	0.0292841	0.138819	0.857551	none
684	AC007906.2	2.17633	0.373204	0.0295303	0.139796	0.854504	none
685	TP53I13	2.17603	0.0189241	0.029553	0.139849	0.854339	none
686	RORB	2.17574	0.188503	0.0295748	0.139925	0.854103	none
687	ALPK1	2.16998	0.169419	0.0300085	0.141759	0.848451	none
688	AC005332.6	2.16798	0.543419	0.03016	0.142392	0.846515	none
689	CSRP2	2.16594	0.070038	0.0303156	0.143099	0.844365	none
690	LZTS3	2.16583	0.0693863	0.0303242	0.143111	0.844326	none
691	PLXNA1	2.16574	0.0736307	0.030331	0.143116	0.844311	none
692	MUSTN1	2.1621	5.65493	0.0306107	0.144269	0.840828	none
693	DOP1A	2.16002	24.2762	0.0307708	0.144801	0.83923	none
694	COA6-AS1	2.16002	24.3836	0.0307708	0.144801	0.83923	none
695	MTSS2	2.16002	24.4399	0.0307708	0.144801	0.83923	none
696	MECOM	2.15917	0.0259431	0.0308369	0.145	0.838633	none
697	UNK	2.15875	0.0183892	0.0308699	0.145127	0.838251	none
698	USP21	2.1573	0.265365	0.0309823	0.145532	0.837041	none
699	CD37	2.15574	0.231386	0.0311039	0.146059	0.835473	none
700	CAPN15	2.155	0.0224475	0.0311617	0.146282	0.834808	none
701	LPL	2.15226	0.89648	0.0313772	0.147173	0.832172	none
702	A1BG	2.14733	0.093137	0.0317667	0.1488	0.827398	none
703	KIAA0895L	2.14608	0.12463	0.0318667	0.149162	0.82634	none
704	TTC32	2.14606	0.0735876	0.0318685	0.149162	0.82634	none
705	NT5C	2.14324	0.00792522	0.0320936	0.150101	0.823615	none
706	LAD1	2.13871	0.0732768	0.0324588	0.151636	0.819199	none
707	NFATC1	2.13743	0.130951	0.0325634	0.152083	0.817919	none
708	MRNIP	2.13704	0.0473698	0.0325944	0.152153	0.81772	none
709	TPPP3	2.13642	0.522011	0.0326455	0.152362	0.817123	none
710	PLCB3	2.13571	0.160822	0.032703	0.152573	0.816523	none
711	ARHGEF10L	2.13393	0.0295042	0.0328487	0.153135	0.814925	none
712	CROCC	2.13291	0.100589	0.0329323	0.153467	0.813986	none
713	AMIGO2	2.13249	0.131855	0.0329663	0.153596	0.81362	none
714	ANKS3	2.13163	0.00221913	0.0330373	0.153839	0.812934	none
715	AL049840.5	2.13083	24.2977	0.0331028	0.154115	0.812156	none
716	THUMPD3-AS1	2.12985	0.0117755	0.0331842	0.154415	0.811311	none
717	GLIDR	2.12391	2.14839	0.033678	0.156346	0.805913	none
718	MAMDC4	2.12115	0.112571	0.0339093	0.15733	0.803188	none
719	DONSON	2.11947	0.506083	0.034051	0.157868	0.801706	none
720	LINC00205	2.11624	24.3306	0.0343245	0.158895	0.798889	none
721	PCSK1N	2.11578	0.15688	0.0343636	0.159046	0.798477	none
722	STK38	2.10992	0.0538439	0.0348655	0.161186	0.792672	none
723	ABTB1	2.10741	0.00223069	0.0350824	0.162005	0.790471	none
724	NOTCH1	2.10176	0.0271909	0.0355746	0.164076	0.784955	none
725	CERNA2	2.10164	24.2708	0.0355844	0.164076	0.784955	none
726	LINC02802	2.10164	24.4354	0.0355844	0.164076	0.784955	none
727	AL591895.1	2.09726	0.0240986	0.0359704	0.165731	0.780597	none
728	DPF2	2.09407	0.0644343	0.036254	0.166943	0.777431	none
729	AL354836.1	2.09307	0.153296	0.036343	0.167321	0.776449	none
730	CYSTM1	2.09014	0.0863428	0.0366049	0.168432	0.773575	none
731	UPK1A	2.08985	0.524891	0.0366311	0.168521	0.773346	none
732	LINC00313	2.08705	24.3028	0.0368836	0.169615	0.770536	none
733	SRCIN1	2.0862	0.708198	0.0369607	0.16987	0.769884	none
734	CRTAC1	2.08606	0.944975	0.0369729	0.16987	0.769884	none
735	NR2C1	2.08233	0.203643	0.0373123	0.1713	0.766241	none
736	ARRDC2	2.0816	0.0288137	0.0373788	0.171542	0.76563	none
737	CDH7	2.07884	0.98073	0.0376317	0.172637	0.762866	none
738	GABBR1	2.0783	-0.0237081	0.0376822	0.172804	0.762446	none
739	TMEM147-AS1	2.07531	0.472184	0.0379575	0.173904	0.759691	none
740	PRORP	2.07245	24.2735	0.038223	0.17498	0.757011	none
741	NINL	2.07166	0.168085	0.0382972	0.175263	0.756309	none
742	SCNN1G	2.07062	0.253735	0.0383946	0.175643	0.755368	none
743	SSBP2	2.0699	0.069456	0.0384618	0.175885	0.754772	none
744	SOX7	2.0698	0.216967	0.0384712	0.175895	0.754746	none
745	MAPRE3	2.06142	0.0569393	0.0392625	0.179145	0.746796	none
746	IGSF9	2.05856	0.184256	0.0395369	0.180262	0.744095	none
747	NPFF	2.05786	24.3344	0.0396036	0.180533	0.743444	none
748	SIN3B	2.05727	0.0322321	0.0396606	0.180725	0.742981	none
749	FADS3	2.05335	0.20969	0.0400383	0.182073	0.739754	none
750	PDE7B	2.05249	0.721945	0.040122	0.182386	0.739008	none
751	NPIPA2	2.05098	1.50799	0.0402691	0.182949	0.73767	none
752	SULF2	2.04866	0.028224	0.0404956	0.183709	0.735869	none
753	METTL3	2.04503	0.00110458	0.0408524	0.185156	0.732462	none
754	TMEM80	2.03958	0.0254563	0.0413924	0.187222	0.727643	none
755	PGS1	2.03847	0.141037	0.0415032	0.187689	0.726562	none
756	INAFM1	2.03809	0.00599051	0.0415413	0.187757	0.726405	none
757	SNAPC4	2.03799	-0.0286423	0.0415513	0.187768	0.726379	none
758	CHRAC1	2.02614	0.0339208	0.0427507	0.1923	0.716022	none
759	SH3BP5	2.02164	0.0607757	0.0432133	0.194095	0.711986	none
760	QTRT1	2.02136	-0.026208	0.0432423	0.194139	0.711887	none
761	TEDC1	2.01838	0.273574	0.0435517	0.195364	0.709156	none
762	TOP3B	2.01775	0.0730204	0.043617	0.195585	0.708664	none
763	PRRG3	2.01605	0.142146	0.0437949	0.196311	0.707056	none
764	SLC7A6	2.01556	0.196092	0.0438465	0.19647	0.706704	none
765	AC015813.1	2.01414	0.612104	0.0439945	0.197061	0.705399	none
766	LAMA3	2.01392	0.0413012	0.044018	0.197131	0.705246	none
767	HSBP1L1	2.00998	0.0189645	0.0444328	0.19877	0.701649	none
768	ZNF76	2.00942	-0.0134322	0.0444922	0.198963	0.701228	none
769	TRIM45	2.00717	0.424895	0.0447315	0.199814	0.699375	none
770	PLA2G6	2.00433	-0.0411476	0.0450342	0.200946	0.696921	none
771	PDXP	2.00399	4.64521	0.0450714	0.201075	0.696642	none
772	SUSD4	2.00374	0.142892	0.0450978	0.201156	0.696466	none
773	CASP9	2.00326	0.108007	0.0451495	0.201304	0.696148	none
774	AC245407.2	1.99948	24.1305	0.0455563	0.202938	0.692637	none
775	LRP5L	1.9969	0.292079	0.0458357	0.204001	0.690367	none
776	LTC4S	1.99388	-0.0104724	0.0461656	0.205059	0.688121	none
777	FARSB	1.99202	0.0394735	0.0463693	0.20589	0.686366	none
778	TTC13	1.99193	0.236597	0.0463792	0.205896	0.686352	none
779	CA11	1.99087	0.0483084	0.0464949	0.206335	0.685427	none
780	NCKAP5L	1.98742	0.110634	0.0468759	0.20795	0.682041	none
781	BX890604.2	1.98489	24.1896	0.0471571	0.208895	0.680073	none
782	GEM	1.98392	0.14516	0.0472645	0.209181	0.679478	none
783	ARHGAP33	1.98086	0.272597	0.0476067	0.210294	0.677173	none
784	SMARCD3	1.97561	-0.0105446	0.0481995	0.212589	0.67246	none
785	UCKL1	1.97321	-0.0415464	0.0484721	0.213483	0.670637	none
786	SERTAD4-AS1	1.97251	0.242143	0.0485513	0.213755	0.670084	none
787	SFSWAP	1.97146	-0.0457882	0.0486716	0.21413	0.669322	none
788	LY6G5B	1.97029	24.2364	0.0488049	0.21452	0.668533	none
789	DUXAP8	1.97029	24.4604	0.0488049	0.21452	0.668533	none
790	TAF1	1.96709	-0.0483042	0.0491733	0.215911	0.665726	none
791	IFT80	1.96482	0.0940749	0.0494349	0.216943	0.663655	none
792	OBSL1	1.96455	0.0161004	0.0494661	0.21704	0.663459	none
793	RASAL1	1.96424	2.35616	0.0495024	0.217122	0.663296	none
794	FOLR1	1.95854	0.847681	0.0501662	0.219679	0.658211	none
795	OGG1	1.95769	0.161144	0.0502661	0.220038	0.657502	none
796	AP006284.1	1.9566	0.445932	0.0503939	0.220519	0.656555	none
797	GABPB1-AS1	1.95476	0.0140998	0.0506119	0.221235	0.655146	none
798	NAT9	1.95182	0.0129757	0.0509598	0.222517	0.652637	none
799	TBC1D22B	1.95092	0.0749561	0.0510664	0.222823	0.652039	none
800	SLIT2	1.95072	0.17246	0.0510904	0.222888	0.651912	none
801	KMT2B	1.94866	-0.00324379	0.0513363	0.223814	0.650113	none
802	MPV17	1.94695	0.0139763	0.0515403	0.224571	0.648646	none
803	UBALD1	1.94617	0.00141567	0.0516345	0.224861	0.648085	none
804	ITGA3	1.94433	0.0588466	0.0518556	0.225653	0.646559	none
805	PKD2	1.94343	-0.000367408	0.0519638	0.226014	0.645865	none
806	CCNO	1.94247	0.178404	0.0520803	0.22648	0.64497	none
807	CYP7B1	1.94193	1.6222	0.0521454	0.226723	0.644504	none
808	PRDM16-DT	1.9411	24.1701	0.0522459	0.227079	0.643822	none
809	GNB5	1.93561	-0.00616088	0.0529155	0.229786	0.638677	none
810	ZNF862	1.92989	0.0349645	0.0536201	0.232515	0.633548	none
811	MAATS1	1.92859	0.297431	0.0537815	0.233091	0.632474	none
812	FLT3LG	1.9274	0.282188	0.0539293	0.233649	0.631436	none
813	PAX8-AS1	1.92651	24.271	0.054041	0.234009	0.630768	none
814	SLC26A11	1.92643	0.00314968	0.0540508	0.23401	0.630766	none
815	ANKZF1	1.92469	-0.0535803	0.054268	0.234867	0.629178	none
816	ZNF362	1.92356	0.0593801	0.0544098	0.235314	0.628352	none
817	PEAR1	1.9188	0.35322	0.0550102	0.237617	0.624122	none
818	AC010329.1	1.91454	0.119525	0.0555517	0.239787	0.620175	none
819	IRX3	1.91359	0.0648373	0.055672	0.240179	0.619465	none
820	ABO	1.90939	0.316518	0.0562117	0.242123	0.615964	none
821	ZNF335	1.90918	-0.00484615	0.0562392	0.242199	0.615828	none
822	FAM131A	1.90881	0.206792	0.0562869	0.242319	0.615613	none
823	POLR2D	1.90863	0.0912568	0.0563101	0.242376	0.615511	none
824	GNL3L	1.90539	0.888319	0.0567296	0.243967	0.612669	none
825	ATP2C2	1.90388	0.0409249	0.0569264	0.244728	0.611317	none
826	PALMD	1.90324	0.217008	0.0570097	0.245042	0.610759	none
827	HOXB-AS1	1.90214	0.806312	0.0571531	0.245573	0.60982	none
828	CLDND2	1.89945	0.452217	0.0575056	0.246914	0.607454	none
829	CASTOR2	1.8987	4.92083	0.0576044	0.247251	0.606862	none
830	IFNLR1	1.89286	0.481693	0.0583769	0.250172	0.601761	none
831	IFT140	1.8865	0.0185654	0.0592275	0.253197	0.596542	none
832	MSANTD2	1.88301	0.122519	0.0596984	0.254987	0.593482	none
833	LYRM9	1.88272	0.0722719	0.0597379	0.255067	0.593347	none
834	PRXL2C	1.88272	24.2185	0.0597379	0.255067	0.593347	none
835	NYNRIN	1.88214	0.182451	0.059817	0.255315	0.592924	none
836	CYP51A1	1.88066	0.156589	0.0600181	0.256084	0.591617	none
837	DDX51	1.88055	0.0142429	0.0600334	0.256105	0.591583	none
838	FAM110C	1.87869	0.154088	0.0602871	0.256829	0.590356	none
839	HR	1.87256	0.327805	0.0611297	0.259728	0.585481	none
840	FAM106A	1.86813	24.2348	0.0617442	0.261955	0.581773	none
841	AC012146.1	1.86813	24.054	0.0617442	0.261955	0.581773	none
842	UTP15	1.86649	0.151159	0.0619726	0.262774	0.580418	none
843	SST	1.86557	4.36869	0.0621012	0.263228	0.579668	none
844	NAPEPLD	1.86221	0.109026	0.0625735	0.265047	0.576678	none
845	ME3	1.86033	0.104646	0.0628393	0.265988	0.575137	none
846	C6orf136	1.85939	0.0598312	0.0629726	0.266506	0.574293	none
847	TJAP1	1.85869	0.0279829	0.0630711	0.266831	0.573764	none
848	MIIP	1.85793	-0.0521503	0.0631793	0.267242	0.573095	none
849	PRR14	1.85608	-0.0263698	0.0634424	0.268263	0.57144	none
850	AC018521.5	1.85353	24.0808	0.0638059	0.269567	0.569334	none
851	ATG2A	1.85034	-0.0503286	0.0642647	0.271131	0.566822	none
852	GDI1	1.84912	0.00797807	0.0644409	0.271687	0.565932	none
853	PPFIA2	1.84388	1.67846	0.0652003	0.274557	0.561367	none
854	TRPV1	1.84333	0.353548	0.0652804	0.274686	0.561164	none
855	ITPRIP	1.84329	0.0403164	0.0652869	0.274686	0.561164	none
856	AL645608.7	1.84266	3.44123	0.0653786	0.274977	0.560704	none
857	PINX1	1.83894	23.9953	0.0659242	0.276986	0.557543	none
858	MORN1	1.8331	0.181631	0.0667879	0.280134	0.552635	none
859	C16orf89	1.8306	0.395467	0.0671604	0.281407	0.550666	none
860	SEC31B	1.83034	0.173431	0.0671989	0.28152	0.550491	none
861	TJP2	1.8297	0.0582476	0.0672945	0.281775	0.550097	none
862	NLGN2	1.82626	0.026362	0.067811	0.283612	0.547275	none
863	CYP4F22	1.82624	1.0821	0.0678143	0.283612	0.547275	none
864	SMAP2	1.82551	-0.0088706	0.0679241	0.284023	0.546646	none
865	SAPCD1	1.82434	24.1525	0.0681001	0.284661	0.545671	none
866	LINC02688	1.82434	24.2227	0.0681001	0.284661	0.545671	none
867	PREX2	1.82285	0.206743	0.0683256	0.285507	0.544384	none
868	FBRS	1.82221	-0.0124083	0.0684225	0.285863	0.543843	none
869	MOB3C	1.82147	0.108538	0.0685347	0.286283	0.543205	none
870	MMP28	1.81894	0.889655	0.0689204	0.287515	0.541339	none
871	PIK3R2	1.81892	-0.0270208	0.0689238	0.287515	0.541339	none
872	CRTC2	1.81881	-0.0268778	0.0689409	0.287538	0.541305	none
873	ZBTB7C	1.81849	0.313428	0.0689888	0.287668	0.541108	none
874	SEMA4C	1.81794	0.00365722	0.0690728	0.28794	0.540697	none
875	SLC20A2	1.81562	0.0096244	0.0694282	0.289373	0.538542	none
876	CAMK1D	1.81276	-0.0354733	0.0698681	0.29081	0.536391	none
877	ZNF559	1.81096	0.112919	0.070147	0.291858	0.534828	none
878	CHORDC1	1.8109	0.103445	0.0701557	0.291858	0.534828	none
879	PCP4L1	1.80995	1.36126	0.0703034	0.292305	0.534164	none
880	HOXB-AS3	1.80975	24.0893	0.0703347	0.292305	0.534164	none
881	AC083799.1	1.80975	24.0985	0.0703347	0.292305	0.534164	none
882	SETD4	1.80622	0.0521085	0.0708842	0.293762	0.532004	none
883	NGFR	1.80161	-0.0167559	0.0716066	0.296332	0.528221	none
884	CPNE7	1.8011	0.484287	0.0716878	0.296568	0.527876	none
885	FCHSD1	1.80096	0.00659451	0.071709	0.296606	0.527821	none
886	ARHGEF40	1.80087	0.011276	0.0717231	0.296614	0.527808	none
887	MSC	1.79999	0.945769	0.0718629	0.297091	0.52711	none
888	IL18R1	1.7989	0.963439	0.0720347	0.297551	0.526439	none
889	SCNN1B	1.79825	0.408201	0.0721376	0.297925	0.525892	none
890	PRR5	1.79078	0.040146	0.0733281	0.30223	0.519662	none
891	HOXB7	1.79004	1.76047	0.073447	0.302618	0.519105	none
892	MMS19	1.7861	0.0254433	0.0740835	0.304932	0.515796	none
893	TIAM1	1.78587	0.437212	0.0741198	0.30503	0.515657	none
894	MAP3K6	1.78567	0.0166453	0.0741525	0.305114	0.515538	none
895	CCDC88C	1.78365	0.00567728	0.0744799	0.306255	0.513917	none
896	MED12	1.78277	-0.0350549	0.074624	0.306745	0.513223	none
897	PCCA-DT	1.78056	24.0725	0.0749844	0.308019	0.511423	none
898	TLCD4	1.78056	24.1581	0.0749844	0.308019	0.511423	none
899	ITIH4	1.77989	1.10593	0.0750944	0.308264	0.511078	none
900	CPLX1	1.77818	0.283276	0.0753737	0.309255	0.509684	none
901	COL9A2	1.77772	-0.066536	0.0754492	0.309513	0.509322	none
902	FAM160A2	1.7774	0.0197925	0.0755026	0.309563	0.509251	none
903	PRICKLE3	1.77522	0.790332	0.0758609	0.310836	0.507468	none
904	ODAM	1.77503	1.0947	0.0758923	0.310913	0.507361	none
905	RHEX	1.77426	1.5318	0.0760201	0.311333	0.506775	none
906	ZNF768	1.76927	0.029109	0.0768485	0.314117	0.502908	none
907	PTK6	1.76924	0.623318	0.0768541	0.314117	0.502908	none
908	AC010997.5	1.76877	0.775959	0.0769327	0.314386	0.502537	none
909	ANKRD6	1.76719	0.345583	0.0771969	0.31536	0.501193	none
910	HSD17B14	1.76645	0.0432723	0.0773209	0.315761	0.500641	none
911	SFRP4	1.76599	-0.00922376	0.0773979	0.315927	0.500414	none
912	AC010883.3	1.76597	24.2541	0.0774017	0.315927	0.500414	none
913	AC004130.2	1.76597	23.9926	0.0774017	0.315927	0.500414	none
914	PIAS3	1.7659	0.0034476	0.077413	0.315927	0.500414	none
915	PPP2R5B	1.76256	0.0642131	0.0779752	0.317797	0.49785	none
916	AL133410.1	1.76065	0.760837	0.0782973	0.319004	0.496204	none
917	TRPV2	1.75879	0.239416	0.078613	0.32013	0.494674	none
918	SESN1	1.75821	-0.0675131	0.0787121	0.32032	0.494416	none
919	AL135999.1	1.75787	0.274279	0.0787693	0.3205	0.494172	none
920	NSUN2	1.75556	0.0243931	0.0791631	0.322048	0.492079	none
921	ASB1	1.7544	0.102979	0.0793625	0.322752	0.491131	none
922	FGFR1OP2	1.75081	0.0169371	0.0799787	0.32488	0.488277	none
923	CHTF18	1.74951	0.125195	0.080203	0.325521	0.487421	none
924	COL14A1	1.74904	0.104307	0.0802843	0.325743	0.487125	none
925	TMEM8B	1.74772	-0.0207861	0.0805132	0.326564	0.486032	none
926	SLC3A1	1.74727	1.57092	0.0805909	0.32677	0.485757	none
927	CRISPLD1	1.74534	0.0854159	0.0809258	0.327965	0.484172	none
928	AVPI1	1.74354	-0.0518163	0.0812402	0.329076	0.482704	none
929	CFAP44	1.7431	0.103729	0.0813165	0.329255	0.482467	none
930	TENT4A	1.74134	-0.0545441	0.0816244	0.330203	0.481219	none
931	AC015871.1	1.73678	23.8675	0.0824268	0.332836	0.47777	none
932	SRXN1	1.72885	1.10094	0.0838358	0.33819	0.470839	none
933	NRF1	1.72779	0.0566902	0.0840267	0.338793	0.470066	none
934	KCTD13	1.72731	0.0870745	0.0841111	0.338993	0.46981	none
935	RAB7B	1.72631	0.248115	0.0842924	0.339417	0.469267	none
936	TIMP4	1.72615	0.732285	0.0843206	0.339474	0.469193	none
937	ACHE	1.72422	0.00658526	0.0846679	0.340705	0.467622	none
938	DNM1	1.72403	0.209043	0.0847023	0.340787	0.467517	none
939	DPY19L2	1.72388	0.216981	0.0847286	0.340837	0.467454	none
940	RWDD3	1.72193	2.54519	0.0850814	0.341862	0.466149	none
941	RFX1	1.719	0.0823386	0.0856148	0.343836	0.463648	none
942	SOX8	1.7172	0.926642	0.0859419	0.344924	0.462277	none
943	SCN7A	1.71603	0.160779	0.0861571	0.345617	0.461405	none
944	C1orf56	1.71528	0.031769	0.0862947	0.346112	0.460783	none
945	CTC1	1.71496	0.0230598	0.0863522	0.346246	0.460615	none
946	FAM20A	1.71455	0.153324	0.0864283	0.346364	0.460467	none
947	ANOS1	1.71085	0.139455	0.0871092	0.348979	0.457201	none
948	CA12	1.70741	0.565318	0.0877465	0.351417	0.454178	none
949	PAPSS2	1.70707	0.208044	0.0878089	0.351609	0.45394	none
950	CLASRP	1.7062	-0.0303881	0.0879716	0.352145	0.453278	none
951	TARBP1	1.70586	0.0288651	0.0880342	0.352338	0.45304	none
952	CDHR1	1.7053	1.22847	0.0881386	0.352699	0.452596	none
953	ZSCAN18	1.70206	0.0187118	0.0887441	0.354774	0.450049	none
954	PFDN6	1.70079	-0.0554689	0.0889818	0.355608	0.449029	none
955	HMG20A	1.70066	0.027883	0.0890071	0.35565	0.448977	none
956	ACD	1.70043	0.00737408	0.0890492	0.355761	0.448842	none
957	PCNX2	1.70005	0.108213	0.0891209	0.355989	0.448564	none
958	ZNF564	1.69732	1.6298	0.0896365	0.357858	0.446289	none
959	CHD1	1.69703	0.0178612	0.0896916	0.357918	0.446216	none
960	RLF	1.69634	0.239457	0.0898209	0.358317	0.445732	none
961	PDGFD	1.6949	0.0511257	0.090095	0.359235	0.444622	none
962	CHCHD6	1.69457	-0.0378389	0.0901567	0.359422	0.444395	none
963	SHH	1.69447	1.36968	0.0901758	0.35944	0.444374	none
964	HOXB3	1.69313	0.0550029	0.0904315	0.360268	0.443375	none
965	MEAK7	1.69299	23.9765	0.0904571	0.360268	0.443375	none
966	TAFA5	1.69299	23.9327	0.0904571	0.360268	0.443375	none
967	HAUS5	1.6863	0.0561469	0.0917382	0.364658	0.438115	none
968	TSC22D3	1.68536	0.0638356	0.0919196	0.365142	0.437539	none
969	C11orf95	1.68423	0.141048	0.0921381	0.365891	0.436649	none
970	PPP1R14A	1.68349	-0.028981	0.0922811	0.366307	0.436155	none
971	SMAD3	1.68344	-0.00969449	0.0922898	0.366307	0.436155	none
972	AC020659.1	1.68186	1.27418	0.0925959	0.367351	0.434919	none
973	LZIC	1.68075	0.0900601	0.0928114	0.367908	0.434261	none
974	PCED1B-AS1	1.6784	23.9838	0.0932697	0.369417	0.432483	none
975	C7orf26	1.67833	-0.07978	0.0932828	0.369417	0.432483	none
976	CEMIP2	1.67721	-0.0049789	0.0935017	0.370165	0.431605	none
977	BTG3	1.67436	-0.033163	0.0940596	0.372132	0.429302	none
978	FAM117B	1.67337	0.091039	0.0942535	0.372839	0.428478	none
979	SCGN	1.67233	1.2329	0.0944588	0.373531	0.427674	none
980	CACNB1	1.66904	0.232533	0.0951101	0.375802	0.42504	none
981	GIMAP5	1.66768	2.00392	0.0953792	0.376753	0.423944	none
982	MUS81	1.66767	0.0151909	0.0953814	0.376753	0.423944	none
983	NTRK3	1.66759	0.485014	0.095397	0.376753	0.423943	none
984	MROH6	1.66642	0.471254	0.0956288	0.377547	0.423029	none
985	AIF1L	1.66418	0.215745	0.0960759	0.379006	0.421354	none
986	LINC02604	1.6638	23.9196	0.096152	0.379185	0.421149	none
987	ABITRAM	1.6638	23.8505	0.096152	0.379185	0.421149	none
988	C7orf25	1.66264	1.6838	0.0963853	0.379982	0.420237	none
989	SHANK3	1.66192	0.283264	0.0965291	0.380313	0.419859	none
990	SFMBT2	1.66147	0.141802	0.096619	0.380474	0.419675	none
991	PHF5A	1.66136	0.0895796	0.0966415	0.380502	0.419643	none
992	NGDN	1.65766	0.0228282	0.0973863	0.383064	0.416728	none
993	IL1RN	1.65671	0.124436	0.0975789	0.38376	0.41594	none
994	WASHC1	1.65356	0.0682244	0.0982177	0.385838	0.413595	none
995	KIF12	1.65322	-0.0269036	0.0982861	0.385983	0.413432	none
996	PAX2	1.65091	4.9528	0.0987568	0.387645	0.411566	none
997	TBC1D2	1.65006	0.00158357	0.0989309	0.388266	0.410871	none
998	AC104083.1	1.64921	23.9333	0.0991052	0.388576	0.410524	none
999	POFUT2	1.64636	-0.057567	0.0996897	0.390314	0.408586	none
1000	AC022101.1	1.64547	0.416595	0.099872	0.390894	0.407941	none
1001	PLAUR	1.64524	-0.00964406	0.0999205	0.390932	0.407898	none
1002	POLR1C	1.64405	-0.0444233	0.100166	0.391793	0.406944	none
1003	MXRA5	1.64209	-0.0086258	0.100572	0.393066	0.405535	none
1004	HOXD8	1.63919	0.668074	0.101175	0.395107	0.403285	none
1005	SPSB1	1.63887	-0.0320398	0.10124	0.395236	0.403143	none
1006	DUSP14	1.63753	0.120664	0.10152	0.395926	0.402386	none
1007	HEPACAM2	1.6375	2.85662	0.101525	0.395926	0.402386	none
1008	PIDD1	1.63659	-0.0642837	0.101717	0.396485	0.401773	none
1009	STIMATE	1.63545	1.23302	0.101954	0.397264	0.400921	none
1010	PAGR1	1.63513	0.0755001	0.102022	0.397403	0.400769	none
1011	AC084198.2	1.63461	23.8465	0.10213	0.397697	0.400447	none
1012	POLD1	1.63228	0.0354986	0.10262	0.399097	0.398921	none
1013	ZNF134	1.63078	0.102957	0.102937	0.400138	0.39779	none
1014	ACCS	1.62834	-0.0736215	0.103454	0.401892	0.395891	none
1015	CHFR	1.62777	0.00161911	0.103573	0.402162	0.395599	none
1016	SUN1	1.62327	-0.00303102	0.104532	0.405629	0.391871	none
1017	ST3GAL1	1.62232	0.344919	0.104736	0.406098	0.391369	none
1018	SEMA5A	1.62218	0.0818092	0.104765	0.406145	0.391319	none
1019	MMP25-AS1	1.62197	0.211225	0.10481	0.406258	0.391198	none
1020	ADGRD2	1.62057	1.99127	0.105111	0.407229	0.390162	none
1021	ZNF408	1.6194	0.0952188	0.105361	0.407876	0.389472	none
1022	AP4B1	1.61892	0.0442254	0.105465	0.408148	0.389182	none
1023	POGZ	1.61831	-0.0159226	0.105595	0.408523	0.388783	none
1024	ZNF777	1.61625	-0.0644257	0.10604	0.41005	0.387163	none
1025	PAN2	1.61466	-0.0980471	0.106384	0.411252	0.385892	none
1026	RRP12	1.6145	0.0413808	0.106418	0.411264	0.385879	none
1027	PPP2R3B	1.61255	-0.0774639	0.106842	0.412564	0.384508	none
1028	PAN3	1.61208	-0.099725	0.106944	0.412829	0.384229	none
1029	FBXO44	1.61168	-0.00606936	0.107032	0.41303	0.384019	none
1030	SMAD1	1.61025	0.429413	0.107342	0.413742	0.38327	none
1031	PDE7A	1.60909	0.0149802	0.107597	0.414564	0.382408	none
1032	GPT	1.60856	0.59987	0.107712	0.414878	0.38208	none
1033	TOP3A	1.60758	0.0813531	0.107928	0.415579	0.381346	none
1034	COL9A1	1.60697	0.552934	0.108061	0.416025	0.380881	none
1035	TLCD5	1.60542	23.8844	0.108401	0.417136	0.379722	none
1036	OBI1	1.60542	23.9347	0.108401	0.417136	0.379722	none
1037	AC004148.1	1.60542	23.8881	0.108401	0.417136	0.379722	none
1038	RNF165	1.60468	0.615429	0.108564	0.417565	0.379276	none
1039	FCGR2B	1.60296	0.320247	0.108944	0.418766	0.378029	none
1040	SPTBN1	1.60186	0.0957079	0.109187	0.419624	0.377139	none
1041	PCGF1	1.60009	-0.0793395	0.109579	0.420697	0.37603	none
1042	PRRX2	1.59996	0.0469886	0.109607	0.420717	0.37601	none
1043	POLM	1.59502	0.0123935	0.110708	0.424744	0.371873	none
1044	AC004889.1	1.59484	4.17783	0.110748	0.424831	0.371784	none
1045	MTMR11	1.59426	0.459997	0.110878	0.425132	0.371477	none
1046	NAIP	1.59226	-0.0321485	0.111326	0.42658	0.37	none
1047	ANAPC2	1.59092	-0.057894	0.111628	0.427481	0.369083	none
1048	AC092329.4	1.59083	23.9436	0.111648	0.427481	0.369083	none
1049	ATPSCKMT	1.59083	23.9094	0.111648	0.427481	0.369083	none
1050	MELTF-AS1	1.59019	0.21206	0.111792	0.427898	0.368659	none
1051	ZNF44	1.5889	0.0800523	0.112083	0.428877	0.367667	none
1052	SLCO3A1	1.58803	0.0379621	0.112281	0.42949	0.367047	none
1053	CDC14A	1.58747	0.146546	0.112407	0.429782	0.366751	none
1054	SCG2	1.58688	0.900603	0.112539	0.430085	0.366445	none
1055	UNC13D	1.58566	0.153266	0.112816	0.431009	0.365513	none
1056	ENGASE	1.58462	0.0129046	0.113053	0.431712	0.364806	none
1057	PORCN	1.58419	0.209965	0.11315	0.432014	0.364502	none
1058	MIGA2	1.58388	-0.0366714	0.113221	0.432152	0.364363	none
1059	ABHD12	1.58349	0.015473	0.113311	0.432426	0.364088	none
1060	C1orf52	1.58291	-0.0923875	0.113441	0.432855	0.363657	none
1061	UIMC1	1.58249	0.0023315	0.113538	0.433158	0.363353	none
1062	GABPB2	1.58233	-0.0571239	0.113574	0.433209	0.363303	none
1063	CYB561D2-1	1.58177	-0.00780116	0.113702	0.43358	0.36293	none
1064	GRK6	1.58084	-0.0559748	0.113915	0.434256	0.362254	none
1065	CACNA1C	1.57917	0.0561873	0.114297	0.435578	0.360934	none
1066	EFNB1	1.57869	0.0434031	0.114408	0.435932	0.360582	none
1067	CHST9	1.57649	0.317758	0.114913	0.437652	0.358871	none
1068	AL499602.1	1.57623	23.9038	0.114972	0.437684	0.358839	none
1069	GAS6-AS1	1.57619	0.68683	0.114982	0.437684	0.358839	none
1070	FRAS1	1.57619	-0.0919347	0.114982	0.437684	0.358839	none
1071	RUNX3	1.57561	0.231089	0.115117	0.438088	0.358439	none
1072	LPCAT4	1.57349	0.00535874	0.115606	0.439677	0.356866	none
1073	BRD1	1.57294	-0.0131722	0.115733	0.439819	0.356726	none
1074	EPB41L1	1.57255	-0.0554196	0.115824	0.439959	0.356588	none
1075	TBP	1.57218	0.0281574	0.11591	0.440216	0.356334	none
1076	AC093673.1	1.57029	0.288139	0.116347	0.441466	0.355103	none
1077	C1orf35	1.56848	-0.0683762	0.11677	0.442864	0.353729	none
1078	HRAS	1.56783	-0.0532237	0.116922	0.443302	0.3533	none
1079	KANK2	1.5638	-0.0145084	0.117864	0.446529	0.35015	none
1080	APBB1	1.56303	-0.0540477	0.118046	0.446922	0.349768	none
1081	AL590226.2	1.56298	1.27432	0.118056	0.446922	0.349768	none
1082	SYNC	1.55876	0.185457	0.119054	0.449875	0.346908	none
1083	RHBDL1	1.55856	0.578736	0.119101	0.449875	0.346908	none
1084	SCLY	1.55854	0.757289	0.119104	0.449875	0.346908	none
1085	ZSCAN9	1.55543	0.152541	0.119844	0.45221	0.34466	none
1086	STBD1	1.55485	0.840808	0.119983	0.452664	0.344224	none
1087	IFT172	1.5546	0.00348536	0.120042	0.452816	0.344078	none
1088	TMOD1	1.55314	0.306566	0.120389	0.453708	0.343224	none
1089	LCK	1.5492	0.323189	0.121335	0.456919	0.340161	none
1090	SF3A2	1.54729	-0.0146811	0.121793	0.458152	0.33899	none
1091	FBXL6	1.54712	0.0379459	0.121834	0.458165	0.338979	none
1092	AC015871.4	1.54704	23.8031	0.121853	0.458165	0.338979	none
1093	ARL4D	1.54666	0.112232	0.121945	0.45834	0.338813	none
1094	MZF1	1.54436	-0.0851829	0.1225	0.459962	0.337278	none
1095	LZTR1	1.54322	-0.0937847	0.122777	0.46072	0.336563	none
1096	DENND3	1.54213	-0.0319885	0.123041	0.461569	0.335764	none
1097	DPH2	1.5407	-0.0206132	0.12339	0.462665	0.334733	none
1098	TNNI2	1.53821	1.15385	0.123997	0.464586	0.332934	none
1099	PRICKLE2	1.53588	0.118398	0.124568	0.466368	0.331272	none
1100	AARS2	1.53545	0.0759748	0.124673	0.466688	0.330974	none
1101	FOSL1	1.53402	-0.0530028	0.125025	0.467864	0.32988	none
1102	DROSHA	1.53377	-0.05934	0.125086	0.46802	0.329736	none
1103	AC092821.3	1.53245	23.6808	0.125412	0.468952	0.328871	none
1104	ZNF177	1.53245	23.7728	0.125412	0.468952	0.328871	none
1105	VPS13B-DT	1.53245	23.8723	0.125412	0.468952	0.328871	none
1106	TP73	1.53222	0.239166	0.125467	0.469087	0.328746	none
1107	CHST15	1.53072	-0.0765357	0.125838	0.47033	0.327597	none
1108	SLC9A8	1.53001	-0.107778	0.126015	0.470778	0.327184	none
1109	ZAP70	1.52989	0.269246	0.126043	0.47081	0.327154	none
1110	PRKRIP1	1.52966	-0.0199771	0.126101	0.470956	0.32702	none
1111	NOL6	1.52777	-0.0862631	0.126568	0.47198	0.326077	none
1112	TAOK2	1.5264	-0.0460258	0.126911	0.473042	0.325101	none
1113	B3GNTL1	1.52573	0.252087	0.127076	0.473511	0.32467	none
1114	PLSCR4	1.52514	0.0866614	0.127224	0.473847	0.324362	none
1115	ZFYVE21	1.52171	-0.0562982	0.128082	0.476316	0.322105	none
1116	TRMT2A	1.52114	-0.0366847	0.128225	0.476632	0.321817	none
1117	LURAP1L	1.52043	0.0597031	0.128402	0.477146	0.321349	none
1118	SUGP2	1.51987	-0.0249962	0.128543	0.477451	0.321071	none
1119	TMEM243	1.51978	-0.047132	0.128566	0.477463	0.321061	none
1120	LINC01409	1.51785	23.7976	0.129051	0.478757	0.319885	none
1121	CHROMR	1.51785	23.7518	0.129051	0.478757	0.319885	none
1122	AL354863.1	1.51785	23.7456	0.129051	0.478757	0.319885	none
1123	PACC1	1.51785	23.8123	0.129051	0.478757	0.319885	none
1124	TMEM51	1.51727	-0.0187754	0.129198	0.479157	0.319522	none
1125	FAXDC2	1.51539	-0.0453169	0.129674	0.480558	0.318254	none
1126	PIK3C2B	1.51059	0.118041	0.130893	0.483934	0.315213	none
1127	DUOX1	1.51021	-0.00441564	0.13099	0.484115	0.315052	none
1128	CDK3	1.50391	0.00246521	0.132605	0.489048	0.310648	none
1129	GALNT4	1.50326	23.9034	0.132772	0.489445	0.310296	none
1130	UCN	1.50308	0.533756	0.132818	0.489468	0.310276	none
1131	ARHGEF17	1.50111	-0.0285656	0.133328	0.490975	0.30894	none
1132	KCNAB2	1.50051	0.0813371	0.133481	0.49132	0.308636	none
1133	C1QTNF7	1.49855	0.544727	0.13399	0.492779	0.307347	none
1134	KLHL3	1.49602	0.827365	0.134649	0.494723	0.305637	none
1135	RHOBTB1	1.49577	0.213041	0.134713	0.494854	0.305523	none
1136	CDH3	1.49573	-0.0117127	0.134725	0.494854	0.305523	none
1137	KCNK5	1.49382	0.755333	0.135222	0.496607	0.303987	none
1138	ZC3HC1	1.49153	0.199948	0.135821	0.498283	0.302524	none
1139	MICA	1.49136	0.0122787	0.135868	0.498371	0.302448	none
1140	ARFGAP1	1.49053	-0.0123391	0.136086	0.498966	0.301929	none
1141	NPL	1.4901	0.364815	0.136198	0.499216	0.301712	none
1142	CELSR2	1.48956	-0.0651669	0.13634	0.49951	0.301456	none
1143	POU2AF1	1.48786	0.454069	0.136788	0.500855	0.300288	none
1144	ITGA4	1.4852	0.636578	0.137491	0.502899	0.298519	none
1145	ZC3H3	1.48508	-0.0283093	0.137523	0.502943	0.298481	none
1146	PLD2	1.48445	-0.107911	0.13769	0.503476	0.298021	none
1147	LGALS9	1.48436	-0.0083355	0.137713	0.503488	0.298011	none
1148	CC2D1A	1.48372	-0.0505108	0.137883	0.504032	0.297542	none
1149	TELO2	1.48349	-0.103872	0.137945	0.504185	0.29741	none
1150	GEMIN8	1.48275	-0.00863991	0.138142	0.504828	0.296856	none
1151	ADAMTS10	1.48261	0.00147599	0.138178	0.504884	0.296809	none
1152	SPTLC3	1.47985	0.176743	0.138912	0.507113	0.294895	none
1153	CLCF1	1.47861	0.0971286	0.139245	0.508251	0.293922	none
1154	USP2	1.47656	0.516715	0.139794	0.510028	0.292406	none
1155	ITGA9-AS1	1.47407	23.6906	0.140463	0.511934	0.290786	none
1156	TMEM40	1.47344	0.345278	0.140632	0.512474	0.290329	none
1157	AL021707.6	1.47201	0.188733	0.141019	0.513524	0.28944	none
1158	CLCN6	1.47199	-0.0451201	0.141025	0.513524	0.28944	none
1159	RRAD	1.47179	0.0775122	0.141076	0.513635	0.289346	none
1160	JAM2	1.47057	0.183368	0.141407	0.514455	0.288653	none
1161	CCDC88B	1.46951	-0.00179742	0.141695	0.515274	0.287962	none
1162	APCDD1	1.46918	0.0775822	0.141783	0.515288	0.28795	none
1163	MIR210HG	1.46786	0.188495	0.142142	0.516286	0.287109	none
1164	THRA	1.4651	-0.0206259	0.142893	0.518397	0.285337	none
1165	ARHGEF28	1.46417	0.00219911	0.143147	0.519088	0.284759	none
1166	CAPN12	1.46396	0.360781	0.143205	0.519145	0.284711	none
1167	AC024560.1	1.46342	1.69248	0.143352	0.519482	0.28443	none
1168	PPIE	1.4627	-0.066315	0.143548	0.519928	0.284057	none
1169	SERPINA5	1.46237	1.33702	0.143641	0.520086	0.283925	none
1170	AL513548.1	1.46231	0.129896	0.143656	0.520086	0.283925	none
1171	SPEG	1.45989	-0.0714949	0.14432	0.522127	0.282224	none
1172	STON2	1.45973	0.467294	0.144363	0.522162	0.282195	none
1173	PATE4	1.45948	24.066	0.144434	0.522286	0.282092	none
1174	HIP1R	1.45867	-0.0743573	0.144656	0.522934	0.281553	none
1175	JDP2	1.45757	0.0292223	0.144959	0.523719	0.280901	none
1176	SNHG10	1.45744	0.0384414	0.144996	0.523776	0.280854	none
1177	TLK2	1.45705	-0.0592995	0.145101	0.524079	0.280604	none
1178	KANSL2	1.45685	0.0138679	0.145157	0.524202	0.280501	none
1179	SHF	1.45659	0.0803702	0.145228	0.524382	0.280352	none
1180	FGFBP1	1.45616	0.388176	0.145349	0.524741	0.280055	none
1181	MIA	1.45499	0.577521	0.145672	0.52575	0.279221	none
1182	CTSE	1.45385	2.16215	0.145988	0.526716	0.278423	none
1183	EZH1	1.45379	-0.0564798	0.146004	0.526716	0.278423	none
1184	NCCRP1	1.45286	0.57827	0.146262	0.527471	0.277802	none
1185	MRRF	1.45281	-0.042782	0.146278	0.527471	0.277802	none
1186	PGAP1	1.45177	0.0746049	0.146564	0.528348	0.27708	none
1187	SYTL2	1.45093	0.0261128	0.146798	0.529059	0.276496	none
1188	TRBC2	1.45042	0.00259458	0.146942	0.529476	0.276154	none
1189	GAS6	1.44912	0.00992498	0.147305	0.530616	0.27522	none
1190	INPP5B	1.44905	0.101033	0.147323	0.530616	0.27522	none
1191	ETS1	1.44843	-0.0100603	0.147496	0.531013	0.274895	none
1192	CSDC2	1.4469	0.141754	0.147925	0.532392	0.273768	none
1193	WNT5A	1.44609	-0.0677516	0.148152	0.53305	0.273232	none
1194	PATL1	1.44582	0.210135	0.148227	0.533243	0.273075	none
1195	CFI	1.44525	-0.118042	0.148388	0.533663	0.272733	none
1196	KLF3-AS1	1.44488	23.8454	0.148491	0.533801	0.27262	none
1197	AP000525.1	1.44488	23.8269	0.148491	0.533801	0.27262	none
1198	COX10-AS1	1.44488	23.7307	0.148491	0.533801	0.27262	none
1199	TP53AIP1	1.44478	1.06413	0.14852	0.533825	0.272601	none
1200	SUPV3L1	1.44425	0.118327	0.148668	0.53419	0.272305	none
1201	SLC6A6	1.44419	-0.0770217	0.148687	0.53419	0.272305	none
1202	MIR34AHG	1.44392	0.284289	0.148762	0.534294	0.27222	none
1203	SIRT7	1.44357	-0.129404	0.14886	0.534433	0.272107	none
1204	RSAD1	1.44348	-0.0602208	0.148885	0.534433	0.272107	none
1205	DYRK3	1.44315	0.38461	0.148977	0.534604	0.271968	none
1206	NCAPH2	1.44249	-0.00440625	0.149163	0.535195	0.271488	none
1207	DEGS2	1.4412	-0.0132121	0.149527	0.536107	0.270749	none
1208	TAF6	1.43678	-0.0420806	0.150782	0.539757	0.267801	none
1209	GDPD3	1.43631	0.217637	0.150915	0.539977	0.267625	none
1210	ARHGEF9	1.43495	0.197007	0.151302	0.540805	0.266959	none
1211	FGD2	1.43157	0.104114	0.152266	0.543774	0.264582	none
1212	NBR2	1.43029	23.7681	0.152635	0.544742	0.263809	none
1213	SOCS2-AS1	1.43029	23.7092	0.152635	0.544742	0.263809	none
1214	PSORS1C3	1.43029	23.8686	0.152635	0.544742	0.263809	none
1215	AC005670.3	1.43029	23.8012	0.152635	0.544742	0.263809	none
1216	NDUFA4L2	1.43024	0.230736	0.152648	0.544742	0.263809	none
1217	PARP3	1.42995	-0.0958119	0.152731	0.544961	0.263635	none
1218	IKZF2	1.42804	-0.0634866	0.153279	0.546596	0.262333	none
1219	CIC	1.42776	-0.0255591	0.15336	0.546724	0.262232	none
1220	TCAP	1.42712	1.20713	0.153544	0.547301	0.261774	none
1221	FLRT3	1.42681	-0.0173695	0.153634	0.547544	0.261581	none
1222	FILIP1L	1.42627	0.0771663	0.15379	0.547937	0.261269	none
1223	PPIP5K1	1.42242	0.00945488	0.154905	0.551282	0.258626	none
1224	HTRA2	1.42233	-0.067639	0.154931	0.551282	0.258626	none
1225	KLHL6	1.42208	0.429841	0.155003	0.551377	0.258552	none
1226	SEC16B	1.42172	0.692306	0.155107	0.551507	0.258449	none
1227	EFCAB1	1.42078	0.669201	0.155381	0.552239	0.257873	none
1228	PARP2	1.42038	-0.0407187	0.155498	0.552576	0.257608	none
1229	ALDH1A1	1.41929	-0.0460643	0.155815	0.553299	0.25704	none
1230	TMPRSS3	1.41838	0.552223	0.156079	0.553998	0.256492	none
1231	TMEM131L	1.41683	0.174854	0.156531	0.555361	0.255425	none
1232	VILL	1.41649	-0.0556405	0.156633	0.555538	0.255286	none
1233	ACAP1	1.41643	0.0584668	0.156649	0.555538	0.255286	none
1234	SIRT3	1.41513	-0.117738	0.15703	0.556646	0.254421	none
1235	VPS11	1.41504	-0.0355222	0.157056	0.556659	0.254411	none
1236	ALG9	1.4139	0.10093	0.157392	0.557686	0.25361	none
1237	NOL4L	1.41352	-0.0268418	0.157504	0.557921	0.253427	none
1238	PABPN1	1.41296	0.0224583	0.157669	0.558263	0.253162	none
1239	MED17	1.41273	-0.00631573	0.157735	0.558265	0.253159	none
1240	SLC25A25-AS1	1.4115	0.158046	0.158098	0.5594	0.252278	none
1241	DTX3	1.41148	-0.0720155	0.158104	0.5594	0.252278	none
1242	AXIN2	1.41067	-0.0464759	0.158342	0.560047	0.251776	none
1243	PKN3	1.41058	0.352093	0.158369	0.560047	0.251776	none
1244	RDH5	1.40897	1.98206	0.158845	0.561211	0.250874	none
1245	PACRGL	1.40888	0.0707962	0.158872	0.561224	0.250864	none
1246	GNL1	1.40847	-0.0278674	0.158991	0.561564	0.250601	none
1247	RAMP2	1.4083	-0.0847915	0.159041	0.561578	0.25059	none
1248	FZR1	1.40783	-0.0655931	0.15918	0.561989	0.250272	none
1249	HGS	1.40584	-0.067157	0.159772	0.563916	0.248786	none
1250	PLVAP	1.40528	-0.00667223	0.159939	0.564341	0.248459	none
1251	EPS15L1	1.4045	0.0881369	0.160169	0.564989	0.24796	none
1252	PDE10A	1.40381	0.407908	0.160376	0.565556	0.247524	none
1253	ALKBH2	1.40336	-0.0707636	0.160509	0.565946	0.247225	none
1254	CALCA	1.40287	1.01697	0.160656	0.566185	0.247042	none
1255	HSPA6	1.40134	0.458081	0.161112	0.567578	0.245974	none
1256	ZSWIM8-AS1	1.4011	23.6833	0.161185	0.567593	0.245963	none
1257	AC021148.2	1.4011	23.7486	0.161185	0.567593	0.245963	none
1258	AC022034.1	1.4011	23.8818	0.161185	0.567593	0.245963	none
1259	NPR1	1.40041	0.380227	0.16139	0.56815	0.245537	none
1260	CYB5R2	1.3995	-0.00252393	0.161662	0.568861	0.244994	none
1261	TNFSF12	1.39722	-0.0543974	0.162348	0.570948	0.243403	none
1262	MST1R	1.39614	0.464159	0.162672	0.571922	0.242663	none
1263	SYT8	1.39439	0.948259	0.163199	0.573636	0.241363	none
1264	ZNF786	1.39433	0.481308	0.163219	0.573636	0.241363	none
1265	TEPP	1.39421	0.450319	0.163253	0.573636	0.241363	none
1266	SLC43A3	1.393	0.0343426	0.163619	0.574839	0.240454	none
1267	INPP5E	1.39267	-0.0675387	0.163721	0.575114	0.240246	none
1268	AC107464.3	1.39069	0.684098	0.164318	0.576882	0.238913	none
1269	SEMA6D	1.3902	0.523505	0.164468	0.577159	0.238704	none
1270	PPAN	1.38955	-0.0909165	0.164665	0.577604	0.23837	none
1271	ZBTB46	1.38939	0.0929497	0.164713	0.577688	0.238307	none
1272	HSPA4L	1.38881	0.0975368	0.16489	0.578098	0.237999	none
1273	TSPAN7	1.38872	0.203665	0.164918	0.578098	0.237999	none
1274	TBX1	1.3887	0.0216944	0.164924	0.578098	0.237999	none
1275	GNA13	1.38751	-0.0295691	0.165286	0.579034	0.237296	none
1276	NAPB	1.38677	0.144644	0.165512	0.579575	0.23689	none
1277	LINC02693	1.3865	23.7031	0.165594	0.579614	0.236861	none
1278	MAP4K3-DT	1.3865	23.7234	0.165594	0.579614	0.236861	none
1279	STX16	1.38615	-0.0449505	0.1657	0.579819	0.236707	none
1280	ITGA8	1.38549	0.103088	0.165902	0.580277	0.236365	none
1281	B3GNT3	1.3852	0.0888897	0.165991	0.580506	0.236194	none
1282	AC092171.4	1.38238	1.04997	0.166856	0.582915	0.234395	none
1283	ZNF662	1.38226	0.0822866	0.166891	0.582915	0.234395	none
1284	RUSC2	1.38224	-0.0780982	0.166897	0.582915	0.234395	none
1285	CNNM3	1.3822	-0.0978285	0.166911	0.582915	0.234395	none
1286	TARSL2	1.38209	-0.021303	0.166946	0.582928	0.234385	none
1287	TRO	1.38087	0.169128	0.167318	0.58406	0.233542	none
1288	ANAPC7	1.37979	-0.0474042	0.167652	0.584978	0.232861	none
1289	UBAP1L	1.3795	0.166305	0.167742	0.585208	0.23269	none
1290	ADGRA3	1.37711	-0.0335174	0.168479	0.587253	0.231175	none
1291	CAMKMT	1.37705	0.708579	0.168496	0.587253	0.231175	none
1292	GSTM5	1.37684	0.145044	0.168562	0.587399	0.231067	none
1293	AC139887.2	1.37673	0.383278	0.168597	0.587436	0.23104	none
1294	ACBD4	1.37533	-0.095325	0.16903	0.588277	0.230418	none
1295	RFTN1	1.37508	0.0555125	0.169107	0.588459	0.230284	none
1296	PPP1R35	1.37455	-0.104586	0.16927	0.58886	0.229988	none
1297	TNFRSF4	1.3739	0.118125	0.169472	0.589395	0.229594	none
1298	ACAD10	1.37375	-0.0855161	0.169521	0.58948	0.229531	none
1299	WDR91	1.37232	0.02284	0.169963	0.590767	0.228583	none
1300	H19	1.37191	23.788	0.170092	0.591048	0.228377	none
1301	C19orf44	1.37101	0.0319261	0.170372	0.591851	0.227788	none
1302	FAM107A	1.37058	-0.0447514	0.170505	0.592144	0.227572	none
1303	PAPPA	1.36868	0.322408	0.1711	0.593874	0.226306	none
1304	AKAP8L	1.36552	-0.0339515	0.17209	0.59672	0.224229	none
1305	CTF1	1.36529	0.0442764	0.172161	0.59688	0.224113	none
1306	RHOJ	1.36511	0.158842	0.172217	0.596967	0.22405	none
1307	TRIM16	1.36444	0.22636	0.172429	0.597313	0.223798	none
1308	NAB1	1.36422	-0.0146297	0.172499	0.59746	0.223691	none
1309	DHX34	1.364	-0.0381162	0.172566	0.597608	0.223584	none
1310	CD200	1.36303	0.235123	0.172873	0.598333	0.223057	none
1311	TBC1D10C	1.36054	0.0302765	0.173659	0.600797	0.221272	none
1312	SYBU	1.36018	0.0749016	0.173772	0.601104	0.22105	none
1313	ITGA2	1.35908	-0.061412	0.17412	0.602137	0.220305	none
1314	RCL1	1.35741	0.151907	0.17465	0.603325	0.219449	none
1315	MIR3936HG	1.35731	23.5463	0.174682	0.603325	0.219449	none
1316	AL590560.3	1.35731	23.5816	0.174682	0.603325	0.219449	none
1317	KIAA1755	1.35713	0.173342	0.174739	0.603424	0.219377	none
1318	SRSF10	1.35612	0.0240252	0.17506	0.604361	0.218703	none
1319	ABCC3	1.3544	-0.00711554	0.17561	0.605832	0.217648	none
1320	RAD52	1.35283	0.131977	0.17611	0.607132	0.216717	none
1321	BCS1L	1.35238	-0.0839575	0.176254	0.607541	0.216425	none
1322	PSTPIP2	1.35207	0.0268409	0.176354	0.607765	0.216264	none
1323	NAV3	1.35171	0.872302	0.176469	0.608025	0.216078	none
1324	ZNF354A	1.35152	0.28398	0.17653	0.60815	0.215989	none
1325	MT3	1.35029	0.892701	0.176921	0.60907	0.215333	none
1326	AL162231.1	1.3487	-0.0145888	0.177432	0.610571	0.214264	none
1327	EPHA2	1.34834	-0.0119417	0.177548	0.61087	0.214051	none
1328	ZNF275	1.34579	0.116701	0.178371	0.613135	0.212444	none
1329	CAD	1.34577	-0.0807827	0.178378	0.613135	0.212444	none
1330	GSDMB	1.34349	0.0503402	0.179113	0.61507	0.211076	none
1331	BEGAIN	1.34181	0.599069	0.179658	0.616495	0.21007	none
1332	LEFTY1	1.34128	0.448262	0.179829	0.616909	0.209779	none
1333	RARG	1.3405	-0.0495046	0.180084	0.617635	0.209268	none
1334	INTS4	1.34	0.0676933	0.180244	0.6179	0.209082	none
1335	DHX38	1.3398	-0.0773012	0.180309	0.617976	0.209028	none
1336	SLC16A11	1.33926	0.0112482	0.180484	0.618453	0.208693	none
1337	CCDC180	1.33873	0.732092	0.18066	0.618718	0.208507	none
1338	MDN1	1.33837	-0.022983	0.180776	0.618945	0.208348	none
1339	BCL2	1.33803	-0.0429716	0.180886	0.619147	0.208206	none
1340	METTL1	1.33772	-0.00741878	0.180988	0.619313	0.20809	none
1341	THBS3	1.33733	-0.068717	0.181116	0.619589	0.207897	none
1342	NPIPA5	1.33713	1.22155	0.181179	0.619715	0.207808	none
1343	GSTP1	1.33642	0.0961975	0.181413	0.620256	0.207429	none
1344	DCUN1D3	1.33598	0.154391	0.181556	0.620658	0.207148	none
1345	ZNF429	1.33527	0.74965	0.181787	0.621187	0.206778	none
1346	LINC01001	1.33483	-0.120484	0.181933	0.62159	0.206496	none
1347	PPARD	1.33415	-0.147584	0.182154	0.62218	0.206084	none
1348	CEL	1.33151	0.486159	0.183022	0.62435	0.204572	none
1349	PLEKHA2	1.33125	-0.00663222	0.183107	0.624477	0.204484	none
1350	KCNJ5	1.33101	0.557889	0.183184	0.624654	0.20436	none
1351	CATSPER2	1.32997	0.148116	0.183527	0.62565	0.203668	none
1352	NIPSNAP3B	1.32986	0.703632	0.183564	0.625689	0.203642	none
1353	ADM5	1.32761	0.4775	0.184308	0.628136	0.201946	none
1354	NAA40	1.32677	0.0146998	0.184586	0.628733	0.201534	none
1355	TMEM204	1.32677	-0.0930095	0.184586	0.628733	0.201534	none
1356	SETD1B	1.32608	-0.0454136	0.184812	0.629417	0.201062	none
1357	ATXN2L	1.32575	-0.0515078	0.184924	0.629708	0.20086	none
1358	CD163	1.32315	0.0681024	0.185787	0.632183	0.199157	none
1359	ZFYVE28	1.32309	0.652027	0.185806	0.632183	0.199157	none
1360	INVS	1.32267	0.302577	0.185944	0.632553	0.198903	none
1361	GLS	1.32191	-0.0753513	0.186197	0.633164	0.198484	none
1362	ZGLP1	1.32097	0.0628751	0.186511	0.634055	0.197873	none
1363	BORCS5	1.31909	0.304638	0.18714	0.635839	0.196653	none
1364	ACY1	1.31891	0.207777	0.1872	0.635954	0.196574	none
1365	APOBR	1.31859	-9.10733e-05	0.187305	0.636122	0.196459	none
1366	CWC25	1.31736	-0.022158	0.187717	0.637271	0.195676	none
1367	PRKAB1	1.31703	-0.0847718	0.18783	0.637527	0.195501	none
1368	FGD3	1.31698	0.0372533	0.187845	0.637527	0.195501	none
1369	RAPGEF1	1.31671	-0.043246	0.187935	0.637669	0.195404	none
1370	ADORA2A	1.31533	4.57119	0.188398	0.638708	0.194698	none
1371	PREX1	1.31532	0.0300899	0.188402	0.638708	0.194698	none
1372	SNHG7	1.3151	-0.0925386	0.188477	0.638875	0.194584	none
1373	MYO1F	1.31384	0.0351406	0.188899	0.640066	0.193775	none
1374	AC008443.5	1.31382	0.0371238	0.188907	0.640066	0.193775	none
1375	LINC02591	1.31353	23.415	0.189005	0.640132	0.19373	none
1376	SBNO1-AS1	1.31353	23.4363	0.189005	0.640132	0.19373	none
1377	SALL4	1.31259	0.507615	0.189322	0.641018	0.19313	none
1378	RBM4B	1.31123	0.0167012	0.18978	0.642097	0.192399	none
1379	FAM160A1	1.31119	0.959508	0.189795	0.642097	0.192399	none
1380	PLEKHG4B	1.30983	-0.0366263	0.190254	0.643471	0.191471	none
1381	SGIP1	1.30894	0.0868549	0.190554	0.644218	0.190967	none
1382	RP9	1.30713	0.0837767	0.19117	0.645764	0.189926	none
1383	PLP2	1.30667	-0.0607105	0.191326	0.645987	0.189777	none
1384	RPUSD4	1.30662	-0.00929707	0.191341	0.645987	0.189777	none
1385	ZNF251	1.30638	0.0723512	0.191425	0.646002	0.189766	none
1386	IFFO1	1.30596	0.0661212	0.191566	0.646211	0.189626	none
1387	TRERF1	1.30496	-0.0600842	0.191905	0.646821	0.189216	none
1388	NOTCH3	1.30481	-0.0359287	0.191959	0.646823	0.189215	none
1389	SULT1C4	1.30407	1.74358	0.192211	0.647405	0.188824	none
1390	RRP9	1.30334	0.0695157	0.192459	0.647924	0.188476	none
1391	RASSF5	1.30261	-0.0295463	0.192708	0.648633	0.188001	none
1392	HOXB5	1.30044	3.33393	0.193452	0.650869	0.186507	none
1393	CBLB	1.29866	-0.0724183	0.194059	0.652157	0.185648	none
1394	INPP5J	1.29725	-0.0445645	0.194545	0.653557	0.184717	none
1395	ABCC10	1.2951	-0.0848137	0.195286	0.655597	0.183363	none
1396	FERMT3	1.2947	0.092339	0.195425	0.655936	0.183138	none
1397	AGR3	1.29425	0.121844	0.19558	0.656174	0.182981	none
1398	TTN-AS1	1.29415	0.250535	0.195615	0.656174	0.182981	none
1399	TMEM67	1.294	0.141453	0.195665	0.65624	0.182937	none
1400	GLIS2	1.29315	-0.0880567	0.19596	0.656867	0.182522	none
1401	NELFA	1.2929	-0.123029	0.196045	0.657063	0.182393	none
1402	SDC3	1.29273	-0.0611972	0.196103	0.657168	0.182324	none
1403	DGKQ	1.29239	-0.0122012	0.196223	0.65743	0.182151	none
1404	TSSC4	1.29235	-0.0932534	0.196235	0.65743	0.182151	none
1405	ZNF414	1.2877	-0.0892017	0.19785	0.661935	0.179185	none
1406	OARD1	1.28687	-0.0664752	0.198139	0.66263	0.178729	none
1407	ZFYVE19	1.28639	-0.121573	0.198307	0.663101	0.17842	none
1408	RPH3AL	1.28575	0.192607	0.19853	0.663756	0.177991	none
1409	SULT1A1	1.28567	0.109298	0.198557	0.663757	0.177991	none
1410	ALS2	1.28503	0.119477	0.198781	0.664412	0.177562	none
1411	TRIM41	1.28478	-0.150815	0.198871	0.664532	0.177484	none
1412	LINC01341	1.28434	23.6606	0.199024	0.66468	0.177388	none
1413	KLRK1	1.28434	23.634	0.199024	0.66468	0.177388	none
1414	AC124248.1	1.28434	23.5333	0.199024	0.66468	0.177388	none
1415	ZNF561-AS1	1.28434	23.5223	0.199024	0.66468	0.177388	none
1416	BARX2	1.28415	0.127342	0.19909	0.664812	0.177301	none
1417	AP003469.4	1.28136	0.921898	0.200068	0.667324	0.175663	none
1418	CRTC1	1.28039	-0.148598	0.200407	0.66796	0.17525	none
1419	ANAPC4	1.28029	-0.0739283	0.200443	0.66796	0.17525	none
1420	ABCC5	1.27991	-0.049593	0.200577	0.668108	0.175153	none
1421	ERMARD	1.27991	-0.078337	0.200577	0.668108	0.175153	none
1422	PRDM16	1.27837	1.45028	0.201117	0.669661	0.174145	none
1423	DUSP10	1.2778	0.053339	0.201319	0.670241	0.173769	none
1424	PTH1R	1.27678	0.209455	0.201679	0.671348	0.173052	none
1425	MAP3K14-AS1	1.27524	4.25338	0.202226	0.672985	0.171994	none
1426	SDHAF1	1.27501	-0.0794115	0.202305	0.673158	0.171883	none
1427	MFSD14A	1.27373	-0.049731	0.202758	0.674297	0.171149	none
1428	LRRC23	1.27313	0.118611	0.202972	0.674828	0.170807	none
1429	CEP126	1.27273	0.311708	0.203116	0.675212	0.17056	none
1430	PFKM	1.27242	-0.103872	0.203223	0.675478	0.170389	none
1431	BCL6B	1.27073	1.498	0.203825	0.676834	0.169518	none
1432	AL022311.1	1.26974	23.399	0.204176	0.677725	0.168947	none
1433	AC097376.3	1.26974	23.5004	0.204176	0.677725	0.168947	none
1434	MKS1	1.26866	0.0212005	0.204564	0.67892	0.168182	none
1435	SYTL3	1.26852	0.167359	0.204612	0.678987	0.168139	none
1436	CSF2RB	1.26699	0.426436	0.20516	0.680346	0.16727	none
1437	SMARCD1	1.26658	-0.109846	0.205305	0.680732	0.167024	none
1438	RHOT2	1.26524	-0.0249144	0.205786	0.681857	0.166307	none
1439	ERG	1.26511	-0.0840438	0.20583	0.681857	0.166307	none
1440	POLR1A	1.26432	0.0212343	0.206116	0.68259	0.16584	none
1441	LSG1	1.26395	0.0239523	0.206249	0.682937	0.165619	none
1442	MSH5	1.26266	2.5641	0.206712	0.684378	0.164704	none
1443	PPP4R3A	1.26246	-0.0179654	0.206784	0.684525	0.164611	none
1444	CLCA2	1.26156	0.950691	0.207107	0.68513	0.164227	none
1445	FXYD5	1.26051	-0.0229862	0.207487	0.6862	0.163549	none
1446	SPSB2	1.2587	0.112695	0.208138	0.687983	0.162423	none
1447	LINC02298	1.25861	0.371616	0.20817	0.687997	0.162414	none
1448	CLK1	1.25647	0.0381136	0.208945	0.689998	0.161152	none
1449	ZMAT1	1.25627	0.0043533	0.209018	0.690146	0.161059	none
1450	CCDC146	1.25616	0.00904429	0.209059	0.690187	0.161033	none
1451	AC010168.2	1.25515	23.5355	0.209425	0.691023	0.160508	none
1452	AP003307.1	1.25515	23.5056	0.209425	0.691023	0.160508	none
1453	TSHZ3	1.25458	-0.0273509	0.209632	0.691614	0.160136	none
1454	PRR3	1.2535	0.265646	0.210023	0.692718	0.159444	none
1455	MDC1	1.25232	-0.0298389	0.210452	0.693677	0.158842	none
1456	ZNF641	1.25223	-0.049028	0.210484	0.693677	0.158842	none
1457	DNAL4	1.24885	-0.115121	0.21172	0.697214	0.156634	none
1458	AL355816.2	1.24883	0.524388	0.211728	0.697214	0.156634	none
1459	MTERF2	1.24771	0.0303471	0.212139	0.698283	0.155968	none
1460	BCAT1	1.24745	0.627462	0.212233	0.6985	0.155833	none
1461	BBS5	1.24735	-0.0119798	0.21227	0.698528	0.155816	none
1462	MYO19	1.24614	-0.0541158	0.212714	0.699707	0.155084	none
1463	CDS2	1.24553	-0.0980313	0.212937	0.700156	0.154805	none
1464	LMNB2	1.2449	-0.0518773	0.213167	0.70082	0.154393	none
1465	AXIN1	1.24443	-0.0467715	0.21334	0.701295	0.154099	none
1466	LCN12	1.24322	0.625979	0.213786	0.702571	0.15331	none
1467	NRARP	1.24311	0.00233478	0.213827	0.702572	0.153309	none
1468	ADAMTSL4	1.24282	0.443565	0.213935	0.702777	0.153183	none
1469	IRF5	1.24188	0.282071	0.214282	0.70354	0.152711	none
1470	RALGDS	1.24078	-0.0501432	0.214688	0.704576	0.152072	none
1471	Z83843.1	1.24055	23.4998	0.214771	0.704576	0.152072	none
1472	LINC02615	1.24055	23.4204	0.214771	0.704576	0.152072	none
1473	AMPD3	1.23944	0.0480264	0.215181	0.705639	0.151417	none
1474	TEPSIN	1.23654	-0.107524	0.216258	0.70822	0.149832	none
1475	SERPINB5	1.23525	0.173204	0.216737	0.709315	0.149161	none
1476	SLC7A6OS	1.23508	-0.0847283	0.216799	0.709425	0.149094	none
1477	CDCA4	1.23496	0.12249	0.216845	0.70948	0.14906	none
1478	ODF3L1	1.23449	1.25777	0.21702	0.709959	0.148767	none
1479	L3HYPDH	1.23385	0.0392248	0.217259	0.710414	0.148489	none
1480	DMXL2	1.23342	-0.0195291	0.217417	0.710592	0.14838	none
1481	MRI1	1.23246	-0.0840171	0.217777	0.711415	0.147877	none
1482	ZBTB9	1.23244	1.60625	0.217785	0.711415	0.147877	none
1483	CLVS2	1.23224	0.181437	0.217861	0.711566	0.147785	none
1484	B4GALNT3	1.23193	-0.0239954	0.217974	0.711745	0.147676	none
1485	ZBTB11	1.23042	0.0048072	0.21854	0.713402	0.146665	none
1486	ANP32E	1.2302	-0.0949526	0.218624	0.713581	0.146557	none
1487	TOR3A	1.2296	-0.0970803	0.218846	0.713995	0.146305	none
1488	PRKCE	1.22902	0.318406	0.219064	0.714449	0.146029	none
1489	XDH	1.22865	0.312311	0.219203	0.714806	0.145812	none
1490	SLC15A3	1.2284	0.00318983	0.219296	0.715012	0.145687	none
1491	TMEM240	1.22766	1.16014	0.219573	0.715715	0.14526	none
1492	GALNT12	1.22748	0.0531621	0.219641	0.715715	0.14526	none
1493	HOXB9	1.22596	23.3143	0.220214	0.717051	0.14445	none
1494	AC092718.4	1.22596	23.4412	0.220214	0.717051	0.14445	none
1495	SMIM8	1.22591	0.0815015	0.220231	0.717051	0.14445	none
1496	ANKRD13B	1.22551	0.17087	0.220383	0.717314	0.144291	none
1497	DENND2A	1.22488	0.128278	0.220619	0.717893	0.14394	none
1498	BCAR3	1.22365	-0.0253392	0.221084	0.719023	0.143257	none
1499	SPINK2	1.22266	2.06406	0.221457	0.719756	0.142814	none
1500	AC092069.1	1.22228	0.149119	0.221601	0.720033	0.142647	none
1501	CDPF1	1.22195	0.0902365	0.221728	0.720324	0.142472	none
1502	KIF27	1.22189	0.0167529	0.221749	0.720324	0.142472	none
1503	TMEM39A	1.22168	-0.0364303	0.22183	0.72049	0.142372	none
1504	LINC00472	1.22144	1.29697	0.221919	0.720493	0.142371	none
1505	MAML1	1.22118	-0.0743862	0.222016	0.720714	0.142237	none
1506	ITGA5	1.22083	-0.0588014	0.222152	0.720963	0.142087	none
1507	ZNF12	1.22074	-0.0340199	0.222186	0.720978	0.142078	none
1508	NCF4	1.21896	0.0350592	0.222858	0.722774	0.140998	none
1509	DOT1L	1.2187	-0.0489009	0.22296	0.723009	0.140856	none
1510	MISP3	1.21845	-0.136053	0.223053	0.723217	0.140732	none
1511	PPP1R3F	1.21805	0.292837	0.223207	0.723618	0.140491	none
1512	PSMB8-AS1	1.21724	-0.110559	0.223514	0.724491	0.139967	none
1513	CNTNAP3B	1.21502	0.414876	0.224359	0.726487	0.138772	none
1514	OSBPL5	1.21472	-0.0643309	0.224474	0.726765	0.138606	none
1515	FOXJ2	1.21376	0.0112061	0.224838	0.727833	0.137968	none
1516	TRAF1	1.2137	0.0680716	0.224864	0.727833	0.137968	none
1517	CD52	1.21336	-0.0301128	0.224992	0.728056	0.137835	none
1518	MMP14	1.21293	-0.0434183	0.225155	0.728487	0.137578	none
1519	EML2	1.21273	-0.0751927	0.225232	0.72864	0.137487	none
1520	AC244033.2	1.21136	23.3414	0.225756	0.729562	0.136938	none
1521	DIPK1A	1.21136	23.5058	0.225756	0.729562	0.136938	none
1522	AC008443.1	1.21136	23.411	0.225756	0.729562	0.136938	none
1523	TMTC1	1.21136	0.285751	0.225756	0.729562	0.136938	none
1524	AC104794.3	1.21136	23.4092	0.225756	0.729562	0.136938	none
1525	KCTD15	1.21074	-0.0399978	0.225996	0.730243	0.136533	none
1526	ABHD4	1.21062	-0.132597	0.226039	0.730285	0.136507	none
1527	CEACAM19	1.21047	0.218936	0.226099	0.730383	0.136449	none
1528	MGME1	1.2102	-0.025073	0.226203	0.73062	0.136308	none
1529	FNBP4	1.21	-0.0596536	0.22628	0.730677	0.136274	none
1530	ATXN7L3	1.20847	-0.0590212	0.226866	0.732182	0.135381	none
1531	GPR146	1.20836	0.71872	0.226909	0.732183	0.13538	none
1532	RXRB	1.20793	-0.0735041	0.227072	0.732559	0.135157	none
1533	SPACA9	1.20755	0.0648674	0.227219	0.732853	0.134983	none
1534	ZNF496	1.20754	-0.131029	0.227223	0.732853	0.134983	none
1535	MGMT	1.20519	-0.0234073	0.228131	0.735392	0.133481	none
1536	TINAGL1	1.20495	-0.0321163	0.228222	0.735533	0.133398	none
1537	REEP4	1.20406	-0.0149692	0.228568	0.736219	0.132993	none
1538	WWC3	1.20383	-0.0858167	0.228655	0.736401	0.132885	none
1539	AC092747.4	1.20311	0.21258	0.228932	0.737004	0.13253	none
1540	BCL11A	1.20233	0.0365972	0.229236	0.737788	0.132069	none
1541	HMCN2	1.20036	0.104777	0.230001	0.739861	0.13085	none
1542	PITPNM2	1.20005	0.577629	0.230118	0.740044	0.130742	none
1543	IRF3	1.19982	-0.0119745	0.23021	0.740143	0.130684	none
1544	PANX2	1.19905	-0.0870477	0.23051	0.740623	0.130403	none
1545	CA3	1.1978	0.99885	0.230994	0.741692	0.129776	none
1546	AF131215.6	1.19677	23.3306	0.231396	0.74269	0.129193	none
1547	CHL1	1.195	0.00845596	0.232088	0.744225	0.128296	none
1548	DNHD1	1.19456	0.214597	0.232258	0.744578	0.12809	none
1549	AL118506.1	1.19388	0.159629	0.232526	0.745255	0.127695	none
1550	DGKZ	1.19377	-0.138032	0.23257	0.745255	0.127695	none
1551	MAN1C1	1.19226	-0.111508	0.233158	0.746581	0.126923	none
1552	TMEM74B	1.19136	1.662	0.233514	0.747526	0.126374	none
1553	SAMD1	1.19096	-0.147536	0.233668	0.747628	0.126315	none
1554	AC110285.2	1.19034	0.178966	0.233915	0.748181	0.125993	none
1555	NXF1	1.19022	-0.0678631	0.233959	0.748181	0.125993	none
1556	SLC4A11	1.18935	0.0102534	0.234302	0.748776	0.125648	none
1557	BHLHE41	1.18877	-0.0949136	0.234532	0.749215	0.125393	none
1558	MUC16	1.18763	0.564629	0.234978	0.750248	0.124795	none
1559	LRP4	1.18569	0.598518	0.235743	0.751656	0.123981	none
1560	PRUNE1	1.1854	-0.0345325	0.235858	0.751742	0.123931	none
1561	STAG1	1.1835	-0.0624153	0.236612	0.753528	0.1229	none
1562	ZNF23	1.18336	1.6165	0.236665	0.753572	0.122875	none
1563	SUPT20H	1.18252	-0.0829144	0.236998	0.754436	0.122377	none
1564	LMO3	1.1824	0.110515	0.237047	0.754494	0.122344	none
1565	PPP3CB-AS1	1.18218	23.3679	0.237136	0.754581	0.122294	none
1566	TRIM34	1.18218	23.4426	0.237136	0.754581	0.122294	none
1567	MDM4	1.18177	-0.0642476	0.237296	0.754992	0.122058	none
1568	RERG	1.18022	-0.0670002	0.237911	0.75675	0.121047	none
1569	DENND5B	1.18011	0.556042	0.237955	0.756794	0.121023	none
1570	ZNF205	1.17922	-0.0296095	0.238312	0.757535	0.120598	none
1571	SDR39U1	1.17756	-0.044355	0.238973	0.758946	0.119789	none
1572	BRICD5	1.17721	0.0541019	0.239112	0.759288	0.119594	none
1573	RASIP1	1.17704	0.0579019	0.239179	0.75936	0.119552	none
1574	TRPC1	1.177	0.159192	0.239197	0.75936	0.119552	none
1575	MAP3K10	1.17682	-0.0702473	0.239269	0.759489	0.119478	none
1576	GJB3	1.17603	0.0449717	0.239582	0.760385	0.118966	none
1577	UBA7	1.17556	-0.023707	0.23977	0.760738	0.118765	none
1578	FMNL3	1.17528	-0.0270431	0.239882	0.760738	0.118765	none
1579	ARRB2	1.17525	-0.0709367	0.239896	0.760738	0.118765	none
1580	ZFYVE26	1.17493	-0.0648622	0.240021	0.760738	0.118765	none
1581	TIGD1	1.17493	0.84335	0.240021	0.760738	0.118765	none
1582	RBFA	1.17473	-0.0755262	0.240102	0.760753	0.118756	none
1583	FAM229A	1.17444	0.0121622	0.240219	0.761024	0.118602	none
1584	AKIRIN2	1.17415	-0.0471619	0.240335	0.761295	0.118447	none
1585	SLC4A7	1.17339	-0.0361987	0.240641	0.762065	0.118008	none
1586	USP24	1.17107	-0.115189	0.241572	0.764223	0.11678	none
1587	POF1B	1.16904	0.71659	0.242389	0.766113	0.115707	none
1588	PEG10	1.16802	1.06687	0.2428	0.766796	0.11532	none
1589	ZNF202	1.16783	0.122515	0.242877	0.766796	0.11532	none
1590	GP1BB	1.16758	23.4877	0.242976	0.766796	0.11532	none
1591	AP002381.2	1.16758	23.4206	0.242976	0.766796	0.11532	none
1592	CU639417.4	1.16758	23.272	0.242976	0.766796	0.11532	none
1593	RELA-DT	1.16758	23.3634	0.242976	0.766796	0.11532	none
1594	GIHCG	1.16758	23.4138	0.242976	0.766796	0.11532	none
1595	PARTICL	1.16758	23.3754	0.242976	0.766796	0.11532	none
1596	ZNF585A	1.16757	0.353969	0.242981	0.766796	0.11532	none
1597	WFIKKN1	1.16704	0.649051	0.243193	0.767269	0.115052	none
1598	AGAP9	1.16676	0.169542	0.243306	0.767274	0.11505	none
1599	ALDOC	1.1665	0.0297715	0.243411	0.76746	0.114944	none
1600	ZNF417	1.16643	0.0686339	0.243442	0.767461	0.114944	none
1601	TMEM94	1.16534	-0.104212	0.243882	0.768451	0.114384	none
1602	FBXL7	1.16465	0.0244766	0.244159	0.769125	0.114003	none
1603	PIK3C2G	1.16395	1.77513	0.244445	0.769729	0.113662	none
1604	C20orf194	1.1637	0.049768	0.244545	0.769932	0.113548	none
1605	KRI1	1.16287	-0.0994976	0.244881	0.770707	0.113111	none
1606	PPOX	1.16171	-0.0814136	0.245355	0.771998	0.112384	none
1607	STARD3	1.16011	-0.106956	0.246002	0.773438	0.111574	none
1608	MMRN2	1.15942	-0.0308014	0.246285	0.774129	0.111186	none
1609	TFPI	1.15792	0.10499	0.246898	0.775258	0.110554	none
1610	GRB7	1.15583	-0.0650679	0.24775	0.777534	0.109281	none
1611	DNAH1	1.15399	0.148372	0.248502	0.779397	0.108241	none
1612	CAPN8	1.15382	0.0284538	0.248576	0.779428	0.108224	none
1613	WNT9B	1.15299	23.2081	0.248916	0.78001	0.1079	none
1614	MAB21L4	1.15299	23.5156	0.248916	0.78001	0.1079	none
1615	ZNF790-AS1	1.15299	23.5761	0.248916	0.78001	0.1079	none
1616	A2ML1	1.15189	1.13458	0.249368	0.781167	0.107256	none
1617	IGSF9B	1.15184	0.988306	0.249386	0.781167	0.107256	none
1618	IQCH-AS1	1.1516	0.283825	0.249487	0.781371	0.107143	none
1619	C1QTNF6	1.15153	-0.0260521	0.249515	0.781371	0.107143	none
1620	ERCC6L2	1.15119	-0.0572392	0.249653	0.781704	0.106958	none
1621	NLRP2	1.15054	0.0944949	0.249921	0.7821	0.106738	none
1622	AC007566.1	1.15042	2.59644	0.249972	0.7821	0.106738	none
1623	TOP1MT	1.15018	-0.127869	0.250068	0.782161	0.106704	none
1624	FAM160B2	1.15014	-0.0607332	0.250087	0.782161	0.106704	none
1625	SYNGAP1	1.15001	0.376945	0.250138	0.78222	0.106671	none
1626	HCLS1	1.14912	-0.0496621	0.250507	0.783075	0.106197	none
1627	CCDC151	1.14782	0.740156	0.251044	0.784151	0.1056	none
1628	WDR44	1.14748	0.037994	0.251183	0.784185	0.105582	none
1629	CD79A	1.14728	0.362257	0.251266	0.784345	0.105493	none
1630	CASP14	1.14683	1.86109	0.251451	0.784737	0.105276	none
1631	YPEL3	1.14463	-0.010539	0.252361	0.786758	0.104159	none
1632	CNTRL	1.1442	0.0133174	0.252542	0.787122	0.103958	none
1633	IL16	1.14295	0.0484751	0.253058	0.788631	0.103126	none
1634	ASAP2	1.14228	-0.0138453	0.253337	0.788913	0.102971	none
1635	ANXA9	1.14227	0.262967	0.253342	0.788913	0.102971	none
1636	AVIL	1.14144	0.221198	0.253687	0.789686	0.102546	none
1637	ZNF836	1.14091	0.191619	0.253906	0.790268	0.102226	none
1638	HOXD3	1.14026	4.25644	0.254177	0.791009	0.101818	none
1639	AC097382.3	1.13839	23.3319	0.254957	0.792733	0.100873	none
1640	AC133552.5	1.13839	23.3219	0.254957	0.792733	0.100873	none
1641	AL670729.3	1.13839	23.1819	0.254957	0.792733	0.100873	none
1642	KRT16	1.13798	0.127704	0.25513	0.79317	0.100634	none
1643	FAHD2B	1.13768	-0.0199864	0.255252	0.793448	0.100482	none
1644	CAPS	1.13536	-0.099849	0.256223	0.795757	0.0992194	none
1645	ADAMDEC1	1.1324	0.626226	0.257464	0.799106	0.0973957	none
1646	GBGT1	1.13202	0.130942	0.257624	0.7994	0.0972358	none
1647	CITED1	1.13187	0.129317	0.25769	0.799504	0.0971796	none
1648	NCOA5	1.13075	-0.00270958	0.258162	0.800764	0.0964956	none
1649	SZT2	1.13066	-0.120938	0.2582	0.800779	0.0964871	none
1650	TMEM237	1.12858	-0.117115	0.259074	0.802982	0.0952943	none
1651	INTU	1.12826	0.0251905	0.259211	0.803	0.0952843	none
1652	HSPBAP1	1.12466	0.0359325	0.260733	0.80687	0.0931963	none
1653	MID1	1.1246	-0.0724563	0.260757	0.80687	0.0931963	none
1654	CAPRIN2	1.12418	-0.0317781	0.260938	0.807152	0.0930445	none
1655	INPP4A	1.12415	-0.092085	0.260947	0.807152	0.0930445	none
1656	ZNF528-AS1	1.1238	23.2433	0.2611	0.807419	0.092901	none
1657	LINC00899	1.1238	23.4367	0.2611	0.807419	0.092901	none
1658	MOK	1.12333	-0.0589722	0.261299	0.807935	0.0926237	none
1659	BANP	1.12299	-0.0573146	0.261442	0.808172	0.0924961	none
1660	PGM2L1	1.12268	-0.0810729	0.261576	0.808221	0.0924699	none
1661	CFAP70	1.12256	0.0554448	0.261623	0.808221	0.0924699	none
1662	RAB37	1.11949	0.170898	0.26293	0.811689	0.0906103	none
1663	GLI1	1.11946	0.38841	0.262945	0.811689	0.0906103	none
1664	DNAJC24	1.11933	0.451073	0.262997	0.811749	0.0905782	none
1665	INPP5D	1.11911	0.00918144	0.263093	0.811942	0.0904751	none
1666	NOD1	1.11779	0.0245342	0.263658	0.813582	0.0895988	none
1667	R3HDM2	1.11744	-0.0787317	0.263806	0.813937	0.0894091	none
1668	TNIK	1.11698	0.396575	0.264003	0.814441	0.0891405	none
1669	PCSK4	1.11658	0.177297	0.264175	0.814768	0.0889662	none
1670	KLHL25	1.11584	0.0467614	0.264492	0.815539	0.0885555	none
1671	TMEM91	1.11584	-0.000750062	0.264492	0.815539	0.0885555	none
1672	ZNF286A	1.11507	0.435481	0.264818	0.816442	0.0880745	none
1673	VSIR	1.11442	-0.0366869	0.265097	0.817199	0.0876724	none
1674	EDA2R	1.11427	0.620298	0.265164	0.817289	0.0876243	none
1675	GLI4	1.11353	-0.0750574	0.265482	0.818033	0.0872291	none
1676	PGR	1.11335	0.113543	0.265559	0.818033	0.0872291	none
1677	COL18A1	1.11333	0.0188314	0.265568	0.818033	0.0872291	none
1678	ALDH3B1	1.11301	-0.090487	0.265703	0.818302	0.0870866	none
1679	DLST	1.11297	-0.0812928	0.265722	0.818302	0.0870866	none
1680	AC025159.1	1.11249	0.0138465	0.265929	0.81863	0.0869122	none
1681	CES4A	1.1117	0.152549	0.266267	0.81936	0.0865255	none
1682	RNF150	1.11092	0.00164838	0.266604	0.820192	0.0860844	none
1683	AC008969.1	1.1092	23.3702	0.267343	0.822156	0.085046	none
1684	ADAMTS17	1.10907	1.71422	0.267401	0.822231	0.0850063	none
1685	ZFYVE27	1.10782	-0.122319	0.267938	0.823501	0.0843358	none
1686	AC022075.1	1.10777	0.10619	0.267963	0.823501	0.0843358	none
1687	GAS8	1.10764	-0.0969841	0.268016	0.823501	0.0843358	none
1688	PARP10	1.1075	-0.025393	0.268079	0.823501	0.0843358	none
1689	MMP19	1.10749	0.158188	0.268084	0.823501	0.0843358	none
1690	SAMD12	1.10603	-0.090869	0.268714	0.824919	0.0835886	none
1691	STX1A	1.10592	0.17401	0.268762	0.824965	0.0835647	none
1692	ABCC11	1.1057	1.97246	0.268855	0.825144	0.0834702	none
1693	HOTAIRM1	1.10485	-0.0800506	0.269224	0.825966	0.0830378	none
1694	CDKN2B-AS1	1.10427	2.92905	0.269476	0.826534	0.0827393	none
1695	TF	1.10408	-0.104651	0.269559	0.826684	0.0826605	none
1696	FAM219A	1.10351	0.0100212	0.269807	0.827237	0.0823699	none
1697	PDE2A	1.10336	0.278523	0.26987	0.827327	0.0823225	none
1698	SLITRK5	1.10322	-0.145087	0.269934	0.827418	0.0822752	none
1699	ITFG2	1.1031	-0.0894181	0.269982	0.827463	0.0822513	none
1700	TTLL4	1.10291	-0.0500102	0.270065	0.82751	0.0822265	none
1701	MAN1A1	1.10234	-0.0423995	0.270313	0.827946	0.0819982	none
1702	AC009283.1	1.10075	0.0239886	0.271006	0.829576	0.0811438	none
1703	THEM4	1.10074	-0.0647627	0.271011	0.829576	0.0811438	none
1704	MATN1-AS1	1.09956	0.745309	0.271523	0.830834	0.0804859	none
1705	ARL4A	1.09836	-0.0726687	0.272047	0.832018	0.079867	none
1706	MAU2	1.09758	-0.067472	0.272389	0.832962	0.0793747	none
1707	CDIP1	1.09734	-0.0686273	0.272492	0.833173	0.079265	none
1708	THOC3	1.09643	-0.0975339	0.272889	0.833865	0.078904	none
1709	RNF146	1.09588	-0.07632	0.273129	0.834183	0.0787386	none
1710	LINC00173	1.09461	23.1743	0.273689	0.835	0.0783137	none
1711	AC105219.1	1.09461	23.3214	0.273689	0.835	0.0783137	none
1712	ARHGEF4	1.09457	0.0383952	0.273704	0.835	0.0783137	none
1713	SLC25A29	1.09409	-0.0136458	0.273915	0.835274	0.0781712	none
1714	AC093525.6	1.09398	0.375466	0.273964	0.835274	0.0781712	none
1715	SPIN3	1.09335	-0.0169508	0.27424	0.835905	0.0778431	none
1716	NPHP3	1.09288	-0.122714	0.274446	0.836431	0.07757	none
1717	TMLHE	1.09194	0.407164	0.27486	0.837409	0.0770625	none
1718	CLIC3	1.08949	-0.0346184	0.275936	0.840028	0.0757062	none
1719	TFRC	1.08898	-0.0586266	0.276163	0.840168	0.0756337	none
1720	KLF9	1.08892	-0.0190469	0.276188	0.840168	0.0756337	none
1721	RASGEF1A	1.08785	0.159571	0.276663	0.841344	0.0750263	none
1722	RNF25	1.08781	-0.103656	0.276677	0.841344	0.0750263	none
1723	KLHL29	1.08752	-0.00245708	0.276806	0.841526	0.0749323	none
1724	GNPDA1	1.08716	-0.101358	0.276965	0.841799	0.0747916	none
1725	LYL1	1.08656	0.0652143	0.277232	0.842508	0.0744262	none
1726	ADH1B	1.08631	0.377732	0.277341	0.842734	0.0743093	none
1727	DENND2C	1.08598	0.422767	0.27749	0.843082	0.0741304	none
1728	HNF1B	1.08544	-0.00813541	0.277728	0.843491	0.0739196	none
1729	PALD1	1.08462	0.261499	0.27809	0.844487	0.0734071	none
1730	PTGS1	1.08402	-0.00587502	0.278354	0.845182	0.07305	none
1731	ADGRF5	1.08378	0.264009	0.278463	0.845245	0.0730174	none
1732	PCIF1	1.08367	-0.156086	0.278513	0.845245	0.0730174	none
1733	RABL2A	1.08124	0.0515401	0.279588	0.847878	0.0716669	none
1734	AL138756.1	1.08001	23.111	0.280137	0.848896	0.0711455	none
1735	PWWP3B	1.08001	23.3012	0.280137	0.848896	0.0711455	none
1736	ACOX2	1.0797	0.11422	0.280277	0.849094	0.0710442	none
1737	CCDC14	1.07849	-0.0867327	0.280816	0.850127	0.0705162	none
1738	FGFR2	1.07833	-0.118673	0.280886	0.850234	0.0704617	none
1739	LDB1	1.07814	0.193708	0.280971	0.850386	0.070384	none
1740	DDIT3	1.07797	-0.13804	0.281046	0.850403	0.0703754	none
1741	PKDCC	1.07777	-9.26853e-05	0.281136	0.85057	0.07029	none
1742	NHEJ1	1.07685	1.89821	0.281547	0.851496	0.0698174	none
1743	STRN4	1.07658	-0.0526039	0.281667	0.851754	0.0696856	none
1744	HIP1	1.07602	-0.056037	0.281918	0.852301	0.0694068	none
1745	HELLS	1.07469	0.152458	0.282515	0.854001	0.0685417	none
1746	KLF5	1.07455	0.0213477	0.282575	0.854077	0.0685028	none
1747	PRDM11	1.07441	0.0848678	0.28264	0.854169	0.0684561	none
1748	PIP5KL1	1.07398	0.628638	0.282831	0.854492	0.0682921	none
1749	CYP4V2	1.0738	-0.0939172	0.282912	0.854492	0.0682921	none
1750	EPPK1	1.07378	0.0462337	0.282922	0.854492	0.0682921	none
1751	BMP5	1.07351	0.104408	0.283042	0.854675	0.0681988	none
1752	NTN1	1.07299	0.0152714	0.283274	0.855132	0.0679666	none
1753	CARD19	1.07223	-0.0825918	0.283616	0.855773	0.0676412	none
1754	RNF126	1.07183	-0.0981765	0.283797	0.856184	0.0674328	none
1755	FBXL16	1.07153	0.231483	0.283933	0.856489	0.0672782	none
1756	GLS2	1.07101	0.112683	0.284165	0.856871	0.0670844	none
1757	HIGD1B	1.07062	0.251729	0.284341	0.857192	0.0669219	none
1758	SH2B2	1.07018	0.157696	0.284538	0.857468	0.0667821	none
1759	TSPYL2	1.06917	-0.0795197	0.284992	0.858626	0.0661962	none
1760	RFX2	1.06898	-0.0355925	0.285078	0.858778	0.0661189	none
1761	PFKFB3	1.06851	-0.086583	0.28529	0.859297	0.0658565	none
1762	CDCA7L	1.06844	-0.0213726	0.28532	0.859297	0.0658565	none
1763	RRN3	1.06792	-0.0218264	0.285558	0.859907	0.0655484	none
1764	NRG2	1.06683	0.18917	0.286049	0.861023	0.0649852	none
1765	LRWD1	1.06678	-0.0929897	0.286069	0.861023	0.0649852	none
1766	SNX33	1.06676	-0.0369915	0.286079	0.861023	0.0649852	none
1767	VSNL1	1.06593	0.0389383	0.286454	0.861651	0.0646686	none
1768	CRIM1-DT	1.06542	23.292	0.286687	0.862141	0.0644219	none
1769	MAP3K2-DT	1.06542	23.245	0.286687	0.862141	0.0644219	none
1770	AC005944.1	1.06434	0.645654	0.287174	0.862969	0.0640049	none
1771	RASSF8-AS1	1.06418	0.15354	0.287245	0.863076	0.0639508	none
1772	VAV1	1.06387	0.131322	0.287388	0.863398	0.0637892	none
1773	MED23	1.06199	-0.104349	0.288242	0.865645	0.0626603	none
1774	GFRA2	1.06133	0.93515	0.288542	0.866334	0.0623146	none
1775	ZCWPW1	1.06051	-0.00271974	0.288914	0.867102	0.0619296	none
1776	LINC02381	1.06051	0.38594	0.288914	0.867102	0.0619296	none
1777	CNEP1R1	1.06037	0.00928644	0.288975	0.867102	0.0619296	none
1778	TMEM259	1.06008	0.0249685	0.289108	0.867287	0.061837	none
1779	NDUFAF7	1.05748	-0.0647175	0.290292	0.870323	0.0603195	none
1780	FBXL18	1.0573	0.965225	0.290374	0.870446	0.060258	none
1781	FIZ1	1.0572	-0.121001	0.29042	0.870478	0.0602423	none
1782	TMEM238L	1.05466	1.6824	0.291583	0.872833	0.0590691	none
1783	FBXO46	1.05394	-0.11901	0.291911	0.873282	0.0588455	none
1784	PUS1	1.05387	-0.0628338	0.291942	0.873282	0.0588455	none
1785	AC005899.6	1.05339	0.73189	0.292163	0.873667	0.0586539	none
1786	KANTR	1.05223	0.0466934	0.292692	0.874884	0.0580496	none
1787	CCDC191	1.05143	-0.0200394	0.293062	0.875502	0.0577431	none
1788	AC020915.2	1.05082	23.3746	0.29334	0.875691	0.0576493	none
1789	HLA-F-AS1	1.05082	23.2468	0.29334	0.875691	0.0576493	none
1790	AC007996.1	1.05082	23.1711	0.29334	0.875691	0.0576493	none
1791	AP002840.2	1.05082	23.2698	0.29334	0.875691	0.0576493	none
1792	DGCR8	1.05031	-0.125189	0.293577	0.876184	0.0574046	none
1793	TRIP10	1.05015	-0.135895	0.293649	0.876186	0.0574039	none
1794	RAB12	1.05015	-0.0157092	0.293649	0.876186	0.0574039	none
1795	GARNL3	1.0497	0.0107972	0.293855	0.876587	0.057205	none
1796	DDX19B	1.04901	-0.174502	0.294175	0.877434	0.0567856	none
1797	GBA2	1.04885	-0.0347942	0.294247	0.877435	0.0567848	none
1798	MAPK4	1.04821	0.182119	0.294542	0.877885	0.0565625	none
1799	TRPM2	1.04663	0.0271249	0.29527	0.879231	0.0558972	none
1800	BEX2	1.04652	-0.0843899	0.295322	0.879247	0.0558892	none
1801	SARS2	1.04431	-0.10868	0.296342	0.881641	0.0547084	none
1802	GJA4	1.04242	0.119805	0.297219	0.883391	0.0538472	none
1803	FDXR	1.04111	-0.177204	0.297822	0.884753	0.053178	none
1804	CBX7	1.04103	-0.104491	0.297864	0.884769	0.05317	none
1805	EP400	1.04015	-0.0845303	0.29827	0.885653	0.0527366	none
1806	ADGRE2	1.03997	0.304744	0.298353	0.885792	0.052668	none
1807	SPATA33	1.0395	-0.0889215	0.298572	0.886227	0.052455	none
1808	CLK2	1.0384	-0.0462008	0.299083	0.887528	0.0518178	none
1809	LATS2	1.03827	0.0259073	0.299145	0.887606	0.0517796	none
1810	SMAD7	1.03804	-0.0325849	0.29925	0.887701	0.0517334	none
1811	AC010642.2	1.03762	-0.161637	0.299448	0.888074	0.0515509	none
1812	DDX39A	1.03638	-0.150188	0.300023	0.889239	0.0509814	none
1813	AL022162.1	1.03623	23.2239	0.300096	0.889303	0.05095	none
1814	ANKRD52	1.03617	-0.086837	0.300122	0.889303	0.05095	none
1815	ZNF554	1.0351	0.243724	0.300624	0.890375	0.050427	none
1816	HAS3	1.0351	0.134144	0.300624	0.890375	0.050427	none
1817	ZDHHC11B	1.0343	0.315498	0.300996	0.89126	0.0499953	none
1818	VPS50	1.03405	-0.151888	0.301111	0.89131	0.0499712	none
1819	ADAMTS5	1.03403	0.211879	0.301122	0.89131	0.0499712	none
1820	ZNRD1	1.03381	-0.146051	0.301227	0.891358	0.0499478	none
1821	ZNF490	1.03376	1.95886	0.301248	0.891358	0.0499478	none
1822	KANK3	1.03325	0.114772	0.301489	0.89164	0.0498102	none
1823	THAP3	1.03217	-0.0693385	0.301993	0.892807	0.0492426	none
1824	ELF4	1.03199	0.177263	0.302077	0.892839	0.0492268	none
1825	AP2A1	1.03186	-0.0867048	0.30214	0.892918	0.0491886	none
1826	SPPL2B	1.03104	-0.0804002	0.302523	0.893943	0.0486901	none
1827	FZD4	1.03044	-0.00454181	0.302802	0.894551	0.0483951	none
1828	ALOX12-AS1	1.02996	0.280617	0.303028	0.894772	0.0482876	none
1829	KIAA0556	1.02996	-0.0254456	0.303028	0.894772	0.0482876	none
1830	GRIK2	1.02993	0.628756	0.303044	0.894772	0.0482876	none
1831	CAPNS2	1.02964	0.351223	0.303181	0.895021	0.0481665	none
1832	ARRDC1-AS1	1.02943	-0.12766	0.303276	0.895193	0.0480832	none
1833	ENTPD8	1.02894	1.31559	0.303507	0.895769	0.0478039	none
1834	IGHMBP2	1.0282	-0.088573	0.303855	0.896471	0.0474636	none
1835	CDH13	1.02493	0.0186513	0.305397	0.90054	0.0454969	none
1836	ST6GALNAC4	1.02488	-0.138562	0.305418	0.90054	0.0454969	none
1837	AC004918.1	1.02432	0.178249	0.305683	0.901058	0.0452471	none
1838	EPB41L2	1.02412	-0.0321351	0.305778	0.901058	0.0452471	none
1839	ZNRF1	1.02391	-0.15009	0.305879	0.901246	0.0451566	none
1840	MTR	1.02316	-0.0849573	0.306234	0.90164	0.0449666	none
1841	BRD9	1.023	-0.147135	0.306308	0.90175	0.0449137	none
1842	SFXN5	1.02291	-0.00365531	0.30635	0.901767	0.0449058	none
1843	CHRNE	1.0228	0.548759	0.306403	0.901814	0.0448829	none
1844	EEPD1	1.02196	-0.0659562	0.306801	0.902461	0.0445716	none
1845	LNCTAM34A	1.02163	23.1832	0.306955	0.902461	0.0445716	none
1846	LINC00641	1.02163	23.1665	0.306955	0.902461	0.0445716	none
1847	PCOTH	1.02163	23.2242	0.306955	0.902461	0.0445716	none
1848	EDRF1-DT	1.02163	23.2509	0.306955	0.902461	0.0445716	none
1849	ARL10	1.02006	0.265184	0.307698	0.90443	0.0436251	none
1850	GRAMD1B	1.01986	0.679903	0.307794	0.904494	0.0435943	none
1851	ZNF711	1.01954	0.198883	0.307948	0.90473	0.0434811	none
1852	PLEKHG4	1.01908	0.695829	0.308166	0.905153	0.0432779	none
1853	YTHDF1	1.01876	-0.111397	0.308315	0.905328	0.0431943	none
1854	GTPBP3	1.01872	-0.0786739	0.308337	0.905328	0.0431943	none
1855	CD6	1.01766	0.0927022	0.308837	0.906037	0.0428543	none
1856	FPGS	1.01679	-0.110114	0.309253	0.907039	0.042374	none
1857	PAK6	1.01633	-0.105287	0.309472	0.907463	0.0421711	none
1858	TM4SF19	1.01486	1.90366	0.310172	0.909187	0.0413466	none
1859	CCDC154	1.01345	0.265959	0.310845	0.910944	0.0405081	none
1860	ZNF500	1.01115	0.128326	0.311944	0.91307	0.039496	none
1861	NLE1	1.01096	-0.106113	0.312035	0.913118	0.039473	none
1862	ZNF135	1.01043	-0.123489	0.312287	0.913638	0.0392259	none
1863	VSTM4	1.01004	-0.0804623	0.312475	0.91386	0.0391204	none
1864	FREM1	1.00913	0.652704	0.31291	0.914837	0.0386564	none
1865	OVOL1	1.00903	0.488126	0.312959	0.914837	0.0386564	none
1866	ENKD1	1.00876	-0.147056	0.313088	0.915105	0.0385292	none
1867	CYTIP	1.00855	0.105371	0.31319	0.915187	0.0384902	none
1868	BBS2	1.00842	-0.121319	0.313254	0.915187	0.0384902	none
1869	TGM1	1.00833	0.0483768	0.313297	0.915187	0.0384902	none
1870	AC108488.1	1.00832	1.18762	0.313303	0.915187	0.0384902	none
1871	SLC1A3	1.00816	0.0797447	0.313378	0.915298	0.0384377	none
1872	TNFAIP1	1.0074	-0.0893263	0.313744	0.916257	0.0379825	none
1873	NR2C2AP	1.00697	-0.0579006	0.313949	0.91634	0.0379435	none
1874	DUS3L	1.00666	-0.113758	0.3141	0.916374	0.0379271	none
1875	EDIL3	1.00648	0.0103592	0.314186	0.916454	0.0378895	none
1876	SLC17A9	1.00612	0.348544	0.314358	0.916847	0.0377029	none
1877	SNHG21	1.00564	0.10497	0.31459	0.917196	0.0375379	none
1878	ERN2	1.00536	0.132519	0.314725	0.91748	0.0374035	none
1879	PARD6B	1.00514	-0.0737291	0.314828	0.917607	0.0373432	none
1880	MGRN1	1.00511	-0.0586302	0.314844	0.917607	0.0373432	none
1881	PPP1R32	1.00471	0.406505	0.315038	0.917861	0.0372229	none
1882	ULK3	1.00459	-0.134752	0.315092	0.917894	0.0372076	none
1883	SBF1	1.00449	-0.144272	0.315141	0.917926	0.0371923	none
1884	MCOLN1	1.00424	-0.163643	0.315265	0.918179	0.0370729	none
1885	SLCO4A1	1.00365	0.383114	0.315546	0.91856	0.0368927	none
1886	C2orf42	1.00278	0.0261079	0.315968	0.919459	0.0364676	none
1887	CREB5	1.00226	0.23821	0.316217	0.919855	0.0362805	none
1888	GAL	1.0017	0.589242	0.316487	0.9203	0.0360707	none
1889	LINC00926	1.00035	0.584422	0.317143	0.921893	0.0353196	none
1890	EVPL	0.999371	-0.117585	0.317615	0.922826	0.0348801	none
1891	DNAJC18	0.997869	-0.0187581	0.318343	0.924612	0.0340405	none
1892	ARHGEF15	0.997465	0.404014	0.318539	0.924851	0.0339282	none
1893	PPP1R15A	0.997129	-0.0642759	0.318702	0.925202	0.0337636	none
1894	PCDHB16	0.997028	0.289818	0.318751	0.925202	0.0337636	none
1895	ZNF16	0.996703	0.116484	0.318909	0.925266	0.0337332	none
1896	SEMA6C	0.996266	-0.0372863	0.319121	0.925663	0.0335471	none
1897	LPXN	0.99612	-0.0368118	0.319192	0.925712	0.0335241	none
1898	PRTFDC1	0.99519	0.422385	0.319644	0.92685	0.0329904	none
1899	CCDC157	0.995066	0.188551	0.319704	0.926914	0.0329604	none
1900	CASKIN2	0.994932	-0.147914	0.319769	0.926994	0.0329229	none
1901	CENPV	0.99464	-0.0513699	0.319911	0.927139	0.0328551	none
1902	PRDM15	0.99408	0.240504	0.320184	0.927647	0.0326175	none
1903	SMOX	0.993822	-0.0896172	0.32031	0.927791	0.0325501	none
1904	ENC1	0.993262	-0.0338087	0.320583	0.928128	0.0323923	none
1905	CHEK1	0.99325	0.454858	0.320588	0.928128	0.0323923	none
1906	HABP4	0.993127	-0.0951486	0.320648	0.928128	0.0323923	none
1907	EPHA1	0.993116	-0.0724731	0.320654	0.928128	0.0323923	none
1908	CCL23	0.992981	2.58198	0.320719	0.928208	0.0323549	none
1909	AL604028.1	0.992443	23.3717	0.320981	0.928747	0.0321026	none
1910	PANTR1	0.992443	23.0216	0.320981	0.928747	0.0321026	none
1911	LAMC2	0.992298	-0.138446	0.321052	0.928812	0.0320721	none
1912	CDH5	0.992242	0.157179	0.32108	0.928812	0.0320721	none
1913	SLC22A15	0.991681	0.588382	0.321353	0.929383	0.0318051	none
1914	COL2A1	0.990403	0.818974	0.321977	0.930858	0.0311167	none
1915	ACOT11	0.98982	0.193563	0.322262	0.931336	0.0308935	none
1916	PIEZO2	0.989787	0.11852	0.322278	0.931336	0.0308935	none
1917	FAIM2	0.989753	-0.0191522	0.322295	0.931336	0.0308935	none
1918	CCND3	0.989148	-0.0403431	0.322591	0.931862	0.0306486	none
1919	DHX16	0.987556	-0.146849	0.32337	0.933311	0.0299738	none
1920	SMG8	0.986839	0.743205	0.323722	0.933743	0.0297726	none
1921	AIFM2	0.986805	-0.0965947	0.323738	0.933743	0.0297726	none
1922	RCAN1	0.986345	-0.0618692	0.323964	0.934158	0.0295796	none
1923	VASH1-AS1	0.986278	0.0432453	0.323997	0.934158	0.0295796	none
1924	LRIG2	0.98583	-0.0932873	0.324217	0.934462	0.0294383	none
1925	ZNF687	0.985471	-0.0869305	0.324393	0.934765	0.0292974	none
1926	LINC01176	0.985247	0.128145	0.324503	0.934956	0.0292086	none
1927	ZNF131	0.984989	-0.0189376	0.32463	0.934991	0.0291925	none
1928	C4orf19	0.984395	0.983394	0.324921	0.935501	0.0289555	none
1929	MDP1	0.983857	-0.0401997	0.325186	0.936153	0.0286532	none
1930	HOXD9	0.982938	-0.0551081	0.325638	0.937156	0.0281882	none
1931	DVL3	0.982915	-0.0882451	0.325649	0.937156	0.0281882	none
1932	ALKBH6	0.981996	-0.148384	0.326102	0.938161	0.0277226	none
1933	VCAM1	0.981884	0.0172991	0.326157	0.938161	0.0277226	none
1934	PCSK6	0.981817	-0.0402198	0.32619	0.938161	0.0277226	none
1935	SRRT	0.980965	-0.0627717	0.32661	0.938882	0.0273892	none
1936	CERK	0.980942	-0.14677	0.326621	0.938882	0.0273892	none
1937	CAPN10	0.980864	-0.152299	0.32666	0.938882	0.0273892	none
1938	EXOSC8	0.980841	-0.0930146	0.326671	0.938882	0.0273892	none
1939	ZNF438	0.980046	0.257605	0.327064	0.9399	0.0269184	none
1940	BPIFB1	0.979373	0.360961	0.327396	0.940652	0.0265711	none
1941	AP001062.1	0.979261	0.33087	0.327451	0.940652	0.0265711	none
1942	AC046134.2	0.977848	23.0827	0.328149	0.941788	0.0260468	none
1943	AL590062.1	0.977848	23.0721	0.328149	0.941788	0.0260468	none
1944	AP001372.2	0.977848	23.1624	0.328149	0.941788	0.0260468	none
1945	INKA2	0.977848	23.2528	0.328149	0.941788	0.0260468	none
1946	RBM19	0.977837	-0.0532504	0.328155	0.941788	0.0260468	none
1947	MAP4K1	0.977826	0.0670352	0.32816	0.941788	0.0260468	none
1948	SERPINE2	0.977781	0.01865	0.328183	0.941788	0.0260468	none
1949	NRBP2	0.976458	-0.161143	0.328837	0.943225	0.0253849	none
1950	GPR153	0.976234	-0.0781986	0.328948	0.943386	0.0253107	none
1951	SLC18B1	0.976189	-0.0982915	0.328971	0.943386	0.0253107	none
1952	MMP15	0.975495	-0.197414	0.329315	0.944152	0.024958	none
1953	KLHDC4	0.975113	-0.123345	0.329504	0.944583	0.0247597	none
1954	GLT8D2	0.974598	0.0797925	0.32976	0.94508	0.0245313	none
1955	HIF1AN	0.973981	-0.0994653	0.330066	0.945688	0.0242522	none
1956	CYP24A1	0.973948	0.000261216	0.330083	0.945688	0.0242522	none
1957	TARDBP	0.973488	-0.0423654	0.330311	0.94612	0.0240536	none
1958	ITGB2-AS1	0.973163	0.190439	0.330472	0.946361	0.023943	none
1959	TMEM161B-AS1	0.972972	-0.163348	0.330567	0.946411	0.0239202	none
1960	YDJC	0.971078	-0.152249	0.331509	0.948443	0.0229886	none
1961	R3HCC1L	0.970069	-0.0484955	0.332012	0.949548	0.022483	none
1962	ARNTL	0.969845	0.0407326	0.332124	0.949757	0.0223876	none
1963	NPC1	0.969374	-0.0268734	0.332359	0.950206	0.0221822	none
1964	PSMG3	0.969038	-0.191603	0.332526	0.950353	0.0221152	none
1965	ZNF121	0.968477	-0.0617723	0.332806	0.950804	0.0219091	none
1966	SMIM5	0.968074	0.186793	0.333008	0.950839	0.0218928	none
1967	ENTPD1-AS1	0.968074	0.820114	0.333008	0.950839	0.0218928	none
1968	TMEM86B	0.967244	0.0908807	0.333422	0.951801	0.0214541	none
1969	PCDHB5	0.966774	0.0500162	0.333657	0.952361	0.0211983	none
1970	ADAMTSL3	0.966482	0.0991876	0.333803	0.952397	0.021182	none
1971	METAP1D	0.966448	-0.112846	0.33382	0.952397	0.021182	none
1972	LGI4	0.965473	-0.0272255	0.334308	0.95344	0.0207067	none
1973	TUBGCP4	0.965294	0.0433736	0.334398	0.953585	0.0206407	none
1974	RPUSD2	0.964778	0.0327314	0.334656	0.95421	0.020356	none
1975	AGAP5	0.963994	-0.00609734	0.335049	0.95522	0.0198966	none
1976	NDEL1	0.963366	-0.10226	0.335364	0.955832	0.0196183	none
1977	CCN4	0.963254	23.2175	0.33542	0.955832	0.0196183	none
1978	AC005674.2	0.963254	23.1823	0.33542	0.955832	0.0196183	none
1979	AC093866.1	0.963254	22.967	0.33542	0.955832	0.0196183	none
1980	RAPGEF4	0.962559	0.172777	0.335769	0.956255	0.0194261	none
1981	FGD1	0.962413	0.0498824	0.335842	0.956255	0.0194261	none
1982	PLEKHO2	0.962066	-0.095594	0.336017	0.956482	0.019323	none
1983	NBPF12	0.961438	-0.0182984	0.336332	0.957093	0.0190457	none
1984	BIRC7	0.961236	2.51802	0.336434	0.957271	0.0189652	none
1985	PECAM1	0.961102	-0.0804216	0.336501	0.957352	0.0189285	none
1986	NFKBID	0.960317	-0.0896702	0.336896	0.958252	0.0185204	none
1987	CXorf56	0.960238	0.0214731	0.336935	0.958253	0.01852	none
1988	AC245884.8	0.96016	0.19365	0.336975	0.958254	0.0185196	none
1989	AGAP4	0.959644	-0.0757914	0.337234	0.958769	0.0182861	none
1990	B3GALT5	0.957548	0.543015	0.338291	0.961437	0.0170792	none
1991	ZNF436-AS1	0.95747	0.183197	0.33833	0.961438	0.0170788	none
1992	AP3M2	0.956876	-0.012858	0.33863	0.961955	0.0168454	none
1993	THAP9-AS1	0.956483	-0.092269	0.338828	0.962168	0.0167491	none
1994	SHQ1	0.956147	0.00508418	0.338998	0.96233	0.0166761	none
1995	FGD6	0.955956	0.0173335	0.339094	0.962428	0.0166318	none
1996	RANBP10	0.955205	-0.182191	0.339474	0.963345	0.0162181	none
1997	KCNIP3	0.95469	-0.000996716	0.339735	0.963862	0.0159853	none
1998	FHL3	0.953793	-0.0868831	0.340188	0.964925	0.0155062	none
[truncated: 22,271 more rows]

## Sheet: CRPC_vs_TRNA
	names	scores	logfoldchanges	pvals	pvals_adj	-log10_adj_pval	annot
0	KRT19	12.2282	1.6539	2.19692e-34	2.23994e-31	30.6498	over
1	GPX2	11.0757	2.98011	1.64528e-28	1.08811e-25	24.9633	over
2	SOX2	10.9287	5.06267	8.40183e-28	5.01446e-25	24.2998	over
3	IGHG1	10.3675	2.91389	3.48387e-25	1.52233e-22	21.8175	over
4	IGHG2	10.3009	3.07425	6.98389e-25	2.89654e-22	21.5381	over
5	IFI27	9.75498	3.03512	1.75629e-22	6.053e-20	19.218	over
6	IGHA1	9.64269	2.76647	5.27848e-22	1.67746e-19	18.7753	over
7	SDC1	9.63844	1.33022	5.50166e-22	1.72597e-19	18.763	over
8	MSLN	9.58371	3.96142	9.36172e-22	2.86352e-19	18.5431	over
9	IGKC	9.3145	2.27063	1.22531e-20	3.48643e-18	17.4576	over
10	CEACAM6	8.90253	3.34903	5.45891e-19	1.28442e-16	15.8913	over
11	IGHG3	8.29396	2.13941	1.0954e-16	2.06188e-14	13.6857	over
12	MGAT5	7.98135	2.03429	1.44741e-15	2.49781e-13	12.6024	over
13	IGLC3	7.91192	2.11212	2.53447e-15	4.21894e-13	12.3748	over
14	MUC1	7.83966	1.23617	4.51775e-15	7.27298e-13	12.1383	over
15	QSOX1	7.81291	1.05087	5.58809e-15	8.70958e-13	12.06	over
16	BMP7	7.69194	2.82505	1.44916e-14	2.18895e-12	11.6598	over
17	POLR2J3	7.68167	1.73985	1.57026e-14	2.35732e-12	11.6276	over
18	TMEM176A	7.6195	2.48743	2.54653e-14	3.77658e-12	11.4229	over
19	SLC16A3	7.52174	2.4233	5.40536e-14	7.60168e-12	11.1191	over
20	SHH	7.48525	6.30266	7.14109e-14	9.92855e-12	11.0031	over
21	ATP1B3	7.46718	1.18485	8.19289e-14	1.12629e-11	10.9483	over
22	TXNDC5	7.25376	1.42931	4.05357e-13	5.00964e-11	10.3002	over
23	IGLC2	7.24384	1.79422	4.3615e-13	5.33629e-11	10.2728	over
24	TUBB2B	7.23268	4.10699	4.73541e-13	5.76495e-11	10.2392	over
25	ERMP1	7.19664	1.76638	6.17141e-13	7.47596e-11	10.1263	over
26	HSPA1A	7.11614	0.918902	1.1099e-12	1.30573e-10	9.88415	none
27	FOXQ1	7.03254	1.76877	2.02802e-12	2.2869e-10	9.64075	over
28	JCHAIN	6.96701	1.83334	3.23746e-12	3.52092e-10	9.45334	over
29	HES6	6.91228	3.93737	4.76919e-12	5.05203e-10	9.29653	over
30	KRT13	6.88837	2.79991	5.64347e-12	5.92686e-10	9.22718	over
31	DTX4	6.78919	1.65725	1.12767e-11	1.14499e-09	8.9412	over
32	U2AF2	6.73711	1.18479	1.61562e-11	1.61365e-09	8.79219	over
33	TMEM176B	6.69487	1.78606	2.15859e-11	2.12987e-09	8.67165	over
34	LINC01206	6.68752	29.0665	2.2698e-11	2.21283e-09	8.65505	over
35	KLF5	6.64307	0.907437	3.07223e-11	2.91385e-09	8.53553	none
36	PRR15	6.61615	3.54551	3.68687e-11	3.43033e-09	8.46466	over
37	CYP4B1	6.6134	1.82599	3.75592e-11	3.48134e-09	8.45825	over
38	NOTCH3	6.57018	1.19158	5.02532e-11	4.55443e-09	8.34157	over
39	UNG	6.53148	1.61035	6.51212e-11	5.85852e-09	8.23221	over
40	MDK	6.52954	0.920759	6.59739e-11	5.91349e-09	8.22816	none
41	ENC1	6.51519	1.02081	7.2598e-11	6.48348e-09	8.18819	over
42	GALNT6	6.50439	2.94737	7.80117e-11	6.89151e-09	8.16169	over
43	HMGA1	6.49854	1.35411	8.1103e-11	7.11323e-09	8.14793	over
44	MUC4	6.46453	1.82501	1.01611e-10	8.63343e-09	8.06382	over
45	FSCN1	6.44133	2.03124	1.18429e-10	9.95865e-09	8.0018	over
46	ATP1B1	6.43602	0.799032	1.22648e-10	1.02781e-08	7.98809	none
47	SLC44A1	6.41654	1.07771	1.3941e-10	1.14425e-08	7.94148	over
48	TMPO	6.41609	1.42403	1.39816e-10	1.14425e-08	7.94148	over
49	SLC2A1	6.40936	1.45793	1.46129e-10	1.18797e-08	7.9252	over
50	TTC9	6.40865	1.79816	1.4681e-10	1.18955e-08	7.92462	over
51	SLITRK6	6.37403	3.11136	1.84127e-10	1.47241e-08	7.83197	over
52	STMN1	6.3526	1.70881	2.11709e-10	1.67114e-08	7.77699	over
53	CALML5	6.34162	29.3126	2.27367e-10	1.78323e-08	7.74879	over
54	TOP2A	6.31903	3.9306	2.63203e-10	2.04463e-08	7.68939	over
55	C19orf33	6.29734	1.13944	3.02802e-10	2.3374e-08	7.63127	over
56	TAF15	6.269	0.906894	3.63377e-10	2.76144e-08	7.55886	none
57	LAMA5	6.24155	0.886865	4.33267e-10	3.23783e-08	7.48975	none
58	SOX21	6.20984	4.28658	5.30378e-10	3.90914e-08	7.40792	over
59	NUP210	6.20984	1.74611	5.30378e-10	3.90914e-08	7.40792	over
60	EEF1G	6.20302	1.04413	5.53886e-10	4.05796e-08	7.39169	over
61	LAPTM4B	6.17646	1.05979	6.55564e-10	4.7743e-08	7.32109	over
62	TNFRSF21	6.12616	0.943956	9.00279e-10	6.46036e-08	7.18974	none
63	ITGB4	6.08692	0.825334	1.151e-09	8.14019e-08	7.08937	none
64	ADGRG1	6.08143	0.892798	1.19113e-09	8.37553e-08	7.07699	none
65	ACTL6A	6.06496	1.30652	1.31985e-09	9.22763e-08	7.03491	over
66	MCM7	6.06425	1.08058	1.32568e-09	9.24198e-08	7.03423	over
67	NASP	6.03786	1.09807	1.56168e-09	1.08256e-07	6.96555	over
68	PITX1	5.9981	1.19903	1.99638e-09	1.36457e-07	6.865	over
69	RAPGEFL1	5.96365	2.21584	2.46662e-09	1.66456e-07	6.7787	over
70	ADA	5.96347	3.42829	2.46929e-09	1.66456e-07	6.7787	over
71	RBBP4	5.94151	0.943236	2.82404e-09	1.89327e-07	6.72279	none
72	BCL11A	5.93487	1.52142	2.94077e-09	1.96614e-07	6.70639	over
73	TNFAIP2	5.91636	0.846655	3.2914e-09	2.1886e-07	6.65983	none
74	MZB1	5.89033	1.86267	3.85434e-09	2.53673e-07	6.59573	over
75	MYCL	5.89024	2.20889	3.85641e-09	2.53673e-07	6.59573	over
76	IGHA2	5.88271	3.22462	4.03602e-09	2.63364e-07	6.57944	over
77	VANGL2	5.86394	1.59498	4.52022e-09	2.91078e-07	6.53599	over
78	CEMIP2	5.85136	1.80525	4.87567e-09	3.10697e-07	6.50766	over
79	CSRP2	5.84791	1.34704	4.97796e-09	3.16392e-07	6.49978	over
80	LFNG	5.8402	1.29637	5.21374e-09	3.2797e-07	6.48417	over
81	NUP85	5.82816	1.23777	5.60423e-09	3.5073e-07	6.45503	over
82	MCM4	5.80974	1.88806	6.25704e-09	3.90586e-07	6.40828	over
83	MCM3	5.79238	1.3547	6.93953e-09	4.30991e-07	6.36553	over
84	ASCL2	5.79079	2.58052	7.00572e-09	4.32904e-07	6.36361	over
85	PEG10	5.77839	5.46036	7.54191e-09	4.63695e-07	6.33377	over
86	TYMS	5.77308	2.25604	7.78374e-09	4.73801e-07	6.3244	over
87	PERP	5.75103	0.604028	8.8704e-09	5.37274e-07	6.2698	none
88	INF2	5.71994	1.12463	1.06561e-08	6.36982e-07	6.19587	over
89	HSPA1B	5.71392	0.99045	1.10403e-08	6.57316e-07	6.18223	none
90	PHLDA1	5.70134	1.96329	1.18866e-08	7.04276e-07	6.15226	over
91	TCF3	5.69515	1.083	1.23267e-08	7.28586e-07	6.13752	over
92	PCNA	5.68735	1.06836	1.29024e-08	7.58948e-07	6.11979	over
93	WFDC2	5.63475	0.685044	1.75314e-08	1.01282e-06	5.99447	none
94	ERN2	5.59437	2.29976	2.21429e-08	1.26302e-06	5.89859	over
95	HELLS	5.58799	2.4363	2.29712e-08	1.30117e-06	5.88567	over
96	LSG1	5.58569	1.42382	2.32777e-08	1.31246e-06	5.88192	over
97	HNRNPA1	5.56833	0.459914	2.57192e-08	1.44346e-06	5.8406	none
98	JPT1	5.56373	1.26835	2.64075e-08	1.4787e-06	5.83012	over
99	SOX13	5.5616	1.40351	2.67312e-08	1.49001e-06	5.82681	over
100	STK38	5.55168	1.10273	2.82935e-08	1.56993e-06	5.80412	over
101	ITPR3	5.52565	1.08114	3.28276e-08	1.79707e-06	5.74543	over
102	GOLIM4	5.50678	1.17504	3.65451e-08	1.98724e-06	5.70175	over
103	MKI67	5.50359	3.38252	3.72124e-08	2.01904e-06	5.69485	over
104	SMC4	5.46348	1.50706	4.66895e-08	2.50546e-06	5.60111	over
105	TUBA1C	5.45321	1.13782	4.94698e-08	2.64126e-06	5.57819	over
106	GPC4	5.41592	2.22306	6.09734e-08	3.20865e-06	5.49368	over
107	CD79A	5.38581	2.72497	7.21179e-08	3.75473e-06	5.42542	over
108	KPNA2	5.38342	1.4347	7.30829e-08	3.7969e-06	5.42057	over
109	RRM2	5.37899	3.22198	7.49031e-08	3.88322e-06	5.41081	over
110	ABCA7	5.37421	1.92982	7.69183e-08	3.97926e-06	5.4002	over
111	EZH2	5.37173	3.28406	7.79838e-08	4.02587e-06	5.39514	over
112	MIAT	5.36695	3.53499	8.00791e-08	4.12534e-06	5.38454	over
113	MCM2	5.35437	2.54542	8.58526e-08	4.41347e-06	5.35522	over
114	NRCAM	5.35039	4.00105	8.77649e-08	4.50232e-06	5.34656	over
115	IVNS1ABP	5.34552	0.819204	9.01582e-08	4.61029e-06	5.33627	none
116	TPGS2	5.32506	1.24848	1.00918e-07	5.10221e-06	5.29224	over
117	TPX2	5.3209	3.82651	1.03255e-07	5.19887e-06	5.28409	over
118	GOLGA8A	5.31665	0.833964	1.05695e-07	5.31081e-06	5.27484	none
119	NACC1	5.31045	1.33582	1.09355e-07	5.46103e-06	5.26273	over
120	MMP14	5.30585	0.924142	1.12152e-07	5.58932e-06	5.25264	none
121	BIRC5	5.30301	3.80086	1.13908e-07	5.65379e-06	5.24766	over
122	ETV5	5.29929	1.68106	1.16252e-07	5.74084e-06	5.24102	over
123	MSH2	5.29424	1.70987	1.19509e-07	5.8841e-06	5.23032	over
124	KRT7	5.28619	0.69163	1.24893e-07	6.13682e-06	5.21206	none
125	ATXN7L3	5.27556	1.12207	1.32352e-07	6.47732e-06	5.1886	over
126	LY6D	5.25696	3.99394	1.46455e-07	7.09653e-06	5.14895	over
127	SAP25	5.25076	1.30123	1.51471e-07	7.30326e-06	5.13648	over
128	FKBP9	5.24527	0.985976	1.56052e-07	7.50214e-06	5.12481	none
129	HEY1	5.24191	3.35617	1.58926e-07	7.62531e-06	5.11774	over
130	FUS	5.19657	0.59495	2.03004e-07	9.62697e-06	5.01651	none
131	ARHGEF19	5.18576	1.67292	2.15134e-07	1.01043e-05	4.99549	over
132	TEAD2	5.17629	1.69905	2.26347e-07	1.05701e-05	4.97592	over
133	CDKN2A	5.17159	2.63384	2.32108e-07	1.08184e-05	4.96584	over
134	ECT2	5.16344	2.4356	2.42446e-07	1.12787e-05	4.94774	over
135	NUP62	5.16309	0.915212	2.42906e-07	1.12787e-05	4.94774	none
136	PRAME	5.14795	8.40902	2.63353e-07	1.20905e-05	4.91756	over
137	LINC01089	5.14237	0.949638	2.71297e-07	1.24319e-05	4.90546	none
138	RAN	5.13546	0.782788	2.81454e-07	1.28732e-05	4.89031	none
139	UBE2S	5.13387	1.21231	2.8385e-07	1.29344e-05	4.88825	over
140	TMPRSS4	5.13139	3.15215	2.87615e-07	1.30817e-05	4.88334	over
141	LIG1	5.13086	1.48782	2.88428e-07	1.30943e-05	4.88292	over
142	EML4	5.11217	0.857636	3.18479e-07	1.44052e-05	4.84148	none
143	UBE2C	5.10783	4.18285	3.25879e-07	1.47126e-05	4.83231	over
144	PSMD2	5.09951	0.796755	3.40541e-07	1.529e-05	4.81559	none
145	F11R	5.09818	0.755303	3.42939e-07	1.53694e-05	4.81334	none
146	CHL1	5.08392	1.7736	3.69724e-07	1.65094e-05	4.78227	over
147	C6orf15	5.07329	28.2099	3.9099e-07	1.73325e-05	4.76114	over
148	CXCL17	5.06364	1.33608	4.11326e-07	1.8201e-05	4.73991	over
149	SUPT16H	5.06036	0.880895	4.18458e-07	1.84498e-05	4.73401	none
150	LRP5	5.05505	0.952856	4.30278e-07	1.88352e-05	4.72503	none
151	NRM	5.05337	2.09046	4.34087e-07	1.89681e-05	4.72198	over
152	CELSR2	5.04619	1.19216	4.50697e-07	1.95542e-05	4.70876	over
153	AOC1	5.04318	3.30526	4.5785e-07	1.97943e-05	4.70346	over
154	KREMEN1	5.03946	1.33759	4.66838e-07	2.01473e-05	4.69578	over
155	ABO	5.03814	1.91599	4.70088e-07	2.02519e-05	4.69353	over
156	EPHA4	5.03725	1.99591	4.72268e-07	2.031e-05	4.69229	over
157	CDC20	5.02547	4.18852	5.02196e-07	2.15214e-05	4.66713	over
158	SEMA4D	5.01812	1.14338	5.21792e-07	2.21287e-05	4.65504	over
159	PTPRF	5.01688	0.547892	5.25169e-07	2.22334e-05	4.653	none
160	MYH14	5.01387	0.872393	5.33458e-07	2.25453e-05	4.64694	none
161	ILF3	4.99855	0.635158	5.77629e-07	2.42446e-05	4.61539	none
162	NCAPD2	4.99518	1.18602	5.87794e-07	2.4629e-05	4.60855	over
163	MED24	4.99377	0.854534	5.92125e-07	2.4768e-05	4.60611	none
164	ERH	4.98048	0.783394	6.34253e-07	2.63054e-05	4.57996	none
165	CBX2	4.97021	5.14694	6.68798e-07	2.75978e-05	4.55913	over
166	SOX4	4.96384	0.876953	6.91144e-07	2.8424e-05	4.54631	none
167	PARP1	4.92283	0.784264	8.53e-07	3.42741e-05	4.46503	none
168	PGK1	4.9215	0.870203	8.58812e-07	3.4451e-05	4.4628	none
169	GPI	4.91849	0.781973	8.72125e-07	3.48708e-05	4.45754	none
170	CDC25B	4.91849	1.33717	8.72125e-07	3.48708e-05	4.45754	over
171	DEGS2	4.90875	1.24962	9.16574e-07	3.64692e-05	4.43807	over
172	TUBA1B	4.90645	0.7875	9.27395e-07	3.68399e-05	4.43368	none
173	TRA2B	4.90078	0.676977	9.54556e-07	3.77961e-05	4.42255	none
174	DDIT4	4.89919	0.763933	9.62333e-07	3.80425e-05	4.41973	none
175	DGKA	4.88679	0.841883	1.02493e-06	4.01924e-05	4.39586	none
176	HDGF	4.88121	0.773062	1.05436e-06	4.12412e-05	4.38467	none
177	RANBP1	4.88077	0.987535	1.05673e-06	4.12412e-05	4.38467	none
178	LLGL2	4.8558	0.73618	1.19905e-06	4.64251e-05	4.33325	none
179	BLMH	4.84977	1.28317	1.23603e-06	4.77059e-05	4.32143	over
180	TJP2	4.8395	1.11719	1.30166e-06	5.00024e-05	4.30101	over
181	XPO1	4.83826	0.761841	1.3098e-06	5.02364e-05	4.29898	none
182	ARTN	4.83667	4.53852	1.32034e-06	5.05616e-05	4.29618	over
183	IL10RB	4.82622	0.81503	1.39151e-06	5.30377e-05	4.27542	none
184	CDCA5	4.82037	4.18629	1.43291e-06	5.42774e-05	4.26538	over
185	CENPF	4.81878	3.42821	1.4444e-06	5.46282e-05	4.26258	over
186	BPIFB1	4.8178	3.5477	1.45147e-06	5.48108e-05	4.26113	over
187	CCT5	4.78885	0.864509	1.67743e-06	6.28588e-05	4.20163	none
188	VAV3	4.77415	2.1939	1.80472e-06	6.74222e-05	4.1712	over
189	TNFRSF25	4.76998	1.21353	1.84242e-06	6.87255e-05	4.16288	over
190	LYPD6B	4.75395	1.52867	1.99476e-06	7.39574e-05	4.13102	over
191	PGAM1	4.75006	0.768307	2.03359e-06	7.52828e-05	4.1233	none
192	CRABP2	4.74235	0.852131	2.1125e-06	7.78508e-05	4.10874	none
193	SNRNP40	4.73952	1.04275	2.14226e-06	7.87104e-05	4.10397	over
194	POF1B	4.71729	3.03023	2.39006e-06	8.70308e-05	4.06033	over
195	TSPAN14	4.71534	0.693374	2.41304e-06	8.77372e-05	4.05682	none
196	PROM1	4.71109	1.32991	2.46393e-06	8.9322e-05	4.04904	over
197	ENO2	4.70551	1.61143	2.53228e-06	9.16642e-05	4.0378	over
198	ZNF195	4.69294	0.982738	2.6931e-06	9.70545e-05	4.01298	none
199	OAS3	4.69143	1.32941	2.71299e-06	9.75689e-05	4.01069	over
200	PFN2	4.69126	1.35962	2.71534e-06	9.75689e-05	4.01069	over
201	NOTCH1	4.65813	0.840023	3.19088e-06	0.000113161	3.94631	none
202	RAE1	4.65229	0.972851	3.28269e-06	0.000116248	3.93461	none
203	LMNB1	4.64813	3.31812	3.34962e-06	0.000118447	3.92648	over
204	ZWINT	4.62749	2.80005	3.70118e-06	0.000129568	3.8875	over
205	KIF11	4.62661	3.48734	3.71703e-06	0.000129937	3.88627	over
206	PPP1R14B	4.62324	0.693808	3.77787e-06	0.000131875	3.87984	none
207	GTF3C5	4.6158	0.839819	3.91576e-06	0.0001363	3.8655	none
208	CASP2	4.61492	1.12349	3.9325e-06	0.000136688	3.86427	over
209	SNRPF	4.61315	0.874414	3.96617e-06	0.000137468	3.8618	none
210	ADGRF1	4.60642	1.478	4.09667e-06	0.00014179	3.84835	over
211	UPK3BL1	4.60155	1.79099	4.19366e-06	0.000144738	3.83942	over
212	HNRNPH1	4.60057	0.430432	4.21332e-06	0.000145007	3.83861	none
213	MARCKSL1	4.59809	0.680385	4.26377e-06	0.000146537	3.83405	none
214	PODXL2	4.59119	1.31072	4.40737e-06	0.000150837	3.82149	over
215	PXDN	4.58835	1.55264	4.46761e-06	0.000152685	3.8162	over
216	WIF1	4.58658	2.62235	4.50566e-06	0.000153771	3.81313	over
217	MCM6	4.58224	1.49461	4.6002e-06	0.000156778	3.80471	over
218	TIMELESS	4.58189	2.20695	4.608e-06	0.000156826	3.80458	over
219	FOXA2	4.57843	7.2511	4.68473e-06	0.000159216	3.79801	over
220	TMX1	4.57099	0.717934	4.85417e-06	0.000164745	3.78319	none
221	SPAG5	4.56745	3.08813	4.9369e-06	0.000167321	3.77645	over
222	H2AFX	4.5632	1.08942	5.03796e-06	0.00017051	3.76825	over
223	XAF1	4.56214	0.933896	5.06353e-06	0.000171139	3.76665	none
224	UBE2T	4.55594	3.12844	5.21521e-06	0.000175538	3.75563	over
225	LASP1	4.55222	0.760939	5.30829e-06	0.000178181	3.74914	none
226	MMS19	4.55151	0.798059	5.3262e-06	0.000178537	3.74827	none
227	IQCB1	4.55089	0.965706	5.34192e-06	0.000178819	3.74759	none
228	COLGALT1	4.54682	0.824185	5.44632e-06	0.000182065	3.73977	none
229	XXYLT1	4.53938	2.1093	5.64202e-06	0.000188093	3.72563	over
230	NUP43	4.53646	1.01427	5.72073e-06	0.000190199	3.72079	over
231	SLC6A8	4.53592	1.15436	5.73516e-06	0.00019042	3.72029	over
232	PTBP1	4.5299	0.577299	5.90108e-06	0.000195398	3.70908	none
233	EIF4A2	4.52486	0.50439	6.04369e-06	0.000199311	3.70047	none
234	SMG7	4.51963	0.737395	6.19477e-06	0.000203745	3.69091	none
235	RAB11FIP4	4.516	1.22848	6.30188e-06	0.000206435	3.68522	over
236	KRT23	4.50971	1.07137	6.49157e-06	0.000212081	3.6735	over
237	TRBC1	4.509	1.09491	6.51329e-06	0.000212507	3.67263	over
238	ARHGAP27	4.50812	0.830865	6.54053e-06	0.000213111	3.67139	none
239	EHMT2	4.50369	0.839876	6.67836e-06	0.000217313	3.66291	none
240	PIGS	4.49953	0.845659	6.81046e-06	0.000221317	3.65498	none
241	GGH	4.49758	2.35419	6.87315e-06	0.000223058	3.65158	over
242	MAGOH	4.49253	0.793513	7.03815e-06	0.000227508	3.643	none
243	EPCAM	4.48155	0.631427	7.41027e-06	0.000238278	3.62292	none
244	DLG1	4.4742	0.845399	7.66979e-06	0.000245976	3.60911	none
245	HSPH1	4.47039	0.801003	7.80763e-06	0.000249416	3.60308	none
246	COL4A6	4.46747	1.29357	7.91502e-06	0.000252517	3.59771	over
247	DERL3	4.46579	1.76421	7.97749e-06	0.000253848	3.59543	over
248	ZBTB7C	4.46419	1.87927	8.0371e-06	0.000255413	3.59276	over
249	LYPD3	4.45746	1.45771	8.29354e-06	0.000263191	3.57973	over
250	PABPC1L	4.45419	1.17207	8.4212e-06	0.00026555	3.57585	over
251	LGALS3BP	4.45357	0.552234	8.44556e-06	0.000265975	3.57516	none
252	HNRNPA2B1	4.45233	0.467644	8.49449e-06	0.000267172	3.57321	none
253	PLPP2	4.4471	0.603024	8.70367e-06	0.00027305	3.56376	none
254	HNRNPA3	4.44666	0.523588	8.72162e-06	0.000273138	3.56362	none
255	HNRNPUL2	4.44648	0.704069	8.72881e-06	0.000273138	3.56362	none
256	MSH6	4.44223	1.10951	8.9031e-06	0.000277881	3.55614	over
257	RAB15	4.4355	1.0983	9.18586e-06	0.000285977	3.54367	over
258	FGFR3	4.4332	1.32364	9.28455e-06	0.000288682	3.53958	over
259	CALML3	4.42824	2.38967	9.50057e-06	0.000295024	3.53014	over
260	ALG1L	4.4169	4.10809	1.00125e-05	0.000309742	3.509	over
261	ALDH1A1	4.41186	1.26011	1.02488e-05	0.000316653	3.49942	over
262	HNRNPH3	4.39671	0.612594	1.09903e-05	0.00033828	3.47072	none
263	MFSD2A	4.3953	2.5654	1.10622e-05	0.000340055	3.46845	over
264	NR2C1	4.39503	1.20818	1.10758e-05	0.000340055	3.46845	over
265	CCNB2	4.39264	3.08434	1.11983e-05	0.000342668	3.46513	over
266	TP53I3	4.39202	1.07828	1.12303e-05	0.000343078	3.46461	over
267	KRT4	4.38051	2.33934	1.18404e-05	0.000359919	3.4438	over
268	USP39	4.37688	1.10927	1.20393e-05	0.000365057	3.43764	over
269	KDM2B	4.37156	1.16362	1.23361e-05	0.000373132	3.42814	over
270	KCNJ15	4.36864	2.09479	1.25023e-05	0.000377693	3.42286	over
271	INPPL1	4.36182	0.747882	1.28985e-05	0.000388223	3.41092	none
272	CKS2	4.35934	1.56963	1.30455e-05	0.000392166	3.40653	over
273	TCF4	4.35872	0.718981	1.30825e-05	0.000392473	3.40619	none
274	CD24	4.35863	0.720086	1.30878e-05	0.000392473	3.40619	none
275	ALDOA	4.35314	0.79715	1.342e-05	0.000400473	3.39743	none
276	UCHL1	4.35261	2.69381	1.34526e-05	0.000400956	3.3969	over
277	LMNB2	4.35217	1.4196	1.34798e-05	0.000401278	3.39655	over
278	TFAP2A	4.34747	0.908008	1.37714e-05	0.000408634	3.38867	none
279	PDK1	4.34739	1.66771	1.3777e-05	0.000408634	3.38867	over
280	TFAP2C	4.33366	0.954875	1.46651e-05	0.0004334	3.36311	none
281	SINHCAF	4.33224	0.859004	1.47598e-05	0.000435149	3.36136	none
282	TK1	4.32843	2.04848	1.50173e-05	0.000442207	3.35437	over
283	SLCO3A1	4.32533	1.06913	1.523e-05	0.000447932	3.34879	over
284	PLK1	4.3248	2.79897	1.52668e-05	0.000448474	3.34826	over
285	POFUT1	4.32153	0.95477	1.54953e-05	0.000453553	3.34337	none
286	PROM2	4.31692	0.656301	1.5822e-05	0.000462011	3.33535	none
287	B4GALNT4	4.30337	1.89492	1.68218e-05	0.00048887	3.31081	over
288	SULT1A3	4.29841	1.96788	1.72025e-05	0.000498161	3.30263	over
289	CAPN15	4.29611	0.842259	1.73821e-05	0.000502765	3.29863	none
290	ANP32E	4.28991	0.926651	1.78744e-05	0.000515179	3.28804	none
291	CAPZA1	4.28832	0.71494	1.80032e-05	0.000518279	3.28544	none
292	CKS1B	4.28646	1.22904	1.81545e-05	0.000522021	3.28231	over
293	SREBF2	4.28566	0.634585	1.82197e-05	0.000523281	3.28127	none
294	SLC25A5	4.2799	0.601615	1.86973e-05	0.000535116	3.27155	none
295	PTPRU	4.27255	0.755559	1.93246e-05	0.000552423	3.25773	none
296	PLEKHG4B	4.27202	2.20986	1.93708e-05	0.000553095	3.2572	over
297	GABRE	4.27167	0.898867	1.94016e-05	0.000553329	3.25702	none
298	ANO9	4.26715	1.09474	1.97984e-05	0.000562679	3.24974	over
299	DDR1	4.25555	0.493742	2.08535e-05	0.000589924	3.2292	none
300	DMAC1	4.25263	0.655285	2.11276e-05	0.000596988	3.22403	none
301	MYB	4.24599	2.05046	2.17633e-05	0.000613313	3.21232	over
302	ATP1A1	4.24581	0.528658	2.17805e-05	0.000613313	3.21232	none
303	NFYC	4.24156	0.73483	2.21972e-05	0.000622897	3.20558	none
304	HOOK2	4.23323	0.67733	2.30354e-05	0.000644938	3.19048	none
305	SMARCA4	4.23279	0.651076	2.30808e-05	0.000645471	3.19012	none
306	MEST	4.23217	1.62496	2.31445e-05	0.000646514	3.18942	over
307	TPP2	4.22101	0.961285	2.43206e-05	0.000677819	3.16889	none
308	FAT2	4.21969	2.0335	2.44643e-05	0.00068105	3.16682	over
309	ITGA6	4.21641	0.636686	2.48224e-05	0.000687886	3.16248	none
310	TRIB2	4.21641	0.70814	2.48224e-05	0.000687886	3.16248	none
311	VPS52	4.21579	0.786852	2.48907e-05	0.000688998	3.16178	none
312	PIR	4.21145	1.76665	2.53737e-05	0.000701576	3.15393	over
313	S100A14	4.20932	1.01646	2.56136e-05	0.000707409	3.15033	over
314	DNAJC13	4.20879	0.88783	2.56739e-05	0.000708275	3.1498	none
315	PKP3	4.20693	0.714191	2.5886e-05	0.000713322	3.14671	none
316	PTMA	4.20454	0.449989	2.61611e-05	0.000720093	3.14261	none
317	ASF1B	4.20215	3.04988	2.64391e-05	0.00072611	3.139	over
318	IGF2BP2	4.20029	2.13162	2.66572e-05	0.000731279	3.13592	over
319	SNRNP25	4.19887	0.939368	2.68245e-05	0.000735046	3.13369	none
320	UBALD2	4.19817	0.596436	2.69085e-05	0.000736524	3.13281	none
321	NME2	4.19746	1.02562	2.69928e-05	0.000738005	3.13194	over
322	SNCAIP	4.1948	1.76027	2.73112e-05	0.000745044	3.12782	over
323	MCM5	4.19356	0.929348	2.74609e-05	0.000747463	3.12641	none
324	MOGS	4.19214	0.648768	2.76331e-05	0.000751312	3.12418	none
325	LIMD2	4.18825	0.819357	2.81117e-05	0.000762631	3.11769	none
326	CYB561D1	4.18355	1.04738	2.86987e-05	0.000775975	3.11015	over
327	HIPK1	4.17904	0.667568	2.92746e-05	0.0007898	3.10248	none
328	BUB3	4.17647	0.745338	2.96069e-05	0.000797008	3.09854	none
329	RAB40C	4.17576	0.715359	2.96992e-05	0.000797738	3.09814	none
330	LGR6	4.16717	3.28726	3.08404e-05	0.000826576	3.08272	over
331	REXO1	4.16629	0.908082	3.09603e-05	0.000828884	3.08151	none
332	GSN	4.16381	0.671035	3.12987e-05	0.000836437	3.07757	none
333	CLPTM1L	4.16062	0.714409	3.17388e-05	0.000846023	3.07262	none
334	BMP3	4.1592	2.11221	3.19363e-05	0.000850362	3.0704	over
335	VGLL4	4.15203	0.636596	3.29543e-05	0.000874611	3.05818	none
336	ARL4A	4.1476	0.969998	3.3598e-05	0.000887842	3.05166	none
337	EIF4EBP2	4.13618	0.619004	3.53142e-05	0.000929182	3.0319	none
338	REPIN1	4.13538	0.610888	3.5437e-05	0.000931411	3.03086	none
339	HCFC1	4.1337	0.677522	3.56976e-05	0.000937253	3.02814	none
340	KAT2A	4.13343	0.569452	3.57389e-05	0.000937332	3.02811	none
341	SCGB3A1	4.13237	1.4715	3.59046e-05	0.000940669	3.02656	over
342	GEMIN7	4.13175	1.01241	3.60016e-05	0.000942201	3.02586	over
343	TRIM25	4.12945	0.914838	3.6364e-05	0.000949655	3.02243	none
344	IFT80	4.12874	1.12399	3.64762e-05	0.00095157	3.02156	over
345	UPF1	4.12723	0.606058	3.67157e-05	0.000956798	3.01918	none
346	MAD2L1	4.12635	2.16979	3.68573e-05	0.000959467	3.01797	over
347	SEMA4C	4.12218	0.718254	3.75298e-05	0.000975935	3.01058	none
348	CBX5	4.11333	0.630163	3.89996e-05	0.00101093	2.99528	none
349	ALYREF	4.10925	1.16921	3.96939e-05	0.00102676	2.98853	over
350	H2AFY2	4.10863	1.29783	3.98006e-05	0.00102843	2.98783	over
351	SKP2	4.10642	2.4345	4.01838e-05	0.00103614	2.98458	over
352	DVL3	4.10456	0.602028	4.05084e-05	0.00104232	2.982	none
353	GAPDH	4.09934	0.480767	4.14338e-05	0.00106501	2.97265	none
354	PTTG1	4.09438	2.57188	4.23306e-05	0.00108692	2.9638	over
355	CDT1	4.08959	3.26468	4.32129e-05	0.00110724	2.95576	over
356	MX2	4.08525	1.68202	4.40285e-05	0.00112461	2.949	over
357	COL4A5	4.08216	0.781349	4.462e-05	0.00113734	2.94411	none
358	FGFR1OP	4.07658	1.03467	4.57037e-05	0.00116013	2.93549	over
359	DNAJB1	4.07454	0.596618	4.61055e-05	0.00116912	2.93214	none
360	TET3	4.07171	1.34773	4.66702e-05	0.00118099	2.92775	over
361	LGALS4	4.06976	2.71253	4.70622e-05	0.00118968	2.92457	over
362	PSMB3	4.06356	0.553761	4.83303e-05	0.00121546	2.91526	none
363	ST6GAL1	4.06356	0.54145	4.83303e-05	0.00121546	2.91526	none
364	SNRNP70	4.0632	0.496218	4.84037e-05	0.00121606	2.91505	none
365	HMGB2	4.06232	0.825997	4.85877e-05	0.00121943	2.91384	none
366	RNF168	4.05948	0.937919	4.91812e-05	0.00123273	2.90913	none
367	STX10	4.05577	0.609739	4.99705e-05	0.00124901	2.90344	none
368	PLXNA3	4.05364	0.757787	5.04269e-05	0.00125832	2.90021	none
369	SSBP3	4.05355	0.610782	5.0446e-05	0.00125832	2.90021	none
370	TFCP2	4.0501	0.737954	5.11963e-05	0.00127444	2.89468	none
371	IGSF3	4.04177	0.906005	5.30486e-05	0.00131787	2.88013	none
372	DROSHA	4.03752	0.988041	5.40187e-05	0.00134026	2.87281	none
373	BRI3BP	4.03734	1.27836	5.40595e-05	0.00134026	2.87281	over
374	PKM	4.03239	0.471603	5.52134e-05	0.00136472	2.86496	none
375	ALCAM	4.0315	0.663246	5.54219e-05	0.00136849	2.86376	none
376	PCP4L1	4.02955	3.22498	5.58832e-05	0.0013771	2.86103	over
377	NSD2	4.02495	0.954168	5.69881e-05	0.0013994	2.85406	none
378	SH3BP2	4.02468	0.706199	5.70525e-05	0.0013994	2.85406	none
379	CDK1	4.02397	3.17665	5.72245e-05	0.00140169	2.85335	over
380	FKBP10	4.01822	1.10576	5.86403e-05	0.00143349	2.8436	over
381	CAPN8	4.01751	1.40751	5.88168e-05	0.00143637	2.84273	over
382	FAM43A	4.01662	1.40362	5.90382e-05	0.00143748	2.8424	over
383	MTHFD1	4.01662	1.07912	5.90382e-05	0.00143748	2.8424	over
384	RCOR2	4.01503	5.25455	5.94386e-05	0.00144579	2.8399	over
385	DEF6	4.01033	0.725396	6.06327e-05	0.00146609	2.83384	none
386	USP1	4.00422	0.89755	6.22212e-05	0.00149935	2.8241	none
387	POLL	4.00298	0.870509	6.25483e-05	0.00150349	2.8229	none
388	CELSR1	4.00166	1.16539	6.29006e-05	0.001509	2.82131	over
389	INAVA	4.00006	0.895319	6.33258e-05	0.00151679	2.81907	none
390	WNT5A	3.99997	0.934577	6.33495e-05	0.00151679	2.81907	none
391	TRABD	3.99448	0.595632	6.48355e-05	0.00154783	2.81028	none
392	CSTF2T	3.99236	0.737007	6.54196e-05	0.00156025	2.80681	none
393	PTGS1	3.99183	1.70581	6.55663e-05	0.00156223	2.80626	over
394	S100A16	3.99121	0.59674	6.5738e-05	0.00156479	2.80554	none
395	TBRG4	3.98899	0.552086	6.63545e-05	0.00157487	2.80275	none
396	ZNF84	3.98368	0.968336	6.78565e-05	0.00160585	2.7943	none
397	RBP1	3.98217	1.35212	6.82878e-05	0.00161198	2.79264	over
398	ARHGEF2	3.98209	0.802669	6.83133e-05	0.00161198	2.79264	none
399	DGKZ	3.97411	0.590837	7.06414e-05	0.00166371	2.77892	none
400	VARS2	3.97128	0.804676	7.14872e-05	0.00168039	2.77459	none
401	REPS1	3.96871	0.70949	7.22619e-05	0.00169372	2.77116	none
402	VTCN1	3.96765	1.09641	7.25848e-05	0.00169966	2.76964	over
403	SLC44A2	3.96606	0.527185	7.30716e-05	0.00170943	2.76715	none
404	ESPN	3.96331	1.3682	7.39174e-05	0.00172756	2.76257	over
405	RBM22	3.95685	0.812022	7.59458e-05	0.00176821	2.75246	none
406	KITLG	3.95224	0.932766	7.74226e-05	0.00179984	2.74477	none
407	REEP4	3.9518	1.05841	7.75661e-05	0.0018008	2.74453	over
408	ZNF654	3.94622	1.23354	7.93949e-05	0.00183621	2.73608	over
409	SFPQ	3.94578	0.473527	7.95418e-05	0.00183621	2.73608	none
410	GTF3C2	3.94533	0.633975	7.96889e-05	0.00183788	2.73568	none
411	CEP78	3.93949	1.31633	8.16554e-05	0.00187969	2.72591	over
412	MAN2A1	3.9386	0.694155	8.19573e-05	0.00188379	2.72497	none
413	DONSON	3.93763	2.10985	8.22906e-05	0.00188898	2.72377	over
414	SF3A2	3.93639	0.720469	8.27167e-05	0.00189698	2.72194	none
415	EPHB3	3.93604	0.70949	8.28389e-05	0.001898	2.7217	none
416	TRIT1	3.9355	1.07743	8.30224e-05	0.00190043	2.72115	over
417	PGD	3.93267	0.691407	8.40076e-05	0.00191581	2.71765	none
418	TCF19	3.92806	1.63528	8.56321e-05	0.00194741	2.71054	over
419	MTSS1L	3.92753	0.895273	8.58214e-05	0.00194991	2.70999	none
420	RAB5IF	3.9255	0.619543	8.65509e-05	0.00196466	2.70671	none
421	PRR12	3.92293	0.688143	8.74791e-05	0.00198389	2.70248	none
422	IGLC7	3.92063	1.29551	8.83192e-05	0.00199885	2.69922	over
423	SEMA3F	3.92045	0.642069	8.83842e-05	0.00199885	2.69922	none
424	GIGYF1	3.91638	0.68715	8.98903e-05	0.00203104	2.69228	none
425	TIA1	3.9139	0.579937	9.08189e-05	0.00204221	2.6899	none
426	SFSWAP	3.91381	0.646776	9.08522e-05	0.00204221	2.6899	none
427	PARP2	3.91088	0.989461	9.19587e-05	0.00206254	2.6856	none
428	PLXNA2	3.91088	0.982065	9.19587e-05	0.00206254	2.6856	none
429	DCAKD	3.90956	0.770983	9.24658e-05	0.00207201	2.68361	none
430	SLC12A7	3.90646	0.718571	9.36594e-05	0.00209492	2.67883	none
431	ASAP2	3.90398	0.821799	9.46247e-05	0.00211265	2.67517	none
432	CACUL1	3.90256	0.712348	9.51805e-05	0.00212119	2.67342	none
433	RFC4	3.90212	2.01379	9.53548e-05	0.00212314	2.67302	over
434	FAM53B	3.90079	0.964981	9.58796e-05	0.00213289	2.67103	none
435	NELL2	3.89742	2.14366	9.72213e-05	0.00215685	2.66618	over
436	ETV4	3.88928	2.54947	0.000100543	0.00222249	2.65316	over
437	LUC7L	3.88299	0.654424	0.00010318	0.00227632	2.64277	none
438	IGLL5	3.88237	2.90153	0.000103444	0.00227632	2.64277	over
439	MKRN1	3.88237	0.593219	0.000103444	0.00227632	2.64277	none
440	CUL9	3.8806	0.695568	0.0001042	0.00228884	2.64038	none
441	PIK3R2	3.87706	0.818233	0.000105728	0.00232033	2.63445	none
442	ATP5F1B	3.86891	0.3816	0.000109324	0.00239494	2.6207	none
443	SPIRE2	3.86802	1.30082	0.000109721	0.00239936	2.6199	over
444	KIFC1	3.86519	4.47739	0.000111003	0.0024245	2.61538	over
445	TBCC	3.86439	0.940629	0.000111366	0.0024245	2.61538	none
446	PRPF3	3.86289	0.749228	0.000112055	0.00243516	2.61347	none
447	GATAD2A	3.86227	0.622115	0.00011234	0.00243918	2.61276	none
448	PABPN1	3.86182	0.546341	0.000112544	0.00244144	2.61235	none
449	SNRPD1	3.86067	0.775064	0.000113075	0.0024508	2.61069	none
450	FAM20B	3.85757	0.742758	0.000114518	0.00247988	2.60557	none
451	CDK2	3.85492	1.07366	0.000115769	0.00250475	2.60124	over
452	NQO1	3.85253	1.18143	0.000116906	0.00252488	2.59776	over
453	FGFR2	3.85102	0.717256	0.000117627	0.00253821	2.59547	none
454	ADA2	3.84925	0.889995	0.000118481	0.00255213	2.5931	none
455	TRIM28	3.84526	0.581019	0.000120423	0.00258714	2.58718	none
456	TENT4A	3.84438	0.817437	0.000120859	0.00259382	2.58606	none
457	SRSF2	3.8442	0.472976	0.000120946	0.00259382	2.58606	none
458	MED17	3.84057	0.922204	0.000122749	0.00262788	2.58039	none
459	IRX5	3.83596	1.03206	0.000125072	0.00266924	2.57361	over
460	JARID2	3.83596	1.31255	0.000125072	0.00266924	2.57361	over
461	AUTS2	3.83154	0.592944	0.000127345	0.0027144	2.56633	none
462	RCC2	3.82268	0.528185	0.000132008	0.00280647	2.55184	none
463	IGHM	3.8218	0.657917	0.000132483	0.00281412	2.55066	none
464	SLC9A3	3.81949	1.34787	0.000133726	0.00283806	2.54698	over
465	ZNF362	3.81878	0.788963	0.000134111	0.00284375	2.54611	none
466	SHMT2	3.81622	0.805104	0.000135514	0.00287101	2.54197	none
467	SERPINH1	3.81365	0.66078	0.00013693	0.00289601	2.5382	none
468	GIT1	3.81276	0.684552	0.000137422	0.0029039	2.53702	none
469	TUBB	3.8078	0.528228	0.000140207	0.00295212	2.52987	none
470	FEN1	3.80701	1.54994	0.000140659	0.0029555	2.52937	over
471	ARHGEF10L	3.80568	0.740725	0.000141416	0.0029678	2.52757	none
472	ABCC5	3.80028	0.744044	0.000144535	0.00303065	2.51846	none
473	ARPC1A	3.79718	0.526443	0.000146353	0.00306616	2.51341	none
474	GPSM2	3.79665	2.16591	0.000146667	0.0030701	2.51285	over
475	SAMD1	3.79611	0.736187	0.000146982	0.00307406	2.51229	none
476	DLST	3.79532	0.779644	0.000147455	0.00308132	2.51126	none
477	TNFRSF18	3.79452	1.78402	0.000147929	0.00308859	2.51024	over
478	ASNS	3.79363	0.790161	0.000148458	0.00309699	2.50906	none
479	HOXA9	3.79071	0.743335	0.000150216	0.00313099	2.50432	none
480	FOXJ3	3.79009	0.682552	0.000150591	0.00313615	2.5036	none
481	MST1R	3.78274	2.04485	0.00015511	0.0032193	2.49224	over
482	HDAC1	3.78274	0.538883	0.00015511	0.0032193	2.49224	none
483	MSI2	3.7761	0.531734	0.000159303	0.00330351	2.48102	none
484	SCRIB	3.77362	0.695753	0.000160896	0.00333089	2.47744	none
485	HMGB3	3.77256	1.4561	0.000161583	0.00334229	2.47596	over
486	CPSF1	3.76937	0.548568	0.00016366	0.00337955	2.47114	none
487	IFI44	3.76583	0.774383	0.000165999	0.00341918	2.46608	none
488	DHX16	3.7653	0.699441	0.000166352	0.00342358	2.46552	none
489	PIAS3	3.76503	0.628466	0.000166529	0.00342434	2.46542	none
490	PDIA6	3.76344	0.517328	0.000167595	0.00344047	2.46338	none
491	CPNE1	3.75989	0.495002	0.000169985	0.00348371	2.45796	none
492	SPIDR	3.7591	0.675201	0.000170528	0.0034919	2.45694	none
493	PLSCR1	3.75733	0.65715	0.000171739	0.0035133	2.45428	none
494	ELMO1	3.75644	1.65088	0.000172347	0.00351738	2.45378	over
495	MARK2	3.75644	0.547494	0.000172347	0.00351738	2.45378	none
496	OBSCN	3.74882	0.650041	0.000177666	0.00361988	2.44131	none
497	LY75	3.74829	1.23224	0.000178042	0.0036228	2.44096	over
498	CACHD1	3.74183	0.883637	0.000182686	0.00370675	2.43101	none
499	RBL1	3.74006	1.84127	0.000183979	0.00372501	2.42887	over
500	AL390719.2	3.73997	0.599383	0.000184043	0.00372501	2.42887	none
501	RACGAP1	3.73731	2.48721	0.000185998	0.00376147	2.42464	over
502	CDC6	3.73625	3.48362	0.000186786	0.00377427	2.42317	over
503	HSPA8	3.73377	0.469037	0.000188635	0.0038049	2.41966	none
504	WDR77	3.73359	0.788545	0.000188768	0.0038049	2.41966	none
505	TSN	3.73147	0.602018	0.000190368	0.00383084	2.41671	none
506	AHCYL2	3.73094	0.764048	0.00019077	0.00383578	2.41615	none
507	OLFM4	3.72872	1.2416	0.000192454	0.00386645	2.41269	over
508	H2AFV	3.72615	0.559793	0.000194424	0.00389964	2.40898	none
509	ATF7IP	3.72137	0.635418	0.000198144	0.00396774	2.40146	none
510	FRK	3.71747	1.0406	0.000201224	0.00402613	2.39511	over
511	CASP8AP2	3.71677	1.03868	0.000201789	0.00403084	2.3946	over
512	GCN1	3.71535	0.524301	0.000202923	0.00405019	2.39252	none
513	POLE	3.71234	1.04311	0.000205353	0.00409201	2.38806	over
514	TNPO2	3.7103	0.660092	0.000207013	0.00411837	2.38527	none
515	PSMD11	3.7095	0.67789	0.000207665	0.004128	2.38426	none
516	DGKH	3.70685	0.936654	0.000209855	0.00416814	2.38006	none
517	SRSF7	3.70534	0.520312	0.000211105	0.00418618	2.37818	none
518	PTPN6	3.70499	0.568327	0.000211401	0.00418864	2.37793	none
519	TP53	3.70446	0.57888	0.000211844	0.00419404	2.37737	none
520	DHRS9	3.69835	5.15594	0.000217009	0.00428934	2.36761	over
521	DENND2D	3.69764	0.657691	0.000217615	0.00429439	2.3671	none
522	NUSAP1	3.69711	2.69735	0.000218071	0.00429795	2.36674	over
523	HIF1AN	3.69702	0.815018	0.000218147	0.00429795	2.36674	none
524	TOR3A	3.69108	0.878804	0.0002233	0.00438535	2.358	none
525	ESRP1	3.69064	0.543163	0.000223689	0.00438947	2.35759	none
526	CAD	3.68834	0.826611	0.000225723	0.00442583	2.35401	none
527	MX1	3.68249	0.729607	0.000230963	0.00452243	2.34463	none
528	DLGAP5	3.68223	4.32329	0.000231204	0.00452243	2.34463	over
529	SLC18B1	3.68223	0.835259	0.000231204	0.00452243	2.34463	none
530	TRIM38	3.67523	0.634022	0.000237633	0.00462968	2.33445	none
531	PTPN12	3.67426	0.602117	0.000238541	0.0046432	2.33318	none
532	KIAA0930	3.67408	0.54928	0.000238707	0.0046432	2.33318	none
533	NAA40	3.66868	1.26608	0.000243807	0.00473488	2.32469	over
534	MSL2	3.66753	0.828384	0.000244907	0.00475247	2.32308	none
535	GATA3	3.65513	0.73377	0.000257052	0.00497631	2.30309	none
536	NDUFV1	3.65407	0.488442	0.000258118	0.00499079	2.30183	none
537	KDM4A	3.65398	0.726875	0.000258208	0.00499079	2.30183	none
538	NRF1	3.65336	1.09647	0.000258832	0.00499891	2.30112	over
539	CCNB1	3.65212	2.26557	0.000260085	0.0050152	2.29971	over
540	CHTOP	3.6453	0.547452	0.00026708	0.00513793	2.28921	none
541	NUP214	3.64061	0.643805	0.000271996	0.00522429	2.28197	none
542	ENO1	3.63866	0.552328	0.000274062	0.00525572	2.27937	none
543	ZNF219	3.63795	0.513522	0.000274817	0.00526326	2.27875	none
544	PLS3	3.63768	0.593184	0.0002751	0.00526326	2.27875	none
545	EPB41L1	3.63768	0.645396	0.0002751	0.00526326	2.27875	none
546	GCLM	3.63547	0.689195	0.000277474	0.00530038	2.27569	none
547	MLLT3	3.63388	0.632148	0.000279195	0.00532909	2.27335	none
548	VAPB	3.63352	0.676454	0.000279579	0.00533226	2.27309	none
549	NUP107	3.62812	1.00151	0.000285493	0.00543658	2.26467	over
550	CSNK2A1	3.62785	0.56846	0.000285786	0.00543794	2.26457	none
551	DENR	3.62741	0.569834	0.000286277	0.00544304	2.26416	none
552	BCL2L11	3.62024	0.780813	0.000294332	0.00559185	2.25244	none
553	TMPRSS11A	3.6167	5.28085	0.000298387	0.00565572	2.24751	over
554	CDKN1C	3.61554	0.81549	0.000299717	0.00567652	2.24592	none
555	MYBL2	3.60997	2.97824	0.000306237	0.00579106	2.23724	over
556	AL354836.1	3.60146	0.870852	0.00031643	0.00596077	2.2247	none
557	BTBD2	3.5965	0.525649	0.000322521	0.00606618	2.21708	none
558	PRSS21	3.59491	2.54151	0.000324503	0.00609876	2.21476	over
559	KDM3A	3.59128	0.754106	0.000329058	0.00617015	2.2097	none
560	NHS	3.59022	1.47582	0.000330402	0.00618588	2.2086	over
561	IFI27L2	3.58579	0.58716	0.00033606	0.00628219	2.20189	none
562	NEBL	3.58579	0.581379	0.00033606	0.00628219	2.20189	none
563	DCTPP1	3.58304	0.583269	0.000339613	0.00633624	2.19817	none
564	HNRNPL	3.58048	0.519856	0.000342969	0.00639181	2.19438	none
565	GSK3B	3.57941	0.710307	0.000344366	0.00641297	2.19294	none
566	LAD1	3.57862	0.885326	0.000345418	0.00642767	2.19195	none
567	RBP4	3.57649	3.27555	0.000348237	0.00647521	2.18875	over
568	PLOD3	3.57623	0.628916	0.000348591	0.00647686	2.18864	none
569	HOXB9	3.57437	27.0645	0.000351078	0.00651318	2.18621	over
570	KCNE3	3.57029	1.59716	0.000356584	0.0066053	2.18011	over
571	PAK1	3.56994	0.589403	0.000357066	0.00660924	2.17985	none
572	SNRPD3	3.56719	0.5285	0.000360827	0.00666545	2.17617	none
573	FDPS	3.56693	0.551304	0.000361193	0.00666545	2.17617	none
574	CBX1	3.56693	0.843146	0.000361193	0.00666545	2.17617	none
575	PODXL	3.5602	0.58243	0.000370578	0.00682781	2.16572	none
576	TIMM29	3.5602	0.935576	0.000370578	0.00682781	2.16572	none
577	ERO1A	3.56002	0.624447	0.000370828	0.00682781	2.16572	none
578	FXR1	3.55905	0.510105	0.000372206	0.00684803	2.16443	none
579	PARP14	3.55825	0.612772	0.000373337	0.00686367	2.16344	none
580	COL18A1	3.55772	0.632383	0.000374093	0.00687241	2.16289	none
581	PEX6	3.55719	0.60311	0.00037485	0.00688115	2.16234	none
582	SMG1	3.55559	0.532971	0.00037713	0.0069173	2.16006	none
583	PIDD1	3.55541	0.716635	0.000377384	0.0069173	2.16006	none
584	NOP56	3.55311	0.628664	0.000380703	0.00696769	2.15691	none
585	CS	3.55276	0.558565	0.000381216	0.00697186	2.15665	none
586	PFKFB3	3.55178	0.517359	0.00038263	0.0069925	2.15537	none
587	POGK	3.55045	0.715328	0.000384566	0.00702263	2.1535	none
588	AKR1C3	3.5501	1.69414	0.000385084	0.00702685	2.15324	over
589	CEP131	3.54868	1.48765	0.000387162	0.00705424	2.15155	over
590	METTL17	3.54753	0.697042	0.000388858	0.00707937	2.15001	none
591	KAT7	3.54691	0.62707	0.000389774	0.00708501	2.14966	none
592	MTHFD2	3.54302	1.0813	0.000395579	0.00716733	2.14464	over
593	TKT	3.53788	0.634362	0.000403354	0.00728956	2.1373	none
594	NDUFB5	3.53637	0.535186	0.00040566	0.00732582	2.13514	none
595	SLC26A6	3.53292	0.794155	0.000410996	0.00741125	2.13011	none
596	JPT2	3.53292	0.491571	0.000410996	0.00741125	2.13011	none
597	LY6E	3.53248	0.438712	0.000411685	0.00741523	2.12988	none
598	MLLT6	3.53239	0.472489	0.000411823	0.00741523	2.12988	none
599	EXT2	3.52796	0.545231	0.000418773	0.00753435	2.12295	none
600	CGGBP1	3.52778	0.590233	0.000419054	0.00753435	2.12295	none
601	TRA2A	3.52601	0.574474	0.000421866	0.00757934	2.12037	none
602	POLE3	3.52336	0.67592	0.000426118	0.00764451	2.11665	none
603	NME1	3.51893	0.65316	0.000433294	0.00775618	2.11035	none
604	FOXM1	3.5184	3.66156	0.000434162	0.00776605	2.1098	over
605	STIP1	3.51804	0.495415	0.000434742	0.00777074	2.10954	none
606	SIX1	3.5176	0.506668	0.000435468	0.00777495	2.1093	none
607	DNAJC9	3.51751	0.986807	0.000435614	0.00777495	2.1093	none
608	EPHX3	3.51574	2.14559	0.00043853	0.0078213	2.10672	over
609	RBM38	3.51503	0.638556	0.000439701	0.007836	2.10591	none
610	PLS1	3.51432	1.4502	0.000440876	0.00784598	2.10535	over
611	CDCA8	3.51335	3.85666	0.000442495	0.00786909	2.10408	over
612	UCP2	3.51149	1.00903	0.000445603	0.00791285	2.10167	over
613	BTN3A2	3.50821	0.52188	0.000451128	0.00799355	2.09726	none
614	PDCD7	3.50547	0.933046	0.000455806	0.00806477	2.09341	none
615	TACC3	3.50387	2.06843	0.000458543	0.00810733	2.09112	over
616	MFSD14C	3.50343	0.549261	0.000459306	0.00811496	2.09071	none
617	NOMO1	3.49874	0.786249	0.000467467	0.0082413	2.084	none
618	ADGRL1	3.49643	0.849154	0.00047152	0.00830078	2.08088	none
619	STK11	3.49484	0.465772	0.000474345	0.00834451	2.0786	none
620	PRMT5	3.49183	0.55796	0.000479724	0.00841494	2.07495	none
621	NUP155	3.48404	0.938298	0.000493912	0.00862671	2.06415	none
622	ANAPC7	3.48342	0.546233	0.000495057	0.00864055	2.06346	none
623	PSMB2	3.48315	0.541569	0.000495549	0.00864252	2.06336	none
624	PIK3R3	3.48297	1.10565	0.000495877	0.00864252	2.06336	over
625	NSUN2	3.48227	0.724661	0.00049719	0.00865925	2.06252	none
626	CCDC88B	3.48182	0.975663	0.000498013	0.00866412	2.06228	none
627	KHDC4	3.48049	0.625433	0.000500489	0.00869484	2.06074	none
628	MBD6	3.48041	0.497075	0.000500655	0.00869484	2.06074	none
629	NDC1	3.47908	1.28942	0.000503143	0.00873185	2.05889	over
630	MAST2	3.47881	0.713623	0.000503642	0.00873432	2.05877	none
631	MICA	3.47855	0.527924	0.000504142	0.00873679	2.05865	none
632	NHSL1	3.47607	2.66188	0.000508826	0.0088055	2.05525	over
633	AGO4	3.4743	0.675293	0.000512197	0.00885131	2.05299	none
634	HOXB3	3.46951	1.07054	0.000521402	0.00898501	2.04648	over
635	PEX11B	3.4688	0.534233	0.000522779	0.0090024	2.04564	none
636	BAZ1B	3.4665	0.545021	0.000527277	0.0090671	2.04253	none
637	NFE2L1	3.46402	0.50195	0.000532162	0.00914426	2.03885	none
638	ASPH	3.46385	0.52372	0.000532512	0.00914426	2.03885	none
639	CNPY3	3.46145	0.549162	0.000537265	0.00920952	2.03576	none
640	MYO19	3.46137	0.854309	0.000537442	0.00920952	2.03576	none
641	PPP1R37	3.45782	0.670998	0.000544558	0.00931841	2.03066	none
642	GDPD3	3.45756	1.40218	0.000545095	0.00932109	2.03053	over
643	RNF146	3.45676	0.831936	0.00054671	0.00934217	2.02955	none
644	PTPRE	3.45534	1.19389	0.000549591	0.00938485	2.02757	over
645	ACACB	3.45189	0.738394	0.000556674	0.00948906	2.02278	none
646	NPIPB4	3.45127	1.43528	0.000557954	0.00950114	2.02222	over
647	GMPS	3.45021	0.586261	0.000560156	0.00953199	2.02082	none
648	LINC00511	3.44755	1.06251	0.000565694	0.00961287	2.01715	over
649	ISG15	3.44684	0.638716	0.000567179	0.00963142	2.01631	none
650	B4GALNT3	3.44569	1.16055	0.000569601	0.00966583	2.01476	over
651	ZNF518A	3.44534	0.665269	0.000570348	0.0096718	2.01449	none
652	EYA2	3.44312	0.697695	0.000575038	0.00974458	2.01124	none
653	MIRLET7BHG	3.44206	0.777029	0.000577301	0.00977581	2.00985	none
654	PLCG1	3.43905	0.665258	0.000583761	0.00987189	2.0056	none
655	BCL2L12	3.43834	0.752562	0.00058529	0.00989092	2.00476	none
656	EED	3.43754	0.879718	0.000587016	0.00991323	2.00378	none
657	UNC93B1	3.43657	0.462285	0.000589131	0.00994209	2.00252	none
658	SAC3D1	3.43391	1.25793	0.000594935	0.0100328	1.99858	over
659	ALOX5	3.43374	0.658088	0.000595324	0.0100328	1.99858	none
660	NARF	3.43143	0.610562	0.000600401	0.0101044	1.99549	none
661	TENT5C	3.43002	0.85046	0.000603545	0.0101503	1.99352	none
662	PRPF31	3.42878	0.494619	0.000606308	0.0101898	1.99183	none
663	DDX11	3.42718	1.19994	0.000609879	0.0102428	1.98958	over
664	TNNT1	3.42665	7.22297	0.000611073	0.0102484	1.98934	over
665	SPTSSB	3.42665	0.808529	0.000611073	0.0102484	1.98934	none
666	POLR2D	3.42647	1.10183	0.000611472	0.0102484	1.98934	over
667	AGPS	3.42612	1.0136	0.00061227	0.0102548	1.98907	over
668	UCKL1	3.42373	0.462738	0.000617682	0.0103347	1.9857	none
669	IFI44L	3.42364	0.929305	0.000617883	0.0103347	1.9857	none
670	NIPSNAP1	3.42293	0.620005	0.000619496	0.0103546	1.98487	none
671	MRI1	3.41709	0.765707	0.00063295	0.0105578	1.97643	none
672	PSAT1	3.4123	2.19823	0.00064416	0.0107375	1.9691	over
673	PPIE	3.40947	0.462215	0.00065089	0.0108423	1.96488	none
674	CARHSP1	3.40876	0.534646	0.000652582	0.0108621	1.96409	none
675	BIRC6	3.40708	0.499788	0.000656619	0.0109006	1.96255	none
676	MPHOSPH9	3.40451	1.29049	0.000662824	0.0109848	1.95921	over
677	MTA2	3.40416	0.900494	0.000663684	0.0109881	1.95908	none
678	PYCR2	3.40265	0.432824	0.000667352	0.0110374	1.95713	none
679	STMP1	3.40186	0.552072	0.000669301	0.0110583	1.95631	none
680	ZNF117	3.40168	0.620655	0.000669735	0.0110583	1.95631	none
681	SIX4	3.39876	1.21257	0.000676932	0.0111621	1.95226	over
682	CHERP	3.39831	0.544498	0.000678028	0.0111726	1.95184	none
683	SPATS2L	3.39743	0.571441	0.000680227	0.0112013	1.95073	none
684	DYRK1A	3.39619	0.483062	0.000683315	0.0112446	1.94906	none
685	OXCT1	3.39335	0.55729	0.000690425	0.0113463	1.94514	none
686	SLC35E2B	3.38822	0.66919	0.000703485	0.0115455	1.93759	none
687	RDH13	3.38733	0.67434	0.00070576	0.011575	1.93648	none
688	PRUNE1	3.38379	0.862295	0.000714928	0.0117019	1.93174	none
689	IFNAR2	3.38308	0.66033	0.000716775	0.011724	1.93092	none
690	GTF2IRD1	3.38255	0.759342	0.000718163	0.0117313	1.93065	none
691	GABRP	3.38202	0.714051	0.000719554	0.0117462	1.9301	none
692	RFC5	3.38113	1.16323	0.000721877	0.0117681	1.92929	over
693	AGRN	3.38096	0.430143	0.000722342	0.0117681	1.92929	none
694	ZDHHC13	3.37812	0.637059	0.000729828	0.0118664	1.92568	none
695	RNF44	3.37706	0.578609	0.000732653	0.0119044	1.92429	none
696	ZMYM3	3.37343	0.682141	0.000742384	0.0120465	1.91914	none
697	XYLT2	3.37272	0.424147	0.000744297	0.0120695	1.91831	none
698	ZC3H4	3.37121	0.456328	0.000748377	0.0121277	1.91622	none
699	PGGHG	3.37024	0.527713	0.000751027	0.0121626	1.91497	none
700	BDH1	3.36749	0.585057	0.000758545	0.0122762	1.91094	none
701	DPF2	3.35784	0.496018	0.000785535	0.0126878	1.89661	none
702	NLRC5	3.35722	0.938735	0.000787299	0.0127079	1.89593	none
703	HUNK	3.35527	1.91712	0.000792865	0.0127809	1.89344	over
704	P4HA1	3.35421	0.891576	0.000795916	0.0128216	1.89206	none
705	LARGE2	3.35333	0.481767	0.000798467	0.0128543	1.89095	none
706	YDJC	3.35031	0.594366	0.000807198	0.0129692	1.88709	none
707	CBFB	3.34854	0.66813	0.000812376	0.0130268	1.88516	none
708	ZDHHC16	3.34323	0.728406	0.000828093	0.0132519	1.87772	none
709	FKBP1A	3.3427	0.450279	0.00082968	0.0132519	1.87772	none
710	CHTF18	3.3427	1.15818	0.00082968	0.0132519	1.87772	over
711	PARP4	3.34252	0.510464	0.000830209	0.0132519	1.87772	none
712	TBC1D10C	3.3411	0.962997	0.000834458	0.0133022	1.87608	none
713	SUPT20H	3.34102	0.614517	0.000834724	0.0133022	1.87608	none
714	ACP1	3.33836	0.488964	0.000842747	0.0133996	1.87291	none
715	LRRC45	3.33792	1.09821	0.000844091	0.0134121	1.8725	over
716	ATP2B4	3.33774	0.506794	0.000844629	0.0134121	1.8725	none
717	PPM1G	3.33685	0.568586	0.000847325	0.0134462	1.8714	none
718	IPO9	3.33623	0.655613	0.000849217	0.0134675	1.87071	none
719	PHF5A	3.33561	0.85068	0.000851113	0.0134887	1.87003	none
720	H2AFY	3.33544	0.453331	0.000851655	0.0134887	1.87003	none
721	PRKCSH	3.33225	0.447923	0.000861472	0.0136265	1.86562	none
722	TP53I13	3.32977	0.428014	0.00086918	0.0137218	1.86259	none
723	IGSF9	3.32853	1.12193	0.000873058	0.0137653	1.86121	over
724	P3H4	3.32818	0.840153	0.000874169	0.0137739	1.86094	none
725	CCHCR1	3.32658	0.577004	0.000879184	0.0138262	1.8593	none
726	RCN2	3.3233	0.574328	0.000889578	0.0139628	1.85503	none
727	PHLPP1	3.32189	1.01505	0.000894107	0.0140203	1.85324	over
728	MARCH9	3.3218	0.615856	0.000894391	0.0140203	1.85324	none
729	RALY	3.32091	0.476042	0.000897234	0.0140559	1.85214	none
730	NMI	3.31702	0.852998	0.000909841	0.0142261	1.84691	none
731	BRD2	3.31073	0.430102	0.000930532	0.014494	1.83881	none
732	CASP3	3.30887	0.695118	0.000936735	0.0145814	1.8362	none
733	RMI2	3.30745	2.91641	0.000941486	0.0146367	1.83456	over
734	SART3	3.30674	0.685598	0.000943871	0.0146505	1.83415	none
735	ROBO1	3.30657	0.657996	0.000944467	0.0146505	1.83415	none
736	CCL28	3.30648	1.12123	0.000944766	0.0146505	1.83415	over
737	PSMD14	3.30612	0.583319	0.000945961	0.0146597	1.83387	none
738	PTK6	3.30568	1.75586	0.000947457	0.0146736	1.83346	over
739	AXIN2	3.30214	0.656487	0.000959504	0.0148508	1.82825	none
740	PPIH	3.29842	0.576227	0.000972307	0.0150299	1.82304	none
741	KRI1	3.29505	0.624951	0.000984026	0.0151823	1.81866	none
742	NUF2	3.29381	3.6788	0.000988376	0.0152398	1.81702	over
743	SRRT	3.29337	0.512046	0.000989934	0.0152494	1.81675	none
744	ABRACL	3.29328	0.709346	0.000990246	0.0152494	1.81675	none
745	SLC25A29	3.29275	0.485086	0.000992119	0.0152687	1.8162	none
746	TMTC2	3.29098	0.760851	0.000998387	0.0153362	1.81428	none
747	TMEM181	3.2908	0.506087	0.000999016	0.0153362	1.81428	none
748	TAF1	3.2908	0.558433	0.000999016	0.0153362	1.81428	none
749	RUNX1	3.29054	0.503056	0.00099996	0.0153411	1.81414	none
750	RAVER1	3.28974	0.862646	0.0010028	0.0153653	1.81346	none
751	CD44	3.28903	0.39642	0.00100532	0.0153944	1.81264	none
752	SMS	3.28815	1.32231	0.00100849	0.015414	1.81209	over
753	EMID1	3.28416	1.42793	0.00102286	0.0156093	1.80662	over
754	PDRG1	3.2831	0.766032	0.00102673	0.0156536	1.80539	none
755	NCBP1	3.2823	0.865491	0.00102963	0.0156881	1.80443	none
756	MAPK8	3.28195	0.592673	0.00103093	0.015698	1.80415	none
757	TMEM132A	3.28159	0.969299	0.00103222	0.0156982	1.80415	none
758	EVL	3.28053	0.453751	0.00103612	0.0157477	1.80278	none
759	GALNT2	3.28018	0.4997	0.00103742	0.0157577	1.80251	none
760	VCPIP1	3.28	0.621855	0.00103807	0.0157578	1.8025	none
761	MYO5B	3.27841	0.571691	0.00104395	0.0158275	1.80059	none
762	ADSL	3.27787	0.569972	0.00104592	0.0158475	1.80004	none
763	NOC4L	3.27708	0.745933	0.00104888	0.0158824	1.79908	none
764	RBM17	3.2746	0.456467	0.00105813	0.0160126	1.79554	none
765	KANK1	3.27442	0.461111	0.00105879	0.0160127	1.79554	none
766	ZNF185	3.27415	0.680839	0.00105978	0.0160179	1.7954	none
767	HACD3	3.27362	0.410432	0.00106178	0.0160332	1.79498	none
768	PALM	3.27292	0.619433	0.00106444	0.0160537	1.79443	none
769	NONO	3.27283	0.469997	0.00106478	0.0160537	1.79443	none
770	SOCS7	3.27159	0.934656	0.00106946	0.0161044	1.79306	none
771	PDPR	3.27061	0.49529	0.00107315	0.0161302	1.79236	none
772	EEPD1	3.27044	0.775741	0.00107382	0.0161304	1.79236	none
773	CBX3	3.26866	0.50081	0.00108056	0.0162217	1.7899	none
774	MARCH6	3.26778	0.461112	0.00108395	0.0162626	1.78881	none
775	PHF11	3.26672	0.520185	0.00108803	0.0163038	1.78771	none
776	RASSF6	3.26672	0.869156	0.00108803	0.0163038	1.78771	none
777	SDR16C5	3.26556	3.34763	0.00109246	0.0163602	1.78621	over
778	SRGAP1	3.26521	1.22631	0.00109383	0.0163706	1.78594	over
779	MAP3K4	3.26255	0.737053	0.00110413	0.0165046	1.78239	none
780	NIN	3.26176	0.647122	0.00110724	0.016541	1.78144	none
781	RRM1	3.26096	0.812618	0.00111036	0.0165573	1.78101	none
782	ALDH5A1	3.25768	0.618165	0.00112326	0.0167295	1.77652	none
783	FZD1	3.25751	0.409264	0.00112396	0.0167295	1.77652	none
784	COPS7B	3.25751	0.61571	0.00112396	0.0167295	1.77652	none
785	FBXO46	3.25644	0.886689	0.00112817	0.016782	1.77516	none
786	CDC42SE1	3.25627	0.457602	0.00112888	0.0167823	1.77515	none
787	DUOX2	3.25379	1.77615	0.00113878	0.0169192	1.77162	over
788	SPC24	3.25219	4.09365	0.00114518	0.017004	1.76945	over
789	RECQL5	3.25033	0.735285	0.0011527	0.0171053	1.76687	none
790	MAP4K3	3.24794	0.467922	0.00116243	0.0172288	1.76375	none
791	CALHM6	3.24741	1.06971	0.0011646	0.0172454	1.76333	over
792	ZMIZ2	3.24281	0.458027	0.00118359	0.0175105	1.7567	none
793	ERCC3	3.24263	0.665891	0.00118433	0.0175108	1.75669	none
794	NAA50	3.23997	0.46459	0.00119542	0.0176641	1.75291	none
795	RAB12	3.23873	0.812622	0.00120062	0.0177304	1.75128	none
796	IRF3	3.23785	0.490573	0.00120436	0.0177748	1.7502	none
797	PAXX	3.23723	0.429489	0.00120698	0.0178027	1.74951	none
798	DCAF13	3.23528	0.696301	0.00121524	0.017909	1.74693	none
799	FZD10	3.2351	1.78598	0.001216	0.017909	1.74693	over
800	SALL3	3.23501	1.15114	0.00121637	0.017909	1.74693	over
801	IKZF2	3.23306	0.609495	0.0012247	0.0180099	1.74449	none
802	CSKMT	3.23209	0.425511	0.00122888	0.0180605	1.74327	none
803	POLD1	3.2297	1.16302	0.00123921	0.0181904	1.74016	over
804	APEX2	3.22917	0.675795	0.00124151	0.0182133	1.73961	none
805	MED10	3.22793	0.715005	0.0012469	0.0182815	1.73799	none
806	PRSS16	3.22456	1.32232	0.00126165	0.0184866	1.73314	over
807	COMMD2	3.22297	0.824459	0.00126869	0.0185733	1.73111	none
808	WDR5	3.22288	0.659549	0.00126909	0.0185733	1.73111	none
809	DNAJA4	3.22005	0.571135	0.0012817	0.0187243	1.72759	none
810	CA12	3.21978	1.63999	0.00128289	0.0187305	1.72745	over
811	E2F3	3.21872	1.55217	0.00128765	0.0187888	1.7261	over
812	SUPV3L1	3.21642	0.966063	0.00129803	0.0189289	1.72287	none
813	CPD	3.21447	0.559124	0.00130687	0.0190364	1.72041	none
814	VTA1	3.21411	0.712808	0.00130848	0.0190364	1.72041	none
815	MYLIP	3.21402	0.475666	0.00130889	0.0190364	1.72041	none
816	CPT1B	3.21394	1.00278	0.00130929	0.0190364	1.72041	over
817	BAMBI	3.21305	0.985463	0.00131333	0.0190839	1.71933	none
818	RAB25	3.21101	0.452674	0.00132268	0.0191914	1.71689	none
819	TMEM44	3.21092	2.01787	0.00132309	0.0191914	1.71689	over
820	TMEM63B	3.21057	0.543839	0.00132472	0.0192037	1.71662	none
821	ABHD3	3.20951	0.916364	0.00132962	0.0192634	1.71527	none
822	PIM2	3.20721	1.35645	0.00134031	0.0193838	1.71256	over
823	RUBCN	3.2065	0.807777	0.00134362	0.0194202	1.71175	none
824	TMEM94	3.20588	0.615053	0.00134652	0.0194506	1.71107	none
825	DLG5	3.20455	0.48513	0.00135274	0.0195175	1.70958	none
826	TMCO1	3.20402	0.449078	0.00135524	0.0195305	1.70929	none
827	PARP12	3.20278	0.536766	0.00136109	0.0195917	1.70793	none
828	EPS8	3.20171	0.589013	0.00136612	0.0196526	1.70658	none
829	VSNL1	3.20101	1.07077	0.00136949	0.0196894	1.70577	over
830	ALS2CL	3.19932	0.812713	0.0013775	0.019793	1.70349	none
831	AIFM2	3.19782	1.05456	0.00138472	0.0198617	1.70198	over
832	MIER1	3.19321	0.539169	0.00140699	0.0201457	1.69582	none
833	NFATC4	3.19197	0.610107	0.00141304	0.0202088	1.69446	none
834	CKAP4	3.19197	0.441526	0.00141304	0.0202088	1.69446	none
835	CACNB3	3.191	0.88516	0.00141782	0.0202652	1.69325	none
836	SYNE2	3.18923	0.569649	0.00142653	0.0203778	1.69084	none
837	ZNF888	3.18879	0.769224	0.00142872	0.0203972	1.69043	none
838	CDK4	3.18843	0.591567	0.00143047	0.0204103	1.69015	none
839	KIF2C	3.18418	3.84439	0.00145165	0.0206762	1.68453	over
840	RNF138	3.18276	0.650146	0.00145877	0.0207535	1.68291	none
841	CASK	3.18241	0.846052	0.00146055	0.0207668	1.68263	none
842	PSRC1	3.18223	2.4717	0.00146145	0.0207675	1.68262	over
843	DIP2B	3.1817	0.650197	0.00146413	0.0207815	1.68232	none
844	NAB1	3.18037	0.508733	0.00147086	0.0208649	1.68058	none
845	SENP2	3.17904	0.6884	0.00147762	0.0209486	1.67885	none
846	DENND4B	3.17807	0.660643	0.00148259	0.020989	1.67801	none
847	KRIT1	3.17798	0.672408	0.00148304	0.020989	1.67801	none
848	ATG3	3.17639	0.528099	0.00149122	0.0210804	1.67612	none
849	IRF7	3.17302	0.404371	0.00150861	0.0213016	1.67159	none
850	CPOX	3.17249	0.63044	0.00151137	0.0213283	1.67104	none
851	FRS2	3.17214	0.594873	0.00151322	0.0213363	1.67088	none
852	TULP4	3.17019	0.751032	0.0015234	0.0214486	1.6686	none
853	SMCHD1	3.17001	0.434396	0.00152433	0.0214493	1.66859	none
854	S100A6	3.16913	0.415022	0.00152898	0.0214901	1.66776	none
855	SUZ12	3.16567	0.537757	0.00154725	0.0217094	1.66335	none
856	LPCAT1	3.16479	0.645743	0.00155197	0.0217631	1.66228	none
857	PDCD10	3.16452	0.484879	0.00155339	0.0217706	1.66213	none
858	GPATCH8	3.16417	0.687368	0.00155528	0.0217721	1.6621	none
859	RBM14	3.16346	0.465522	0.00155907	0.0218127	1.66129	none
860	NUDT5	3.16328	0.619145	0.00156002	0.0218135	1.66127	none
861	HDHD5	3.16222	0.554585	0.00156572	0.0218808	1.65994	none
862	SMAGP	3.16054	0.954874	0.00157479	0.021995	1.65768	none
863	SUB1	3.15637	0.53487	0.00159744	0.0222732	1.65222	none
864	MFSD14A	3.15425	0.754532	0.00160912	0.0224105	1.64955	none
865	SLC37A3	3.15363	0.709686	0.00161255	0.0224454	1.64887	none
866	KDM1A	3.15283	0.478609	0.00161695	0.0224684	1.64843	none
867	NOSIP	3.15283	0.459862	0.00161695	0.0224684	1.64843	none
868	DAB2IP	3.15248	0.411604	0.00161892	0.0224829	1.64815	none
869	NNT	3.15177	0.681273	0.00162285	0.0225248	1.64734	none
870	CDCA7L	3.15035	1.27638	0.00163074	0.0226087	1.64573	over
871	NAV2	3.14911	0.629462	0.00163768	0.0226791	1.64437	none
872	MELTF	3.14805	1.2773	0.00164364	0.022736	1.64329	over
873	RAPGEF1	3.14601	0.537109	0.00165513	0.022882	1.64051	none
874	MUTYH	3.14442	0.818875	0.00166418	0.022994	1.63839	none
875	IL7R	3.14061	0.616315	0.00168596	0.0232688	1.63323	none
876	CXXC1	3.14043	0.571927	0.00168698	0.0232697	1.63321	none
877	TAGLN2	3.1399	0.455649	0.00169005	0.0232988	1.63267	none
878	JPH1	3.13919	1.36225	0.00169414	0.0233421	1.63186	over
879	BRD9	3.13778	0.549237	0.00170235	0.023442	1.63	none
880	CAMK1D	3.13432	0.676433	0.00172252	0.0236931	1.62538	none
881	C1orf131	3.13379	0.937606	0.00172564	0.0237227	1.62484	none
882	NPIPA1	3.13273	0.450255	0.0017319	0.0237758	1.62386	none
883	RPIA	3.13264	0.765468	0.00173242	0.0237758	1.62386	none
884	ZBTB34	3.13069	1.03459	0.00174395	0.0239207	1.62123	over
885	CLCA2	3.12998	2.7437	0.00174816	0.023965	1.62042	over
886	GDF11	3.12591	1.22281	0.00177256	0.0242525	1.61524	over
887	CALR	3.1237	0.413348	0.00178595	0.024401	1.61259	none
888	E2F1	3.11962	3.24137	0.00181083	0.0247272	1.60683	over
889	MAMDC4	3.11874	0.747883	0.00181629	0.0247878	1.60576	none
890	NCOA3	3.11856	0.419619	0.00181738	0.0247889	1.60574	none
891	SLC33A1	3.11758	0.493093	0.00182339	0.0248571	1.60455	none
892	FZD6	3.11493	0.557372	0.0018399	0.0250402	1.60136	none
893	TARBP2	3.11422	0.68812	0.00184432	0.0250865	1.60056	none
894	DDX51	3.11307	0.689078	0.00185153	0.0251705	1.59911	none
895	IMP4	3.11218	0.392524	0.00185709	0.0252042	1.59853	none
896	HS2ST1	3.1105	0.512002	0.00186771	0.0253201	1.59653	none
897	AXIN1	3.10935	0.634085	0.001875	0.0253856	1.59541	none
898	ZNF428	3.10926	0.516815	0.00187556	0.0253856	1.59541	none
899	ABT1	3.10908	0.632298	0.00187669	0.0253856	1.59541	none
900	NT5DC2	3.10908	0.462843	0.00187669	0.0253856	1.59541	none
901	NEURL3	3.10395	1.04394	0.00190957	0.0257735	1.58883	over
902	GLE1	3.10288	0.783168	0.00191645	0.0258519	1.58751	none
903	CCT3	3.10182	0.474034	0.00192334	0.0259098	1.58654	none
904	EPS8L2	3.10173	0.387577	0.00192391	0.0259098	1.58654	none
905	RBM4B	3.10085	0.684094	0.00192968	0.0259524	1.58582	none
906	CNOT9	3.10076	0.504644	0.00193025	0.0259524	1.58582	none
907	MGAT4B	3.10023	0.378617	0.00193372	0.0259847	1.58528	none
908	EGLN2	3.09367	0.526216	0.00197694	0.0265364	1.57616	none
909	TRIO	3.09049	0.561445	0.00199829	0.0267935	1.57197	none
910	KMT2B	3.08907	0.50091	0.00200785	0.0268922	1.57037	none
911	ANKRD52	3.08632	0.704207	0.00202648	0.027112	1.56684	none
912	CAVIN2	3.08553	0.825577	0.00203192	0.0271565	1.56613	none
913	NCL	3.08535	0.373758	0.00203313	0.0271565	1.56613	none
914	NPEPL1	3.08535	0.462712	0.00203313	0.0271565	1.56613	none
915	PRCC	3.08482	0.595001	0.00203676	0.0271902	1.56559	none
916	INTS8	3.08393	0.505227	0.00204284	0.0272564	1.56453	none
917	DDX6	3.08252	0.41112	0.00205259	0.0273566	1.56294	none
918	NSD1	3.08136	0.590978	0.00206054	0.027426	1.56184	none
919	SMC6	3.08057	0.918037	0.00206606	0.0274764	1.56104	none
920	FASTK	3.07844	0.402803	0.00208086	0.0276581	1.55818	none
921	TRMT1	3.07517	0.581313	0.00210386	0.0279334	1.55388	none
922	ARHGEF1	3.07472	0.42493	0.00210698	0.0279446	1.5537	none
923	PLXNA1	3.07304	0.657885	0.0021189	0.0280722	1.55172	none
924	SMO	3.07207	0.46649	0.00212583	0.0281488	1.55054	none
925	DDX39A	3.06994	0.659905	0.00214101	0.0283345	1.54768	none
926	CRKL	3.0679	0.526784	0.00215566	0.028506	1.54506	none
927	NCCRP1	3.06737	2.11267	0.00215949	0.0285328	1.54466	over
928	RNF34	3.06427	0.716112	0.002182	0.028799	1.54062	none
929	ACYP1	3.06339	0.710582	0.00218846	0.0288688	1.53957	none
930	TMEM19	3.06047	0.541951	0.00220993	0.0291207	1.5358	none
931	INPP5D	3.06002	0.805384	0.0022132	0.0291481	1.53539	none
932	SF3B3	3.05781	0.457449	0.00222962	0.0293485	1.53241	none
933	HOXB2	3.05471	1.24235	0.00225279	0.0296216	1.52839	over
934	IRX3	3.05435	0.418974	0.00225545	0.0296248	1.52835	none
935	CACYBP	3.054	0.521272	0.00225812	0.0296438	1.52807	none
936	MAP4K2	3.05179	0.928587	0.00227484	0.0298313	1.52533	none
937	TSEN15	3.0501	0.982685	0.00228762	0.0299508	1.52359	none
938	PPIF	3.0501	0.483344	0.00228762	0.0299508	1.52359	none
939	KIF18B	3.04913	3.55806	0.00229505	0.0300321	1.52241	over
940	ZNF548	3.04869	0.675481	0.00229844	0.0300442	1.52224	none
941	PIK3C2B	3.04665	0.891626	0.00231407	0.0302001	1.51999	none
942	PTK7	3.0447	0.473921	0.00232911	0.0303245	1.51821	none
943	MIGA2	3.0447	0.673122	0.00232911	0.0303245	1.51821	none
944	MIS18A	3.04461	1.13445	0.0023298	0.0303245	1.51821	over
945	PIP5K1A	3.04275	0.575829	0.00234424	0.0304801	1.51598	none
946	PRR14L	3.04187	0.572166	0.00235115	0.0305375	1.51517	none
947	SARS2	3.04187	0.876601	0.00235115	0.0305375	1.51517	none
948	BTN3A1	3.04169	0.504331	0.00235253	0.0305392	1.51514	none
949	PLAGL2	3.04089	1.03436	0.00235877	0.030604	1.51422	over
950	NCBP2-AS2	3.04019	0.613599	0.00236432	0.0306436	1.51366	none
951	STON2	3.03886	2.09525	0.00237477	0.0307627	1.51198	over
952	ESYT1	3.03824	0.433382	0.00237967	0.0308097	1.51131	none
953	FAHD2B	3.03788	0.951526	0.00238246	0.0308297	1.51103	none
954	PUS1	3.03771	0.750891	0.00238386	0.0308315	1.51101	none
955	ENGASE	3.03275	0.584847	0.00242339	0.0312766	1.50478	none
956	PLEKHM1	3.03275	0.57872	0.00242339	0.0312766	1.50478	none
957	ERLIN1	3.03222	0.554437	0.00242766	0.0313151	1.50425	none
958	CD109	3.02982	1.3622	0.00244696	0.0315309	1.50126	over
959	UMPS	3.0292	0.728666	0.00245199	0.0315624	1.50083	none
960	KIAA0895L	3.02814	0.771702	0.00246063	0.031657	1.49953	none
961	CCDC88C	3.02655	0.466476	0.00247364	0.0317909	1.4977	none
962	SEC63	3.02177	0.441	0.00251305	0.0322636	1.49129	none
963	NOC3L	3.02115	0.659248	0.0025182	0.0322958	1.49085	none
964	ACAD9	3.02061	0.608467	0.00252262	0.0323356	1.49032	none
965	CADPS2	3.01734	0.448848	0.00255006	0.0326701	1.48585	none
966	TPM3	3.0161	0.405159	0.00256051	0.0327833	1.48435	none
967	IGHGP	3.01566	1.1526	0.00256425	0.0327833	1.48435	over
968	NPRL2	3.01566	0.502994	0.00256425	0.0327833	1.48435	none
969	TRAK1	3.00919	0.545854	0.00261945	0.033454	1.47555	none
970	DSG3	3.00866	2.22043	0.00262403	0.0334874	1.47512	over
971	NPLOC4	3.00857	0.441308	0.0026248	0.0334874	1.47512	none
972	DYRK2	3.00786	0.611034	0.00263093	0.0335404	1.47443	none
973	ITGB6	3.00662	0.32697	0.00264168	0.0336326	1.47324	none
974	AP001062.1	3.00565	2.18915	0.00265016	0.033723	1.47207	over
975	SCPEP1	3.00494	0.451705	0.00265634	0.0337841	1.47129	none
976	HSF2	3.00352	1.25156	0.00266874	0.0338911	1.46991	over
977	QSER1	3.00335	0.689217	0.00267029	0.0338911	1.46991	none
978	SLC20A1	3.00335	0.66245	0.00267029	0.0338911	1.46991	none
979	CKMT1B	3.00317	1.1478	0.00267185	0.0338932	1.46989	over
980	HMGN3	3.00157	0.428456	0.00268587	0.0340359	1.46806	none
981	ABCD4	3.00051	0.496217	0.00269526	0.0341372	1.46677	none
982	VMA21	2.99909	0.438973	0.00270783	0.0342146	1.46579	none
983	SRP9	2.99892	0.416965	0.00270941	0.0342146	1.46579	none
984	RNMT	2.99874	0.567298	0.00271098	0.0342146	1.46579	none
985	DGCR8	2.99839	0.602551	0.00271413	0.0342168	1.46576	none
986	CBWD5	2.99715	0.569769	0.0027252	0.0343386	1.46422	none
987	SNRPA	2.99688	0.391108	0.00272757	0.0343509	1.46406	none
988	AAAS	2.99608	0.406418	0.00273471	0.0344231	1.46315	none
989	PAQR7	2.99272	0.706573	0.00276505	0.0347792	1.45868	none
990	LAT	2.99263	0.691772	0.00276585	0.0347792	1.45868	none
991	ATXN2L	2.99219	0.452863	0.00276986	0.0348118	1.45827	none
992	AHR	2.99183	0.391344	0.00277308	0.0348282	1.45807	none
993	UPK1A	2.99112	1.44879	0.00277952	0.0348282	1.45807	over
994	CKMT1A	2.99095	1.58713	0.00278113	0.0348282	1.45807	over
995	TFDP1	2.98953	0.606188	0.00279407	0.0349723	1.45628	none
996	DPYSL3	2.98882	0.736886	0.00280055	0.0350355	1.45549	none
997	CHST14	2.98811	0.893145	0.00280705	0.0350989	1.45471	none
998	TNFRSF10B	2.98767	0.334413	0.00281112	0.0351318	1.4543	none
999	SRSF9	2.98528	0.483937	0.00283319	0.0353535	1.45157	none
1000	ILKAP	2.98431	0.505299	0.00284223	0.0354482	1.45041	none
1001	HNRNPD	2.98386	0.371446	0.00284634	0.0354634	1.45022	none
1002	CARS	2.98315	0.684155	0.00285294	0.0355275	1.44944	none
1003	FANCL	2.98262	0.975939	0.0028579	0.0355711	1.4489	none
1004	SIX2	2.98174	2.99263	0.00286618	0.0356482	1.44796	over
1005	GSDMB	2.98129	0.810509	0.00287032	0.0356532	1.4479	none
1006	ANGEL2	2.97917	0.631223	0.00289031	0.0358572	1.44542	none
1007	POLRMT	2.97908	0.456621	0.00289115	0.0358572	1.44542	none
1008	RHOT2	2.97678	0.353023	0.00291295	0.0361015	1.44248	none
1009	PIGT	2.97527	0.423368	0.00292728	0.0362503	1.44069	none
1010	SLC25A25-AS1	2.97093	0.915235	0.00296896	0.0366736	1.43565	none
1011	CEP250	2.96828	0.849769	0.00299475	0.0369548	1.43233	none
1012	PCBP2	2.96775	0.30745	0.00299993	0.0370001	1.4318	none
1013	PPP1R9B	2.96704	0.397933	0.00300685	0.0370402	1.43133	none
1014	NECTIN4	2.96695	0.536406	0.00300772	0.0370402	1.43133	none
1015	SMIM13	2.96509	0.980012	0.00302596	0.0372273	1.42914	none
1016	ZNF414	2.96509	0.525959	0.00302596	0.0372273	1.42914	none
1017	PIK3R1	2.96491	0.528288	0.0030277	0.0372301	1.42911	none
1018	ZNF224	2.96403	0.703174	0.00303643	0.0373186	1.42807	none
1019	CLK2	2.96349	0.48271	0.00304167	0.0373643	1.42754	none
1020	AIF1L	2.96314	1.4512	0.00304518	0.0373699	1.42748	over
1021	TSEN54	2.96314	0.597173	0.00304518	0.0373699	1.42748	none
1022	TANC2	2.96243	0.90172	0.00305219	0.0374184	1.42691	none
1023	HAT1	2.96243	0.490369	0.00305219	0.0374184	1.42691	none
1024	BARX1	2.96119	6.18193	0.00306451	0.0375506	1.42538	over
1025	VRK3	2.96084	0.564826	0.00306803	0.037567	1.42519	none
1026	CSE1L	2.95995	0.468464	0.00307687	0.0376455	1.42429	none
1027	MIR210HG	2.95933	1.77526	0.00308306	0.0377024	1.42363	over
1028	ANXA4	2.95747	0.46013	0.00310172	0.0378927	1.42144	none
1029	SMG9	2.95747	0.525821	0.00310172	0.0378927	1.42144	none
1030	PSMD3	2.9573	0.429975	0.00310351	0.0378956	1.42141	none
1031	B3GALT5	2.95304	2.48671	0.00314656	0.0383831	1.41586	over
1032	UBR5	2.95278	0.434754	0.00314927	0.038397	1.4157	none
1033	PNPT1	2.95101	0.789688	0.00316739	0.0385794	1.41364	none
1034	ELF4	2.94986	1.49172	0.00317921	0.0387042	1.41224	over
1035	CDR2L	2.94862	0.910008	0.00319199	0.0388322	1.41081	none
1036	ARHGAP33	2.94853	1.28665	0.00319291	0.0388322	1.41081	over
1037	RNASEH2A	2.94738	2.32952	0.00320482	0.0389578	1.40941	over
1038	CNTROB	2.94702	0.680847	0.0032085	0.0389831	1.40912	none
1039	WIZ	2.94667	0.464347	0.00321217	0.0390084	1.40884	none
1040	ZNF160	2.9464	0.828248	0.00321493	0.0390225	1.40868	none
1041	AC118549.1	2.94383	0.538727	0.00324173	0.0393283	1.4053	none
1042	ATR	2.94127	0.542229	0.00326873	0.0396362	1.40191	none
1043	PRKAB1	2.94082	0.563955	0.00327341	0.0396732	1.4015	none
1044	NAP1L4	2.94012	0.394699	0.0032809	0.0397444	1.40072	none
1045	TJP3	2.93958	0.514457	0.00328653	0.0397929	1.40019	none
1046	CCNA2	2.93772	2.27596	0.00330631	0.0400126	1.3978	over
1047	HK2	2.9371	0.612351	0.00331293	0.0400645	1.39724	none
1048	CIT	2.93702	3.1306	0.00331387	0.0400645	1.39724	over
1049	RAB5B	2.93666	0.384979	0.00331766	0.0400904	1.39696	none
1050	KIF1A	2.93569	1.8813	0.00332809	0.0401967	1.39581	over
1051	DEK	2.93392	0.478073	0.00334714	0.0403869	1.39376	none
1052	NKD2	2.93259	1.35749	0.0033615	0.0405401	1.39212	over
1053	GPR87	2.93126	0.756236	0.00337591	0.0406738	1.39069	none
1054	CNOT11	2.92541	0.487329	0.00343997	0.0414253	1.38273	none
1055	TMEM160	2.92364	0.446918	0.00345961	0.0416003	1.3809	none
1056	GGT7	2.92258	0.501749	0.00347143	0.0416962	1.3799	none
1057	ABLIM1	2.9224	0.411218	0.00347341	0.0416962	1.3799	none
1058	UNC119B	2.92232	0.406431	0.0034744	0.0416962	1.3799	none
1059	ARHGAP8	2.9201	1.02265	0.00349918	0.0419524	1.37724	over
1060	LRIG2	2.91957	0.714951	0.00350515	0.0420034	1.37672	none
1061	TFRC	2.91904	0.606528	0.00351113	0.0420545	1.37619	none
1062	THOC1	2.91798	0.668422	0.00352312	0.0421774	1.37492	none
1063	ALDH1L1	2.9139	0.76625	0.00356942	0.0427108	1.36946	none
1064	CCDC58	2.91213	0.818099	0.00358972	0.0429118	1.36742	none
1065	ZNF140	2.91018	0.697077	0.00361217	0.0431591	1.36493	none
1066	ZNF641	2.91001	0.590366	0.00361422	0.0431625	1.36489	none
1067	AC073111.5	2.90965	0.905259	0.00361832	0.0431693	1.36482	none
1068	HDAC6	2.90965	0.46559	0.00361832	0.0431693	1.36482	none
1069	FAM120A	2.9093	0.390195	0.00362242	0.0431884	1.36463	none
1070	GLCE	2.90921	0.756175	0.00362345	0.0431884	1.36463	none
1071	NECTIN1	2.90487	0.534378	0.00367406	0.0437278	1.35924	none
1072	TTF2	2.9046	1.08305	0.00367718	0.0437436	1.35908	over
1073	DSN1	2.90345	0.998046	0.00369073	0.0438621	1.35791	none
1074	MT3	2.90319	2.91679	0.00369386	0.0438781	1.35775	over
1075	PATZ1	2.90283	0.432174	0.00369804	0.0438975	1.35756	none
1076	LPIN3	2.90274	0.615003	0.00369909	0.0438975	1.35756	none
1077	PPP6R1	2.90035	0.397429	0.00372743	0.0442124	1.35446	none
1078	SMC3	2.9	0.53821	0.00373164	0.0442409	1.35418	none
1079	CDC42BPB	2.89902	0.347844	0.00374326	0.0443571	1.35304	none
1080	ABCF3	2.89814	0.432641	0.00375384	0.0444395	1.35223	none
1081	ARAP3	2.89531	1.08252	0.0037879	0.0447561	1.34915	over
1082	ASPM	2.89531	2.9021	0.0037879	0.0447561	1.34915	over
1083	EWSR1	2.89309	0.408169	0.00381471	0.0450511	1.34629	none
1084	PFKL	2.89247	0.40529	0.00382224	0.0450748	1.34607	none
1085	BZW2	2.89141	0.533411	0.00383519	0.0451622	1.34522	none
1086	NORAD	2.88946	0.314392	0.00385904	0.0454212	1.34274	none
1087	CDK5RAP2	2.88636	0.461188	0.00389725	0.0458049	1.33909	none
1088	SNX6	2.88521	0.444671	0.00391153	0.0459506	1.33771	none
1089	CARM1	2.88415	0.502478	0.00392476	0.0460397	1.33687	none
1090	VANGL1	2.88362	0.794046	0.00393138	0.0460953	1.33634	none
1091	MECR	2.88344	0.600802	0.0039336	0.0460992	1.33631	none
1092	RBBP8	2.88317	0.580243	0.00393691	0.046116	1.33615	none
1093	QPCT	2.883	1.24624	0.00393913	0.0461199	1.33611	over
1094	GNAI3	2.87954	0.42857	0.00398253	0.0465651	1.33194	none
1095	GMNN	2.87945	0.364355	0.00398365	0.0465651	1.33194	none
1096	PACSIN3	2.87936	0.475983	0.00398477	0.0465651	1.33194	none
1097	ISY1	2.87565	0.556474	0.00403202	0.0470499	1.32744	none
1098	IFT122	2.87565	0.669637	0.00403202	0.0470499	1.32744	none
1099	CENPJ	2.87538	1.30838	0.00403542	0.0470671	1.32728	over
1100	SH3BP1	2.87405	0.637375	0.00405243	0.047243	1.32566	none
1101	CCDC137	2.87361	0.734776	0.00405812	0.0472775	1.32535	none
1102	DCBLD2	2.87352	0.670835	0.00405925	0.0472775	1.32535	none
1103	MAP3K12	2.87299	0.988063	0.00406609	0.047316	1.32499	none
1104	SCNN1A	2.8729	0.377969	0.00406723	0.047316	1.32499	none
1105	FMR1	2.87281	0.549437	0.00406837	0.047316	1.32499	none
1106	TRIP13	2.87157	3.85321	0.00408436	0.0474119	1.32411	over
1107	HSPA2	2.87122	1.25451	0.00408894	0.0474201	1.32404	over
1108	MCUR1	2.86883	0.490391	0.00411998	0.0477348	1.32116	none
1109	PAIP1	2.86803	0.44076	0.00413037	0.0477873	1.32069	none
1110	NSUN5	2.86723	0.375632	0.00414079	0.0478626	1.32	none
1111	PLCD1	2.86466	0.654836	0.00417452	0.0481834	1.3171	none
1112	PLA2G6	2.8644	0.458426	0.00417802	0.0481834	1.3171	none
1113	ZNF644	2.86431	0.46611	0.00417919	0.0481834	1.3171	none
1114	CCL19	2.86422	0.299678	0.00418036	0.0481834	1.3171	none
1115	SMARCAD1	2.86236	0.609313	0.00420497	0.0484442	1.31476	none
1116	ZNF347	2.86156	1.06241	0.00421556	0.0485434	1.31387	over
1117	POLR2H	2.8613	0.403391	0.00421909	0.0485612	1.31371	none
1118	GJC1	2.86112	1.21189	0.00422145	0.0485655	1.31367	over
1119	MGME1	2.86024	0.903682	0.00423325	0.0486556	1.31287	none
1120	ITGA2	2.85944	0.460563	0.00424391	0.0487551	1.31198	none
1121	FUT11	2.859	1.00521	0.00424983	0.0487774	1.31178	over
1122	NADSYN1	2.85333	0.416244	0.00432638	0.0495862	1.30464	none
1123	GART	2.85253	0.577861	0.00433725	0.0496548	1.30404	none
1124	LINC01006	2.85103	1.63434	0.00435784	0.0498068	1.30271	over
1125	BAHD1	2.85103	0.616624	0.00435784	0.0498068	1.30271	none
1126	MKNK1	2.8497	0.637587	0.00437608	0.0499919	1.3011	none
1127	CUL1	2.84784	0.436329	0.00440173	0.0502146	1.29917	none
1128	PCDH19	2.84704	3.53219	0.00441277	0.050317	1.29828	none
1129	FUBP1	2.84678	0.388526	0.00441645	0.0503356	1.29812	none
1130	FUT8	2.84075	0.947435	0.00450071	0.0512482	1.29032	none
1131	PGAP1	2.84005	0.876363	0.00451072	0.0513382	1.28956	none
1132	PILRB	2.83765	0.314554	0.00454464	0.0517003	1.28651	none
1133	B3GLCT	2.83597	1.14449	0.00456865	0.0519011	1.28482	none
1134	DNMT1	2.83597	0.646524	0.00456865	0.0519011	1.28482	none
1135	ALDH3B2	2.83597	0.98397	0.00456865	0.0519011	1.28482	none
1136	PTGFRN	2.83491	0.397771	0.00458388	0.0520499	1.28358	none
1137	TMEM209	2.83385	0.747567	0.00459915	0.0521748	1.28254	none
1138	AL161431.1	2.83305	6.33895	0.00461063	0.0522567	1.28186	none
1139	HTATIP2	2.83207	0.522514	0.0046247	0.0523919	1.28074	none
1140	NEPRO	2.83172	0.427274	0.00462983	0.0524257	1.28046	none
1141	SPATA18	2.83048	1.24493	0.00464781	0.0525806	1.27917	none
1142	KRR1	2.82977	0.571326	0.00465811	0.0526485	1.27861	none
1143	GIT2	2.82853	0.351522	0.00467619	0.0527554	1.27773	none
1144	FBXO5	2.82809	1.90217	0.00468267	0.0528041	1.27733	none
1145	EGLN1	2.82765	0.520098	0.00468915	0.0528528	1.27693	none
1146	POP4	2.82623	0.479042	0.00470994	0.0530627	1.27521	none
1147	DAZAP1	2.82534	0.400072	0.00472298	0.0531607	1.27441	none
1148	DGKQ	2.82428	0.777054	0.00473867	0.0533128	1.27317	none
1149	MYO10	2.82393	0.668188	0.00474391	0.0533472	1.27289	none
1150	SLC29A1	2.82233	0.67043	0.00476756	0.0535885	1.27093	none
1151	MKKS	2.82127	0.525111	0.00478338	0.053717	1.26989	none
1152	ALDOC	2.81985	0.968466	0.00480455	0.0539053	1.26837	none
1153	PATL1	2.81968	0.728338	0.0048072	0.0539103	1.26833	none
1154	CENPW	2.81596	1.63664	0.00486321	0.0544386	1.26409	none
1155	TSFM	2.81383	0.588102	0.00489548	0.0547398	1.2617	none
1156	SESTD1	2.81374	0.73099	0.00489683	0.0547398	1.2617	none
1157	SLC6A14	2.81348	0.84837	0.00490088	0.05476	1.26154	none
1158	ASF1A	2.81188	0.842197	0.00492523	0.055007	1.25958	none
1159	FGD3	2.81118	0.950475	0.00493609	0.0551031	1.25882	none
1160	MROH7	2.811	1.14778	0.00493881	0.0551083	1.25878	none
1161	RALA	2.81082	0.59963	0.00494153	0.0551135	1.25874	none
1162	NUP50	2.8102	0.43631	0.00495105	0.0551847	1.25818	none
1163	AACS	2.81011	0.499831	0.00495242	0.0551847	1.25818	none
1164	PSMA3	2.8094	0.336737	0.00496333	0.0552811	1.25742	none
1165	PRDX1	2.80799	0.382157	0.00498522	0.0554492	1.2561	none
1166	BID	2.80728	0.563799	0.0049962	0.0555209	1.25554	none
1167	SEPT7	2.80728	0.369495	0.0049962	0.0555209	1.25554	none
1168	LRP4	2.80684	2.57093	0.00500307	0.0555621	1.25522	none
1169	ATP6V0A2	2.80675	0.681317	0.00500445	0.0555621	1.25522	none
1170	FBRSL1	2.80568	0.419401	0.00502098	0.0557203	1.25399	none
1171	LRPPRC	2.80471	0.383109	0.00503618	0.0558637	1.25287	none
1172	IARS	2.804	0.37028	0.00504726	0.0559612	1.25211	none
1173	EDRF1	2.79771	0.517024	0.00514656	0.056959	1.24444	none
1174	COLCA1	2.79612	0.446566	0.00517201	0.0571889	1.24269	none
1175	LSM4	2.79577	0.439912	0.00517768	0.0572	1.2426	none
1176	DCAF16	2.79577	0.393035	0.00517768	0.0572	1.2426	none
1177	PROSER2	2.79479	0.777431	0.00519331	0.0573467	1.24149	none
1178	TMEM39A	2.79311	0.490629	0.0052204	0.0576198	1.23943	none
1179	SDK1	2.79196	1.40543	0.00523901	0.0577889	1.23816	none
1180	HOXA3	2.79187	1.1799	0.00524044	0.0577889	1.23816	none
1181	COL17A1	2.78966	0.580765	0.00527641	0.0580547	1.23616	none
1182	STAU1	2.78921	0.336469	0.00528363	0.0581081	1.23576	none
1183	TIMM10	2.78824	0.48664	0.00529954	0.0582569	1.23465	none
1184	P3H1	2.78806	0.640126	0.00530244	0.0582626	1.23461	none
1185	POU2AF1	2.78726	1.53889	0.0053155	0.0583537	1.23393	none
1186	CHD1L	2.78691	0.524562	0.00532132	0.0583913	1.23365	none
1187	NCK1	2.78372	0.457441	0.0053739	0.0589419	1.22958	none
1188	SSRP1	2.7816	0.355863	0.00540922	0.0592496	1.22731	none
1189	TTC14	2.78036	0.454355	0.00542991	0.0594496	1.22585	none
1190	DDX23	2.77991	0.371195	0.00543732	0.0595041	1.22545	none
1191	CHMP4C	2.77929	0.522393	0.00544771	0.0595912	1.22482	none
1192	POLR3F	2.77788	0.939919	0.00547152	0.0598249	1.22312	none
1193	MED23	2.77752	0.448988	0.00547749	0.0598634	1.22284	none
1194	CLASRP	2.77593	0.341257	0.00550442	0.060104	1.2211	none
1195	CDK3	2.77434	0.654878	0.00553146	0.0603724	1.21916	none
1196	PAQR4	2.77274	0.98606	0.00555863	0.0605878	1.21761	none
1197	ITGB1BP1	2.77274	0.400038	0.00555863	0.0605878	1.21761	none
1198	PCCB	2.76929	0.774786	0.0056179	0.0612066	1.2132	none
1199	BRD1	2.76796	0.318135	0.00564085	0.0613429	1.21224	none
1200	SOX11	2.76725	26.7138	0.00565313	0.061399	1.21184	none
1201	SRPK1	2.76707	0.534566	0.0056562	0.0614051	1.2118	none
1202	ARGLU1	2.7653	0.396641	0.005687	0.0616848	1.20982	none
1203	GOPC	2.76495	0.517274	0.00569318	0.0617245	1.20954	none
1204	CCDC88A	2.76371	0.741884	0.00571486	0.0619046	1.20828	none
1205	MAML1	2.76211	0.550082	0.00574284	0.0621802	1.20635	none
1206	FAM168A	2.76105	0.452262	0.00576156	0.0623553	1.20513	none
1207	LPCAT4	2.7591	0.594355	0.00579602	0.0626451	1.20311	none
1208	C18orf25	2.75857	0.594392	0.00580545	0.0627194	1.2026	none
1209	FANCE	2.75839	1.1212	0.0058086	0.0627257	1.20255	none
1210	CDK2AP1	2.75716	0.654982	0.00583067	0.0629085	1.20129	none
1211	GID8	2.75202	0.396343	0.00592291	0.0637912	1.19524	none
1212	SMAD3	2.75202	0.49084	0.00592291	0.0637912	1.19524	none
1213	NFS1	2.75113	0.685841	0.00593895	0.0639077	1.19445	none
1214	MTMR4	2.75078	0.54779	0.00594537	0.0639487	1.19417	none
1215	TOPBP1	2.75016	0.835387	0.00595663	0.0640417	1.19354	none
1216	FAM32A	2.74918	0.382995	0.00597437	0.0642041	1.19244	none
1217	DOK1	2.74803	1.16264	0.00599538	0.0644017	1.1911	none
1218	USP11	2.74759	0.344148	0.00600349	0.0644604	1.19071	none
1219	TRERF1	2.74679	0.511239	0.00601809	0.0645389	1.19018	none
1220	SIN3B	2.74662	0.343676	0.00602134	0.0645389	1.19018	none
1221	USP21	2.74662	0.964453	0.00602134	0.0645389	1.19018	none
1222	VRK2	2.74245	1.02501	0.00609819	0.0652768	1.18524	none
1223	LLGL1	2.74113	1.14827	0.0061229	0.065473	1.18394	none
1224	SDCBP2	2.74104	0.723443	0.00612455	0.065473	1.18394	none
1225	PPP1CC	2.74051	0.399587	0.00613446	0.0655503	1.18343	none
1226	COL7A1	2.74006	0.305852	0.00614273	0.0655991	1.1831	none
1227	CHGB	2.73997	1.9934	0.00614439	0.0655991	1.1831	none
1228	LSM14B	2.73944	0.543862	0.00615433	0.0656479	1.18278	none
1229	SYK	2.73944	0.645681	0.00615433	0.0656479	1.18278	none
1230	PBK	2.73909	3.58273	0.00616096	0.0656901	1.1825	none
1231	SF3A3	2.73847	0.333492	0.00617259	0.0657745	1.18194	none
1232	PRKAB2	2.73838	0.720085	0.00617425	0.0657745	1.18194	none
1233	CDC27	2.73448	0.615778	0.00624781	0.0663846	1.17793	none
1234	STAT2	2.73413	0.388844	0.00625453	0.0664273	1.17765	none
1235	SUN1	2.732	0.456213	0.00629502	0.0667993	1.17523	none
1236	UGT8	2.73165	6.31321	0.00630179	0.0668422	1.17495	none
1237	SYNC	2.7313	1.3571	0.00630857	0.0668561	1.17486	none
1238	CHST9	2.7313	1.19078	0.00630857	0.0668561	1.17486	none
1239	OLA1	2.73041	0.526963	0.00632555	0.066978	1.17407	none
1240	TCTEX1D2	2.72935	0.951421	0.00634597	0.0671361	1.17304	none
1241	NBPF15	2.72616	0.746612	0.00640759	0.067671	1.1696	none
1242	VPS16	2.72581	0.357638	0.00641447	0.0676853	1.16951	none
1243	EP400	2.72581	0.411789	0.00641447	0.0676853	1.16951	none
1244	PCLAF	2.72412	2.14983	0.00644725	0.0679614	1.16774	none
1245	BTAF1	2.72403	0.435936	0.00644898	0.0679614	1.16774	none
1246	MTF2	2.72279	0.678877	0.00647323	0.0681583	1.16648	none
1247	RAD21	2.72279	0.391599	0.00647323	0.0681583	1.16648	none
1248	TOX3	2.72226	0.931199	0.00648364	0.0682386	1.16597	none
1249	ZNF507	2.72164	0.542911	0.00649582	0.0683373	1.16534	none
1250	NR1D2	2.72067	0.509745	0.00651499	0.0684507	1.16462	none
1251	TRIM29	2.71961	0.456211	0.00653596	0.0686416	1.16341	none
1252	SPC25	2.71801	4.47059	0.00656753	0.0689436	1.16151	none
1253	SUPT7L	2.71748	0.532695	0.00657809	0.0690026	1.16113	none
1254	TRAF3	2.7173	0.810314	0.00658161	0.0690026	1.16113	none
1255	UHRF1BP1L	2.7173	1.05591	0.00658161	0.0690026	1.16113	none
1256	NXF1	2.71695	0.282187	0.00658866	0.0690469	1.16086	none
1257	RBM8A	2.71544	0.385315	0.00661869	0.0693022	1.15925	none
1258	MTMR1	2.71474	0.43533	0.00663286	0.0694209	1.15851	none
1259	LDB1	2.71394	1.19296	0.00664884	0.069499	1.15802	none
1260	EXOC3	2.71394	0.366146	0.00664884	0.069499	1.15802	none
1261	ALMS1	2.71394	0.989134	0.00664884	0.069499	1.15802	none
1262	IRF4	2.71376	2.06657	0.0066524	0.0695065	1.15797	none
1263	FOXK1	2.71261	0.459801	0.00667555	0.0696889	1.15684	none
1264	TTK	2.71164	4.26542	0.0066952	0.0698046	1.15612	none
1265	DCAF15	2.71146	0.492191	0.00669877	0.0698122	1.15607	none
1266	GGCT	2.71128	0.526896	0.00670235	0.0698198	1.15602	none
1267	TNKS	2.70987	0.412764	0.00673105	0.0700591	1.15454	none
1268	OAS1	2.70987	0.633098	0.00673105	0.0700591	1.15454	none
1269	CARD8	2.70809	0.575185	0.00676708	0.0703631	1.15266	none
1270	ATP2A3	2.70703	0.406567	0.00678878	0.0705399	1.15157	none
1271	CUEDC1	2.70322	0.321136	0.00686706	0.0712624	1.14714	none
1272	INTS4	2.70278	0.766903	0.00687621	0.0713272	1.14674	none
1273	HDAC10	2.7026	0.612438	0.00687987	0.071335	1.1467	none
1274	CDC42BPG	2.70145	1.38914	0.00690374	0.0715218	1.14556	none
1275	EIF1AD	2.70101	0.716703	0.00691293	0.0715565	1.14535	none
1276	TROAP	2.7003	3.39129	0.00692767	0.0716675	1.14468	none
1277	UBE2I	2.69977	0.355434	0.00693875	0.0717023	1.14447	none
1278	XRCC3	2.69888	1.30142	0.00695724	0.0718328	1.14368	none
1279	HAUS5	2.69764	0.814338	0.0069832	0.07204	1.14243	none
1280	C5orf51	2.69738	0.705886	0.00698877	0.0720559	1.14233	none
1281	CYREN	2.69676	0.471385	0.0070018	0.0721406	1.14182	none
1282	AGO1	2.69481	0.498057	0.00704287	0.0725027	1.13965	none
1283	UBA2	2.69392	0.453373	0.00706161	0.0726651	1.13867	none
1284	S1PR5	2.69339	1.99083	0.00707287	0.0727504	1.13816	none
1285	DCAF5	2.69304	0.347092	0.00708039	0.0727971	1.13789	none
1286	ESYT2	2.69153	0.367026	0.00711243	0.0730232	1.13654	none
1287	ADCY6	2.69145	0.285588	0.00711432	0.0730232	1.13654	none
1288	TMEM97	2.69021	0.869153	0.0071408	0.0732643	1.13511	none
1289	SYT17	2.68843	0.546023	0.00717879	0.0736233	1.13298	none
1290	CARMIL1	2.68808	0.89099	0.00718641	0.0736705	1.13271	none
1291	POLR1A	2.68737	0.807192	0.00720168	0.0737961	1.13197	none
1292	SOCS1	2.68666	0.994681	0.00721697	0.0739218	1.13123	none
1293	ULK1	2.68649	0.383979	0.0072208	0.0739301	1.13118	none
1294	EFTUD2	2.68525	0.423195	0.00724764	0.0741119	1.13011	none
1295	MED15	2.68489	0.286698	0.00725532	0.0741368	1.12997	none
1296	HILPDA	2.68472	1.81301	0.00725917	0.0741368	1.12997	none
1297	RABL3	2.68436	0.384189	0.00726687	0.0741845	1.12969	none
1298	PKP4	2.68259	0.387915	0.00730546	0.0745474	1.12757	none
1299	TTC22	2.68224	0.599159	0.0073132	0.0745952	1.12729	none
1300	MAN1A1	2.6817	0.493115	0.00732482	0.0746374	1.12704	none
1301	ITGAL	2.68144	0.79647	0.00733064	0.0746374	1.12704	none
1302	PLOD2	2.68135	1.23262	0.00733258	0.0746374	1.12704	none
1303	CPSF6	2.68064	0.435028	0.00734812	0.0747645	1.1263	none
1304	CENPM	2.67993	1.69001	0.00736369	0.0748918	1.12557	none
1305	TMEM45A	2.67878	0.747357	0.00738906	0.0751185	1.12425	none
1306	RBM28	2.67763	0.474726	0.0074145	0.0753459	1.12294	none
1307	SUCO	2.67728	0.429536	0.00742234	0.0753829	1.12273	none
1308	NELFA	2.67533	0.450602	0.00746562	0.0757709	1.1205	none
1309	LRMP	2.6748	1.7334	0.00747746	0.0758282	1.12017	none
1310	SDAD1	2.67444	0.48306	0.00748537	0.0758629	1.11997	none
1311	SETD5	2.67418	0.435698	0.0074913	0.0758629	1.11997	none
1312	ANKRD6	2.67409	1.19262	0.00749328	0.0758629	1.11997	none
1313	PSMB1	2.66984	0.386629	0.0075888	0.0767982	1.11465	none
1314	VPS72	2.6686	0.475468	0.00761687	0.0770503	1.11323	none
1315	DNAJB11	2.66842	0.650009	0.00762088	0.0770591	1.11318	none
1316	MFSD14B	2.66753	0.398206	0.007641	0.0771987	1.11239	none
1317	SURF6	2.66736	0.430505	0.00764503	0.0772075	1.11234	none
1318	CERS5	2.6663	0.530832	0.00766924	0.077397	1.11128	none
1319	TCF12	2.66612	0.398354	0.00767328	0.077397	1.11128	none
1320	DTD1	2.66382	0.825599	0.007726	0.0778645	1.10866	none
1321	ZNF746	2.66364	0.4951	0.00773006	0.0778735	1.10861	none
1322	P2RX4	2.66275	0.438138	0.00775044	0.0780466	1.10765	none
1323	RAI14	2.6616	0.638045	0.00777699	0.0782818	1.10634	none
1324	PTAR1	2.65903	0.54396	0.00783652	0.0787838	1.10356	none
1325	BIK	2.65886	0.504529	0.00784064	0.0787928	1.10351	none
1326	AC126755.2	2.65824	2.47304	0.00785508	0.0789055	1.10289	none
1327	R3HCC1L	2.65762	0.874204	0.00786954	0.0790184	1.10227	none
1328	VIPAS39	2.65744	0.979417	0.00787368	0.0790275	1.10222	none
1329	PAICS	2.65726	0.471282	0.00787782	0.0790366	1.10217	none
1330	AFMID	2.65691	0.322446	0.0078861	0.0790872	1.10189	none
1331	CHD6	2.65478	0.375084	0.00793596	0.0795546	1.09933	none
1332	PPP1R14C	2.65461	2.79808	0.00794012	0.0795638	1.09928	none
1333	UHRF2	2.65248	0.588405	0.00799029	0.0799682	1.09708	none
1334	ERAP1	2.65133	0.29992	0.00801758	0.0801758	1.09596	none
1335	ZCCHC17	2.65053	0.68064	0.00803652	0.0802996	1.09529	none
1336	GINS2	2.64929	1.80627	0.00806606	0.0805619	1.09387	none
1337	MDM2	2.64894	0.351904	0.00807452	0.0806135	1.09359	none
1338	SRSF1	2.64841	0.391625	0.00808723	0.0806838	1.09321	none
1339	DTX2	2.64832	0.327469	0.00808935	0.0806838	1.09321	none
1340	ZNF322	2.64823	0.945549	0.00809147	0.0806838	1.09321	none
1341	NUP153	2.64779	0.71058	0.00810207	0.0807238	1.093	none
1342	ZMYND8	2.64495	0.311229	0.00817024	0.0813109	1.08985	none
1343	TMEM183A	2.64495	0.378953	0.00817024	0.0813109	1.08985	none
1344	PCGF1	2.64486	0.632538	0.00817238	0.0813109	1.08985	none
1345	GLRX3	2.64469	0.4501	0.00817665	0.0813109	1.08985	none
1346	TLK2	2.64451	0.471403	0.00818093	0.0813109	1.08985	none
1347	TOE1	2.64283	0.801618	0.0082217	0.0815835	1.0884	none
1348	TENM4	2.63902	2.11644	0.00831463	0.082372	1.08422	none
1349	TBP	2.63805	0.82426	0.00833855	0.0825756	1.08315	none
1350	PEPD	2.63743	0.551059	0.00835381	0.0826932	1.08253	none
1351	CC2D1A	2.63512	0.359239	0.00841069	0.083189	1.07993	none
1352	CTCFL	2.63397	7.1588	0.00843926	0.0834379	1.07864	none
1353	IGFBP3	2.63371	0.374986	0.00844587	0.0834694	1.07847	none
1354	C6orf141	2.63353	4.65947	0.00845027	0.0834793	1.07842	none
1355	HOXB5	2.63291	6.51292	0.00846571	0.0835861	1.07787	none
1356	PCDHB2	2.63123	2.04317	0.00850774	0.0839115	1.07618	none
1357	TBC1D10B	2.63123	0.546441	0.00850774	0.0839115	1.07618	none
1358	DR1	2.62963	0.406686	0.00854773	0.0841802	1.07479	none
1359	SUGP1	2.62954	0.526287	0.00854996	0.0841802	1.07479	none
1360	ZNF513	2.62945	0.551139	0.00855219	0.0841802	1.07479	none
1361	SSH2	2.6283	0.996578	0.00858119	0.0843978	1.07367	none
1362	SMC2	2.62768	0.85925	0.00859684	0.0844838	1.07323	none
1363	MBTD1	2.62644	0.609966	0.00862822	0.0847581	1.07182	none
1364	ASPSCR1	2.62574	0.363042	0.0086462	0.0849007	1.07109	none
1365	TCF20	2.62556	0.313099	0.0086507	0.0849108	1.07104	none
1366	S100PBP	2.62467	0.682935	0.00867323	0.0850978	1.07008	none
1367	DCAF7	2.62379	0.332311	0.00869581	0.0852731	1.06919	none
1368	TTF1	2.6237	0.565246	0.00869807	0.0852731	1.06919	none
1369	TADA1	2.62193	0.621196	0.0087434	0.0856832	1.0671	none
1370	ADGRB2	2.62024	1.66905	0.00878666	0.0860727	1.06513	none
1371	DNAL4	2.62007	0.639725	0.00879123	0.086083	1.06508	none
1372	FAM229B	2.61971	0.808664	0.00880036	0.086138	1.06481	none
1373	SIAH2	2.6175	0.402988	0.00885766	0.0866641	1.06216	none
1374	HSD17B10	2.61715	0.393033	0.00886686	0.0866813	1.06207	none
1375	RBM12B	2.61688	0.713384	0.00887376	0.0866813	1.06207	none
1376	PSMD9	2.61688	0.506997	0.00887376	0.0866813	1.06207	none
1377	MTA3	2.61688	0.414145	0.00887376	0.0866813	1.06207	none
1378	MTHFD1L	2.6167	1.10291	0.00887836	0.0866813	1.06207	none
1379	PTCD3	2.61661	0.264188	0.00888067	0.0866813	1.06207	none
1380	XRCC1	2.61529	0.497809	0.00891528	0.0869845	1.06056	none
1381	EML2	2.6144	0.438869	0.00893843	0.0871755	1.05961	none
1382	BAK1	2.61422	0.523128	0.00894306	0.0871843	1.05956	none
1383	LCOR	2.61405	0.366204	0.0089477	0.0871843	1.05956	none
1384	LAMB3	2.61396	0.293266	0.00895002	0.0871843	1.05956	none
1385	EXOSC8	2.6121	0.524785	0.00899885	0.0875903	1.05754	none
1386	FTSJ1	2.6121	0.465974	0.00899885	0.0875903	1.05754	none
1387	PAN2	2.61121	0.317615	0.00902219	0.0877476	1.05676	none
1388	NUP93	2.60864	0.689601	0.00909018	0.088302	1.05403	none
1389	PRPF39	2.60847	0.429623	0.00909488	0.088302	1.05403	none
1390	AMH	2.60838	3.17538	0.00909724	0.088302	1.05403	none
1391	KIFAP3	2.60802	0.47309	0.00910666	0.0883584	1.05375	none
1392	KMT5C	2.60785	0.66222	0.00911137	0.0883691	1.0537	none
1393	AUP1	2.60661	0.357798	0.00914442	0.08856	1.05276	none
1394	FAM213B	2.60652	0.374926	0.00914679	0.08856	1.05276	none
1395	ZNF740	2.60643	0.588491	0.00914915	0.08856	1.05276	none
1396	C17orf75	2.6059	0.712835	0.00916336	0.0886625	1.05226	none
1397	OSBPL8	2.60484	0.415597	0.00919183	0.0888676	1.05126	none
1398	DNASE2	2.60466	0.338038	0.00919658	0.0888785	1.0512	none
1399	PSMC3	2.60448	0.43624	0.00920133	0.0888893	1.05115	none
1400	ZC3HAV1	2.60422	0.387539	0.00920847	0.088911	1.05104	none
1401	RPP25	2.60413	1.14493	0.00921085	0.088911	1.05104	none
1402	NF1	2.60342	0.390218	0.00922991	0.0890248	1.05049	none
1403	DHX34	2.60236	0.628886	0.00925856	0.0892308	1.04949	none
1404	SNRPC	2.60094	0.439	0.00929689	0.0895297	1.04803	none
1405	SIKE1	2.60041	0.590403	0.0093113	0.089632	1.04754	none
1406	HJURP	2.60023	4.48613	0.0093161	0.089632	1.04754	none
1407	CCDC82	2.59864	0.807379	0.00935947	0.0899907	1.0458	none
1408	MECOM	2.59757	0.545553	0.00938848	0.0901977	1.0448	none
1409	ADGRG6	2.59757	0.737657	0.00938848	0.0901977	1.0448	none
1410	NEURL1	2.5974	3.23068	0.00939333	0.0901977	1.0448	none
1411	GGA1	2.59731	0.367964	0.00939575	0.0901977	1.0448	none
1412	FBXO11	2.59642	0.399805	0.00942	0.0903951	1.04386	none
1413	RABGGTB	2.59474	0.380051	0.00946624	0.0908032	1.0419	none
1414	CHCHD3	2.59421	0.526689	0.00948088	0.090908	1.0414	none
1415	SZT2	2.5935	0.465434	0.00950044	0.0910598	1.04067	none
1416	EPS15L1	2.59297	0.767943	0.00951513	0.0911649	1.04017	none
1417	NCBP2	2.59244	0.461358	0.00952984	0.0912701	1.03967	none
1418	FAM193B	2.59014	0.40795	0.00959382	0.091811	1.03711	none
1419	UHRF1	2.58996	2.4677	0.00959876	0.0918224	1.03705	none
1420	BAZ2A	2.58642	0.37793	0.00969798	0.0926991	1.03292	none
1421	DOLPP1	2.585	0.73468	0.00973793	0.0930446	1.03131	none
1422	PLD1	2.58429	1.56315	0.00975796	0.0931632	1.03076	none
1423	ZRANB2	2.58358	0.365316	0.00977802	0.0933059	1.03009	none
1424	CDC7	2.58296	3.36953	0.00979561	0.0933769	1.02976	none
1425	GPR180	2.58075	0.676164	0.00985865	0.0939047	1.02731	none
1426	CBLB	2.58039	0.544156	0.00986877	0.0939279	1.02721	none
1427	ALDH16A1	2.58039	0.597457	0.00986877	0.0939279	1.02721	none
1428	ADD3	2.58022	0.341278	0.00987383	0.0939396	1.02715	none
1429	LGR4	2.58004	0.443226	0.00987889	0.0939512	1.0271	none
1430	HTATSF1	2.57933	0.411117	0.00989918	0.0941076	1.02638	none
1431	AKAP8L	2.57915	0.380577	0.00990426	0.0941193	1.02632	none
1432	IKBKG	2.57827	0.353345	0.00992968	0.0943235	1.02538	none
1433	SP3	2.57809	0.392159	0.00993477	0.0943235	1.02538	none
1434	ATPAF1	2.578	0.441642	0.00993732	0.0943235	1.02538	none
1435	RALGPS1	2.57721	0.684711	0.00996026	0.0945047	1.02455	none
1436	SMC1A	2.57597	0.403446	0.00999604	0.0947707	1.02333	none
1437	TOP3B	2.57543	0.590704	0.0100114	0.0948797	1.02283	none
1438	ELOC	2.57419	0.347289	0.0100474	0.0951835	1.02144	none
1439	EPB41	2.57402	0.385023	0.0100525	0.0951954	1.02138	none
1440	ZBTB26	2.57322	0.821827	0.0100757	0.095378	1.02055	none
1441	TRAF3IP3	2.57269	1.34534	0.0100912	0.0954507	1.02022	none
1442	BRCA1	2.57269	1.4716	0.0100912	0.0954507	1.02022	none
1443	CNOT3	2.57056	0.31497	0.0101533	0.0959642	1.01789	none
1444	NCOA1	2.56977	0.45026	0.0101767	0.0961481	1.01706	none
1445	RANGAP1	2.56959	0.430683	0.0101819	0.0961602	1.017	none
1446	GNL1	2.56835	0.416326	0.0102184	0.0964304	1.01579	none
1447	ABCC10	2.56676	0.637634	0.0102655	0.0968374	1.01396	none
1448	MAGEF1	2.56658	0.400352	0.0102707	0.0968496	1.0139	none
1449	EXOC4	2.5664	0.403536	0.010276	0.0968617	1.01385	none
1450	NIT2	2.56445	0.316228	0.0103338	0.0972947	1.01191	none
1451	BMS1	2.56428	0.408888	0.0103391	0.097307	1.01186	none
1452	LSM2	2.56348	0.43841	0.0103629	0.0974806	1.01108	none
1453	TEPSIN	2.56286	0.633966	0.0103814	0.0975924	1.01058	none
1454	RAD1	2.56162	0.738392	0.0104185	0.0979038	1.0092	none
1455	ACOT7	2.56144	0.642312	0.0104238	0.0979161	1.00915	none
1456	PTPN3	2.55985	0.568171	0.0104718	0.098316	1.00738	none
1457	CDKAL1	2.55728	0.853032	0.0105494	0.0989437	1.00461	none
1458	LAMB1	2.55666	0.407526	0.0105682	0.0990822	1.004	none
1459	BX890604.1	2.55613	1.17766	0.0105844	0.0991956	1.00351	none
1460	TBC1D23	2.55577	0.432179	0.0105952	0.0992587	1.00323	none
1461	CCZ1	2.5556	0.295333	0.0106006	0.0992712	1.00318	none
1462	CLSTN3	2.55542	0.66204	0.010606	0.0992837	1.00312	none
1463	GPBP1L1	2.55471	0.317379	0.0106276	0.099372	1.00274	none
1464	SKA2	2.55436	0.6585	0.0106384	0.0994351	1.00246	none
1465	TMEM237	2.55392	0.357046	0.0106519	0.099511	1.00213	none
1466	NRN1	2.5517	3.27365	0.0107198	0.100082	0.999645	none
1467	NCKAP5L	2.54975	0.734983	0.0107799	0.100604	0.997383	none
1468	CDC16	2.54807	0.332924	0.0108321	0.10104	0.995509	none
1469	CDH24	2.54798	1.97811	0.0108348	0.10104	0.995509	none
1470	ARMC7	2.54763	0.623745	0.0108458	0.101104	0.995233	none
1471	NAV1	2.54745	0.775818	0.0108513	0.101116	0.995178	none
1472	MYO15B	2.54727	0.416908	0.0108568	0.101129	0.995123	none
1473	VARS	2.5471	0.413655	0.0108623	0.101142	0.995068	none
1474	MTPN	2.54674	0.374939	0.0108734	0.101168	0.994957	none
1475	UTP11	2.54674	0.61751	0.0108734	0.101168	0.994957	none
1476	TJAP1	2.54612	0.464146	0.0108927	0.101258	0.994571	none
1477	CHMP3	2.5455	0.370179	0.0109121	0.101374	0.994075	none
1478	MBD4	2.54479	0.441314	0.0109342	0.101541	0.993359	none
1479	CCNE1	2.54435	3.03487	0.0109481	0.101631	0.992973	none
1480	HDAC2	2.54391	0.496576	0.010962	0.101683	0.992751	none
1481	SLTM	2.54329	0.379362	0.0109815	0.101825	0.992145	none
1482	C1orf52	2.54249	0.401261	0.0110065	0.102019	0.991319	none
1483	TNPO3	2.54178	0.811451	0.0110289	0.102123	0.990877	none
1484	ZBTB11	2.54161	0.538296	0.0110345	0.102123	0.990877	none
1485	ZXDC	2.54161	0.505041	0.0110345	0.102123	0.990877	none
1486	PIGU	2.54143	0.488053	0.01104	0.102136	0.990821	none
1487	DDX55	2.54019	0.569809	0.0110793	0.10246	0.989445	none
1488	ACIN1	2.53957	0.357756	0.0110989	0.102578	0.988947	none
1489	FAM102A	2.53948	0.300937	0.0111017	0.102578	0.988947	none
1490	PIGR	2.53939	0.63477	0.0111045	0.102578	0.988947	none
1491	ZNF738	2.53656	1.13323	0.0111948	0.103256	0.986086	none
1492	NUP205	2.53558	0.517124	0.011226	0.103504	0.985042	none
1493	MTA1	2.53541	0.308886	0.0112317	0.103518	0.984986	none
1494	ATG16L1	2.5347	0.593033	0.0112544	0.103688	0.984271	none
1495	CACNB1	2.53408	1.25176	0.0112744	0.103807	0.983773	none
1496	ALG6	2.5339	0.502104	0.0112801	0.103807	0.983773	none
1497	DSC3	2.53372	0.516505	0.0112858	0.10382	0.983717	none
1498	RRP1B	2.53062	0.617462	0.011386	0.104664	0.980204	none
1499	NUFIP2	2.52974	0.344251	0.0114147	0.104849	0.979434	none
1500	STARD5	2.52974	0.654661	0.0114147	0.104849	0.979434	none
1501	CCDC174	2.5262	0.673759	0.0115305	0.105714	0.975867	none
1502	RRN3	2.52496	0.557532	0.0115712	0.106048	0.974497	none
1503	TEDC2	2.52425	2.81065	0.0115946	0.106222	0.973784	none
1504	ZNF687	2.52398	0.552811	0.0116034	0.106263	0.973619	none
1505	C19orf25	2.52381	0.339948	0.0116092	0.106277	0.973562	none
1506	SLC39A11	2.52301	0.509254	0.0116356	0.106452	0.972846	none
1507	ALG3	2.52292	0.380661	0.0116385	0.106452	0.972846	none
1508	RHPN1	2.52283	0.441079	0.0116414	0.106452	0.972846	none
1509	CLIC6	2.52265	0.327117	0.0116473	0.106466	0.97279	none
1510	PAGR1	2.52133	0.639781	0.0116913	0.106789	0.971474	none
1511	ATP7B	2.52106	0.976394	0.0117002	0.10679	0.97147	none
1512	PCDH7	2.52106	0.348748	0.0117002	0.10679	0.97147	none
1513	ZNF862	2.51964	0.524121	0.0117474	0.107061	0.970369	none
1514	HNRNPM	2.51929	0.338318	0.0117592	0.107129	0.970094	none
1515	LDHA	2.51858	0.425737	0.0117829	0.107225	0.969705	none
1516	HCG11	2.51823	0.760084	0.0117947	0.107253	0.969591	none
1517	B3GNT3	2.51716	1.05126	0.0118304	0.107497	0.968604	none
1518	SP140L	2.51495	0.904398	0.0119049	0.108081	0.96625	none
1519	SUDS3	2.51486	0.33574	0.0119079	0.108081	0.96625	none
1520	CNKSR3	2.51486	0.794431	0.0119079	0.108081	0.96625	none
1521	NOL12	2.51468	0.485794	0.0119139	0.108095	0.966193	none
1522	ETV3	2.5138	0.312736	0.0119439	0.108327	0.965263	none
1523	CDCA4	2.513	1.43181	0.0119709	0.108532	0.964443	none
1524	SLC25A36	2.5122	0.395175	0.011998	0.108697	0.963784	none
1525	MUM1	2.51132	0.369982	0.0120281	0.108929	0.962855	none
1526	GOT1	2.51114	0.478673	0.0120341	0.108944	0.962797	none
1527	FBXW2	2.51096	0.31994	0.0120402	0.108958	0.96274	none
1528	PLCH2	2.5099	0.244386	0.0120765	0.109246	0.961593	none
1529	AL355488.1	2.50813	1.39425	0.0121372	0.109755	0.959576	none
1530	C16orf89	2.50733	0.94518	0.0121646	0.109949	0.958809	none
1531	TBX1	2.50725	0.830896	0.0121676	0.109949	0.958809	none
1532	PYGO2	2.50654	0.415124	0.012192	0.110088	0.958259	none
1533	TAF11	2.50654	0.601677	0.012192	0.110088	0.958259	none
1534	TWF1	2.50574	0.393863	0.0122195	0.110296	0.95744	none
1535	TTC13	2.50512	1.33186	0.012241	0.110449	0.956839	none
1536	FAM111B	2.50477	3.38697	0.0122533	0.110519	0.956564	none
1537	LUC7L3	2.50441	0.353517	0.0122655	0.110589	0.95629	none
1538	UBAC1	2.50344	0.399686	0.0122993	0.110812	0.955414	none
1539	ACVR1B	2.50326	0.208346	0.0123055	0.110827	0.955356	none
1540	EIF2AK2	2.50264	0.345434	0.0123271	0.110954	0.954858	none
1541	CCNF	2.50255	1.35262	0.0123302	0.110954	0.954858	none
1542	RBMX2	2.50246	0.585174	0.0123332	0.110954	0.954858	none
1543	GAREM2	2.50202	2.36726	0.0123487	0.111052	0.954474	none
1544	PSMD4	2.50122	0.386037	0.0123765	0.111261	0.953656	none
1545	SYNGAP1	2.50069	1.54723	0.0123951	0.111306	0.953483	none
1546	SBNO1	2.50051	0.426984	0.0124013	0.111307	0.953476	none
1547	SEPT9	2.50016	0.321745	0.0124137	0.11135	0.953309	none
1548	TACO1	2.49945	0.767757	0.0124385	0.111532	0.9526	none
1549	ORC6	2.4991	2.99561	0.012451	0.111603	0.952325	none
1550	FAM120C	2.49804	0.62582	0.0124884	0.111897	0.951182	none
1551	DEPDC1	2.49786	3.6864	0.0124946	0.111912	0.951124	none
1552	PRR36	2.49733	0.802032	0.0125134	0.112039	0.950632	none
1553	SCYL2	2.4968	0.413952	0.0125321	0.112166	0.95014	none
1554	SPAG16	2.49511	0.433362	0.0125917	0.112617	0.948398	none
1555	RNF43	2.49432	0.356748	0.01262	0.112829	0.947581	none
1556	SMIM12	2.49378	0.555736	0.0126389	0.112956	0.947089	none
1557	CFAP20	2.49361	0.332957	0.0126452	0.112971	0.947031	none
1558	SNX5	2.48953	0.324995	0.0127911	0.114191	0.942368	none
1559	GRHL1	2.48891	0.400416	0.0128134	0.114349	0.941769	none
1560	SIPA1L3	2.48829	0.508974	0.0128358	0.114399	0.941579	none
1561	NDC80	2.48829	1.97164	0.0128358	0.114399	0.941579	none
1562	SEC22A	2.48812	0.680146	0.0128422	0.114399	0.941579	none
1563	INPP5B	2.48794	0.620367	0.0128485	0.114399	0.941579	none
1564	MDFI	2.48652	1.38098	0.0128998	0.114702	0.940431	none
1565	DOPEY1	2.48493	0.437292	0.0129577	0.115107	0.9389	none
1566	CEACAM5	2.48475	6.11687	0.0129642	0.115107	0.9389	none
1567	CSK	2.48475	0.379447	0.0129642	0.115107	0.9389	none
1568	DHFR	2.48404	0.651002	0.01299	0.115294	0.938194	none
1569	DUSP7	2.48387	0.560919	0.0129965	0.115309	0.938135	none
1570	ZNF212	2.48333	0.885728	0.0130159	0.11544	0.937645	none
1571	BARX2	2.48316	0.826204	0.0130223	0.115455	0.937586	none
1572	TMEM184B	2.4821	0.365205	0.0130612	0.115758	0.936448	none
1573	KLC1	2.48192	0.31704	0.0130677	0.115774	0.936389	none
1574	ARIH2	2.48165	0.259256	0.0130775	0.115776	0.93638	none
1575	OARD1	2.48139	0.536886	0.0130872	0.115821	0.936213	none
1576	LSM12	2.48077	0.564549	0.01311	0.115967	0.935664	none
1577	LCK	2.48068	1.38309	0.0131133	0.115967	0.935664	none
1578	ZNF146	2.47997	0.368915	0.0131394	0.116156	0.934958	none
1579	MSI1	2.47891	1.89192	0.0131786	0.116419	0.933977	none
1580	ASCC2	2.47731	0.333799	0.0132376	0.116856	0.932351	none
1581	AURKA	2.47616	2.80859	0.0132803	0.117149	0.931263	none
1582	IGHG4	2.47501	0.347722	0.0133232	0.117484	0.930019	none
1583	NUPR2	2.47377	1.12784	0.0133696	0.11785	0.928669	none
1584	NCAPG2	2.47342	1.90898	0.0133828	0.117925	0.928394	none
1585	KATNBL1	2.47147	0.265792	0.013456	0.118428	0.926545	none
1586	KHSRP	2.47138	0.304919	0.0134593	0.118428	0.926545	none
1587	C3orf62	2.47005	0.424929	0.0135094	0.118783	0.925244	none
1588	MRS2	2.47005	0.695897	0.0135094	0.118783	0.925244	none
1589	TRIM45	2.46987	1.23429	0.0135161	0.1188	0.925185	none
1590	HNRNPA1L2	2.46899	1.29508	0.0135496	0.119051	0.924266	none
1591	MMP28	2.4681	1.73387	0.0135831	0.119303	0.923347	none
1592	NOL9	2.46739	0.479636	0.01361	0.119497	0.922644	none
1593	PLEKHG3	2.46669	0.363864	0.013637	0.119691	0.92194	none
1594	ZFYVE27	2.46642	0.350062	0.0136471	0.119736	0.921774	none
1595	FAM117B	2.4658	0.583533	0.0136708	0.119901	0.921178	none
1596	UTP6	2.46509	0.383094	0.0136978	0.120095	0.920475	none
1597	AK2	2.46456	0.310125	0.0137181	0.12023	0.919986	none
1598	RXRA	2.46297	0.267215	0.0137793	0.120713	0.918248	none
1599	CHAF1A	2.46261	0.977096	0.0137929	0.120713	0.918248	none
1600	ACKR3	2.46261	1.03697	0.0137929	0.120713	0.918248	none
1601	PCYT1A	2.46182	0.390339	0.0138236	0.120938	0.917438	none
1602	SLF2	2.46164	0.505212	0.0138304	0.120954	0.917379	none
1603	MAP3K1	2.4612	0.378351	0.0138475	0.12106	0.916998	none
1604	HSDL1	2.46031	0.584922	0.0138817	0.121273	0.916236	none
1605	EIF2B1	2.4596	0.30718	0.0139091	0.121426	0.915689	none
1606	COG6	2.45792	0.599987	0.0139745	0.121866	0.914118	none
1607	POLA1	2.45668	1.2052	0.0140228	0.122187	0.912976	none
1608	ANKZF1	2.45659	0.24355	0.0140263	0.122187	0.912976	none
1609	TRIM66	2.45553	0.829458	0.0140678	0.122505	0.911846	none
1610	PTPRK	2.45464	0.269854	0.0141025	0.122763	0.910931	none
1611	SEC14L1	2.45429	0.547819	0.0141164	0.122841	0.910658	none
1612	AQR	2.45358	0.364788	0.0141442	0.123039	0.909956	none
1613	CCNE2	2.45234	3.20863	0.0141931	0.123353	0.90885	none
1614	DSG2	2.45199	0.311691	0.014207	0.123353	0.90885	none
1615	PNCK	2.4519	1.26175	0.0142105	0.123353	0.90885	none
1616	FOXK2	2.45145	0.357524	0.014228	0.123417	0.908624	none
1617	LAMA3	2.45145	0.608005	0.014228	0.123417	0.908624	none
1618	XPO6	2.45075	0.219931	0.0142561	0.123573	0.908077	none
1619	PPM1L	2.45057	0.442949	0.0142631	0.12359	0.908017	none
1620	KHNYN	2.44729	0.238097	0.0143934	0.124543	0.904681	none
1621	PANX2	2.44685	1.1298	0.0144111	0.124594	0.904501	none
1622	TOP3A	2.44685	1.09669	0.0144111	0.124594	0.904501	none
1623	SDHA	2.44676	0.294636	0.0144147	0.124594	0.904501	none
1624	ZNF384	2.44605	0.386075	0.014443	0.124795	0.903801	none
1625	TEX261	2.44472	0.345922	0.0144963	0.125168	0.902508	none
1626	PSMG3	2.44455	0.319129	0.0145034	0.125185	0.902448	none
1627	UBE2K	2.44384	0.281828	0.0145319	0.125343	0.901902	none
1628	B4GALT5	2.44357	0.262114	0.0145427	0.125391	0.901735	none
1629	AP4B1	2.4426	0.54565	0.014582	0.125685	0.900715	none
1630	GOLGA6L9	2.44118	0.63135	0.0146393	0.126091	0.899317	none
1631	UTP4	2.44012	0.495741	0.0146824	0.126346	0.898437	none
1632	PPM1F	2.44012	0.53072	0.0146824	0.126346	0.898437	none
1633	RTL6	2.43994	0.664822	0.0146896	0.126346	0.898437	none
1634	PRC1	2.43976	2.15047	0.0146968	0.126364	0.898377	none
1635	RIT1	2.43941	0.600126	0.0147113	0.126443	0.898104	none
1636	AHSA1	2.43817	0.394564	0.0147618	0.1267	0.897223	none
1637	PRR14	2.43817	0.29021	0.0147618	0.1267	0.897223	none
1638	DDX56	2.43799	0.386675	0.0147691	0.126718	0.897163	none
1639	CCNB1IP1	2.43684	0.348198	0.0148162	0.127077	0.895932	none
1640	SUSD4	2.43658	0.53368	0.014827	0.127126	0.895766	none
1641	AC004687.1	2.43525	0.946733	0.0148816	0.127536	0.894369	none
1642	PIP4K2B	2.43516	0.378661	0.0148852	0.127536	0.894369	none
1643	ANAPC1	2.43481	0.415348	0.0148998	0.127616	0.894096	none
1644	ZC3HC1	2.4341	1.03111	0.014929	0.127732	0.893701	none
1645	PTPN13	2.43392	0.407152	0.0149363	0.12775	0.89364	none
1646	PTDSS1	2.43357	0.239939	0.0149509	0.12783	0.893367	none
1647	PRKDC	2.43286	0.314368	0.0149802	0.128036	0.892669	none
1648	POGLUT1	2.43126	0.689848	0.0150463	0.128555	0.890909	none
1649	TOX	2.43109	2.49907	0.0150537	0.128573	0.890849	none
1650	QTRT2	2.42967	0.668086	0.0151126	0.128942	0.889605	none
1651	RASA4	2.4294	0.926647	0.0151237	0.128947	0.88959	none
1652	CDKN2C	2.42861	1.67149	0.015157	0.129185	0.888786	none
1653	STMN3	2.42675	0.353491	0.0152349	0.129629	0.887299	none
1654	TMEM246	2.42648	0.856671	0.0152461	0.129629	0.887299	none
1655	LAMC2	2.42648	0.344048	0.0152461	0.129629	0.887299	none
1656	COPG2	2.42604	0.954741	0.0152647	0.129742	0.88692	none
1657	CPT1A	2.42542	0.402832	0.0152908	0.129828	0.886631	none
1658	ATG4B	2.42542	0.309964	0.0152908	0.129828	0.886631	none
1659	SIRT5	2.42418	0.396027	0.0153431	0.130227	0.885298	none
1660	SLC6A9	2.42382	1.92393	0.015358	0.130309	0.885025	none
1661	THAP5	2.42365	0.393581	0.0153655	0.130327	0.884964	none
1662	HBS1L	2.42179	0.59782	0.0154444	0.13086	0.883192	none
1663	C10orf99	2.42134	25.6028	0.0154632	0.130929	0.882964	none
1664	CT83	2.42134	26.3559	0.0154632	0.130929	0.882964	none
1665	TBX2	2.4209	0.817273	0.0154821	0.131043	0.882585	none
1666	ERCC6	2.42028	0.761407	0.0155085	0.131222	0.881995	none
1667	GJB3	2.4201	0.74783	0.015516	0.13124	0.881933	none
1668	MED25	2.41948	0.350146	0.0155425	0.131419	0.881343	none
1669	RFWD3	2.41816	0.865921	0.0155994	0.131808	0.880057	none
1670	DMAP1	2.41736	0.373811	0.0156336	0.131856	0.879899	none
1671	PCNT	2.41727	0.527783	0.0156374	0.131856	0.879899	none
1672	NOTUM	2.41727	4.57075	0.0156374	0.131856	0.879899	none
1673	KHDRBS1	2.41727	0.357755	0.0156374	0.131856	0.879899	none
1674	FLAD1	2.41532	0.374605	0.0157213	0.132472	0.877875	none
1675	DPH7	2.41311	0.484455	0.0158171	0.133234	0.875385	none
1676	METTL1	2.41222	0.51954	0.0158556	0.133466	0.874629	none
1677	ATP8B1	2.41205	0.28104	0.0158633	0.133485	0.874567	none
1678	POMT2	2.41089	0.580056	0.0159134	0.133861	0.873345	none
1679	AP1G2	2.41054	0.360417	0.0159289	0.133945	0.873073	none
1680	COA1	2.40992	0.41326	0.015956	0.134127	0.872484	none
1681	WDR75	2.40957	0.419697	0.0159715	0.134151	0.872405	none
1682	WDR76	2.40948	2.53591	0.0159754	0.134151	0.872405	none
1683	UBA5	2.40735	0.334741	0.0160687	0.13475	0.870472	none
1684	NGDN	2.40647	0.467979	0.0161077	0.135031	0.869567	none
1685	LEMD2	2.40611	0.230631	0.0161233	0.135108	0.86932	none
1686	HOXB8	2.40585	9.21402	0.016135	0.135108	0.86932	none
1687	ZNF133	2.40576	0.560799	0.0161389	0.135108	0.86932	none
1688	ITGA3	2.40416	0.27033	0.0162095	0.135559	0.867871	none
1689	ZNF107	2.40292	0.926957	0.0162646	0.13588	0.866843	none
1690	ZNF316	2.40257	0.33037	0.0162803	0.135966	0.866571	none
1691	CPSF4	2.40239	0.418379	0.0162882	0.135985	0.866509	none
1692	SLC35D2	2.40098	0.582756	0.0163514	0.136466	0.864975	none
1693	HELZ	2.39974	0.421263	0.0164069	0.136836	0.8638	none
1694	IQSEC2	2.39894	0.378236	0.0164426	0.137087	0.863003	none
1695	LZTS2	2.3985	0.354843	0.0164625	0.137206	0.862625	none
1696	DSC2	2.39779	0.330525	0.0164944	0.137425	0.861933	none
1697	TUT4	2.39761	0.381541	0.0165024	0.137445	0.861871	none
1698	HSPD1	2.39673	0.308486	0.0165423	0.137731	0.860969	none
1699	VPS8	2.39655	0.342317	0.0165503	0.13775	0.860907	none
1700	EPHA1	2.39566	0.724131	0.0165904	0.138037	0.860005	none
1701	ALS2	2.39442	0.738969	0.0166465	0.138403	0.858855	none
1702	CEL	2.39425	2.18274	0.0166546	0.138403	0.858855	none
1703	PLOD1	2.39407	0.530495	0.0166626	0.138403	0.858855	none
1704	AP1S2	2.39336	0.728302	0.0166948	0.138623	0.858164	none
1705	NNT-AS1	2.39283	0.955224	0.016719	0.138777	0.857682	none
1706	PSIP1	2.39239	0.42391	0.0167392	0.138898	0.857305	none
1707	JAG1	2.39212	0.405126	0.0167513	0.138951	0.857138	none
1708	SGF29	2.39141	0.696041	0.0167837	0.139172	0.856447	none
1709	ZDHHC23	2.39123	1.32503	0.0167918	0.139192	0.856385	none
1710	SNRPE	2.38982	0.374209	0.0168567	0.139669	0.854898	none
1711	RAI1	2.38973	0.254715	0.0168608	0.139669	0.854898	none
1712	FNDC3B	2.38893	0.256409	0.0168974	0.139925	0.854103	none
1713	SLC25A39	2.3884	0.332146	0.0169219	0.139986	0.853916	none
1714	CDKN3	2.3884	3.05465	0.0169219	0.139986	0.853916	none
1715	NBEAL2	2.38734	0.313713	0.0169709	0.140296	0.852954	none
1716	C2	2.38716	0.762211	0.016979	0.140317	0.852891	none
1717	SMARCD2	2.38681	0.344745	0.0169954	0.140357	0.852766	none
1718	FOLR1	2.38681	1.95671	0.0169954	0.140357	0.852766	none
1719	MORC4	2.38636	0.756577	0.0170159	0.140438	0.852515	none
1720	TMC8	2.3861	0.791033	0.0170282	0.140438	0.852515	none
1721	USP9X	2.3861	0.313338	0.0170282	0.140438	0.852515	none
1722	ZNF444	2.3861	0.458304	0.0170282	0.140438	0.852515	none
1723	TDRKH	2.38495	1.0572	0.0170816	0.140783	0.851448	none
1724	AURKB	2.38468	2.95245	0.0170939	0.140838	0.851281	none
1725	VPS33B	2.38344	0.859566	0.0171516	0.141265	0.849964	none
1726	DYNLT3	2.38309	0.599526	0.0171681	0.141354	0.849692	none
1727	YEATS2	2.38238	0.660351	0.0172012	0.141579	0.849003	none
1728	DHX9	2.37724	0.352113	0.0174426	0.143469	0.843242	none
1729	FOXN1	2.37707	2.35434	0.017451	0.143476	0.843221	none
1730	CRNDE	2.37662	0.256953	0.0174719	0.143566	0.842949	none
1731	GDAP1	2.37627	0.911274	0.0174887	0.14358	0.842907	none
1732	STK11IP	2.37618	0.38028	0.0174929	0.14358	0.842907	none
1733	ZW10	2.37618	0.800187	0.0174929	0.14358	0.842907	none
1734	ZFYVE19	2.37609	0.380005	0.0174971	0.14358	0.842907	none
1735	DDHD1	2.37538	0.821008	0.0175308	0.143807	0.842219	none
1736	ZNF397	2.37476	0.626335	0.0175602	0.144001	0.841635	none
1737	SV2A	2.37388	1.63668	0.0176024	0.144298	0.840739	none
1738	MS4A1	2.37352	2.27333	0.0176193	0.144388	0.840468	none
1739	AIDA	2.37335	0.406476	0.0176277	0.144409	0.840405	none
1740	RSAD1	2.3729	0.40316	0.0176489	0.14452	0.840071	none
1741	LGALS7B	2.37202	2.53229	0.0176912	0.144784	0.839279	none
1742	FAM122B	2.37087	0.391229	0.0177464	0.145139	0.838216	none
1743	ACOT11	2.37034	1.45489	0.017772	0.145299	0.837737	none
1744	RIPK4	2.3698	0.333714	0.0177975	0.145459	0.837258	none
1745	IMMT	2.36954	0.396807	0.0178103	0.145515	0.837091	none
1746	TAF1C	2.36883	0.335868	0.0178445	0.145683	0.83659	none
1747	MAPK13	2.36821	0.310792	0.0178744	0.145796	0.836256	none
1748	SLC25A28	2.36821	0.304809	0.0178744	0.145796	0.836256	none
1749	MED28	2.36741	0.287368	0.0179129	0.146061	0.835465	none
1750	RAD54L	2.36591	3.08096	0.0179859	0.146559	0.833988	none
1751	TP63	2.36573	0.262277	0.0179946	0.14658	0.833925	none
1752	SYCP2	2.36555	0.891384	0.0180032	0.146601	0.833862	none
1753	ISYNA1	2.36449	0.309938	0.0180549	0.146925	0.832904	none
1754	ZSCAN26	2.36325	0.590983	0.0181154	0.147271	0.831884	none
1755	PFKP	2.36325	0.46437	0.0181154	0.147271	0.831884	none
1756	COG5	2.36113	0.216065	0.0182196	0.148068	0.829538	none
1757	GTPBP2	2.35971	0.459444	0.0182893	0.148585	0.828024	none
1758	NOXA1	2.35918	0.182377	0.0183155	0.1487	0.82769	none
1759	BRIX1	2.35865	0.464375	0.0183418	0.148765	0.8275	none
1760	FAM104A	2.35741	0.423281	0.0184031	0.149213	0.826194	none
1761	TPMT	2.35723	0.426303	0.0184119	0.149235	0.82613	none
1762	PLCB3	2.35617	0.592746	0.0184647	0.149599	0.825072	none
1763	ARMC8	2.3559	0.48709	0.0184779	0.149621	0.825008	none
1764	SRSF4	2.35563	0.302271	0.0184911	0.149678	0.824841	none
1765	POLR2K	2.35546	0.346766	0.0184999	0.1497	0.824778	none
1766	IKZF3	2.35528	1.01795	0.0185087	0.149722	0.824715	none
1767	MLLT11	2.35404	2.44656	0.0185706	0.150123	0.823553	none
1768	CCNT2	2.35351	0.280991	0.0185971	0.150238	0.823219	none
1769	SUGP2	2.35333	0.336238	0.018606	0.15026	0.823155	none
1770	CEP170B	2.352	0.318333	0.0186726	0.150685	0.821931	none
1771	OGA	2.35192	0.334322	0.018677	0.150685	0.821931	none
1772	TRBC2	2.35068	0.484674	0.0187394	0.151038	0.820913	none
1773	GCHFR	2.35041	0.190743	0.0187528	0.151047	0.820889	none
1774	KMT2D	2.35041	0.442697	0.0187528	0.151047	0.820889	none
1775	XPO7	2.34961	0.340502	0.018793	0.151271	0.820245	none
1776	DNAJA3	2.3489	0.290816	0.0188288	0.151459	0.819704	none
1777	CHAF1B	2.3466	1.38405	0.0189455	0.152298	0.817305	none
1778	NTRK2	2.34634	1.7278	0.018959	0.152357	0.817138	none
1779	AIMP2	2.34377	0.409055	0.01909	0.153259	0.814574	none
1780	PAXBP1	2.34341	0.293871	0.0191082	0.153304	0.814446	none
1781	RASA2	2.34253	0.629314	0.0191536	0.153618	0.813558	none
1782	USP37	2.34209	0.811656	0.0191763	0.153736	0.813224	none
1783	ZNF443	2.342	1.27754	0.0191809	0.153736	0.813224	none
1784	STRBP	2.34093	0.362455	0.0192356	0.154073	0.812272	none
1785	RAD17	2.34049	0.499756	0.0192584	0.154155	0.812041	none
1786	SSH1	2.34049	0.366972	0.0192584	0.154155	0.812041	none
1787	CEBPG	2.34005	0.497005	0.0192812	0.154288	0.811669	none
1788	GSTM4	2.33952	0.559749	0.0193087	0.154457	0.811193	none
1789	TUBG2	2.33899	0.43333	0.0193362	0.154576	0.810859	none
1790	VOPP1	2.33792	0.28347	0.0193912	0.154864	0.810049	none
1791	KLHDC10	2.33668	0.507958	0.0194557	0.155277	0.808892	none
1792	CLK1	2.33668	0.301895	0.0194557	0.155277	0.808892	none
1793	VPS4B	2.3358	0.36239	0.0195018	0.155493	0.808288	none
1794	ACTR5	2.3358	1.04711	0.0195018	0.155493	0.808288	none
1795	EMC10	2.3358	0.316319	0.0195018	0.155493	0.808288	none
1796	CPSF7	2.33544	0.296644	0.0195203	0.155539	0.80816	none
1797	HNRNPC	2.33491	0.260028	0.019548	0.15571	0.807685	none
1798	COL27A1	2.33438	0.40982	0.0195758	0.15588	0.807209	none
1799	NCAPH2	2.33394	0.460613	0.019599	0.155912	0.807119	none
1800	SENP5	2.3335	0.463844	0.0196222	0.156046	0.806746	none
1801	KIF14	2.33234	4.66503	0.0196826	0.156476	0.805552	none
1802	TFF3	2.33208	0.320957	0.0196966	0.156485	0.805526	none
1803	MRRF	2.3319	0.405639	0.0197059	0.156509	0.805462	none
1804	UBE2O	2.33137	0.482648	0.0197339	0.15668	0.804986	none
1805	KIF4A	2.32995	3.76152	0.0198086	0.157172	0.803626	none
1806	CSNK2B	2.32836	0.302366	0.0198931	0.15779	0.80192	none
1807	SLC7A6OS	2.32809	0.784504	0.0199072	0.157851	0.801753	none
1808	SP1	2.32738	0.310477	0.0199448	0.158098	0.801073	none
1809	ATXN1L	2.32694	0.313141	0.0199684	0.158234	0.800701	none
1810	FBXO28	2.32623	0.236247	0.0200061	0.158481	0.800021	none
1811	C12orf45	2.32588	0.509773	0.020025	0.15858	0.799752	none
1812	ABCA5	2.32455	0.366516	0.020096	0.159091	0.798356	none
1813	IL20RB	2.32393	2.69318	0.0201292	0.159236	0.797957	none
1814	JRK	2.32384	1.20634	0.0201339	0.159236	0.797957	none
1815	OSBPL2	2.3234	0.226111	0.0201577	0.159373	0.797586	none
1816	CNNM3	2.32092	0.473947	0.0202912	0.160221	0.795281	none
1817	PIMREG	2.32074	3.26657	0.0203007	0.160245	0.795216	none
1818	DOCK6	2.32039	0.328379	0.0203199	0.160344	0.794947	none
1819	TESMIN	2.31941	1.41808	0.0203726	0.160708	0.793962	none
1820	TDG	2.31844	0.516194	0.0204254	0.160969	0.793257	none
1821	TMEM108	2.31738	4.57953	0.0204832	0.161321	0.79231	none
1822	PRKACA	2.31596	0.327429	0.0205604	0.161721	0.791234	none
1823	PIGF	2.31596	0.42538	0.0205604	0.161721	0.791234	none
1824	AP3D1	2.31552	0.318669	0.0205846	0.161859	0.790863	none
1825	SCGB1A1	2.31508	0.361784	0.0206088	0.161997	0.790492	none
1826	SLC25A1	2.31481	0.310275	0.0206234	0.162046	0.790363	none
1827	CDCA7	2.31472	1.91168	0.0206282	0.162046	0.790363	none
1828	PDCD11	2.31454	0.262492	0.0206379	0.16207	0.790298	none
1829	PHKA2	2.31419	0.467765	0.0206573	0.16217	0.790029	none
1830	CPT1C	2.31295	1.61973	0.0207254	0.162534	0.789055	none
1831	TTI1	2.31286	0.492649	0.0207303	0.162534	0.789055	none
1832	KCNH2	2.3126	0.820428	0.0207449	0.162583	0.788925	none
1833	XPOT	2.31251	0.40459	0.0207498	0.162583	0.788925	none
1834	FAM206A	2.31136	0.632495	0.0208132	0.162976	0.787877	none
1835	ERI3	2.31047	0.383984	0.0208621	0.163241	0.787172	none
1836	CTPS1	2.31038	0.862691	0.020867	0.163241	0.787172	none
1837	SNRPB	2.31012	0.373545	0.0208817	0.163303	0.787005	none
1838	ZNF318	2.30923	0.695257	0.0209308	0.163635	0.786124	none
1839	C12orf10	2.30896	0.628012	0.0209455	0.163698	0.785957	none
1840	RASAL1	2.3087	3.45668	0.0209603	0.163747	0.785827	none
1841	KANSL1	2.30861	0.389784	0.0209652	0.163747	0.785827	none
1842	ACTR6	2.30817	0.410586	0.0209898	0.163887	0.785456	none
1843	ZNF736	2.30675	0.694375	0.0210687	0.164345	0.784242	none
1844	PHGDH	2.30675	0.181153	0.0210687	0.164345	0.784242	none
1845	ZFYVE26	2.30604	0.546432	0.0211083	0.164549	0.783705	none
1846	DPH2	2.30587	0.741686	0.0211182	0.164574	0.783639	none
1847	UHMK1	2.30507	0.338719	0.0211628	0.164855	0.782898	none
1848	VPS26A	2.30498	0.3963	0.0211677	0.164855	0.782898	none
1849	C15orf39	2.30454	0.402123	0.0211925	0.164968	0.7826	none
1850	MLX	2.30445	0.42797	0.0211975	0.164968	0.7826	none
1851	UPF3A	2.30436	0.227387	0.0212025	0.164968	0.7826	none
1852	BOD1	2.30409	0.259408	0.0212174	0.165031	0.782433	none
1853	PRELID3B	2.30215	0.361139	0.021327	0.165831	0.780334	none
1854	PARP16	2.30188	0.595358	0.0213419	0.165895	0.780167	none
1855	GTF3C4	2.30091	0.439303	0.0213969	0.166256	0.779223	none
1856	SNAPC4	2.30082	0.229273	0.021402	0.166256	0.779223	none
1857	PUM3	2.2986	0.525852	0.0215275	0.167125	0.776959	none
1858	ARHGEF16	2.2986	0.366754	0.0215275	0.167125	0.776959	none
1859	THAP9-AS1	2.29843	0.257371	0.0215375	0.16715	0.776894	none
1860	ARPC1B	2.29807	0.315238	0.0215577	0.167253	0.776626	none
1861	MYRF	2.29728	3.96584	0.0216031	0.167552	0.77585	none
1862	ANKRD27	2.29701	0.54064	0.0216182	0.167603	0.775719	none
1863	FAM173B	2.29692	0.773303	0.0216233	0.167603	0.775719	none
1864	CKAP2	2.29524	1.04612	0.0217195	0.168188	0.774204	none
1865	TAP2	2.29497	0.452519	0.0217347	0.168253	0.774037	none
1866	RARG	2.29294	0.400356	0.0218517	0.169052	0.77198	none
1867	LRRC8D	2.29276	0.895539	0.0218619	0.169077	0.771914	none
1868	ATP6V1A	2.29223	0.334644	0.0218925	0.169261	0.771444	none
1869	CLEC16A	2.2917	0.526996	0.0219232	0.169363	0.771182	none
1870	CASP1	2.29152	0.375745	0.0219334	0.169363	0.771182	none
1871	CSF2RB	2.29152	1.40403	0.0219334	0.169363	0.771182	none
1872	UST	2.29152	0.819871	0.0219334	0.169363	0.771182	none
1873	CLIC3	2.29037	0.674014	0.022	0.169823	0.770002	none
1874	SPIB	2.2901	0.874327	0.0220154	0.169875	0.769871	none
1875	CIZ1	2.29001	0.20622	0.0220205	0.169875	0.769871	none
1876	MARK4	2.28939	0.300198	0.0220565	0.170099	0.769299	none
1877	WDR3	2.28922	0.61992	0.0220668	0.170124	0.769234	none
1878	NF2	2.28886	0.289393	0.0220874	0.170229	0.768966	none
1879	SRD5A1	2.28833	0.999794	0.0221183	0.170414	0.768495	none
1880	CYTH2	2.28798	0.230259	0.0221389	0.170519	0.768227	none
1881	KCMF1	2.2878	0.389217	0.0221492	0.170545	0.768162	none
1882	WDR72	2.28762	6.76011	0.0221595	0.170571	0.768096	none
1883	THRA	2.28319	0.424925	0.0224189	0.172404	0.763452	none
1884	FRAT2	2.28302	0.520723	0.0224294	0.17243	0.763386	none
1885	EXOC1	2.28257	0.279386	0.0224554	0.172577	0.763017	none
1886	RAB11FIP3	2.28195	0.319847	0.022492	0.172749	0.762583	none
1887	ZMYM4	2.28178	0.460444	0.0225025	0.172776	0.762518	none
1888	SELENOO	2.28036	0.353899	0.0225863	0.17331	0.761175	none
1889	DUSP6	2.27965	0.412901	0.0226283	0.173578	0.760504	none
1890	VILL	2.27921	0.321274	0.0226546	0.173726	0.760136	none
1891	TRAC	2.27903	0.537076	0.0226652	0.173752	0.76007	none
1892	SAMD12	2.27886	0.792489	0.0226757	0.173778	0.760005	none
1893	ZNF211	2.27824	0.817952	0.0227126	0.173952	0.759571	none
1894	DBP	2.27824	0.486381	0.0227126	0.173952	0.759571	none
1895	BROX	2.27717	0.289858	0.0227759	0.174383	0.758497	none
1896	UNKL	2.27558	0.376671	0.0228713	0.174948	0.75709	none
1897	CLNS1A	2.27514	0.21767	0.0228978	0.175097	0.756722	none
1898	PRDM15	2.27345	1.18357	0.0229989	0.17576	0.75508	none
1899	EVPL	2.2715	0.342512	0.0231164	0.176424	0.753443	none
1900	MAP4K1	2.27142	1.21857	0.0231218	0.176424	0.753443	none
1901	ERAL1	2.27142	0.473709	0.0231218	0.176424	0.753443	none
1902	IGFBP2	2.27115	0.503029	0.0231379	0.176491	0.753277	none
1903	ST6GALNAC1	2.27044	0.399237	0.0231808	0.176763	0.752608	none
1904	BANF1	2.27009	0.327159	0.0232023	0.176872	0.752341	none
1905	TUBGCP3	2.26938	0.488886	0.0232453	0.17709	0.751807	none
1906	FANCA	2.26867	1.80518	0.0232883	0.177307	0.751273	none
1907	LRP8	2.26805	2.66207	0.0233261	0.17754	0.750705	none
1908	CHIC2	2.26743	0.71905	0.0233639	0.177717	0.750272	none
1909	RGS14	2.26717	0.282483	0.0233801	0.177785	0.750105	none
1910	NCK2	2.26681	0.346403	0.0234018	0.177894	0.749838	none
1911	BAX	2.26619	0.3426	0.0234397	0.178113	0.749305	none
1912	RC3H2	2.2661	0.419661	0.0234451	0.178113	0.749305	none
1913	WDHD1	2.26513	1.84471	0.0235048	0.178456	0.74847	none
1914	PAK6	2.263	0.492305	0.0236355	0.179392	0.746196	none
1915	CCDC144NL-AS1	2.26194	2.638	0.0237011	0.179764	0.745297	none
1916	STAG1	2.26185	0.398293	0.0237066	0.179764	0.745297	none
1917	FAM92A	2.26052	0.772792	0.0237888	0.180332	0.743928	none
1918	DDX52	2.25999	0.374595	0.0238217	0.180526	0.743461	none
1919	UBL4A	2.25964	0.353272	0.0238437	0.180637	0.743194	none
1920	SLC30A6	2.2584	0.375691	0.0239208	0.181165	0.741927	none
1921	PRKD3	2.25769	0.383434	0.023965	0.181443	0.74126	none
1922	WDR34	2.2568	0.332239	0.0240203	0.181805	0.740393	none
1923	TFAP4	2.25618	1.30014	0.0240591	0.181986	0.739961	none
1924	OSBPL10	2.25565	0.444734	0.0240924	0.182182	0.739495	none
1925	SPAG4	2.25539	2.04099	0.024109	0.182251	0.739329	none
1926	FAM183A	2.25362	0.906026	0.0242203	0.18298	0.737597	none
1927	BX255925.3	2.25238	0.407855	0.0242985	0.183344	0.736733	none
1928	SLC26A9	2.25238	5.41902	0.0242985	0.183344	0.736733	none
1929	PPP2R5E	2.2514	0.357669	0.0243601	0.183695	0.735902	none
1930	KIF13A	2.25096	0.350661	0.0243881	0.18385	0.735536	none
1931	CMSS1	2.25078	0.915239	0.0243993	0.183878	0.73547	none
1932	RIOK1	2.2499	0.418179	0.0244555	0.184188	0.734739	none
1933	KNOP1	2.2499	0.703311	0.0244555	0.184188	0.734739	none
1934	CCDC14	2.2483	0.226964	0.0245569	0.184895	0.733076	none
1935	C18orf32	2.24768	0.160894	0.0245964	0.185135	0.732511	none
1936	AC092171.4	2.24724	2.91955	0.0246247	0.185291	0.732146	none
1937	NAT10	2.24706	0.511033	0.024636	0.185319	0.73208	none
1938	AGPAT3	2.24671	0.296825	0.0246587	0.185432	0.731814	none
1939	ATRN	2.246	0.274588	0.024704	0.185659	0.731283	none
1940	FRYL	2.24476	0.253521	0.0247835	0.186143	0.730154	none
1941	VLDLR	2.24458	1.12462	0.0247949	0.186171	0.730088	none
1942	GON4L	2.24441	0.27979	0.0248063	0.186199	0.730022	none
1943	ZAP70	2.24423	1.27238	0.0248177	0.186228	0.729956	none
1944	MDC1	2.24405	0.454179	0.0248291	0.186256	0.72989	none
1945	LMBR1	2.24352	0.526454	0.0248633	0.186455	0.729425	none
1946	DUSP12	2.24317	0.710958	0.0248861	0.186555	0.729193	none
1947	ARL16	2.24308	0.258434	0.0248918	0.186555	0.729193	none
1948	RNF213	2.24157	0.335692	0.024989	0.187226	0.727633	none
1949	ARHGEF11	2.24086	0.259918	0.0250349	0.187513	0.726969	none
1950	UBE2G2	2.24069	0.292833	0.0250464	0.187541	0.726903	none
1951	NDUFAF6	2.23936	0.431786	0.0251326	0.188129	0.725543	none
1952	PCED1A	2.23856	0.33437	0.0251845	0.188402	0.724914	none
1953	FAM49B	2.23803	0.215224	0.0252191	0.188589	0.724483	none
1954	PAFAH1B3	2.23794	0.569457	0.0252249	0.188589	0.724483	none
1955	ZNF134	2.23732	0.657701	0.0252653	0.188776	0.724052	none
1956	ATXN7L3B	2.23644	0.324355	0.0253232	0.189151	0.723191	none
1957	UNK	2.23573	0.316882	0.0253696	0.18944	0.722528	none
1958	PTPRZ1	2.23458	2.00199	0.0254452	0.189888	0.721502	none
1959	EVI5	2.23316	0.509976	0.0255384	0.190468	0.720178	none
1960	SORL1	2.23272	0.290944	0.0255676	0.19057	0.719946	none
1961	NAPB	2.23165	0.67027	0.0256379	0.191035	0.718888	none
1962	SOX7	2.23059	0.324758	0.0257082	0.191443	0.717961	none
1963	GRAMD4	2.23033	0.328702	0.0257258	0.191515	0.717796	none
1964	FASTKD1	2.22953	0.896386	0.0257788	0.191793	0.717168	none
1965	ARHGAP30	2.22953	0.553222	0.0257788	0.191793	0.717168	none
1966	C9orf3	2.22776	0.295662	0.0258967	0.192553	0.715449	none
1967	HIP1	2.22758	0.697073	0.0259085	0.192583	0.715383	none
1968	RAVER2	2.22687	0.537346	0.0259559	0.192876	0.714723	none
1969	AP002807.1	2.22634	0.711073	0.0259914	0.193081	0.71426	none
1970	GPAM	2.22616	0.86199	0.0260032	0.193111	0.714194	none
1971	ASB16-AS1	2.2259	0.809692	0.026021	0.193184	0.714029	none
1972	ARHGAP32	2.22439	0.309575	0.0261221	0.193758	0.712741	none
1973	CROCC	2.22342	0.32416	0.0261876	0.194185	0.711784	none
1974	SEPT1	2.22227	0.4804	0.0262653	0.194643	0.710761	none
1975	PUM1	2.22227	0.337939	0.0262653	0.194643	0.710761	none
1976	ODF2	2.22182	0.488251	0.0262952	0.194791	0.710431	none
1977	VEZF1	2.22174	0.224805	0.0263012	0.194791	0.710431	none
1978	GXYLT1	2.22156	0.565297	0.0263132	0.194821	0.710364	none
1979	LEFTY1	2.21996	1.59139	0.0264212	0.195502	0.708848	none
1980	FGFR1	2.2197	0.553358	0.0264392	0.195577	0.708683	none
1981	TOMM40	2.21908	0.328216	0.0264814	0.195829	0.708122	none
1982	MCM8	2.21855	0.951667	0.0265175	0.195978	0.707792	none
1983	WARS	2.21766	0.368461	0.0265779	0.196365	0.706936	none
1984	HIRA	2.21695	0.755924	0.0266263	0.196663	0.706277	none
1985	SAPCD2	2.21589	0.87534	0.026699	0.197097	0.70532	none
1986	FCHSD2	2.21571	0.537461	0.0267111	0.197097	0.70532	none
1987	RBM39	2.2143	0.321451	0.0268084	0.19765	0.704103	none
1988	NXT2	2.2143	0.918968	0.0268084	0.19765	0.704103	none
1989	TBCB	2.21403	0.270747	0.0268267	0.197725	0.703938	none
1990	LIN7B	2.21377	0.411518	0.0268449	0.197786	0.703805	none
1991	MINK1	2.21368	0.264178	0.026851	0.197786	0.703805	none
1992	MCMBP	2.21253	0.319401	0.0269304	0.198191	0.702915	none
1993	BTN2A1	2.21253	0.461636	0.0269304	0.198191	0.702915	none
1994	PDCD6	2.21235	0.302762	0.0269426	0.198222	0.702849	none
1995	FOXN3	2.21182	0.296019	0.0269793	0.198373	0.702518	none
1996	TM9SF4	2.21182	0.245813	0.0269793	0.198373	0.702518	none
1997	TSC1	2.21075	0.317958	0.0270529	0.198734	0.701727	none
1998	RARS2	2.21022	0.259837	0.0270897	0.198945	0.701267	none
[truncated: 22,271 more rows]

## Sheet: CRPC_vs_NEADT
	names	scores	logfoldchanges	pvals	pvals_adj	-log10_adj_pval	annot
0	HSPA8	13.5213	1.47597	1.17145e-41	2.86654e-37	36.5426	over
1	HLA-C	12.6423	1.05522	1.23414e-36	1.29122e-32	31.889	over
2	SDC1	12.6227	1.61453	1.58302e-36	1.29122e-32	31.889	over
3	CALR	12.0741	1.12108	1.44728e-33	8.85375e-30	29.0529	over
4	HNRNPA1	11.9447	0.885353	6.92027e-33	3.38678e-29	28.4702	none
5	HSP90B1	11.9026	1.09486	1.14751e-32	4.67992e-29	28.3298	over
6	PTMA	11.7661	1.10092	5.83902e-32	2.04115e-28	27.6901	over
7	HSPA5	11.6814	1.27869	1.5862e-31	4.3127e-28	27.3653	over
8	PERP	11.4693	1.22992	1.88228e-30	4.60594e-27	26.3367	over
9	SOX2	11.3824	5.20408	5.11834e-30	1.1386e-26	25.9436	over
10	PTPRF	11.3425	1.18431	8.08154e-30	1.64796e-26	25.7831	over
11	DHCR24	11.2882	1.80916	1.50112e-29	2.82557e-26	25.5489	over
12	PDIA6	11.0799	1.43353	1.57106e-28	2.74599e-25	24.5613	over
13	HSPA1A	10.9395	1.41156	7.45693e-28	1.14044e-24	23.9429	over
14	RPN2	10.9068	1.30919	1.06921e-27	1.53904e-24	23.8128	over
15	GPX2	10.7618	2.58407	5.21629e-27	7.09125e-24	23.1493	over
16	PGK1	10.755	1.67499	5.61248e-27	7.22828e-24	23.141	over
17	EIF4A2	10.7364	0.954993	6.86619e-27	8.3367e-24	23.079	none
18	PDIA4	10.7326	1.54485	7.1545e-27	8.3367e-24	23.079	over
19	ATP5F1B	10.5377	0.935088	5.7881e-26	6.43794e-23	22.1913	none
20	HSP90AA1	10.3544	0.921038	3.99803e-25	4.07633e-22	21.3897	none
21	SEPT7	10.2007	1.49133	1.96867e-24	1.85282e-21	20.7322	over
22	P4HB	10.1758	0.929504	2.54392e-24	2.2232e-21	20.653	none
23	IFI27	10.0786	3.14818	6.86854e-24	5.60244e-21	20.2516	over
24	ATP5F1E	10.04	0.961074	1.01673e-23	8.0256e-21	20.0955	none
25	MDK	10.03	1.29476	1.12466e-23	8.60016e-21	20.0655	over
26	NORAD	9.94921	0.875743	2.54198e-23	1.88492e-20	19.7247	none
27	SEPT9	9.89683	1.47517	4.29659e-23	3.00393e-20	19.5223	over
28	TMBIM6	9.88861	0.730936	4.66443e-23	3.17052e-20	19.4989	none
29	SLC25A5	9.8816	1.4012	5.00256e-23	3.24251e-20	19.4891	over
30	ST6GAL1	9.88095	1.38384	5.03537e-23	3.24251e-20	19.4891	over
31	IGHG2	9.85894	2.74391	6.27087e-23	3.87646e-20	19.4116	over
32	FXYD3	9.85789	0.966559	6.33667e-23	3.87646e-20	19.4116	none
33	KRT19	9.82677	0.850305	8.63399e-23	5.15302e-20	19.2879	none
34	UBB	9.82199	0.663574	9.05362e-23	5.27481e-20	19.2778	none
35	TUBA1B	9.79032	1.38087	1.23904e-22	6.60182e-20	19.1803	over
36	PSMB3	9.79016	1.32254	1.24105e-22	6.60182e-20	19.1803	over
37	ATP1A1	9.76756	0.937809	1.5515e-22	8.0777e-20	19.0927	none
38	SOX4	9.66982	1.88958	4.05096e-22	2.023e-19	18.694	over
39	ADGRG1	9.52177	1.44987	1.70251e-21	8.3321e-19	18.0792	over
40	EPCAM	9.4788	1.2656	2.57227e-21	1.21045e-18	17.9171	over
41	ATP1B1	9.42928	1.04907	4.12933e-21	1.9065e-18	17.7198	over
42	EIF4G2	9.38489	0.755709	6.29798e-21	2.80203e-18	17.5525	none
43	QSOX1	9.26426	1.1314	1.96431e-20	8.43276e-18	17.074	over
44	H3F3B	9.22424	0.720474	2.85587e-20	1.20488e-17	16.9191	none
45	RBBP4	9.19908	1.44494	3.61021e-20	1.49732e-17	16.8247	over
46	H3F3A	9.12935	0.808797	6.89123e-20	2.7644e-17	16.5584	none
47	PCBP2	9.12008	0.880913	7.50689e-20	2.9628e-17	16.5283	none
48	ENO1	9.0868	1.09886	1.01995e-19	3.96161e-17	16.4021	over
49	POLR2J3	9.08484	2.27991	1.03854e-19	3.9708e-17	16.4011	over
50	CEACAM6	9.05739	3.22395	1.3361e-19	4.95369e-17	16.3051	over
51	PKM	8.99752	0.732925	2.30883e-19	8.43241e-17	16.074	none
52	SRP9	8.89578	1.16069	5.80091e-19	2.05722e-16	15.6867	over
53	LGALS3BP	8.85527	0.925003	8.34845e-19	2.91838e-16	15.5349	none
54	MUC1	8.83041	1.3332	1.04296e-18	3.59456e-16	15.4444	over
55	PGAM1	8.78848	1.36413	1.51595e-18	5.15214e-16	15.288	over
56	TAF15	8.78566	1.35244	1.55443e-18	5.21054e-16	15.2831	over
57	HNRNPA2B1	8.77531	0.614068	1.70427e-18	5.63562e-16	15.2491	none
58	IGHG1	8.77161	2.34908	1.76125e-18	5.74637e-16	15.2406	over
59	TBX3	8.76595	0.929089	1.85214e-18	5.9634e-16	15.2245	none
60	HNRNPA3	8.73051	0.90905	2.53533e-18	7.85311e-16	15.105	none
61	HSPB1	8.69435	0.76207	3.4883e-18	1.06698e-15	14.9718	none
62	MGAT5	8.67928	2.34856	3.98281e-18	1.2032e-15	14.9197	over
63	LY6E	8.67499	0.958797	4.13589e-18	1.23421e-15	14.9086	none
64	PDIA3	8.62314	0.863426	6.51425e-18	1.89766e-15	14.7218	none
65	TMSB10	8.6012	0.751099	7.88901e-18	2.2447e-15	14.6488	none
66	TUBB	8.56687	1.05659	1.06336e-17	2.99086e-15	14.5242	over
67	GPI	8.55907	1.30717	1.13778e-17	3.16379e-15	14.4998	over
68	MARCKSL1	8.5315	1.3002	1.44468e-17	3.97206e-15	14.401	over
69	RAN	8.4768	1.33636	2.31479e-17	6.2245e-15	14.2059	over
70	GAPDH	8.45325	0.802331	2.83312e-17	7.53549e-15	14.1229	none
71	HMGB1	8.4295	0.833626	3.47144e-17	9.134e-15	14.0393	none
72	ACTG1	8.42026	0.548227	3.75638e-17	9.77857e-15	14.0097	none
73	HMGA1	8.40297	1.84484	4.35327e-17	1.12131e-14	13.9503	over
74	TXNDC5	8.38581	1.74434	5.0379e-17	1.28414e-14	13.8914	over
75	SREBF2	8.37857	1.40774	5.35754e-17	1.35154e-14	13.8692	over
76	MSLN	8.36039	2.42576	6.25113e-17	1.56087e-14	13.8066	over
77	NDUFB2	8.35797	1.02124	6.38088e-17	1.57717e-14	13.8021	over
78	HNRNPH1	8.35096	0.672349	6.77122e-17	1.65692e-14	13.7807	none
79	SEC61A1	8.26678	0.994635	1.37626e-16	3.30167e-14	13.4813	none
80	MLEC	8.25066	1.07885	1.57516e-16	3.74214e-14	13.4269	over
81	PPIA	8.19335	0.637264	2.54063e-16	5.9778e-14	13.2235	none
82	NCL	8.18287	0.877583	2.77174e-16	6.45948e-14	13.1898	none
83	PARP1	8.12856	1.48365	4.34424e-16	9.9349e-14	13.0028	over
84	XPO1	8.07524	1.32146	6.73463e-16	1.51189e-13	12.8205	over
85	NUDT4	8.07294	1.04627	6.86236e-16	1.51932e-13	12.8184	over
86	TMEM176A	8.07242	2.76927	6.89188e-16	1.51932e-13	12.8184	over
87	DMAC1	8.06459	1.31441	7.34815e-16	1.59123e-13	12.7983	over
88	PCNA	8.05683	1.67348	7.82995e-16	1.68069e-13	12.7745	over
89	SCNN1A	8.05503	1.10287	7.94613e-16	1.6908e-13	12.7719	over
90	SPINT2	8.05388	0.643954	8.02095e-16	1.69201e-13	12.7716	none
91	PSMD2	8.00973	1.25972	1.14962e-15	2.384e-13	12.6227	over
92	ATP1B3	7.97943	1.21781	1.47009e-15	3.02295e-13	12.5196	over
93	ALCAM	7.96184	1.45481	1.69496e-15	3.45631e-13	12.4614	over
94	C8orf59	7.93924	1.27813	2.0342e-15	4.11379e-13	12.3858	over
95	EIF4EBP2	7.93033	1.1939	2.18558e-15	4.38371e-13	12.3582	over
96	TUBB2B	7.89273	4.85685	2.95642e-15	5.78748e-13	12.2375	over
97	FAM129B	7.86659	1.1605	3.64425e-15	7.02164e-13	12.1536	over
98	CDH1	7.86306	0.917082	3.7487e-15	7.16645e-13	12.1447	none
99	LAPTM4B	7.86194	1.41304	3.78218e-15	7.17442e-13	12.1442	over
100	SNHG25	7.82513	0.738536	5.07139e-15	9.54591e-13	12.0202	none
101	HMGN2	7.82189	0.690317	5.20378e-15	9.72034e-13	12.0123	none
102	ERMP1	7.79807	2.01719	6.28592e-15	1.16528e-12	11.9336	over
103	DTX4	7.7873	2.07109	6.84574e-15	1.25951e-12	11.8998	over
104	TPM3	7.77371	1.07837	7.62231e-15	1.39192e-12	11.8564	over
105	PRDX1	7.76385	0.903988	8.23918e-15	1.49343e-12	11.8258	none
106	SLC44A1	7.74324	1.34232	9.69117e-15	1.7437e-12	11.7585	over
107	AES	7.7249	1.0731	1.11939e-14	1.99938e-12	11.6991	over
108	ISG15	7.71468	1.73106	1.21283e-14	2.13511e-12	11.6706	over
109	IGHA1	7.70027	2.09177	1.35778e-14	2.3732e-12	11.6247	over
110	H2AFV	7.69438	1.17117	1.42187e-14	2.4676e-12	11.6077	over
111	FKBP1A	7.68959	0.983169	1.47603e-14	2.54356e-12	11.5946	none
112	UBALD2	7.66581	1.25787	1.777e-14	3.03512e-12	11.5178	over
113	PLPP2	7.64249	1.06723	2.13055e-14	3.59548e-12	11.4442	over
114	JPT1	7.62979	1.88719	2.35145e-14	3.9411e-12	11.4044	over
115	FOXQ1	7.61655	1.96359	2.6054e-14	4.33702e-12	11.3628	over
116	GTF2I	7.61505	0.668377	2.63598e-14	4.35827e-12	11.3607	none
117	SLC38A10	7.59146	1.00535	3.16313e-14	5.19475e-12	11.2844	over
118	HSP90AB1	7.58865	0.572769	3.23264e-14	5.27352e-12	11.2779	none
119	CKAP4	7.57368	1.21311	3.62803e-14	5.84065e-12	11.2335	over
120	ERH	7.54954	1.22282	4.36803e-14	6.85165e-12	11.1642	over
121	WFDC2	7.53277	0.837947	4.96756e-14	7.69343e-12	11.1139	none
122	PIGT	7.52969	1.03755	5.0861e-14	7.82748e-12	11.1064	over
123	NONO	7.52845	1.03594	5.13481e-14	7.85305e-12	11.105	over
124	ERP29	7.51868	0.884646	5.53301e-14	8.40949e-12	11.0752	none
125	PTBP1	7.50437	0.84853	6.17242e-14	9.3234e-12	11.0304	none
126	ATP5MPL	7.48383	0.905154	7.21848e-14	1.07705e-11	10.9678	none
127	HES6	7.44728	4.61823	9.52832e-14	1.39616e-11	10.8551	over
128	LFNG	7.43575	1.77333	1.03975e-13	1.51444e-11	10.8197	over
129	PPP1R14B	7.41793	1.22818	1.18961e-13	1.72248e-11	10.7638	over
130	AGRN	7.39517	1.04805	1.41227e-13	2.02095e-11	10.6944	over
131	FSCN1	7.38662	2.61296	1.50607e-13	2.14264e-11	10.6691	over
132	PABPC1	7.37791	0.568983	1.60795e-13	2.26241e-11	10.6454	none
133	SERBP1	7.36314	0.854443	1.79638e-13	2.51185e-11	10.6	none
134	COX7B	7.34529	0.860758	2.05319e-13	2.85464e-11	10.5444	none
135	TFF3	7.33687	1.77417	2.18649e-13	3.02279e-11	10.5196	over
136	SRPRB	7.33487	1.32405	2.21936e-13	3.03395e-11	10.518	over
137	SET	7.33487	0.847541	2.21936e-13	3.03395e-11	10.518	none
138	TPI1	7.32708	0.83811	2.3523e-13	3.19782e-11	10.4951	none
139	SMS	7.32387	2.60554	2.40928e-13	3.25719e-11	10.4872	over
140	SHH	7.27919	4.93298	3.35832e-13	4.4662e-11	10.3501	over
141	SUB1	7.27611	1.11845	3.43582e-13	4.54457e-11	10.3425	over
142	ZFP36L1	7.27192	0.578232	3.54419e-13	4.63777e-11	10.3337	none
143	TMPO	7.26926	1.73945	3.61449e-13	4.70461e-11	10.3275	over
144	TRA2B	7.26268	0.9575	3.79491e-13	4.91331e-11	10.3086	none
145	STMN1	7.23235	2.19483	4.74702e-13	6.08165e-11	10.216	over
146	BMP7	7.2258	2.53965	4.98158e-13	6.34892e-11	10.1973	over
147	TALDO1	7.21519	0.971631	5.38593e-13	6.79349e-11	10.1679	none
148	SLC2A1	7.16691	1.70845	7.67097e-13	9.57698e-11	10.0188	over
149	TNFAIP2	7.16239	0.99748	7.92828e-13	9.80761e-11	10.0084	none
150	H1FX	7.16226	0.836572	7.93586e-13	9.80761e-11	10.0084	none
151	TMX1	7.15453	1.35863	8.3961e-13	1.02775e-10	9.98811	over
152	CCT3	7.15446	1.10852	8.40011e-13	1.02775e-10	9.98811	over
153	LAMA5	7.14372	0.958051	9.08385e-13	1.10588e-10	9.95629	none
154	PFKL	7.14005	0.905418	9.3296e-13	1.13018e-10	9.94685	none
155	YWHAQ	7.13036	0.952033	1.00109e-12	1.20674e-10	9.91839	none
156	DYNLL2	7.0957	0.959957	1.28696e-12	1.53619e-10	9.81356	none
157	OS9	7.09203	0.812947	1.32155e-12	1.56982e-10	9.80415	none
158	PXDN	7.08686	2.78235	1.3719e-12	1.62175e-10	9.79001	over
159	KRT7	7.08601	0.833722	1.38036e-12	1.62392e-10	9.78944	none
160	CHMP3	7.08404	1.05446	1.40009e-12	1.63924e-10	9.78536	over
161	ACTR2	7.08188	0.974303	1.42211e-12	1.6571e-10	9.78065	none
162	SLC25A3	7.08011	0.681297	1.44038e-12	1.66649e-10	9.7782	none
163	KLF5	7.07978	0.88609	1.44379e-12	1.66649e-10	9.7782	none
164	PLSCR1	7.06544	1.41313	1.6011e-12	1.83938e-10	9.73533	over
165	TTC9	7.06197	2.17891	1.64163e-12	1.87713e-10	9.72651	over
166	FAM213A	7.05365	1.14219	1.74288e-12	1.98364e-10	9.70254	over
167	MARCKS	7.04755	0.782745	1.82089e-12	2.06283e-10	9.68554	none
168	CCT5	7.04205	1.34082	1.89429e-12	2.13609e-10	9.67038	over
169	SLC16A3	7.04022	2.24982	1.91939e-12	2.15171e-10	9.66722	over
170	PRR15	7.03976	4.01728	1.92572e-12	2.15171e-10	9.66722	over
171	LDHA	7.03452	1.152	1.9995e-12	2.21392e-10	9.65484	over
172	U2AF2	7.02407	1.22264	2.15496e-12	2.36466e-10	9.62623	over
173	ENC1	7.01716	1.05462	2.26424e-12	2.47348e-10	9.60669	over
174	BCAT2	7.01336	1.25102	2.32662e-12	2.52031e-10	9.59855	over
175	MUC4	7.01329	1.98137	2.32771e-12	2.52031e-10	9.59855	over
176	LINC01206	6.99096	29.0665	2.73019e-12	2.94307e-10	9.5312	over
177	ACTL6A	6.98519	1.73337	2.84467e-12	3.05303e-10	9.51527	over
178	TMCO1	6.98011	1.072	2.94939e-12	3.15159e-10	9.50147	over
179	UNG	6.97229	1.81203	3.1183e-12	3.3176e-10	9.47918	over
180	TMEM176B	6.96672	1.92791	3.24419e-12	3.43659e-10	9.46387	over
181	NUP62	6.95185	1.42515	3.60531e-12	3.80267e-10	9.41991	over
182	ILF3	6.94333	0.782554	3.82957e-12	4.02187e-10	9.39557	none
183	NDUFB5	6.8979	1.22398	5.27757e-12	5.47213e-10	9.26184	over
184	IGKC	6.89053	1.4796	5.55835e-12	5.73894e-10	9.24117	over
185	DYNLL1	6.87665	0.820951	6.12782e-12	6.30032e-10	9.20064	none
186	JPT2	6.86924	1.09621	6.45432e-12	6.60826e-10	9.17991	over
187	ATP5F1A	6.8566	0.637139	7.05184e-12	7.13052e-10	9.14688	none
188	TUBA1C	6.8549	1.57165	7.13637e-12	7.1863e-10	9.14349	over
189	GSN	6.81572	1.04976	9.37902e-12	9.29169e-10	9.03191	over
190	ATP5MD	6.80845	0.790929	9.86541e-12	9.69504e-10	9.01345	none
191	NUP210	6.80439	2.1512	1.01477e-11	9.93262e-10	9.00294	over
192	PPDPF	6.79574	0.537339	1.07755e-11	1.04633e-09	8.98033	none
193	UQCRH	6.78592	0.771363	1.15351e-11	1.11566e-09	8.95247	none
194	TOP2A	6.7831	4.48726	1.17623e-11	1.13316e-09	8.94571	over
195	STMP1	6.78133	1.31687	1.19072e-11	1.14263e-09	8.94209	over
196	GALNT6	6.76686	3.16977	1.31612e-11	1.25802e-09	8.90031	over
197	MOGS	6.76424	1.27205	1.34015e-11	1.27601e-09	8.89414	over
198	PODXL2	6.76027	2.2256	1.37733e-11	1.30633e-09	8.88395	over
199	PSMB2	6.7588	1.17537	1.39141e-11	1.31459e-09	8.88121	over
200	PFN2	6.75372	1.94897	1.44101e-11	1.35621e-09	8.86767	over
201	MED24	6.7514	1.28705	1.4643e-11	1.37285e-09	8.86238	over
202	SLITRK6	6.73764	3.36067	1.60981e-11	1.50351e-09	8.82289	over
203	NOTCH3	6.73377	1.22751	1.65318e-11	1.53815e-09	8.813	over
204	HACD3	6.71583	1.14708	1.87005e-11	1.7268e-09	8.76276	over
205	FDPS	6.70266	1.15635	2.04662e-11	1.87569e-09	8.72684	over
206	AZGP1	6.69817	1.012	2.11045e-11	1.92696e-09	8.71513	over
207	IL10RB	6.69126	1.34745	2.21257e-11	2.0127e-09	8.69622	over
208	SOX21	6.68975	4.97974	2.23547e-11	2.026e-09	8.69336	over
209	MYCL	6.67528	2.87908	2.46767e-11	2.22e-09	8.65365	over
210	CLPTM1L	6.67397	1.25313	2.48982e-11	2.23171e-09	8.65136	over
211	UQCR10	6.66643	0.717203	2.62096e-11	2.33218e-09	8.63224	none
212	HSPA1B	6.66158	1.17588	2.7089e-11	2.4017e-09	8.61948	over
213	CLTC	6.64671	0.750941	2.99707e-11	2.64759e-09	8.57715	none
214	CNPY3	6.6383	1.1861	3.17328e-11	2.78625e-09	8.55498	over
215	RPRD1B	6.63813	1.3158	3.17681e-11	2.78625e-09	8.55498	over
216	YWHAZ	6.63735	0.664261	3.19379e-11	2.79114e-09	8.55422	none
217	FKBP9	6.63564	1.29542	3.23089e-11	2.81352e-09	8.55075	over
218	SEPT2	6.63433	0.918944	3.25971e-11	2.81856e-09	8.54997	none
219	CALML5	6.62474	12.3615	3.47867e-11	2.99729e-09	8.52327	over
220	PPP1CC	6.61999	0.953971	3.59229e-11	3.08433e-09	8.51084	none
221	TMEM181	6.61409	1.21141	3.73839e-11	3.19855e-09	8.49505	over
222	PSMD14	6.61052	1.4657	3.82968e-11	3.26523e-09	8.48609	over
223	EML4	6.60803	1.18575	3.89461e-11	3.30907e-09	8.48029	over
224	SNRPD3	6.60004	1.05456	4.11045e-11	3.48037e-09	8.45837	over
225	SNRPE	6.59703	1.13658	4.19484e-11	3.53957e-09	8.45105	over
226	MCM7	6.58327	1.27598	4.6021e-11	3.86988e-09	8.4123	over
227	PSMC5	6.57731	0.919529	4.79037e-11	4.00069e-09	8.39786	none
228	NDUFV1	6.56811	0.795958	5.09594e-11	4.24141e-09	8.37249	none
229	BIK	6.56594	1.55444	5.17042e-11	4.28882e-09	8.36766	over
230	PITX1	6.555	1.39714	5.56403e-11	4.59972e-09	8.33727	over
231	CAPZA1	6.55179	1.07453	5.68498e-11	4.68389e-09	8.32939	over
232	FAM120A	6.55055	0.866372	5.73257e-11	4.70724e-09	8.32723	none
233	DDR1	6.54328	0.627325	6.01846e-11	4.92548e-09	8.30755	none
234	SEC63	6.5364	0.98464	6.30172e-11	5.1401e-09	8.28903	none
235	LLGL2	6.53493	1.07157	6.36409e-11	5.17373e-09	8.2862	over
236	RANBP1	6.53306	1.45597	6.44396e-11	5.22132e-09	8.28222	over
237	TPD52	6.52772	1.15119	6.67782e-11	5.37521e-09	8.2696	over
238	REPIN1	6.52379	0.990811	6.85527e-11	5.49995e-09	8.25964	none
239	KRT8	6.48812	0.708268	8.69134e-11	6.9051e-09	8.16083	none
240	AP2S1	6.48308	1.06991	8.98706e-11	7.11693e-09	8.14771	over
241	EMC10	6.47961	0.84599	9.1963e-11	7.25914e-09	8.13911	none
242	RCN2	6.47548	1.14647	9.45121e-11	7.43637e-09	8.12864	over
243	ITPR3	6.45733	1.37183	1.06565e-10	8.3311e-09	8.0793	over
244	C6orf106	6.45409	1.38156	1.08871e-10	8.48432e-09	8.07138	over
245	MKRN1	6.4517	1.11182	1.10603e-10	8.59193e-09	8.06591	over
246	MUM1	6.44964	1.43327	1.12119e-10	8.68216e-09	8.06137	over
247	DBNL	6.41711	0.924912	1.38885e-10	1.06871e-08	7.97114	none
248	MCM3	6.40145	1.59964	1.53903e-10	1.18057e-08	7.92791	over
249	SRSF2	6.40064	0.705967	1.54731e-10	1.18321e-08	7.92694	none
250	TRIM28	6.37925	0.889513	1.7796e-10	1.3566e-08	7.86755	none
251	SERPINH1	6.3632	1.21069	1.97595e-10	1.49695e-08	7.82479	over
252	INF2	6.34767	1.34049	2.18596e-10	1.64586e-08	7.78361	over
253	COX6C	6.34397	0.704427	2.23916e-10	1.68074e-08	7.7745	none
254	NFE2L1	6.34073	0.870249	2.2868e-10	1.71125e-08	7.76669	none
255	SUPT16H	6.33326	1.13739	2.40032e-10	1.79073e-08	7.74697	over
256	STAT2	6.32966	0.86303	2.45704e-10	1.82193e-08	7.73947	none
257	RALY	6.3104	0.858423	2.78316e-10	2.05752e-08	7.68666	none
258	HNRNPC	6.30906	0.590433	2.80742e-10	2.0692e-08	7.6842	none
259	SMARCC1	6.30123	1.01345	2.95296e-10	2.16994e-08	7.66355	over
260	HSPE1	6.29383	0.817459	3.09735e-10	2.26923e-08	7.64412	none
261	HSPD1	6.29199	0.834273	3.13418e-10	2.28936e-08	7.64029	none
262	SMC4	6.2914	1.91092	3.14611e-10	2.29123e-08	7.63993	over
263	NASP	6.29062	1.1595	3.16208e-10	2.29603e-08	7.63902	over
264	SRSF9	6.28118	1.01022	3.36006e-10	2.43257e-08	7.61394	over
265	CENPX	6.26893	1.08807	3.6353e-10	2.61635e-08	7.5823	over
266	OLFM4	6.25072	2.14345	4.08559e-10	2.92323e-08	7.53414	over
267	IGHA2	6.24443	4.03198	4.25339e-10	3.03442e-08	7.51792	over
268	PRDX4	6.24352	1.0017	4.27842e-10	3.0434e-08	7.51664	over
269	CHTF8	6.23926	1.32051	4.39651e-10	3.11833e-08	7.50608	over
270	NDUFS6	6.23186	1.01695	4.60941e-10	3.25989e-08	7.4868	over
271	NARF	6.22314	1.32967	4.87291e-10	3.43632e-08	7.46391	over
272	RUNX1	6.21666	1.08245	5.07854e-10	3.56229e-08	7.44827	over
273	DAD1	6.21659	0.859855	5.08066e-10	3.56229e-08	7.44827	none
274	TPGS2	6.21332	1.60444	5.18775e-10	3.62698e-08	7.44045	over
275	ADA	6.19694	3.687	5.75713e-10	3.99251e-08	7.39875	over
276	HNRNPL	6.19688	0.916793	5.75952e-10	3.99251e-08	7.39875	none
277	IER2	6.19425	1.06328	5.85615e-10	4.04802e-08	7.39276	over
278	DGKA	6.19353	1.21378	5.883e-10	4.05512e-08	7.392	over
279	ESRP1	6.18954	1.10366	6.03408e-10	4.14758e-08	7.38221	over
280	SRSF3	6.18502	0.713746	6.20953e-10	4.25623e-08	7.37098	none
281	SLC25A1	6.18125	0.908274	6.35954e-10	4.34687e-08	7.36182	none
282	PSMD4	6.16766	1.0617	6.93086e-10	4.72418e-08	7.32567	over
283	NUP85	6.16196	1.40562	7.18502e-10	4.88382e-08	7.31124	over
284	PIGS	6.15364	1.38837	7.57245e-10	5.13143e-08	7.28976	over
285	HDGF	6.15325	0.981864	7.59124e-10	5.13143e-08	7.28976	none
286	VANGL2	6.15135	1.73335	7.68275e-10	5.17898e-08	7.28576	over
287	RBM8A	6.14814	0.858789	7.83981e-10	5.27033e-08	7.27816	none
288	PSMB1	6.14683	0.853997	7.90481e-10	5.28585e-08	7.27689	none
289	PHLDA1	6.14676	2.30014	7.90808e-10	5.28585e-08	7.27689	over
290	EWSR1	6.14637	0.775715	7.92769e-10	5.28585e-08	7.27689	none
291	IFI6	6.14355	1.12754	8.06963e-10	5.36587e-08	7.27036	over
292	NCBP2-AS2	6.14178	1.91687	8.16002e-10	5.41127e-08	7.2667	over
293	BUB3	6.13242	1.24377	8.65546e-10	5.71122e-08	7.24327	over
294	HNRNPD	6.1126	0.656588	9.80211e-10	6.4305e-08	7.19176	none
295	CADPS2	6.11008	1.22251	9.95827e-10	6.51548e-08	7.18605	over
296	DDX6	6.10572	0.769632	1.02337e-09	6.67786e-08	7.17536	none
297	DEK	6.09894	0.996832	1.06773e-09	6.94878e-08	7.15809	none
298	KRT13	6.09698	2.25941	1.08094e-09	7.01606e-08	7.15391	over
299	SSBP3	6.09599	0.978961	1.0876e-09	7.0278e-08	7.15318	none
300	ST6GALNAC1	6.09586	2.18334	1.08849e-09	7.0278e-08	7.15318	over
301	ITGA6	6.09462	1.07998	1.09699e-09	7.06405e-08	7.15095	over
302	ANXA4	6.07782	1.03255	1.21831e-09	7.80421e-08	7.10767	over
303	MCM4	6.07516	2.13894	1.23863e-09	7.91362e-08	7.10162	over
304	TSPAN13	6.07156	0.880286	1.26674e-09	8.07219e-08	7.09301	none
305	DNAJB1	6.06272	0.784254	1.33842e-09	8.5068e-08	7.07023	none
306	PRKCSH	6.05826	0.716042	1.37601e-09	8.72304e-08	7.05933	none
307	SFPQ	6.05774	0.613581	1.3805e-09	8.72888e-08	7.05904	none
308	LMO4	6.0562	0.896519	1.39377e-09	8.79007e-08	7.05601	none
309	SLC9A3R1	6.0505	0.864094	1.44398e-09	9.08336e-08	7.04175	none
310	HMGCS1	6.04745	1.60802	1.47154e-09	9.23298e-08	7.03466	over
311	DSP	6.04604	0.724642	1.48446e-09	9.28997e-08	7.03199	none
312	CPD	6.04549	1.12468	1.48959e-09	9.28997e-08	7.03199	over
313	TCF4	6.04523	1.07769	1.49201e-09	9.28997e-08	7.03199	over
314	SPATS2L	6.04136	1.09525	1.5282e-09	9.46712e-08	7.02378	over
315	HMGN1	6.04021	0.592539	1.5391e-09	9.51056e-08	7.02179	none
316	CD164	6.03808	0.607127	1.55954e-09	9.61258e-08	7.01716	none
317	CKS2	6.03026	2.65658	1.63699e-09	9.96449e-08	7.00154	over
318	CBX3	6.02865	0.953053	1.65333e-09	1.00161e-07	6.9993	none
319	SMARCA4	6.02862	1.0101	1.65367e-09	1.00161e-07	6.9993	over
320	CD44	6.02502	0.663082	1.69093e-09	1.01914e-07	6.99177	none
321	EIF3L	6.01496	0.663186	1.7993e-09	1.08179e-07	6.96586	none
322	GOLIM4	6.00441	1.35527	1.92024e-09	1.14886e-07	6.93973	over
323	PSMC1	6.00232	1.00183	1.94521e-09	1.16096e-07	6.93518	over
324	CCT4	6.00137	0.885694	1.95662e-09	1.16493e-07	6.9337	none
325	MTPN	6.00016	0.969338	1.97128e-09	1.17081e-07	6.93151	none
326	TNFRSF21	5.99934	0.871876	1.98125e-09	1.17388e-07	6.93038	none
327	HNRNPH3	5.99531	0.782367	2.031e-09	1.20045e-07	6.92066	none
328	SMARCD2	5.99098	0.9612	2.08574e-09	1.22983e-07	6.91015	none
329	DSG2	5.98149	1.02627	2.21111e-09	1.30062e-07	6.88585	over
330	SLC39A7	5.9788	0.970873	2.24787e-09	1.31907e-07	6.87973	none
331	MKI67	5.94824	4.07608	2.71039e-09	1.57537e-07	6.80262	over
332	LAMP1	5.94696	0.574902	2.73161e-09	1.58395e-07	6.80026	none
333	PSMB4	5.94572	0.698321	2.75245e-09	1.59226e-07	6.79799	none
334	CGGBP1	5.94081	1.07175	2.83624e-09	1.63686e-07	6.78599	over
335	ASCL2	5.94009	2.67201	2.84873e-09	1.6402e-07	6.7851	over
336	EPHB3	5.9391	1.27437	2.86586e-09	1.64619e-07	6.78352	over
337	TYMS	5.93799	2.39099	2.88539e-09	1.64966e-07	6.78261	over
338	RNF213	5.93799	0.943841	2.88539e-09	1.64966e-07	6.78261	none
339	ECT2	5.93144	3.26219	3.00292e-09	1.71285e-07	6.76628	over
340	TMED10	5.93059	0.611304	3.01853e-09	1.71776e-07	6.76504	none
341	ITM2C	5.92993	0.808506	3.0306e-09	1.72062e-07	6.76431	none
342	ORMDL3	5.926	0.996579	3.104e-09	1.75821e-07	6.75493	none
343	PARP14	5.92358	1.09666	3.15012e-09	1.78022e-07	6.74953	over
344	SNRPC	5.92289	1.07836	3.16332e-09	1.78356e-07	6.74871	over
345	PSMD11	5.91624	1.32285	3.29383e-09	1.85287e-07	6.73215	over
346	MZB1	5.9146	1.87271	3.32676e-09	1.86711e-07	6.72883	over
347	DENR	5.90343	1.0539	3.56012e-09	1.9935e-07	6.70038	over
348	GRN	5.90124	0.545089	3.6078e-09	2.013e-07	6.69616	none
349	USP1	5.90108	1.62301	3.61138e-09	2.013e-07	6.69616	over
350	CSTF2T	5.89986	1.51677	3.63801e-09	2.02323e-07	6.69395	over
351	C19orf24	5.89862	1.23521	3.66556e-09	2.03393e-07	6.69166	over
352	F11R	5.896	0.848498	3.72421e-09	2.0618e-07	6.68575	none
353	SNRPD2	5.88706	0.63848	3.93132e-09	2.16179e-07	6.66519	none
[truncated: 23,916 more rows]
