# Supplementary material for: Single cell and spatial transcriptomics highlight the interaction of club-like cells with immunosuppressive myeloid cells in prostate cancer
Source: Nat Commun. 2024 Nov 16;15:9949. doi: 10.1038/s41467-024-54364-1 (PMC11569175; doi:10.1038/s41467-024-54364-1)
Supplement: Supplementary file 9 — Supplementary Dataset 7 [file 41467_2024_54364_MOESM9_ESM.xlsx]

## Sheet: Gene sets
Tumor biology	CRPCsig51	ASF1B	ASPM	ATAD5	BARD1	BIRC5	C1QTNG9B-AS1	CAMD1	CCDC14	CCDC34	CCNB1	CDK1	CDKN3	CENPF	CENPH	CENPK	CENPU	CENPW	CEP78	CKAP2	DTYMK	FAM111B	FEN1	GGH	GLYATL1	HELLS	ISYNA1	ITGB3BP	KIAA0101	LINC00869	LINC01358	LMNB1	MAD2L1	MKI67	NUSAP1	PHF19	PRC1	RBP1	RNASEH2A	RRM2	SLC4A4	SMC2	SYP	TFF3	TK1	TMPO	TOP2A	TPX2	TYMS
Tumor biology	Hillock	KRT13	S100P	APOBEC3A	GDF15	CSTB	DUOXA2	OLFM4	GPX2	LYPD3	CXCL17	AKR1C1	SERPINB1	AKR1C2	IGFBP3	IL1RN	MUC4	SDCBP2	HPGD	ADIRF	CLDN4	DHRS9	TRIM31	GPRC5A	EMP1	C15orf48	SNCG	DUSP5	ADGRF1	RAB11FIP1	MGST1	TMSB4X	CLDN3	SDC1	TMPRSS4	MAL2	C9orf16	ASS1	PIM1	DAPP1	PPARG	CLDN7	HEBP2	ELF3	OAS1	AQP3	OAF	CLCA4	CDKN2B
Tumor biology	Club	SCGB3A1	LCN2	PIGR	PSCA	OLFM4	RARRES1	SPINK1	CD74	S100P	WFDC2	FCGBP	GDF15	AGR2	HLA-DRA	PI3	FAM3D	SLPI	C15orf48	TXNIP	DUOXA2	ANKRD36C	CXCL17	TMSB4X	ADGRF1	VSIG2	HLA-DRB1	TFF1	CRABP2	CLDN3	ASS1	RHOV	CEACAM6	B2M	CP	TMEM45B	SRD5A3	PDZK1IP1	AGR3	CEACAM5	BIK	LINC01207	HLA-DRB5	SCCPDH	MMP7	ZG16B	TSPAN3	ELF3	NEAT1
Tumor biology	Basal	KRT14	DST	KRT15	TAGLN	CYR61	KRT5	RGCC	TIMP3	CAV1	MYC	KRT17	PHLDA1	S100A2	MYL9	PALLD	ZFP36L2	HSPA1A	SERPINF1	MEG3	CLU	FHL2	CAV2	STK17A	HBEGF	EDN1	F3	HSPA1B	DEFB1	DKK1	CRYAB
Tumor biology	Luminal	MSMB	KLK3	ACPP	PLA2G2A	KLK2	TFF1	AZGP1	MT1G	TSPAN8	CLDN3	NEAT1	SEC11C	CPE	RDH11	AGR2	TMPRSS2	ZG16B	NPDC1	DHRS7	SLC12A2	CD24	KLK4	SMIM14	ADIRF	TMC5	PPP3CA	TPD52	PART1	DSC2	CIB1	SLC44A4	RASEF	INSIG1	SLC39A6	UQCRQ	STEAP2	SERF2	RNF144B	ABHD2	LINC00844	GOLM1	RAB27B	BACE2	MT1F	PSCA	ELOVL5	FLJ20021	B2M
Tumor biology	Persist	CDC20	MKI67	CCNB2	CENPF	DLGAP5	HMMR	PLK1	CCNB1	PTTG1	CENPE	UBE2S	NCAPD2	TUBA1C	DYNLL1	CD81	CKAP5	ODC1
Tumor biology	PROSGenesis	SBSPON	ELF3	ATP1B1	TSTD1	LRRC26	APIP	ID1	ATP6AP2	BEX4	BEX1	MECOM	MME	TRIM2	PAQR6	RAB25	S100A1	S100A14	S100A11	TXNIP	SLC39A8	LMO4	NANS	PTGR1	PDZK1IP1	TSPAN1	CITED4	CASZ1	CDK6	HOPX	ANXA3	CLDN3	TSPAN33	TACSTD2	IL17RE	CD9	CMAS	CEACAM1	SPINT2	UPK1A	FXYD3	AKAP13	STARD10	PGAP2	PPFIBP2	ACSM3	CRACR2B	KCNQ1	ANO1
Tumor biology	AR signaling	ABCC4	ACSL3	ADAM7	C1ORF116	CENPN	EAF2	ELL2	FKBP5	GNMT	HERC3	KLK2	KLK3	MAF	MED28	MPHOSPH9	NKX3–1	NNMT	PMEPA1	PTGER4	ZBTB10
Tumor biology	NEPC	AP3B2	TUBB2B	CRMP1	PCSK1	SEZ6	CDC25B	KCNC1	TMEM145	CCDC88A	ASCL1	ENO2	MIAT	SRRM4	NPTX1	PHF19	RNF183	TOX	INSM1	IGFBPL1	ELAVL3	RUNDC3A	NKX2-1	UNC13A	FANCL	SH3GL2	FAM161A	APLP1	DLL3	DNMT1	ELAVL4	FGF9	INA	NPPA	PCSK2	SNAP25	SOX2	STMN1	MYCN	AURKA	TUBB3	EZH2	CHGA	SYP
Tumor biology	PAM50 LumA down	CDC20	KIF2C	EX01	CDCA1	BIRC5	CEP55	RRM2	CCNE1	ORC6L	MYBL2	CCNB1	NAT1	CENPF	ANLN	MELK	KNTC2	CDC6	MK167	UBE2T	MIA	PTTG1	UBE2C
Tumor biology	PAM50 LumB down	MMP11	FGFR4	GRB7	CXXC5	FOXC1	PGR	ESR1	PHGDH	CDH3	ERBB2	BCL2	MAPT	BAG1	ACTR3B	EGFR	BLVRA	SFRP1	KRT5	KRT14	KRT17
Tumor biology	PAM50 Basal down	TMEM45B	GPR160	MYC	MLPH	TYMS	MDM2	FOXA1	SLC39A6
Tumor biology	AR-A	KLK3	KLK2	FKBP5	STEAP1	STEAP2	PPAP2A	RAB3B	ACSL3	NKX3-1
Tumor biology	PORTOS	DRAM1	KRT14	PTPN22	ZMAT3	ARHGAP15	IL1B	ANLN	RPS27A	MUM1	TOP2A	GNG11	CDKN3	HCLS1	DTL	IL7R	UBA7	NEK1	CDKN2AIP	APEX2	KIF23	SULF2	PLK2	EME1	BIN2
Tumor biology	Decipher	LASP1	IQGAP3	NFIB	S1PR4	THBS2	ANO7	PCDH7	MYBPC1	EPPK1	TSBP1	PBX1	NUSAP1	ZWILCH	UBE2C	CAMK2N1	RABGAP1	GLYATL1P4	TNFRSF19
Tumor biology	sensescent epithelium	SLPI	WFDC2	CRABP2	ASS1	S100A6	KRT7	RARRES1	GSTP1	KRT19	RHOV	CXCL17	ELF3	CLDN4	ANXA2	OLFM4	S100P	TM4SF1	NCOA7	TACSTD2	GABRP	GPRC5A	MUC4	IGFBP3	LCN2	S100A16	PHLDA2	ATP1B1	MUC1	KRT13	GADD45A	SFN	HSPB1	CYP4B1	KLF5	TMSB4X	RHCG	LYPD3	S100A14	GLUL	RAB11FIP1	EMP1	LY6E	PERP	PLAT	ANXA1	GATA3	S100A11	PSCA
Tumor biology	cycling epithelium 1	TUBA1B	STMN1	PTTG1	HMGB2	CENPF	MKI67	SMC4	TYMS	TK1	H2AFZ	ZWINT	TOP2A	GINS2	BIRC5	CDKN3
Tumor biology	stress signaling epithelium	FOSB	EGR1	JUNB	FOS	IER2	ZFP36	ATF3	JUN	GADD45B	PPP1R15A	BTG2	RHOB	NR4A1	MCL1	UBC	KLF6	KLF10	IER3	KLF4	ZC3H12A	NFKBIA	MAFF	SERTAD1	CDKN1A	ERRFI1	DUSP1	IRF1	EGR2	TIPARP	GDF15	CYR61	ID1	PPP1R10	CSRNP1	ID3	EDN1	OVOL1	DDIT3	ID2	HBEGF	CCNL1	PNP	EFNA1	TRIB1	JUND	BRD2	ICAM1	NFKBIZ
Tumor biology	cycling epithelium 2	VSIG2	HPGD	PTGES	TRIM31	UCP2	ACSL5	OAS1	ST3GAL4	SCCPDH	BHLHE41	AMIGO2	SMIM5	ARHGDIB	CAMK2N1
Tumor biology	CRPC-AR	FASN	ABHD2	KLK3	OGT	ACACA	AMD1	KIAA1244	KLK2	FOXA1	AR	FKBP5	ABCC4	MYO6	TMPRSS2	PPP3CA	MCCC2	CAMKK2	UAP1	STEAP2	CHPT1	NFIX	AKAP9	NEDD4L	NKX3-1	ARL1	ELL2	NDUFB4	ATL3	RASSF3	HEBP2	MPC2	MBOAT2	FAM162A	BNIP3	TP53INP1	IVD	MAOA	ZBTB10	SPON2	ZBTB7B	LIMS1	PRKACB	HOMER2	ACPP	CDK19	HPGD	KLK4	ARHGEF26
Tumor biology	CRPC-WNT	DSP	SLC1A5	PFN2	SOX4	NOTUM	MLLT6	SGPL1	RBP1	FGFRL1	GOLIM4	FGF19	KREMEN1	NKD1	CDC42EP4	STK38L	VGLL4	LSG1	BRD7	NEDD9	LRP6	ASPSCR1	SERPINI1	DCAF16	FIP1L1	SHH	TCF7L2	CCDC25	KLF4	GINS2	APCDD1	LGALSL	ZNRF3	KDM7A	IL17RD	JARID2	USP20	C11orf31	VWA2	ARL4A	CHL1	GPR155	MYLIP	HDAC4	OARD1	ORAOV1	AP1S2	PXK	WIF1
Tumor biology	CRPC-NE	YBX1	IGFBP5	SERBP1	HMGN2	HMGB1	CHGA	TUBA1A	IPO5	KIF1A	CENPF	HES6	MAP1B	TFDP1	SYNE2	NNAT	GSE1	RAB3B	CDC25B	TCF12	CACYBP	UCHL1	ASPM	DDX46	UBE2S	NR2F1	TIA1	USP1	EPB41	OXCT1	MSH2	SMC2	BUB1	H3F3A	SMAD9	SEC11C	CHD7	CYFIP2	NNT	CDKN2C	PHTF2	BTG2	KIF5C	HOOK1	CBFA2T2	KCTD12	NEFH	RAP2A	ATP11A
Tumor biology	CRPC-SCL	ANXA2	LCN2	ASPH	KRT19	AGR2	ITGB1	QSOX1	CD44	CAPN2	CTSB	IQGAP1	PTTG1IP	HIF1A	PLXNB2	PLAT	ITGA3	GNS	KRT15	TSPAN3	ACTN1	AGRN	GRN	VCL	LDLR	CTSD	ITGA6	TGOLN2	CD59	S100A9	TRAM1	LMNA	NQO1	DCBLD2	B4GALT5	CD151	TNFRSF21	ITGB4	MUC5AC	CAST	ITGB5	ANLN	TPM4	SDC4	PIGT	DAP	FAM84B	BCL2L1	LAMB1
Tumor biology	Luminal progenitor	KRT4	PSCA	WFDC2	CYP2F1	TSPAN8	CLU	KRT19	KLF5	ANXA3	PPP1R1B	S100A11	KRT8	ATP1B1
Tumor biology	Lung club	SCGB1A1	BPIFB1	SCGB3A2	SCGB3A1	MGP	LCN2	LTF	WFDC2	CXCL1	KLK11	CP	VIM	SOX4	MSMB	FMO2	SAA1	CYP2F1	TMEM45A	PIGR	CLU	CTSC	KLK10	GDF15	MUC4	CXCL8	S100P	CRACR2B	KIAA1324	MMP7	AKR1C1	RARRES1	SERPINB3	GSTA1	MDK	NCOA7	GRAMD2B	CCL20	APOD	SAA2	AGR3	MUC5B	SCNN1B	TMC5	ELF3	CYP2A6	TSPAN8	TFF3	HES4
Tumor biology	Lung KRAS	REG4	TFF1	TFF2	LYZ	TFF3	PSCA	LGALS4	TSPAN8	ITLN1	PHGR1	S100P	FABP1	C12orf75	DUOXA2	MUC5AC	CYP3A5	LCN2	GCNT3	GPX2	PLAT	HSD17B2	DUOX2	AGR2	CYSTM1	C6orf15	C19orf33	KRT19	TSPAN1	CTSE	CLTB	MYL12B	CLDN18	KRT8	ZFP36L2	CD24	PRSS2	TESC	LPCAT4	FXYD3	ANXA10	MUC3A	CLDN4	PRSS3	ITM2C	RGS5	MUCL3	HSPA1B	HSPA1A
Tumor biology	Lung KAC	LCN2	TIMP1	AGR2	HSP90B1	NQO1	CP	CRABP2	MUC5B	TFF3	IGFBP3	WFDC2	MDK	GAPDH	S100P	HSPA5	PCSK1N	PHLDA2	AKR1C2	SPINK1	DDIT4	PDIA4	MGP	FTH1	CALR	CDKN1A	IGFBP2	C15orf48	AKR1C3	RASD1	CYBA	ANXA1	P4HB	ALDH1A1	IER3	GDF15	MMP7	CXCL8	LDHA	G6PD	CHI3L1	CLU	TXNRD1	HMGA1	LTF	SCGB3A2	SERPINA1	C16orf89	KRT17
Tumor biology	Lung other AICs	AGER	CLDN18	EMP2	SFTPC	SLC39A8	AQP4	ADIRF	MYL9	CAV1	CLIC3	SFTA3	LMO7	SLC34A2	MUC1	IFT57	C19orf33	CPM	CYP4B1	C1orf116	SLPI	CLIC5	DLC1	ABCA3	SFTPD	HSD17B6	AK1	FABP5	SECISBP2L	SPTBN1	TNNC1	SFTPA1	SFTPA2	CAVIN2	CAV2	RTKN2	CRIP1
TME-related	Necrosis	BAK1	BAX	BIRC2	BIRC3	CASP1	CASP3	CASP4	CASP5	CASP8	CDC37	CFLAR	CHMP2A	CHMP2B	CHMP3	CHMP4A	CHMP4B	CHMP4C	CHMP6	CHMP7	CYCS	ELANE	FADD	FAS	FASLG	FLOT1	FLOT2	GSDMD	GSDME	GZMB	HMGB1	HSP90AA1	IL18	IL1A	IL1B	IRF1	IRF2	ITCH	MLKL	OGT	PDCD6IP	PELI1	PRKN	RIPK1	RIPK3	RPS27A	SDCBP	STUB1	TNFRSF10A
TME-related	Angiogenesis	ACVRL1	JAG1	ANGPT1	ANGPT2	CD34	CDC42	MAPK14	TYMP	EDN1	EFNB2	EGR3	EPHB4	PTK2B	FGF2	FGFR1	VEGFD	FOXC2	FLT1	FLT4	FN1	GPLD1	NR4A1	ID1	ITGA5	ITGAV	ITGB1	KDR	LOXL2	MMP14	NOTCH1	PDGFA	PDGFRB	PGF	PIK3CA	PTGS2	PTK2	ROBO1	SHC1	SRF	TAL1	TDGF1	TEK	VAV2	VEGFA	VEGFC	FGF18	NRP1	SEMA5A
Immune-related	B cells	MS4A1	CD79B	BTG1	VPREB3	BANK1	CD79A	IGLL5	MS4A1	CD79B	BTG1	VPREB3
Immune-related	Mast cells	TPSAB1	CPA3	HPGDS	RGS13	IL1RL1	KIT	GATA2	FOSB	RP11-354E11.2	VWA5A	SLC18A2	HDC	CAPG
Immune-related	Monocytes	S100A9	FCN1	S100A8	CSTA	EREG	NEAT1	TKT	THBS1	VCAN	TSPO	CSTA	LYZ
Immune-related	Th17 cells	IL17A	IL17F	RORC	CD4	CCL20	CCR6	RORA
Immune-related	Treg cells	TIGIT	CTLA4	SOD1	TNFRSF4	TNFRSF18	RTKN2	FOXP3
Immune-related	M1 macrophages	NOS2	IL12RB1	FCGR1A	FCGR1BP	FCGR1CP	IL23A	CXCL9	CXCL10	CXCL11	CD86	IL1A	IL1B	IL6	TNF	HLA-DRA	CCL5	IRF5	IRF1	CD40	IDO1	KYNU	CCR7
Immune-related	M2 macrophages	ARG1	ARG2	IL10	FCGR2A	FCGR2B	FCGR2C	CD163	FCER2	CD200R1	PDCD1LG2	CD274	MARCO	CSF1R	MRC1	IL1RN	Il1R2	IL4R	CCL4	CCL13	CCL20	CCL17	CCL18	CCL22	CCL24	LYVE1	VEGFA	VEGFB	VEGFC	VEGFD	EGF	CTSA	CTSB	CST3	CTSD	TGFB1	TGFB2	TGFB3	MMP14	MMP19	MMP9	CLEC7A	WNT7b	FASLG	TNFSF12	TNFSF8	CD276	VTCN1	MSR1
Immune-related	T-cell exhaustion	TOX	NR4A1	NR4A2	NR4A3	PDCD1	CTLA4	TIGIT	HAVCR2	LAG3	BTLA	CD244	TBX21	EOMES	PRDM1	NFATC2	BATF	VHL	FOXO1	FOXP1	ENTPD1	CXCL13	MYO1E	PRDM1	WARS	CREM	PRDM1	LAYN	PHLDA1	SNAP47	CD38	MYO7A	PARK7
Immune-related	MDSC Hirz 2023	CEBPB	IL10	NOS2	RORC	S100A8	SOCS1	SOCS3	TGFB1	IL6	CSF2	CSF1	FLT3LG	ARG1	PTGS2	VEGFA	TNF	S100A9	CYBB	NCF1	NCF4	CSF3R	IL8	MNDA	LYZ	NCF2	SELL	ICAM1	CD63	CD274	OLR1
Immune-related	T-regulatory activity	NT5E	LAYN	ENTPD1	CTLA4	TNFRSF18	IL2RA	LAG3	TGFB1	TNFRSF4	FOXP3	LGALS1	IL10	BTLA	ICOS	TIGIT	TNFRSF9	CD70	IKZF2
Immune-related	CD300LD downstream	RPL21	XAF1	CLEC5A	CAMP	CD63	LTF	ANXA3	S100A8	OAS2	ALOX5	IFIT1	CD177	S100A9	CEBPE	LCN2	ANXA1	CTSG	MPO	GSTM1	MEGF9	PYGL	PRTN3	YTHDF3	EMILIN1	ELANE	CHI3L1	LTA4H	VILL	HMGN2	C3	MS4A3	ITGAM	CLEC12A	CST7	HSD11B1	C5AR1	F13A1	ADPGK	HP	IDH1	DHRS7	PGLYRP1	MMP9	ALDH3B1	IGSF6	CYBB	AP3S1	NKG7
Immune-related	CD47 associated genes	CD47	SIRPG	SIRPA	SKAP2	PTK2B	THBS1	FYB1	ITGA2	SET	ITGA2B	COMP	SNCA	ITGB1	UBQLN2	ITGA4	ALDOA	THBS2	THBS4	THBS3	GRB2	DCK
Immune-related	MDSC Alshetaiwi 2020	IFITM3	IFITM2	IFITM1	IL1B	CSTA	SRGN	PROK2	JUNB	DUSP1	SOCS3	BTG1	C19orf12	SELPLG	ASPRV1	IGFBP6	SIRPG	SIRPB1	SIRPA	PLA2G7	CSF3R	CXCR2	TPD52	TSPO	CYP4F3	GRINA	FABP5	CLEC4D	STEAP4	CCR1	LRG1	CLEC4E	CTSD	CD84	GCNT2	ARG2	NPL	FGL2	RNF149	SEPHS2	S100A6	LMNB1	EIF4EBP1	MSRB1	UBB	C5AR1	YPEL3	FCGR2B	FCGR2A
Immune-related	MDSC Calcinotto 2018	IL4R	TNFRSF17	TNFRSF14	IL22	IL21	CXCL16	TNFSF10	IL13	CCL19	IL1RAP	IFNAR2	IL10RA	CXCL10	IL17RA	LTA	IL2RA	LTF	CXCR3	TGFB2	IL11RA	CXCR6	CXCL12	IL23R	TNFRSF8	IL2RB	CCL23	CCL15	IL6	IL5RA	IL4	IL17F	IL12RB2	IL7R	CCL27	CCL24	IL2RG	IL1A	IL17B	TNFRSF4	TNFSF14	CXCR1	IL1RL1	IL7	IL18RAP	TNFSF11	LTB	TNFRSF18	IL1RN
Immune-related	High NLR-associated	CXCL1	CXCL2	CXCL8	IL1RN	CD68	PLAUR	NFKB1	CEBPB
Immune-related	SASP upregulated	IL6	IL7	IL1A	IL1B	IL13	IL15	CXCL8	CXCL1	CXCL2	CXCL3	CCL8	CCL13	CCL3	CCL20	CCL16	CCL26	CSF2	MIF	AREG	EREG	NRG1	EGF	FGF2	HGF	FGF7	VEGF	ANG	KITLG	CXCL12	PIGF	IGFBP2	IGFBP3	IGFBP4	IGFBP6	IGFBP7	MMP1	MMP3	MMP10	MMP12	MMP13	MMP14	TIMP2	SERPINE1	SERPINB2	PLAT	PLAU	CTSB	ICAM1
Tumor biology	MP1 Cell Cycle - G2_M	TOP2A	UBE2C	HMGB2	NUSAP1	CENPF	CCNB1	TPX2	CKS2	BIRC5	PRC1	PTTG1	KPNA2	MKI67	CDC20	CDK1	CCNB2	CDKN3	SMC4	NUF2	ARL6IP1	CKAP2	ASPM	PLK1	CKS1B	CCNA2	AURKA	MAD2L1	GTSE1	HMMR	UBE2T	CENPE	CENPA	KIF20B	AURKB	CDCA3	CDCA8	UBE2S	KNSTRN	KIF2C	PBK	TUBA1B	DLGAP5	TACC3	STMN1	DEPDC1	ECT2	CENPW	ZWINT
Tumor biology	MP2 Cell Cycle - G1_S	PCNA	RRM2	FEN1	GINS2	TYMS	MCM3	GMNN	HIST1H4C	CLSPN	ATAD2	TK1	KIAA0101	DUT	HELLS	MCM7	UBE2T	MCM4	CENPU	DHFR	ZWINT	ASF1B	MCM5	DNAJC9	RFC4	HMGB2	CDC6	RRM1	ORC6	CDK1	RAD51AP1	RNASEH2A	CHAF1A	CENPK	CDCA5	SLBP	MCM6	TMEM106C	CENPM	MYBL2	E2F1	USP1	DNMT1	PKMYT1	MAD2L1	PSMC3IP	CDCA4	RFC2	CDC45
Tumor biology	MP3 Cell Cylce HMG-rich	STMN1	TUBA1B	H2AFZ	DUT	TUBB	PCNA	HMGB2	KIAA0101	HMGB1	RANBP1	RAN	TYMS	H2AFV	SLC25A5	CKS1B	SNRPG	COX8A	HSPE1	SNRPB	ANAPC11	SLIRP	HMGN1	NAA38	SNRPD1	SNRPE	ATP5G3	HIST1H4C	HSPD1	NME1	TK1	HMGN2	MIF	SNRPF	ATP5G1	TPI1	COX5A	ERH	HMGA1	HNRNPA2B1	MCM7	NUCB2	SIVA1	SRSF7	YBX1	LSM4	ANP32B	UQCRQ	HSPB11
Tumor biology	MP4 Chromatin	MT-ND6	DST	SMARCA5	SPEN	PCM1	GOLGA4	GOLGB1	KCNQ1OT1	PHF3	PTPN11	TRIM44	ZNF638	CEP350	GOLIM4	HIST1H1E	MSH6	ROCK2	SMC1A	SMCHD1	ASH1L	ATAD2	ATAD5	BAZ1B	NOP14	RIF1	SYNE2	TJP1	TRIP11	ENAH	HIST1H1C	HIST2H2AC	NRD1	RANBP2	SMC5	ARGLU1	BDP1	SETD2	SLK	SPAG9	SUZ12	AHCTF1	CLINT1	FAM208B	KMT2A	MACF1	PAXBP1	HIST1H1B	UACA
Tumor biology	MP5 Stress	ATF3	EGR1	FOS	PPP1R15A	JUN	DUSP1	JUNB	FOSB	IER2	GADD45B	BTG2	ZFP36	DNAJB1	NR4A1	SERTAD1	DDIT3	KLF6	NFKBIA	HSPA1A	HSPA1B	CYR61	MAFF	NFKBIZ	IER3	CCNL1	MCL1	RHOB	SOCS3	IRF1	CDKN1A	HES1	ID2	KLF4	KLF10	CXCL2	ID1	TOB1	TRIB1	HSPH1	RASD1	SAT1	DDIT4	EGR2	HERPUD1	PLK2	DNAJA1	HSPA6	PMAIP1
Tumor biology	MP6 Hypoxia	NDRG1	BNIP3	SLC2A1	P4HA1	VEGFA	ENO2	ADM	HILPDA	PGK1	BNIP3L	FAM162A	PLOD2	EGLN3	LDHA	MT1X	NRN1	DDIT4	DDIT3	ERO1A	ANGPTL4	IGFBP3	PFKP	INSIG2	NDUFA4L2	PDK1	CA9	AKAP12	C4ORF3	IGFBP5	GBE1	LGALS3	TMEM45A	WSB1	GPI	S100A10	SLC16A3	EPB41L4A-AS1	ALDOA	ANKRD37	CAV1	AK4	DNAJB9	ERRFI1	MT2A	SLC3A2	VIM	ENO1	PFKFB3
Tumor biology	MP7 Stress (in vitro)	DDIT3	SLC3A2	TRIB3	ASNS	HERPUD1	PPP1R15A	EPB41L4A-AS1	SNHG12	GARS	GADD45A	MTHFD2	XBP1	CEBPG	TAF1D	NUPR1	SARS	SNHG8	ZFAS1	DDIT4	PHGDH	SHMT2	TXNIP	ATF4	HSPA5	GDF15	CARS	MAP1LC3B	SQSTM1	YARS	DNAJB9	PSAT1	GADD45B	ATF3	SNHG15	RSRC2	CEBPB	ARF4	EIF1B	OSER1	BTG1	SNHG7	WARS	ZFAND2A	C6ORF48	STC2	ZNF622	HSPA9	PDRG1
Tumor biology	MP8 Proteasomal degradation	PSMA3	PSMC4	MDH1	PRDX1	PSMA4	PSMC2	EIF4A3	MRPL13	PGK1	PSMB3	PSME2	CCT8	ANXA1	DCAF13	PRMT1	SSBP1	PSMB1	LAPTM4A	PSMB6	CCT5	NDUFS2	PDHA1	CCT7	CDC123	CCNB1	PCMT1	POLR2G	HSPA5	XRCC6	NDUFA9	DPM1	SSB	EIF3I	MCTS1	SLC3A2	ECH1	PSMD13	TUBB4B	SNRPB2	DDX39A	NQO1	EIF4A1	SPCS2	IMPDH2	RTCB	GSTO1	PDIA3	PRDX2
Tumor biology	MP9 Unfolded protein response	PDIA3	MANF	PDIA4	CRELD2	HSPA5	SDF2L1	CALR	MYDGF	TMED9	ARF4	DNAJB9	SELENOK	SELENOS	CDK2AP2	DNAJC3	DNAJB11	ERLEC1	FKBP11	HYOU1	PDIA6	SEC61G	HERPUD1	HSP90B1	HSP90B2P	OSTC	CCPG1	ISG20	KDELR2	PLPP5	PPIB	RRBP1	SLC35B1	PRDX4	RPN2	SRPRB	AC068631.2	FKBP2	HM13	LMAN1	LMAN2	SEL1L	SRPRA	AC012181.2	CKAP4	MLEC	SEC63	SLC3A2	TXNDC15
Tumor biology	MP10 Protein maturation	RPN2	PDIA3	ATP6AP2	HSPA5	PDIA6	LGALS3BP	GRN	LAPTM4A	HSP90B1	LAMP1	TMEM59	EPCAM	GDF15	HLA-C	OS9	PDIA4	APLP2	AZGP1	CLU	CTSA	DDOST	HLA-A	ITM2B	LRPAP1	NEAT1	PSAP	SIL1	SLC3A2	TIMP1	APMAP	APP	CTSL	LAMP2	LMAN2	MAGED2	PIGT	PRDX4	SERPINE2	TM9SF2	TSPAN1	ATP6AP1	CFI	EPHX1	EPRS	GGH	HEXB	MALAT1	PPIB
Tumor biology	MP11 Translation initiation	EPB41L4A-AS1	IMPDH2	AHCY	NOB1	OXA1L	EIF2A	IGBP1	LETMD1	RPL22L1	SNHG7	SNHG8	ZNF581	APEX1	C19ORF48	EIF3M	HIST3H2A	LTA4H	MYC	SNHG19	C11ORF1	C6ORF48	CCDC85B	CCNG1	EIF2S3	EIF3D	EIF3F	RGS10	TKT	ABHD14B	EIF4B	LYRM4	PPP1R14B	QARS	RSL1D1	SLC27A5	SRM	NME1	NBEAL1	EIF3E	CCNB1IP1	MRPL10	HSD17B11	TOP1MT	NOA1	FBL	MRPL45	ZNF277	PAICS
Tumor biology	MP12 EMT-I	COL1A2	SPARC	COL1A1	COL3A1	IGFBP7	TAGLN	C1S	FN1	MGP	TIMP1	TIMP3	BGN	C1R	VIM	COL6A2	COL4A2	COL6A1	MMP2	DCN	COL4A1	FSTL1	NNMT	TPM1	TSC22D3	CCDC80	CTGF	CXCL12	ID3	LUM	MYL9	PRSS23	TGFBI	TPM2	CAV1	CYR61	IGFBP5	LGALS1	SPARCL1	A2M	ACTA2	CALD1	COL6A3	CTSK	FBLN1	IGFBP4	POSTN	RARRES2	SERPING1
Tumor biology	MP13 EMT-II	LAMC2	LAMB3	LAMA3	EMP3	TGFBI	TNFRSF12A	FLNA	PLAU	PMEPA1	CAV1	KRT17	PRSS23	LGALS1	VIM	S100A2	COL17A1	FSTL3	CST6	IL32	PDLIM7	SERPINE1	ANXA3	IGFBP7	DCBLD2	F3	MT2A	TNC	ITGB6	KRT7	PLAUR	PRKCDBP	SERPINE2	ITGB1	RBP1	ITGA3	CDKN1A	THBS1	FN1	MMP7	TGM2	C15ORF48	ITGA6	PTHLH	TPM1	CDA	IGFBP6	PDPN	RHOD
Tumor biology	MP14 EMT-III	ANXA2	KRT19	S100A6	TNFRSF12A	KRT7	LGALS1	ANXA1	TM4SF1	S100A10	LGALS3	S100A16	TAGLN2	LMNA	CRIP1	EZR	KRT18	S100A11	S100A4	EMP3	HSPB1	KRT8	TUBA1A	VIM	IL32	KLF6	ANXA3	SH3BGRL3	TMSB4X	C19ORF33	CKB	CLIC1	EMP1	IFI27	ISG15	MDK	MMP7	PHLDA2	PLP2	CLDN4	MYADM	RHOC	S100A14	CD24	CRIP2	MYL12A	RAB11FIP1	S100P	STMN1
Tumor biology	MP15 EMT IV	KRT15	CXCL14	ALDH3A1	DAPL1	DST	CCL2	TXNIP	C12ORF75	COL17A1	DCN	HOPX	MOXD1	SDCBP	SEPP1	THBS2	TIMP1	ASS1	GLUL	NFIB	NTRK2	SERPINH1	SOX4	ANTXR1	C1R	C1S	C6ORF48	CAV1	FTH1	IGFBP5	NCOA7	NINJ1	PNRC1	SERPINE2	SERPINF1	SLC47A2	SNAI2	SOCS3	SPARC	TSC22D1	ASPN	LTF	SFRP1	TP53AIP1	CD74	EGR1	BCAM	SESN3	IFITM1
Tumor biology	MP16 MES (glioma)	EMP1	GAP43	TNFRSF12A	CD44	TNC	LYST	PLAT	WWTR1	ANXA2	GADD45A	LMNA	VMP1	IGFBP3	SCG2	HIVEP3	METTL7B	RCAN1	ZYX	CAMK2D	IL1RAP	JAG1	NAMPT	PGM2L1	VIM	ACTN1	AKAP12	IGF2BP2	MIR4435-2HG	NRP2	PDLIM4	ANXA1	BCAT1	CLIC4	CREB5	DIRAS3	EGR1	ELL2	F3	FRMD5	IGFBP7	LINC00152	S100A16	VCL	SAMD4A	ADAMTS9-AS2	SLC4A7	GFAP	CADPS
Tumor biology	MP17 Interferon_MHC-II (I)	ISG15	CD74	IFI6	HLA-DRA	HLA-DRB1	IFIT3	PSMB9	IFI44L	RARRES3	STAT1	HLA-DPA1	MX1	UBE2L6	IFITM3	BST2	OAS1	GBP1	IFI27	IFIT1	TAP1	HLA-B	IFITM1	HLA-DMA	ISG20	TNFSF10	IFI35	IFI44	HLA-DPB1	HLA-E	HLA-C	PARP14	WARS	HLA-DQB1	LAP3	PSMB8	C1S	HLA-DRB5	PLSCR1	TYMP	C1R	SAA1	HLA-F	IFIT2	SOD2	GBP2	HLA-A	CXCL10	HLA-DQA1
Tumor biology	MP18 Interferon_MHC-II (II)	CD74	HLA-DRA	HLA-DRB1	ALDH1A1	HLA-DPA1	IFITM2	CD9	CLU	CRYAB	NNMT	S100A10	TMEM176B	C1R	C1S	DHRS3	GPM6B	HLA-DRB5	IFI6	IFITM3	PLP1	RARRES2	S100B	SERPING1	TMEM176A	ANXA1	C3	CTNNAL1	GFRA3	MT2A	PDK4	PLAT	PMP22	SEPP1	C10ORF10	EGFL8	GPX3	HLA-DMA	MT1X	SEMA3B	UCHL1	MMP7	LGALS1	CTSD	ARPC1B	ISG15	WFDC2	LGALS3BP	CALM2
Tumor biology	MP19 Epithelial Senescence	SLPI	S100A9	LCN2	S100A8	KRT16	C15ORF48	SPRR1B	LY6D	S100P	KRT6B	PI3	WFDC2	CEACAM6	PDZK1IP1	S100A7	TSPAN1	KRT13	TACSTD2	PSCA	IL1RN	LYPD3	SAA1	SERPINB3	AQP3	CLDN4	CXCL17	KRT17	CRABP2	ELF3	KRT6A	MAL2	SPRR3	IGFBP3	PRSS22	SPRR2D	DSC2	GPRC5A	KRT7	SPRR2A	ANXA1	MALL	CEACAM5	MUC4	SERPINB1	AGR2	CLIC3	SERPINB4	FABP5
Tumor biology	MP20 MYC	NME1	C1QBP	FABP5	SRM	EBNA1BP2	HSPE1	DCTPP1	NOP16	NHP2	MRPL12	DKC1	HSPD1	RANBP1	CCT5	DDX21	ATP5G1	PA2G4	GPATCH4	TOMM40	GNL3	PAICS	RAN	PPA1	RUVBL1	CCT2	EIF4EBP1	MYC	LDHB	TIMM13	ODC1	CYCS	EIF5A	NIFK	NOLC1	SNRPD1	MRPL3	MRTO4	SLIRP	LDHA	NOP56	PHB	PNO1	DCAF13	ENO1	NCL	NOP58	PRMT1	BZW2
Tumor biology	MP21 Respiration	SLIRP	ROMO1	ATP5I	COX7B	PET100	ATP5G1	OST4	TMEM258	NDUFA3	NDUFB2	RPL21	USMG5	H3F3A	NDUFA1	SNRPD2	ATP5E	COX6B1	NDUFS5	NME1	ATP5J2	NDUFB1	NOP10	ATOX1	PSMB3	UQCR10	NDUFS6	NEDD8	TIMM8B	MYEOV2	NDUFA12	NDUFC1	SHFM1	COX17	MIR4461	NDUFAB1	NDUFB4	SEC61G	UBL5	APRT	RPS29	SNRPG	LGALS1	NHP2	SNRPF	PFDN2	LSM7	NDUFB8	NDUFA7
Tumor biology	MP22 Secreted I	CXCL8	PHLDA1	MAFF	KDM6B	EPHA2	ERRFI1	IER3	TNFRSF12A	PHLDA2	TM4SF1	TRIB1	DUSP5	FOSL1	HBEGF	ICAM1	AREG	BIRC3	CXCL1	EMP1	ITPKC	MIDN	PIM3	ARID5B	CCL2	CDKN1A	CSRNP1	CXCL2	MYC	ARL14	ARL5B	GEM	MYADM	PIM1	PLAUR	TNFAIP3	ANXA1	CCL20	CYR61	DDX21	EDN1	FOSL2	LIF	LUCAT1	MLF1	NAMPT	NCOA7	PFKFB3	ZBTB43
Tumor biology	MP23 Secreted II	LCN2	CP	WFDC2	AGR2	C3	CXCL1	CXCL8	SAA1	CLU	MDK	TSPAN8	BPIFB1	CFB	KLK11	PDZK1IP1	SAA2	SLPI	TSPAN1	CXCL2	ELF3	LTF	PIGR	SCGB3A1	TFF3	TGM2	AKR1C1	CD24	CLDN4	CTSC	GSTA1	KRT19	MMP7	MSMB	NCOA7	S100A9	SCGB1A1	SPINK1	IGFBP3	VMO1	MUC5B	SERPINF1	TNFSF10	FMO2	FAM3D	PRSS23	RDH10	CD82	RARRES1
Tumor biology	MP24 Cilia	C9ORF116	CAPS	RSPH1	TPPP3	FAM183A	MORN2	WDR54	CETN2	ODF3B	C9ORF24	PIFO	C11ORF88	C5ORF49	DYNLRB2	C1ORF194	EFHC1	FAM229B	IQCG	PSENEN	SPA17	TSPAN1	C20ORF85	DNALI1	FOXJ1	LRRC23	LRRIQ1	IGFBP7	MS4A8	TCTEX1D2	DPCD	KIF9	TUBA1A	FABP6	MRPS31	ZMYND10	C12ORF75	CAPSL	CES1	DNAAF1	IFT57	IGFBP2	MLF1	OSCP1	PLAC8	DNAH5	CRIP1	RP11-295M3.4	GSTA1
Tumor biology	MP25 Astrocytes	SPARCL1	GFAP	CLU	CRYAB	TTYH1	SLC1A3	CST3	ID3	AGT	APOE	EDNRB	ALDOC	AQP4	GATM	NDRG2	SPARC	MT2A	MT3	BCAN	HEPN1	NTRK2	PMP2	PON2	ATP1A2	HEY1	MLC1	PLTP	ATP1B2	ITM2C	MT1X	VIM	S100B	AHCYL1	RAMP1	SCRG1	C1ORF61	IGFBP7	RASSF4	ID1	IFITM3	CPE	CD9	FABP7	GRAMD3	ZFP36	F3	PLP1	ID4
Tumor biology	MP26 NPC Glioma	STMN2	DCX	STMN4	TAGLN3	ELAVL4	MLLT11	NREP	MIAT	TUBB2A	CD24	HMP19	RND3	SOX11	SOX4	TUBB3	MAP1B	NSG1	SNAP25	FNBP1L	HN1	IGFBPL1	PKIA	NNAT	RBP1	SCG3	DLX6-AS1	KLHDC8A	MEG3	RBFOX2	SCG2	STMN1	TMEM161B-AS1	ARL4D	BEX2	DDAH2	DLX5	GAP43	CRMP1	ENO2	TCEAL7	UCHL1	BASP1	CXADR	GNG3	GPC2	KIF5C	PAK3	RTN1
Tumor biology	MP27 Oligo Progenitor	SIRT2	GPR17	OLIG1	APOD	DLL3	PLP1	NEU4	BCAN	SOX8	TNR	OMG	TMEM206	LPPR1	NKAIN4	FIBIN	SGK1	SLC1A1	CA10	LMF1	PTGDS	SERINC5	ASCL1	DLL1	OLIG2	PSAT1	RAB33A	SCRG1	CNP	LIMA1	THY1	TUBB4A	BCAS1	CNTN1	HES6	LHFPL3	PDGFRA	RGR	SCD5	ANGPTL2	DHCR7	FGF12	MPZL1	MSMO1	P2RX7	RTKN	TNFRSF21	SMOC1	ACAT2
Tumor biology	MP28 Oligo normal	APOD	MBP	PLA2G16	PLP1	PPP1R14A	SEPP1	TF	GSN	PTGDS	APLP1	CLDN11	CLDND1	CNP	RNASE1	SCD	SEPT4	ANLN	CRYAB	ELOVL1	HSPA2	PLLP	SIRT2	SLC44A1	BIN1	CMTM5	ERMN	FAM107B	LARP6	LHPP	MAG	MOBP	PLEKHB1	QDPR	S100A1	SLAIN1	SLC48A1	TUBB4A	TMEM144	ABCA2	CA2	KLK6	MAL	SPOCK3	HAPLN2	UGT8	STMN4	ATP1B1	SEPT8
Tumor biology	MP29 NPC_OPC	BTG2	SOX6	BAZ2B	SOX4	DSEL	MXD4	PNRC1	SOX5	CHD7	GRIA2	MAP3K1	OLIG1	SESN3	UBE2H	ABAT	DCX	DOCK10	GLCCI1	KCNQ1OT1	KDM5B	KLHL24	MAP2	OLIG2	PEAK1	RAB3IP	RFTN2	RFX4	TANC2	TRIO	VCAN	ZNF91	FAM181B	STMN4	DLL3	BTG1	TXNIP	LDLRAD3	SOX11	HIP1	FGFBP3	MTSS1	SPRY4	REV3L	MMP16	KLF12	TFDP2	CADM2	ARHGEF7
Tumor biology	MP30 PDAC-classical	TFF1	TFF3	CEACAM6	AGR2	LGALS4	PHGR1	PLAC8	SLC40A1	TM4SF4	TSPAN8	ANXA10	LYZ	TFF2	CTSE	GCNT3	GPX2	MUC13	MUC5AC	MUC5B	PIGR	CEACAM5	CLDN18	FAM3D	SPINK1	AGR3	DUOX2	PLA2G10	REG4	DUOXA2	PDE4C	PSCA	TSPAN1	VSIG2	CA2	HPGD	DPCR1	OLFM4	AKR7A3	CDH17	FXYD3	PDZK1IP1	TCN1	CEACAM1	ISG20	LINC01133	SLC44A4	VSIG1	CEACAM7
Tumor biology	MP31 Alveolar	SFTPA1	SFTPA2	SFTPD	LRRK2	PGC	SFTPC	C4BPA	SFTPB	AQP1	ABCA3	PEBP4	SCD	HSD17B6	MFSD2A	NAPSA	NNMT	PIGR	SCGB3A2	SERPINA1	SPINK5	C16ORF89	C3	CACNA2D2	EPHX1	MID1IP1	RNASE1	ALPL	DHCR24	HOPX	LPCAT1	SCGB3A1	SFTA2	PTPN13	S100A9	SFTA3	SUSD2	DMBT1	NPC2	SLC22A31	TFPI	ALOX15B	SLPI	SFTA1P	AK1	DUOX1	FASN	FABP5	CXCL17
Tumor biology	MP32 Skin-pigmentation	PHACTR1	TBC1D7	MLANA	ASAH1	DCT	LGALS3	CAPN3	GDF15	GPNMB	GPR137B	MBP	MITF	PMEL	TNFRSF14	BIRC7	CHCHD6	LINC00518	MXI1	NOV	TRPM1	APOE	FXYD3	ISG20	NBL1	PLP1	QDPR	QPCT	SH3BP5	TIMP2	TRIM2	AVPI1	DAB2	GJB1	GPR143	GYPC	LYST	NSG1	PIR	RAB38	RRAGD	S100B	SLC45A2	SNCA	TBC1D16	TYRP1	WIPI1	SPON2	ZNF106
Tumor biology	MP33 RBCs	BLVRB	HBB	APOC1	CA1	HBD	AHSP	PRDX2	REXO2	CNRIP1	HMBS	S100A6	HAGH	PLIN2	RHAG	CD36	FAM178B	FBXO7	FECH	HES6	KCNH2	KLF1	MYC	TFRC	ANK1	APOE	CASP3	CAST	HBA1	HBG2	MPC2	NFIA	STRADB	SYNGR1	TFR2	TMEM14C	UBAC1	CA2	GATA1	GYPB	HBA2	HBQ1	SMIM10	EPCAM	FAM45A	FCGRT	SLC25A37	LMNA	HBG1
Tumor biology	MP34 Platelet-activation	RGS18	PDLIM1	ITGA2B	PLEK	C6ORF25	FERMT3	RAP1B	CLU	LIMS1	CD9	NRGN	PBX1	PF4	PKM	RP11-354E11.2	SDPR	SLC44A1	STOM	TMSB4X	C2ORF88	CMTM5	GP9	GSN	HBD	LAT	MAX	VCL	ACTN1	DAD1	FYB	MGLL	MMRN1	PPIF	TPM1	BIN2	CCND3	FCER1A	FCER1G	FLI1	GATA2	GUCY1B3	PRKAR2B	TGFB1	TPM4	VASP	RAB27B	PIM1	CD36
Tumor biology	MP35 Hemato-related-I	CSF3R	SPINK2	VAMP5	AZU1	SELL	C1QTNF4	CFD	CTSG	ELANE	HOPX	ITM2C	NPDC1	AVP	C1ORF228	CD52	CLEC11A	CRHBP	CST7	MBOAT7	MDK	PLAC8	PRTN3	RNASE2	BAALC	BST2	C19ORF77	CD44	GLIPR1	ICAM3	KLF6	MPO	MS4A3	PRSS57	RAB32	SRGN	TSC22D3	ZFP36L2	FOS	SERPINB1	IGLL1	LYZ	MGST1	TNFSF13B	HLA-DQB1	CD74	PTPRCAP	ANKRD28	CD34
Tumor biology	MP36 IG	IGLC2	IGLC3	IGHA2	IGHA1	IGHG4	IGKC	CD79A	IGHG1	IGHG3	IGHG2	IGHGP	IGLJ2	IGLC1	DERL3	IGHM	IGLC7	SELENOM	CD63	IGLV3-1	IGLV3-7	IGLV6-57	JSRP1	CCPG1	DNAJB9	IGKV1-12	IGLJ1	KLF6	TSC22D3	AC134669.2	ADA2	CD27	CITED2	FCRL5	HERPUD1	HLA-F	IGKV4-1	IGLC5	IGLC6	IGLJ3	IGLL5	IGLV3-21	ITGB7	JCHAIN	TXNIP	MIR4539	SEL1L3	PRDX4	IRF4
Tumor biology	MP37 Hemato-related-II	CTNNBL1	FCER1A	GATA2	CD84	PDZD8	SLC40A1	TESPA1	ZMYND8	CYTL1	MINPP1	PDCD4	PKIG	RP11-354E11.2	SOD2	STAM	ABCC4	ALDH1A1	ATP6V0A2	CD82	CNRIP1	CPA3	CPPED1	DEPTOR	GMPR	HBD	HPGDS	IL1B	KLF1	LXN	NFE2	PLEK	PLIN2	RAB37	RGS18	TPSB2	ZEB2	STXBP6	KCNQ1OT1	BMP2K	EREG	LINC00152	FREM1	PBX1	PDLIM1	MPP1	SOX4	FAM117A	FAM19A2
Tumor biology	MP38 Glutathione	NAT8	ACSM2B	LGALS2	AMN	BBOX1	KHK	MIOX	SMIM24	AQP1	C11ORF54	CUBN	GSTA1	GLYAT	ACSM2A	AOC1	APOM	GAL3ST1	GSTA2	SLC6A13	AZGP1	GLYATL1	LRP2	PCSK1N	PEPD	SLC17A3	SLC5A12	CDHR5	MSRA	PDZK1	PXMP2	SLC16A9	SLC22A18	AGT	CES2	CLDN10	DDC	TMEM27	TNFAIP6	AGXT2	CFI	FOLR1	GAMT	HRSP12	RBP5	TSPAN1	GPX3	CXCL14	PRAP1
Tumor biology	MP39 Metal-response	MT1X	CAV1	MT1E	C5ORF46	TGFBI	CEBPB	CKB	EPB41L4A-AS1	IGFBP5	LGALS1	LOX	MT1M	MT2A	MT3	NOL3	STC1	TUBA1A	C10ORF10	C1S	CP	DDIT4	EMP3	GLUL	MT1F	NPTX2	PLP2	SMIM3	SNHG7	SOX4	BGN	EDN1	ID1	ID4	IER2	MT1A	PMP22	RSL24D1	TSC22D3	VCAM1	VCAN	FSTL3	TMEM45A	ZBTB16	TMEM91	FKBP5	S100A6	C1R	MMP7
Tumor biology	MP40 PDAC-related	ISG20	KLK10	CEACAM1	F3	LMO7	PLAUR	SLPI	ANKRD36C	CD55	CEACAM6	EPS8L1	LCN2	PSCA	TIMP2	C15ORF48	KLF2	KLK6	KLK7	KRT23	LAMC2	S100A4	TNFRSF12A	ALDH1A3	ANXA1	APOL1	CLDN23	CLIC3	COL6A1	CST6	EMP1	FLNB	IL1RN	IL32	KLK11	KRT16	KRT17	LDLR	MALL	MMP7	RAB11FIP1	SLC16A3	TFF2	CEACAM5	MUC5AC	SDCBP2	SMIM5	ISG15	SLC2A1
Tumor biology	MP41 Unassigned	DST	KMT2A	MALAT1	MIR6515	AKAP9	ATRX	GOLGB1	ZBTB20	EIF3A	MIR3648-1	ANKRD12	GOLGA4	HNRNPU	HSP90B2P	PRRC2C	RRBP1	TTC3	CFLAR	DDX24	EPRS	FNDC3B	HSP90B3P	IRF4	MLEC	MT-ND6	NCL	NEAT1	NEB	PNISR	PNRC1	SNORD18B	UBXN4	AC010343.1	BPTF	CCDC69	CEP350	DDX5	EIF5B	GLCCI1	HIPK2	KMT2C	LUC7L3	MEF2C	PDIA4	SNORD55	SNORD68	SON	UTRN
Tumor biology	Cycle	ACYP1	ANLN	ANP32B	ANP32E	APITD1	APOBEC3B	ARHGAP11A	ARHGAP11B	ARL6IP1	ARL6IP6	ASF1B	ASPM	ATAD2	ATAD5	AURKA	AURKB	BARD1	BCL2L12	BIRC5	BORA	BRCA1	BTG3	BUB1	BUB1B	C12orf75	C19orf48	C21orf58	CALM2	CALM3	CARHSP1	CASC5	CCDC34	CCNA2	CCNB1	CCNB2	CCNE1	CCNE2	CCT5	CDC20	CDC25B	CDC45	CDC6	CDCA2	CDCA3	CDCA4	CDCA5	CDCA7	CDCA8
Tumor biology	Stress	ABHD3	AC016629.8	ADAMTS1	ANKRD28	ANKRD37	ARC	AREG	ARID5B	ARL5B	ATF3	B3GNT5	BAG3	BAMBI	BBC3	BHLHE40	BIRC3	BRD2	BTG1	BTG2	C10orf10	C11orf96	C16orf98	C1orf63	C5orf45	C8orf4	CA12	CCL20	CCNL1	CCP110	CD55	CDKN1A	CDKN2AIP	CEBPB	CEBPD	CITED2	CLDN3	CLDN4	CLK1	CSRNP1	CXCL1	CXCL2	CXCL3	CXCL5	CXCL8	CYP1B1	CYR61	DAPP1	DEPP1
Tumor biology	Interferon	ACTN1	APOL1	APOL2	APOL3	APOL6	B2M	BST2	C19orf66	C1R	C1S	C3	C5orf56	CCL2	CCL27	CCL5	CD74	CFB	CFH	CMPK2	CX3CL1	CXCL10	CXCL11	CXCL9	DDX58	DDX60	DDX60L	DYNLT1	EIF2AK2	EPSTI1	ETV7	FXYD5	GBP1	GBP2	GBP3	GBP4	GBP5	GLUL	HAPLN3	HELZ2	HERC5	HERC6	HLA-A	HLA-B	HLA-C	HLA-DMA	HLA-DMB	HLA-DPA1	HLA-DPB1
Tumor biology	Hypoxia	ADM	AHNAK	ALDOA	ANGPTL4	BLNK	BNIP3	BNIP3L	C4orf3	CA9	CASP14	DDIT4	DHRS3	EGLN3	ENO2	EPAS1	ERO1L	FAM162A	FUT11	HILPDA	HK2	IGFBP3	LDHA	LINC01133	MGP	NDRG1	NDUFA4L2	NRN1	P4HA1	PDK1	PFKFB3	PFKP	PGF	PGK1	PLIN2	PLOD2	PTHLH	RGCC	SLC16A1	SLC16A3	SLC2A1	SLC2A3	SLC6A8	SNCG	SPAG4	TMEM91	VEGFA
Tumor biology	Oxphos	ATOX1	ATP5H	C14orf2	COX14	MYEOV2	NDUFA1	NDUFA12	NDUFA3	NDUFB3	NDUFS6	NME1	PET100	POLR2I	POLR2L	RBX1	ROMO1	SCAND1	SEPW1	SLIRP	TIMM8B	TXNDC17	UQCR10	USMG5	UXT
Tumor biology	Metal	FKBP5	HEY1	HTRA1	MT1F	MT1G	MT1H	MT1M	PMP2	TPST1
Tumor biology	Mesenchymal	AQP1	BGN	CALD1	CCDC80	COL1A1	COL1A2	COL3A1	COL5A2	COL6A1	COL6A3	CPE	FN1	GJA1	GNG11	NPC2	NRP2	SDC2	SPARC
Tumor biology	pEMT	ACTB	ACTG1	ADIRF	AKAP12	AKR1C1	ANXA1	ANXA2	ANXA3	ANXA5	ARL4C	ARPC1B	BCAM	BPGM	C19orf33	CAPN2	CD151	CD24	CD44	CD59	CD68	CD9	CD99	CDA	CDKN2A	CFL1	CHI3L1	CLIC1	COTL1	CRIP1	CSTB	CTGF	CTSB	DKK1	ECM1	EIF4EBP1	EIF5A	EMP3	ENO1	F3	FLNA	FLNB	FSTL3	FTL	G0S2	G6PD	GAPDH	GJB6	GLO1
Tumor biology	Alveolar	AGER	CAPN8	CAV1	CAV2	CLIC5	CST6	CYP4B1	EMP2	FXYD3	LMO7	MYL12A	MYL9	RARRES2	SCEL	TNNC1	TRAM1
Tumor biology	Basal_pancancer	ALDH3A1	ASPN	ASS1	ATP1B3	COL17A1	COL18A1	CXCL14	DCN	DST	FBXO32	FTH1	GABRP	GPNMB	HOPX	ITGB4	JMJD1C	KRT14	KRT15	KRT5	NAV2	NDRG2	PDLIM1	SFRP1	SLITRK6	THBS2	TP53AIP1	TPT1	TXNIP	UBA52	UQCRH	VCAN	VTCN1	ZFAND5
Tumor biology	Squamous	AKR1B10	AQP3	C10orf99	CA2	CALML3	CALML5	CD14	CDH1	CLDN7	CRABP2	DEFB1	DMKN	DSC1	DSC2	DSG1	DSP	FABP5	FGFBP1	GJB2	GRHL3	IGFL1	IVL	KLC3	KLK10	KLK11	KRT1	KRT10	KRT16	KRT2	KRT6A	KRT6B	KRT6C	KRTDAP	LGALS7B	LY6D	LYPD3	MALL	P2RY2	PKP1	PLA2G4E	PRSS3	PVRL4	RAB25	RHOV	S100A14	S100A7	S100A8	S100A9
Tumor biology	Glandular	AGR2	AQP5	BCAT1	C15orf48	CD47	CEACAM5	CEACAM6	CLDN10	CLDN18	CLU	CP	CREB3L1	CST2	CST4	CTSS	CYP3A5	DHRS9	DMBT1	FMOD	GPX2	IGFBP5	IL1R2	KIAA1324	KRT23	LCN2	LGALS4	LTF	LYZ	MAL2	MIA	MMP7	MUC1	MUC16	MUC5AC	MUC5B	NAPSA	NQO1	OLFM4	ONECUT2	PGC	PHGR1	PIGR	PLA2G2A	PLAC8	PLAT	PPP1R1B	PSCA	PTGES
Tumor biology	Ciliated	AC007906.2	AGR3	ARMC3	C1orf194	C20orf85	C5orf49	C9orf116	C9orf24	CALM1	CAPS	CAPSL	CCDC146	CCDC170	CETN2	CFAP126	CFAP157	CFAP43	CSPP1	CTXN1	DNAAF1	DNAH12	DNALI1	DYNLL1	EFHC1	FAM183A	FAM229B	FOXJ1	LRRC23	LRRIQ1	MORN2	MS4A8	PIFO	PPIL6	PSENEN	ROPN1L	RSPH1	SPATA18	TPPP3	UBXN10
Tumor biology	AC	AGT	ALDOC	APOE	AQP4	BBOX1	CASQ1	CPVL	CRYAB	CSRP1	CYSTM1	DKK3	DOK5	EEPD1	EFEMP1	EZR	GABRB1	GATSL3	GFAP	GRAMD3	ID3	ID4	LAMP5	LCAT	LPL	MLC1	MT1X	NTRK2	OLFM2	PLTP	PMP22	PRLHR	SPARCL1	SPOCK1	TBC1D10A	VAMP5
Tumor biology	OPC	ASCL1	MAP3K1	MMP2	OLIG1	OLIG2	SEZ6L	SOX8	WSCD1
Tumor biology	NPC	ARL4D	CAMK2N1	CCNG2	CELF4	CELF5	DAAM1	DCX	DLX1	DLX2	DLX5	DLX6	DLX6-AS1	GPC2	KIF5C	KLHDC8A	KLHL35	LBH	MEIS2	MIAT	NREP	NSG1	PAK3	RAB3A	RBFOX2	SOX11	STMN2	STMN4	SYT1	TAGLN3	TMSB15A
Tumor biology	Stemness	BUB1	CDK1	DLGAP5	HMMR	KIF4A	NCAPG	SKA3	TOP2A	TPX2
MSigDB HALLMARKS	HALLMARK_ADIPOGENESIS	ABCA1	ABCB8	ACAA2	ACADL	ACADM	ACADS	ACLY	ACO2	ACOX1	ADCY6	ADIG	ADIPOQ	ADIPOR2	AGPAT3	AIFM1	AK2	ALDH2	ALDOA	ANGPT1	ANGPTL4	APLP2	APOE	ARAF	ARL4A	ATL2	ATP1B3	ATP5PO	BAZ2A	BCKDHA	BCL2L13	BCL6	C3	CAT	CAVIN1	CAVIN2	CCNG2	CD151	CD302	CD36	CDKN2C	CHCHD10	CHUK	CIDEA	CMBL	CMPK1	COL15A1	COL4A1	COQ3
MSigDB HALLMARKS	HALLMARK_ALLOGRAFT_REJECTION	AARS1	ABCE1	ABI1	ACHE	ACVR2A	AKT1	APBB1	B2M	BCAT1	BCL10	BCL3	BRCA1	C2	CAPG	CARTPT	CCL11	CCL13	CCL19	CCL2	CCL22	CCL4	CCL5	CCL7	CCND2	CCND3	CCR1	CCR2	CCR5	CD1D	CD2	CD247	CD28	CD3D	CD3E	CD3G	CD4	CD40	CD40LG	CD47	CD7	CD74	CD79A	CD80	CD86	CD8A	CD8B	CD96	CDKN2A
MSigDB HALLMARKS	HALLMARK_ANDROGEN_RESPONSE	ABCC4	ABHD2	ACSL3	ACTN1	ADAMTS1	ADRM1	AKAP12	AKT1	ALDH1A3	ANKH	APPBP2	ARID5B	AZGP1	B2M	B4GALT1	BMPR1B	CAMKK2	CCND1	CCND3	CDC14B	CDK6	CENPN	DBI	DHCR24	DNAJB9	ELK4	ELL2	ELOVL5	FADS1	FKBP5	GNAI3	GPD1L	GSR	GUCY1A1	H1-0	HERC3	HMGCR	HMGCS1	HOMER2	HPGD	HSD17B14	IDI1	INPP4B	INSIG1	IQGAP2	ITGAV	KLK2	KLK3
MSigDB HALLMARKS	HALLMARK_ANGIOGENESIS	APOH	APP	CCND2	COL3A1	COL5A2	CXCL6	FGFR1	FSTL1	ITGAV	JAG1	JAG2	KCNJ8	LPL	LRPAP1	LUM	MSX1	NRP1	OLR1	PDGFA	PF4	PGLYRP1	POSTN	PRG2	PTK2	S100A4	SERPINA5	SLCO2A1	SPP1	STC1	THBD	TIMP1	TNFRSF21	VAV2	VCAN	VEGFA	VTN
MSigDB HALLMARKS	HALLMARK_APICAL_JUNCTION	ACTA1	ACTB	ACTC1	ACTG1	ACTG2	ACTN1	ACTN2	ACTN3	ACTN4	ADAM15	ADAM23	ADAM9	ADAMTS5	ADRA1B	AKT2	AKT3	ALOX15B	AMH	AMIGO1	AMIGO2	ARHGEF6	ARPC2	ATP1A3	B4GALT1	BAIAP2	BMP1	CADM2	CADM3	CALB2	CAP1	CD209	CD274	CD276	CD34	CD86	CD99	CDH1	CDH11	CDH15	CDH3	CDH4	CDH6	CDH8	CDK8	CDSN	CERCAM	CLDN11	CLDN14
MSigDB HALLMARKS	HALLMARK_APICAL_SURFACE	ADAM10	ADIPOR2	AFAP1L2	AKAP7	APP	ATP6V0A4	ATP8B1	B4GALT1	BRCA1	CD160	CROCC	CRYBG1	CX3CL1	DCBLD2	EFNA5	EPHB4	FLOT2	GAS1	GATA3	GHRL	GSTM3	HSPB1	IL2RB	IL2RG	LYN	LYPD3	MAL	MDGA1	NCOA6	NTNG1	PCSK9	PKHD1	PLAUR	RHCG	RTN4RL1	SCUBE1	SHROOM2	SLC22A12	SLC2A4	SLC34A3	SRPX	SULF2	THY1	TMEM8B
MSigDB HALLMARKS	HALLMARK_APOPTOSIS	ADD1	AIFM3	ANKH	ANXA1	APP	ATF3	AVPR1A	BAX	BCAP31	BCL10	BCL2L1	BCL2L10	BCL2L11	BCL2L2	BGN	BID	BIK	BIRC3	BMF	BMP2	BNIP3L	BRCA1	BTG2	BTG3	CASP1	CASP2	CASP3	CASP4	CASP6	CASP7	CASP8	CASP9	CAV1	CCNA1	CCND1	CCND2	CD14	CD2	CD38	CD44	CD69	CDC25B	CDK2	CDKN1A	CDKN1B	CFLAR	CLU	CREBBP
MSigDB HALLMARKS	HALLMARK_BILE_ACID_METABOLISM	ABCA1	ABCA2	ABCA3	ABCA4	ABCA5	ABCA6	ABCA8	ABCA9	ABCD1	ABCD2	ABCD3	ABCG4	ABCG8	ACSL1	ACSL5	AGXT	AKR1D1	ALDH1A1	ALDH8A1	ALDH9A1	AMACR	APOA1	AQP9	AR	ATXN1	BBOX1	BCAR3	BMP6	CAT	CH25H	CROT	CYP27A1	CYP39A1	CYP46A1	CYP7A1	CYP7B1	CYP8B1	DHCR24	DIO1	DIO2	EFHC1	EPHX2	FADS1	FADS2	FDXR	GC	GCLM	GNMT
MSigDB HALLMARKS	HALLMARK_CHOLESTEROL_HOMEOSTASIS	ABCA2	ACAT2	ACSS2	ACTG1	ADH4	ALCAM	ALDOC	ANTXR2	ANXA13	ANXA5	ATF3	ATF5	ATXN2	AVPR1A	CBS	CD9	CHKA	CLU	CPEB2	CTNNB1	CXCL16	CYP51A1	DHCR7	EBP	ECH1	ERRFI1	ETHE1	FABP5	FADS2	FASN	FBXO6	FDFT1	FDPS	GLDC	GNAI1	GPX8	GSTM2	GUSB	HMGCR	HMGCS1	HSD17B7	IDI1	JAG1	LDLR	LGALS3	LGMN	LPL	LSS
MSigDB HALLMARKS	HALLMARK_COAGULATION	A2M	ACOX2	ADAM9	ANG	ANXA1	APOA1	APOC1	APOC2	APOC3	ARF4	BMP1	C1QA	C1R	C1S	C2	C3	C8A	C8B	C8G	C9	CAPN2	CAPN5	CASP9	CD9	CFB	CFD	CFH	CFI	CLU	COMP	CPB2	CPN1	CPQ	CRIP2	CSRP1	CTSB	CTSE	CTSH	CTSK	CTSO	CTSV	DCT	DPP4	DUSP14	DUSP6	F10	F11	F12
MSigDB HALLMARKS	HALLMARK_COMPLEMENT	ACTN2	ADAM9	ADRA2B	AKAP10	ANG	ANXA5	APOA4	APOBEC3F	APOBEC3G	APOC1	ATOX1	BRPF3	C1QA	C1QC	C1R	C1S	C2	C3	C4BPB	C9	CA2	CALM1	CALM3	CASP1	CASP10	CASP3	CASP4	CASP5	CASP7	CASP9	CBLB	CCL5	CD36	CD40LG	CD46	CD55	CD59	CDA	CDH13	CDK5R1	CEBPB	CFB	CFH	CLU	COL4A2	CP	CPM	CPQ
MSigDB HALLMARKS	HALLMARK_DNA_REPAIR	AAAS	ADA	ADCY6	ADRM1	AGO4	AK1	AK3	ALYREF	APRT	ARL6IP1	BCAM	BCAP31	BOLA2	BRF2	CANT1	CCNO	CDA	CETN2	CLP1	CMPK2	COX17	CSTF3	DAD1	DCTN4	DDB1	DDB2	DGCR8	DGUOK	DUT	EDF1	EIF1B	ELL	ELOA	ERCC1	ERCC2	ERCC3	ERCC4	ERCC5	ERCC8	FEN1	GMPR2	GPX4	GSDME	GTF2A2	GTF2B	GTF2F1	GTF2H1	GTF2H3
MSigDB HALLMARKS	HALLMARK_E2F_TARGETS	AK2	ANP32E	ASF1A	ASF1B	ATAD2	AURKA	AURKB	BARD1	BIRC5	BRCA1	BRCA2	BRMS1L	BUB1B	CBX5	CCNB2	CCNE1	CCP110	CDC20	CDC25A	CDC25B	CDCA3	CDCA8	CDK1	CDK4	CDKN1A	CDKN1B	CDKN2A	CDKN2C	CDKN3	CENPE	CENPM	CHEK1	CHEK2	CIT	CKS1B	CKS2	CNOT9	CSE1L	CTCF	CTPS1	DCK	DCLRE1B	DCTPP1	DDX39A	DEK	DEPDC1	DIAPH3	DLGAP5
MSigDB HALLMARKS	HALLMARK_EPITHELIAL_MESENCHYMAL_TRANSITION	ABI3BP	ACTA2	ADAM12	ANPEP	APLP1	AREG	BASP1	BDNF	BGN	BMP1	CADM1	CALD1	CALU	CAP2	CAPG	CCN1	CCN2	CD44	CD59	CDH11	CDH2	CDH6	COL11A1	COL12A1	COL16A1	COL1A1	COL1A2	COL3A1	COL4A1	COL4A2	COL5A1	COL5A2	COL5A3	COL6A2	COL6A3	COL7A1	COL8A2	COLGALT1	COMP	COPA	CRLF1	CTHRC1	CXCL1	CXCL12	CXCL6	CXCL8	DAB2	DCN
MSigDB HALLMARKS	HALLMARK_ESTROGEN_RESPONSE_EARLY	ABAT	ABCA3	ABHD2	ABLIM1	ADCY1	ADCY9	ADD3	AFF1	AKAP1	ALDH3B1	AMFR	ANXA9	AQP3	AR	AREG	ARL3	ASB13	B4GALT1	BAG1	BCL11B	BCL2	BHLHE40	BLVRB	CA12	CALB2	CALCR	CANT1	CBFA2T3	CCN5	CCND1	CD44	CELSR1	CELSR2	CHPT1	CISH	CLDN7	CLIC3	CXCL12	CYP26B1	DEPTOR	DHCR7	DHRS2	DHRS3	DLC1	DYNLT3	EEIG1	EGR3	ELF1
MSigDB HALLMARKS	HALLMARK_ESTROGEN_RESPONSE_LATE	ABCA3	ABHD2	ACOX2	ADD3	AFF1	AGR2	ALDH3A2	ALDH3B1	AMFR	ANXA9	AREG	ARL3	ASCL1	ASS1	ATP2B4	BAG1	BATF	BCL2	BLVRB	BTG3	CA12	CA2	CACNA2D2	CALCR	CAV1	CCN5	CCNA1	CCND1	CD44	CD9	CDC20	CDC6	CDH1	CELSR2	CHPT1	CHST8	CISH	CKB	CLIC3	COX6C	CPE	CXCL12	CXCL14	CYP26B1	CYP4F11	DCXR	DHCR7	DHRS2
MSigDB HALLMARKS	HALLMARK_FATTY_ACID_METABOLISM	AADAT	ACAA1	ACAA2	ACADL	ACADM	ACADS	ACADVL	ACAT2	ACO2	ACOT2	ACOT8	ACOX1	ACSL1	ACSL4	ACSL5	ACSM3	ACSS1	ADH1C	ADH7	ADIPOR2	ADSL	ALAD	ALDH1A1	ALDH3A1	ALDH3A2	ALDH9A1	ALDOA	AOC3	APEX1	AQP7	AUH	BCKDHB	BLVRA	BMPR1B	BPHL	CA2	CA4	CA6	CBR1	CBR3	CD1D	CD36	CEL	CIDEA	CPOX	CPT1A	CPT2	CRAT
MSigDB HALLMARKS	HALLMARK_G2M_CHECKPOINT	ABL1	AMD1	ARID4A	ATF5	ATRX	AURKA	AURKB	BARD1	BCL3	BIRC5	BRCA2	BUB1	BUB3	CASP8AP2	CBX1	CCNA2	CCNB2	CCND1	CCNF	CCNT1	CDC20	CDC25A	CDC25B	CDC27	CDC45	CDC6	CDC7	CDK1	CDK4	CDKN1B	CDKN2C	CDKN3	CENPA	CENPE	CENPF	CHAF1A	CHEK1	CHMP1A	CKS1B	CKS2	CTCF	CUL1	CUL3	CUL4A	CUL5	DBF4	DDX39A	DKC1
MSigDB HALLMARKS	HALLMARK_GLYCOLYSIS	ABCB6	ADORA2B	AGL	AGRN	AK3	AK4	AKR1A1	ALDH7A1	ALDH9A1	ALDOA	ALDOB	ALG1	ANG	ANGPTL4	ANKZF1	ARPP19	ARTN	AURKA	B3GALT6	B3GAT1	B3GAT3	B3GNT3	B4GALT1	B4GALT2	B4GALT4	B4GALT7	BIK	BPNT1	CACNA1H	CAPN5	CASP6	CD44	CDK1	CENPA	CHPF	CHPF2	CHST1	CHST12	CHST2	CHST4	CHST6	CITED2	CLDN3	CLDN9	CLN6	COG2	COL5A1	COPB2
MSigDB HALLMARKS	HALLMARK_HEDGEHOG_SIGNALING	ACHE	ADGRG1	AMOT	CDK5R1	CDK6	CELSR1	CNTFR	CRMP1	DPYSL2	ETS2	GLI1	HEY1	HEY2	L1CAM	LDB1	MYH9	NF1	NKX6-1	NRCAM	NRP1	NRP2	OPHN1	PLG	PML	PTCH1	RASA1	RTN1	SCG2	SHH	SLIT1	THY1	TLE1	TLE3	UNC5C	VEGFA	VLDLR
MSigDB HALLMARKS	HALLMARK_HEME_METABOLISM	ABCB6	ABCG2	ACKR1	ACP5	ACSL6	ADD1	ADD2	ADIPOR1	AGPAT4	AHSP	ALAD	ALAS2	ALDH1L1	ALDH6A1	ANK1	AQP3	ARHGEF12	ARL2BP	ASNS	ATG4A	ATP6V0A1	BACH1	BCAM	BLVRA	BLVRB	BMP2K	BNIP3L	BPGM	BSG	BTG2	BTRC	C3	CA1	CA2	CAST	CAT	CCDC28A	CCND3	CDC27	CDR2	CIR1	CLCN3	CLIC2	CPOX	CROCCP2	CTNS	CTSB	CTSE
MSigDB HALLMARKS	HALLMARK_HYPOXIA	ACKR3	ADM	ADORA2B	AK4	AKAP12	ALDOA	ALDOB	ALDOC	AMPD3	ANGPTL4	ANKZF1	ANXA2	ATF3	ATP7A	B3GALT6	B4GALNT2	BCAN	BCL2	BGN	BHLHE40	BNIP3L	BRS3	BTG1	CA12	CASP6	CAV1	CAVIN1	CAVIN3	CCN1	CCN2	CCN5	CCNG2	CDKN1A	CDKN1B	CDKN1C	CHST2	CHST3	CITED2	COL5A1	CP	CSRP2	CXCR4	DCN	DDIT3	DDIT4	DPYSL4	DTNA	DUSP1
MSigDB HALLMARKS	HALLMARK_IL2_STAT5_SIGNALING	ABCB1	ADAM19	AGER	AHCY	AHNAK	AHR	ALCAM	AMACR	ANXA4	APLP1	ARL4A	BATF	BATF3	BCL2	BCL2L1	BHLHE40	BMP2	BMPR2	CA2	CAPG	CAPN3	CASP3	CCND2	CCND3	CCNE1	CCR4	CD44	CD48	CD79B	CD81	CD83	CD86	CDC42SE2	CDC6	CDCP1	CDKN1C	CISH	CKAP4	COCH	COL6A1	CSF1	CSF2	CST7	CTLA4	CTSZ	CXCL10	CYFIP1	DCPS
MSigDB HALLMARKS	HALLMARK_IL6_JAK_STAT3_SIGNALING	A2M	ACVR1B	ACVRL1	BAK1	CBL	CCL7	CCR1	CD14	CD36	CD38	CD44	CD9	CNTFR	CRLF2	CSF1	CSF2	CSF2RA	CSF2RB	CSF3R	CXCL1	CXCL10	CXCL11	CXCL13	CXCL3	CXCL9	DNTT	EBI3	FAS	GRB2	HAX1	HMOX1	IFNAR1	IFNGR1	IFNGR2	IL10RB	IL12RB1	IL13RA1	IL15RA	IL17RA	IL17RB	IL18R1	IL1B	IL1R1	IL1R2	IL2RA	IL2RG	IL3RA	IL4R
MSigDB HALLMARKS	HALLMARK_INFLAMMATORY_RESPONSE	ABCA1	ABI1	ACVR1B	ACVR2A	ADGRE1	ADM	ADORA2B	ADRM1	AHR	APLNR	AQP9	ATP2A2	ATP2B1	ATP2C1	AXL	BDKRB1	BEST1	BST2	BTG2	C3AR1	C5AR1	CALCRL	CCL17	CCL2	CCL20	CCL22	CCL24	CCL5	CCL7	CCR7	CCRL2	CD14	CD40	CD48	CD55	CD69	CD70	CD82	CDKN1A	CHST2	CLEC5A	CMKLR1	CSF1	CSF3	CSF3R	CX3CL1	CXCL10	CXCL11
MSigDB HALLMARKS	HALLMARK_INTERFERON_ALPHA_RESPONSE	ADAR	B2M	BATF2	BST2	C1S	CASP1	CASP8	CCRL2	CD47	CD74	CMPK2	CMTR1	CNP	CSF1	CXCL10	CXCL11	DDX60	DHX58	EIF2AK2	ELF1	EPSTI1	GBP2	GBP4	GMPR	HELZ2	HERC6	HLA-C	IFI27	IFI30	IFI35	IFI44	IFI44L	IFIH1	IFIT2	IFIT3	IFITM1	IFITM2	IFITM3	IL15	IL4R	IL7	IRF1	IRF2	IRF7	IRF9	ISG15	ISG20	LAMP3
MSigDB HALLMARKS	HALLMARK_INTERFERON_GAMMA_RESPONSE	ADAR	APOL6	ARID5B	ARL4A	AUTS2	B2M	BANK1	BATF2	BPGM	BST2	BTG1	C1R	C1S	CASP1	CASP3	CASP4	CASP7	CASP8	CCL2	CCL5	CCL7	CD274	CD38	CD40	CD69	CD74	CD86	CDKN1A	CFB	CFH	CIITA	CMKLR1	CMPK2	CMTR1	CSF2RB	CXCL10	CXCL11	CXCL9	DDX60	DHX58	EIF2AK2	EIF4E3	EPSTI1	FAS	FCGR1A	FGL2	FPR1	GBP4
MSigDB HALLMARKS	HALLMARK_KRAS_SIGNALING_DN	ABCB11	ABCG4	ACTC1	ADRA2C	AKR1B10	ALOX12B	AMBN	ARHGDIG	ARPP21	ASB7	ATP4A	ATP6V1B1	BARD1	BMPR1B	BRDT	BTG2	C5	CACNA1F	CACNG1	CALCB	CALML5	CAMK1D	CAPN9	CCDC106	CCNA1	CCR8	CD207	CD40LG	CD80	CDH16	CDKAL1	CELSR2	CHRNG	CHST2	CKM	CLDN16	CLDN8	CLPS	CLSTN3	CNTFR	COL2A1	COPZ2	COQ8A	CPA2	CPB1	CPEB3	CYP11B2	CYP39A1
MSigDB HALLMARKS	HALLMARK_KRAS_SIGNALING_UP	ABCB1	ACE	ADAM17	ADAM8	ADAMDEC1	ADGRA2	ADGRL4	AKAP12	AKT2	ALDH1A2	ALDH1A3	AMMECR1	ANGPTL4	ANKH	ANO1	ANXA10	APOD	ARG1	ATG10	AVL9	BIRC3	BMP2	BPGM	BTBD3	BTC	C3AR1	CA2	CAB39L	CBL	CBR4	CBX8	CCL20	CCND2	CCSER2	CD37	CDADC1	CFB	CFH	CFHR2	CIDEA	CLEC4A	CMKLR1	CPE	CROT	CSF2	CSF2RA	CTSS	CXCL10
MSigDB HALLMARKS	HALLMARK_MITOTIC_SPINDLE	ABI1	ABL1	ABR	ACTN4	AKAP13	ALMS1	ALS2	ANLN	APC	ARAP3	ARF6	ARFGEF1	ARFIP2	ARHGAP10	ARHGAP27	ARHGAP29	ARHGAP4	ARHGAP5	ARHGDIA	ARHGEF11	ARHGEF12	ARHGEF2	ARHGEF3	ARHGEF7	ARL8A	ATG4B	AURKA	BCAR1	BCL2L11	BCR	BIN1	BIRC5	BRCA2	BUB1	CAPZB	CCDC88A	CCNB2	CD2AP	CDC27	CDC42	CDC42BPA	CDC42EP1	CDC42EP2	CDC42EP4	CDK1	CDK5RAP2	CENPE	CENPF
MSigDB HALLMARKS	HALLMARK_MTORC1_SIGNALING	ABCF2	ACACA	ACLY	ACSL3	ACTR2	ACTR3	ADD3	ADIPOR2	AK4	ALDOA	ARPC5L	ASNS	ATP2A2	ATP5MC1	ATP6V1D	AURKA	BCAT1	BHLHE40	BTG2	BUB1	CACYBP	CALR	CANX	CCNF	CCNG1	CCT6A	CD9	CDC25A	CDKN1A	CFP	COPS5	CORO1A	CTH	CTSC	CXCR4	CYB5B	CYP51A1	DAPP1	DDIT3	DDIT4	DDX39A	DHCR24	DHCR7	DHFR	EBP	EDEM1	EEF1E1	EGLN3
MSigDB HALLMARKS	HALLMARK_MYC_TARGETS_V1	ABCE1	ACP1	AIMP2	AP3S1	APEX1	BUB3	C1QBP	CAD	CANX	CBX3	CCNA2	CCT2	CCT3	CCT4	CCT5	CCT7	CDC20	CDC45	CDK2	CDK4	CLNS1A	CNBP	COPS5	COX5A	CSTF2	CTPS1	CUL1	CYC1	DDX18	DDX21	DEK	DHX15	DUT	EEF1B2	EIF1AX	EIF2S1	EIF2S2	EIF3B	EIF3D	EIF3J	EIF4A1	EIF4E	EIF4G2	EIF4H	EPRS1	ERH	ETF1	EXOSC7
MSigDB HALLMARKS	HALLMARK_MYC_TARGETS_V2	AIMP2	BYSL	CBX3	CDK4	DCTPP1	DDX18	DUSP2	EXOSC5	FARSA	GNL3	GRWD1	HK2	HSPD1	HSPE1	IMP4	IPO4	LAS1L	MAP3K6	MCM4	MCM5	MPHOSPH10	MRTO4	MYBBP1A	MYC	NDUFAF4	NIP7	NOC4L	NOLC1	NOP16	NOP2	NOP56	NPM1	PA2G4	PES1	PHB1	PLK1	PLK4	PPAN	PPRC1	PRMT3	PUS1	RABEPK	RCL1	RRP12	RRP9	SLC19A1	SLC29A2	SORD
MSigDB HALLMARKS	HALLMARK_MYOGENESIS	ABLIM1	ACHE	ACSL1	ACTA1	ACTC1	ACTN2	ACTN3	ADAM12	ADCY9	AEBP1	AGL	AGRN	AK1	AKT2	ANKRD2	APLNR	APOD	APP	ATP2A1	ATP6AP1	BAG1	BDKRB2	BHLHE40	BIN1	CACNA1H	CACNG1	CAMK2B	CASQ1	CASQ2	CAV3	CD36	CDH13	CDKN1A	CFD	CHRNA1	CHRNB1	CHRNG	CKB	CKM	CKMT2	CLU	CNN3	COL15A1	COL1A1	COL3A1	COL4A2	COL6A2	COL6A3
MSigDB HALLMARKS	HALLMARK_NOTCH_SIGNALING	APH1A	ARRB1	CCND1	CUL1	DLL1	DTX1	DTX2	DTX4	FBXW11	FZD1	FZD5	FZD7	HES1	HEYL	JAG1	KAT2A	LFNG	MAML2	NOTCH1	NOTCH2	NOTCH3	PPARD	PRKCA	PSEN2	PSENEN	RBX1	SAP30	SKP1	ST3GAL6	TCF7L2	WNT2	WNT5A
MSigDB HALLMARKS	HALLMARK_OXIDATIVE_PHOSPHORYLATION	ABCB7	ACAA1	ACAA2	ACADM	ACADSB	ACADVL	ACAT1	ACO2	AFG3L2	AIFM1	ALAS1	ALDH6A1	ATP1B1	ATP5F1A	ATP5F1B	ATP5F1C	ATP5F1D	ATP5F1E	ATP5MC1	ATP5MC2	ATP5MC3	ATP5ME	ATP5MF	ATP5MG	ATP5PB	ATP5PD	ATP5PF	ATP5PO	ATP6AP1	ATP6V0B	ATP6V0C	ATP6V0E1	ATP6V1C1	ATP6V1D	ATP6V1E1	ATP6V1F	ATP6V1G1	ATP6V1H	BAX	BCKDHA	BDH2	CASP7	COX10	COX11	COX15	COX17	COX4I1	COX5A
MSigDB HALLMARKS	HALLMARK_P53_PATHWAY	ABAT	ABCC5	ABHD4	ACVR1B	ADA	AEN	AK1	ALOX15B	ANKRA2	APAF1	APP	ATF3	BAIAP2	BAK1	BAX	BLCAP	BMP2	BTG1	BTG2	CASP1	CCND2	CCND3	CCNG1	CCNK	CCP110	CD81	CD82	CDH13	CDK5R1	CDKN1A	CDKN2A	CDKN2AIP	CDKN2B	CEBPA	CGRRF1	CLCA2	COQ8A	CSRNP2	CTSD	CTSF	CYFIP2	DCXR	DDB2	DDIT3	DDIT4	DEF6	DGKA	DNTTIP2
MSigDB HALLMARKS	HALLMARK_PANCREAS_BETA_CELLS	ABCC8	AKT3	CHGA	DCX	DPP4	ELP4	FOXA2	FOXO1	G6PC2	GCG	GCK	HNF1A	IAPP	INS	INSM1	ISL1	LMO2	MAFB	NEUROD1	NEUROG3	NKX2-2	NKX6-1	PAK3	PAX4	PAX6	PCSK1	PCSK2	PDX1	PKLR	SCGN	SEC11A	SLC2A2	SPCS1	SRP14	SRP9	SRPRB	SST	STXBP1	SYT13	VDR
MSigDB HALLMARKS	HALLMARK_PEROXISOME	ABCB1	ABCB4	ABCB9	ABCC5	ABCC8	ABCD1	ABCD2	ABCD3	ACAA1	ACOT8	ACOX1	ACSL1	ACSL4	ACSL5	ALB	ALDH1A1	ALDH9A1	ATXN1	BCL10	CACNA1B	CADM1	CAT	CDK7	CEL	CLN6	CLN8	CNBP	CRABP1	CRABP2	CRAT	CTBP1	CTPS1	DHCR24	DHRS3	DIO1	DLG4	ECH1	ECI2	EHHADH	ELOVL5	EPHX2	ERCC1	ERCC3	ESR2	FABP6	FADS1	FDPS	FIS1
MSigDB HALLMARKS	HALLMARK_PI3K_AKT_MTOR_SIGNALING	ACACA	ACTR2	ACTR3	ADCY2	AKT1	AKT1S1	AP2M1	ARF1	ARHGDIA	ARPC3	ATF1	CAB39	CAB39L	CALR	CAMK4	CDK1	CDK2	CDK4	CDKN1A	CDKN1B	CFL1	CLTC	CSNK2B	CXCR4	DAPP1	DDIT3	DUSP3	E2F1	ECSIT	EGFR	EIF4E	FASLG	FGF17	FGF22	FGF6	GNA14	GNGT1	GRB2	GRK2	GSK3B	HRAS	HSP90B1	IL2RG	IL4	IRAK4	ITPR2	LCK	MAP2K3
MSigDB HALLMARKS	HALLMARK_PROTEIN_SECRETION	ABCA1	ADAM10	ANP32E	AP1G1	AP2B1	AP2M1	AP2S1	AP3B1	AP3S1	ARCN1	ARF1	ARFGAP3	ARFGEF1	ARFGEF2	ARFIP1	ATP1A1	ATP6V1B1	ATP6V1H	ATP7A	BET1	BNIP3	CAV2	CD63	CLCN3	CLN5	CLTA	CLTC	COG2	COPB1	COPB2	COPE	CTSC	DNM1L	DOP1A	DST	EGFR	ERGIC3	GALC	GBF1	GLA	GNAS	GOLGA4	GOSR2	ICA1	IGF2R	KIF1B	KRT18	LAMP2
MSigDB HALLMARKS	HALLMARK_REACTIVE_OXYGEN_SPECIES_PATHWAY	ABCC1	ATOX1	CAT	CDKN2D	EGLN2	ERCC2	FES	FTL	G6PD	GCLC	GCLM	GLRX	GLRX2	GPX3	GPX4	GSR	HHEX	HMOX2	IPCEF1	JUNB	LAMTOR5	LSP1	MBP	MGST1	MPO	MSRA	NDUFA6	NDUFB4	NDUFS2	NQO1	OXSR1	PDLIM1	PFKP	PRDX1	PRDX2	PRDX4	PRDX6	PRNP	PTPA	SBNO2	SCAF4	SELENOS	SOD1	SOD2	SRXN1	STK25	TXN	TXNRD1
MSigDB HALLMARKS	HALLMARK_SPERMATOGENESIS	ACE	ACRBP	ACRV1	ACTL7B	ADAD1	ADAM2	ADCYAP1	AGFG1	AKAP4	ALOX15	ARL4A	ART3	AURKA	BRAF	BUB1	CAMK4	CCNA1	CCNB2	CCT6B	CDK1	CDKN3	CFTR	CHFR	CHRM4	CLGN	CLPB	CLVS1	CNIH2	COIL	CRISP2	CSNK2A2	CST8	DBF4	DCC	DDX25	DDX4	DMC1	DMRT1	DNAJB8	DPEP3	ELOVL3	EZH2	GAD1	GAPDHS	GFI1	GMCL1	GPR182	GRM8
MSigDB HALLMARKS	HALLMARK_TGF_BETA_SIGNALING	ACVR1	APC	ARID4B	BCAR3	BMP2	BMPR1A	BMPR2	CDH1	CDK9	CDKN1C	CTNNB1	ENG	FKBP1A	FNTA	FURIN	HDAC1	HIPK2	ID1	ID2	ID3	IFNGR2	JUNB	KLF10	LEFTY2	LTBP2	MAP3K7	NCOR2	NOG	PMEPA1	PPM1A	PPP1CA	PPP1R15A	RAB31	RHOA	SERPINE1	SKI	SKIL	SLC20A1	SMAD1	SMAD3	SMAD6	SMAD7	SMURF1	SMURF2	SPTBN1	TGFB1	TGFBR1	TGIF1
MSigDB HALLMARKS	HALLMARK_TNFA_SIGNALING_VIA_NFKB	ABCA1	ACKR3	AREG	ATF3	ATP2B1	B4GALT1	B4GALT5	BCL2A1	BCL3	BCL6	BHLHE40	BIRC2	BIRC3	BMP2	BTG1	BTG2	BTG3	CCL2	CCL20	CCL4	CCL5	CCN1	CCND1	CCNL1	CCRL2	CD44	CD69	CD80	CD83	CDKN1A	CEBPB	CEBPD	CFLAR	CLCF1	CSF1	CSF2	CXCL1	CXCL10	CXCL11	CXCL2	CXCL3	CXCL6	DENND5A	DNAJB4	DRAM1	DUSP1	DUSP2	DUSP4
MSigDB HALLMARKS	HALLMARK_UNFOLDED_PROTEIN_RESPONSE	ALDH18A1	ARFGAP1	ASNS	ATF3	ATF4	ATF6	ATP6V0D1	BAG3	BANF1	CALR	CCL2	CEBPB	CEBPG	CHAC1	CKS1B	CNOT2	CNOT4	CNOT6	CXXC1	DCP1A	DCP2	DCTN1	DDIT4	DDX10	DKC1	DNAJA4	DNAJB9	DNAJC3	EDC4	EDEM1	EEF2	EIF2AK3	EIF2S1	EIF4A1	EIF4A2	EIF4A3	EIF4E	EIF4EBP1	EIF4G1	ERN1	ERO1A	EXOC2	EXOSC1	EXOSC10	EXOSC2	EXOSC4	EXOSC5	EXOSC9
MSigDB HALLMARKS	HALLMARK_UV_RESPONSE_DN	ABCC1	ACVR2A	ADD3	ADGRL2	ADORA2B	AGGF1	AKT3	AMPH	ANXA2	ANXA4	APBB2	ARHGEF9	ATP2B1	ATP2B4	ATP2C1	ATRN	ATRX	ATXN1	BCKDHB	BDNF	BHLHE40	BMPR1A	CACNA1A	CAP2	CAV1	CCN1	CDC42BPA	CDK13	CDKN1B	CDON	CELF2	CITED2	COL11A1	COL1A1	COL1A2	COL3A1	COL5A2	DAB2	DBP	DDAH1	DLC1	DLG1	DMAC2L	DUSP1	DYRK1A	EFEMP1	ERBB2	F3
MSigDB HALLMARKS	HALLMARK_UV_RESPONSE_UP	ABCB1	ACAA1	AGO2	ALAS1	ALDOA	AMD1	AP2S1	APOM	AQP3	ARRB2	ASNS	ATF3	ATP6V1C1	ATP6V1F	BAK1	BCL2L11	BID	BMP2	BSG	BTG1	BTG2	BTG3	C4BPB	CA2	CASP3	CCK	CCND3	CCNE1	CDC34	CDC5L	CDK2	CDKN1C	CDKN2B	CDO1	CEBPG	CHKA	CHRNA5	CLCN2	CLTB	CNP	COL2A1	CREG1	CTSV	CXCL2	CYB5B	CYB5R1	CYP1A1	DDX21
MSigDB HALLMARKS	HALLMARK_WNT_BETA_CATENIN_SIGNALING	ADAM17	AXIN1	AXIN2	CCND2	CSNK1E	CTNNB1	CUL1	DKK1	DKK4	DLL1	DVL2	FRAT1	FZD1	FZD8	GNAI1	HDAC11	HDAC2	HDAC5	HEY1	HEY2	JAG1	JAG2	KAT2A	LEF1	MAML1	MYC	NCOR2	NCSTN	NKD1	NOTCH1	NOTCH4	NUMB	PPARD	PSEN2	PTCH1	RBPJ	SKP2	TCF7	TP53	WNT1	WNT5B	WNT6
MSigDB HALLMARKS	HALLMARK_XENOBIOTIC_METABOLISM	ABCC2	ABCC3	ABCD2	ABHD6	ACO2	ACOX1	ACOX2	ACOX3	ACP1	ACP2	ACSM1	ADH1C	ADH5	ADH7	AHCY	AKR1C2	AKR1C3	ALAS1	ALDH2	ALDH3A1	ALDH9A1	ANGPTL3	AOX1	AP4B1	APOE	AQP9	ARG1	ARG2	ARPP19	ASL	ATOH8	ATP2A2	BCAR1	BCAT1	BLVRB	BPHL	CA2	CASP6	CAT	CBR1	CCL25	CD36	CDA	CDO1	CES1	CFB	CNDP2	COMT
[truncated: 249 more columns]

## Sheet: References
Category	Name	Sources	DOI	Additional information
Tumor biology	CRPCsig51	Cheng et al. 2022	https://doi.org/10.1016/j.eururo.2021.12.039	Supp Table 1
Tumor biology	Hillock	Henry et al. 2018	https://doi.org/10.1016/j.celrep.2018.11.086	Supp Table
Tumor biology	Club	Henry et al. 2018	https://doi.org/10.1016/j.celrep.2018.11.086	Supp Table
Tumor biology	Basal	Henry et al. 2018	https://doi.org/10.1016/j.celrep.2018.11.086	Supp Table
Tumor biology	Luminal	Henry et al. 2018	https://doi.org/10.1016/j.celrep.2018.11.086	Supp Table
Tumor biology	PROSGenesis	Taavitsainen et al. 2021	https://doi.org/10.1038/s41467-021-25624-1	Supp Table
Tumor biology	Persist	Taavitsainen et al. 2021	https://doi.org/10.1038/s41467-021-25624-1	Supp Table
Tumor biology	AR-downstream	Taavitsainen et al. 2021	https://doi.org/10.1038/s41467-021-25624-1	Supp Table
Tumor biology	NEPC	Taavitsainen et al. 2021	https://doi.org/10.1038/s41467-021-25624-1	Supp Table
Tumor biology	PAM50 LumA down	Zhao et al. 2017	10.1001_jamaoncol.2017.0751	Figure 3A, extracted gene names to generate lists
Tumor biology	PAM50 LumB down	Zhao et al. 2017	10.1001_jamaoncol.2017.0751	Figure 3A, extracted gene names to generate lists
Tumor biology	PAM50 Basal down	Zhao et al. 2017	10.1001_jamaoncol.2017.0751	Figure 3A, extracted gene names to generate lists
Tumor biology	AR-A	Spratt, D. E. et al. 2019	10.1158_1078-0432.CCR-19-1587	Listed in the main text
Tumor biology	PORTOS	Zhao et al. 2016	https:__doi.org_10.1016_S1470-2045(16)30491-0	Listed in the main text
Tumor biology	Decipher	Erho et al. 2013	https://doi.org/10.1371/journal.pone.0066855	Table 2
Tumor biology	Intermediate EMT	Own – from the epithelial NMF analysis	-
Tumor biology	Cycle	Own – from the epithelial NMF analysis	-
Tumor biology	Stress	Own – from the epithelial NMF analysis	-
Tumor biology	Intermediate CRPC	Own – from the epithelial NMF analysis	-
Tumor biology	CRPC-AR	Tang et al. 2022	DOI: 10.1126_science.abe1505	Supp table 5, sheet 2
Tumor biology	CRPC-WNT	Tang et al. 2022	DOI: 10.1126_science.abe1505	Supp table 5, sheet 2
Tumor biology	CRPC-NE	Tang et al. 2022	DOI: 10.1126_science.abe1505	Supp table 5, sheet 2
Tumor biology	CRPC-SCL	Tang et al. 2022	DOI: 10.1126_science.abe1505	Supp table 5, sheet 2
Tumor biology	Luminal progenitor	Baures et al. 2022	https://doi.org/10.3390/cancers14153775	Figure 2
Tumor biology	Lung club	Han et al. 2024	https://doi.org/10.1038/s41586-024-07113-9	Supp Table 3
Tumor biology	Lung KRAS	Han et al. 2024	https://doi.org/10.1038/s41586-024-07113-9	Supp table 6
Tumor biology	Lung KAC	Han et al. 2024	https://doi.org/10.1038/s41586-024-07113-9	Supp table 7 padj < 0.05, avg_log2fc >=1
Tumor biology	Lung other AICs	Han et al. 2024	https://doi.org/10.1038/s41586-024-07113-9	Supp table 7 padj < 0.05, avg_log2fc >=1
TME-related	Necrosis	Reactome regulated necrosis	https://reactome.org/content/detail/R-HSA-5218859
TME-related	Angiogenesis	Hirz et al. 2023	https://doi.org/10.1038/s41467-023-36325-2	Supp Table
Immune-related	B cells	Hirz et al. 2023	https://doi.org/10.1038/s41467-023-36325-2	Supp Table
Immune-related	Mast cells	Hirz et al. 2023	https://doi.org/10.1038/s41467-023-36325-2	Supp Table
Immune-related	Monocytes	Hirz et al. 2023	https://doi.org/10.1038/s41467-023-36325-2	Supp Table
Immune-related	Th17 cells	Hirz et al. 2023	https://doi.org/10.1038/s41467-023-36325-2	Supp Table
Immune-related	Treg cells	Hirz et al. 2023	https://doi.org/10.1038/s41467-023-36325-2	Supp Table
Immune-related	M1 macrophages	Hirz et al. 2023	https://doi.org/10.1038/s41467-023-36325-2	Supp Table
Immune-related	M2 macrophages	Hirz et al. 2023	https://doi.org/10.1038/s41467-023-36325-2	Supp Table
Immune-related	T-cell Exhaustion	Hirz et al. 2023	https://doi.org/10.1038/s41467-023-36325-2	Supp Table
Immune-related	Myeloid-derived suppressor cells	Hirz et al. 2023	https://doi.org/10.1038/s41467-023-36325-2	Supp Table
Immune-related	T-regulatory activity	Hirz et al. 2023	https://doi.org/10.1038/s41467-023-36325-2	Supp Table
Immune-related	CD300LD downstream	Wang et al. 2023	https://doi.org/10.1038/s41586-023-06511-9	Supp Table 4, padj <0.05 & LFC>=-1. Conversion to human gene symbols in gprofiler
Immune-related	CD47 associated genes	Genemania	https://genemania.org/search/homo-sapiens/CD47	Genemania output for CD47
Immune-related	MDSC Alshetaiwi 2020	Alshetaiwi et al. 2020	DOI: 10.1126_sciimmunol.aay6017	Supp table 5 onto gProfiler orthology convert and unique
Immune-related	MDSC Calcinotto 2018	Calcinotto et al. 2018	https://doi.org/10.1038/s41586-018-0266-0	Extended figure 5, >1 LFC genes, image to text, Conversion to human gene symbols in gprofiler
Immune-related	High NLR-associated	Guo et al. 2023	https://doi.org/10.1038/s41586-023-06696-z	Supp Table 3
Immune-related	SASP upregulated	Coppé et al. 2010	https://doi.org/10.1146/annurev-pathol-121808-102144	Table 1, molecules in column 1 with upwards pointing arrow converted to gene symbols
Tumor biology	MP1 Cell Cycle - G2_M	Gavish et al. 2023	https://doi.org/10.1038/s41586-023-06130-4	Supp Table
Tumor biology	MP2 Cell Cycle - G1_S	Gavish et al. 2023	https://doi.org/10.1038/s41586-023-06130-4	Supp Table
Tumor biology	MP3 Cell Cylce HMG-rich	Gavish et al. 2023	https://doi.org/10.1038/s41586-023-06130-4	Supp Table
Tumor biology	MP4 Chromatin	Gavish et al. 2023	https://doi.org/10.1038/s41586-023-06130-4	Supp Table
Tumor biology	MP5 Stress	Gavish et al. 2023	https://doi.org/10.1038/s41586-023-06130-4	Supp Table
Tumor biology	MP6 Hypoxia	Gavish et al. 2023	https://doi.org/10.1038/s41586-023-06130-4	Supp Table
Tumor biology	MP7 Stress (in vitro)	Gavish et al. 2023	https://doi.org/10.1038/s41586-023-06130-4	Supp Table
Tumor biology	MP8 Proteasomal degradation	Gavish et al. 2023	https://doi.org/10.1038/s41586-023-06130-4	Supp Table
Tumor biology	MP9 Unfolded protein response	Gavish et al. 2023	https://doi.org/10.1038/s41586-023-06130-4	Supp Table
Tumor biology	MP10 Protein maturation	Gavish et al. 2023	https://doi.org/10.1038/s41586-023-06130-4	Supp Table
Tumor biology	MP11 Translation initiation	Gavish et al. 2023	https://doi.org/10.1038/s41586-023-06130-4	Supp Table
Tumor biology	MP12 EMT-I	Gavish et al. 2023	https://doi.org/10.1038/s41586-023-06130-4	Supp Table
Tumor biology	MP13 EMT-II	Gavish et al. 2023	https://doi.org/10.1038/s41586-023-06130-4	Supp Table
Tumor biology	MP14 EMT-III	Gavish et al. 2023	https://doi.org/10.1038/s41586-023-06130-4	Supp Table
Tumor biology	MP15 EMT IV	Gavish et al. 2023	https://doi.org/10.1038/s41586-023-06130-4	Supp Table
Tumor biology	MP16 MES (glioma)	Gavish et al. 2023	https://doi.org/10.1038/s41586-023-06130-4	Supp Table
Tumor biology	MP17 Interferon_MHC-II (I)	Gavish et al. 2023	https://doi.org/10.1038/s41586-023-06130-4	Supp Table
Tumor biology	MP18 Interferon_MHC-II (II)	Gavish et al. 2023	https://doi.org/10.1038/s41586-023-06130-4	Supp Table
Tumor biology	MP19 Epithelial Senescence	Gavish et al. 2023	https://doi.org/10.1038/s41586-023-06130-4	Supp Table
Tumor biology	MP20 MYC	Gavish et al. 2023	https://doi.org/10.1038/s41586-023-06130-4	Supp Table
Tumor biology	MP21 Respiration	Gavish et al. 2023	https://doi.org/10.1038/s41586-023-06130-4	Supp Table
Tumor biology	MP22 Secreted I	Gavish et al. 2023	https://doi.org/10.1038/s41586-023-06130-4	Supp Table
Tumor biology	MP23 Secreted II	Gavish et al. 2023	https://doi.org/10.1038/s41586-023-06130-4	Supp Table
Tumor biology	MP24 Cilia	Gavish et al. 2023	https://doi.org/10.1038/s41586-023-06130-4	Supp Table
Tumor biology	MP25 Astrocytes	Gavish et al. 2023	https://doi.org/10.1038/s41586-023-06130-4	Supp Table
Tumor biology	MP26 NPC Glioma	Gavish et al. 2023	https://doi.org/10.1038/s41586-023-06130-4	Supp Table
Tumor biology	MP27 Oligo Progenitor	Gavish et al. 2023	https://doi.org/10.1038/s41586-023-06130-4	Supp Table
Tumor biology	MP28 Oligo normal	Gavish et al. 2023	https://doi.org/10.1038/s41586-023-06130-4	Supp Table
Tumor biology	MP29 NPC_OPC	Gavish et al. 2023	https://doi.org/10.1038/s41586-023-06130-4	Supp Table
Tumor biology	MP30 PDAC-classical	Gavish et al. 2023	https://doi.org/10.1038/s41586-023-06130-4	Supp Table
Tumor biology	MP31 Alveolar	Gavish et al. 2023	https://doi.org/10.1038/s41586-023-06130-4	Supp Table
Tumor biology	MP32 Skin-pigmentation	Gavish et al. 2023	https://doi.org/10.1038/s41586-023-06130-4	Supp Table
Tumor biology	MP33 RBCs	Gavish et al. 2023	https://doi.org/10.1038/s41586-023-06130-4	Supp Table
Tumor biology	MP34 Platelet-activation	Gavish et al. 2023	https://doi.org/10.1038/s41586-023-06130-4	Supp Table
Tumor biology	MP35 Hemato-related-I	Gavish et al. 2023	https://doi.org/10.1038/s41586-023-06130-4	Supp Table
Tumor biology	MP36 IG	Gavish et al. 2023	https://doi.org/10.1038/s41586-023-06130-4	Supp Table
Tumor biology	MP37 Hemato-related-II	Gavish et al. 2023	https://doi.org/10.1038/s41586-023-06130-4	Supp Table
Tumor biology	MP38 Glutathione	Gavish et al. 2023	https://doi.org/10.1038/s41586-023-06130-4	Supp Table
Tumor biology	MP39 Metal-response	Gavish et al. 2023	https://doi.org/10.1038/s41586-023-06130-4	Supp Table
Tumor biology	MP40 PDAC-related	Gavish et al. 2023	https://doi.org/10.1038/s41586-023-06130-4	Supp Table
Tumor biology	MP41 Unassigned	Gavish et al. 2023	https://doi.org/10.1038/s41586-023-06130-4	Supp Table
Tumor biology	Cycle	Barkley et al. 2022	https://doi.org/10.1038/s41588-022-01141-9	Supp Table
Tumor biology	Stress	Barkley et al. 2022	https://doi.org/10.1038/s41588-022-01141-9	Supp Table
Tumor biology	Interferon	Barkley et al. 2022	https://doi.org/10.1038/s41588-022-01141-9	Supp Table
Tumor biology	Hypoxia	Barkley et al. 2022	https://doi.org/10.1038/s41588-022-01141-9	Supp Table
Tumor biology	Oxphos	Barkley et al. 2022	https://doi.org/10.1038/s41588-022-01141-9	Supp Table
Tumor biology	Metal	Barkley et al. 2022	https://doi.org/10.1038/s41588-022-01141-9	Supp Table
Tumor biology	Mesenchymal	Barkley et al. 2022	https://doi.org/10.1038/s41588-022-01141-9	Supp Table
Tumor biology	pEMT	Barkley et al. 2022	https://doi.org/10.1038/s41588-022-01141-9	Supp Table
Tumor biology	Alveolar	Barkley et al. 2022	https://doi.org/10.1038/s41588-022-01141-9	Supp Table
Tumor biology	Basal	Barkley et al. 2022	https://doi.org/10.1038/s41588-022-01141-9	Supp Table
Tumor biology	Squamous	Barkley et al. 2022	https://doi.org/10.1038/s41588-022-01141-9	Supp Table
Tumor biology	Glandular	Barkley et al. 2022	https://doi.org/10.1038/s41588-022-01141-9	Supp Table
Tumor biology	Ciliated	Barkley et al. 2022	https://doi.org/10.1038/s41588-022-01141-9	Supp Table
Tumor biology	AC	Barkley et al. 2022	https://doi.org/10.1038/s41588-022-01141-9	Supp Table
Tumor biology	OPC	Barkley et al. 2022	https://doi.org/10.1038/s41588-022-01141-9	Supp Table
Tumor biology	NPC	Barkley et al. 2022	https://doi.org/10.1038/s41588-022-01141-9	Supp Table
Tumor biology	Stemness	Zheng et al. 2023	https://doi.org/10.1186/s12967-023-04683-6	Supp Table 2
MSigDB HALLMARKS	HALLMARK_ADIPOGENESIS	GSEA MSigDB	https://www.gsea-msigdb.org/gsea/msigdb/human/genesets.jsp?collection=H
MSigDB HALLMARKS	HALLMARK_ALLOGRAFT_REJECTION	GSEA MSigDB	https://www.gsea-msigdb.org/gsea/msigdb/human/genesets.jsp?collection=H
MSigDB HALLMARKS	HALLMARK_ANDROGEN_RESPONSE	GSEA MSigDB	https://www.gsea-msigdb.org/gsea/msigdb/human/genesets.jsp?collection=H
MSigDB HALLMARKS	HALLMARK_ANGIOGENESIS	GSEA MSigDB	https://www.gsea-msigdb.org/gsea/msigdb/human/genesets.jsp?collection=H
MSigDB HALLMARKS	HALLMARK_APICAL_JUNCTION	GSEA MSigDB	https://www.gsea-msigdb.org/gsea/msigdb/human/genesets.jsp?collection=H
MSigDB HALLMARKS	HALLMARK_APICAL_SURFACE	GSEA MSigDB	https://www.gsea-msigdb.org/gsea/msigdb/human/genesets.jsp?collection=H
MSigDB HALLMARKS	HALLMARK_APOPTOSIS	GSEA MSigDB	https://www.gsea-msigdb.org/gsea/msigdb/human/genesets.jsp?collection=H
MSigDB HALLMARKS	HALLMARK_BILE_ACID_METABOLISM	GSEA MSigDB	https://www.gsea-msigdb.org/gsea/msigdb/human/genesets.jsp?collection=H
MSigDB HALLMARKS	HALLMARK_CHOLESTEROL_HOMEOSTASIS	GSEA MSigDB	https://www.gsea-msigdb.org/gsea/msigdb/human/genesets.jsp?collection=H
MSigDB HALLMARKS	HALLMARK_COAGULATION	GSEA MSigDB	https://www.gsea-msigdb.org/gsea/msigdb/human/genesets.jsp?collection=H
MSigDB HALLMARKS	HALLMARK_COMPLEMENT	GSEA MSigDB	https://www.gsea-msigdb.org/gsea/msigdb/human/genesets.jsp?collection=H
MSigDB HALLMARKS	HALLMARK_DNA_REPAIR	GSEA MSigDB	https://www.gsea-msigdb.org/gsea/msigdb/human/genesets.jsp?collection=H
MSigDB HALLMARKS	HALLMARK_E2F_TARGETS	GSEA MSigDB	https://www.gsea-msigdb.org/gsea/msigdb/human/genesets.jsp?collection=H
MSigDB HALLMARKS	HALLMARK_EPITHELIAL_MESENCHYMAL_TRANSITION	GSEA MSigDB	https://www.gsea-msigdb.org/gsea/msigdb/human/genesets.jsp?collection=H
MSigDB HALLMARKS	HALLMARK_ESTROGEN_RESPONSE_EARLY	GSEA MSigDB	https://www.gsea-msigdb.org/gsea/msigdb/human/genesets.jsp?collection=H
MSigDB HALLMARKS	HALLMARK_ESTROGEN_RESPONSE_LATE	GSEA MSigDB	https://www.gsea-msigdb.org/gsea/msigdb/human/genesets.jsp?collection=H
MSigDB HALLMARKS	HALLMARK_FATTY_ACID_METABOLISM	GSEA MSigDB	https://www.gsea-msigdb.org/gsea/msigdb/human/genesets.jsp?collection=H
MSigDB HALLMARKS	HALLMARK_G2M_CHECKPOINT	GSEA MSigDB	https://www.gsea-msigdb.org/gsea/msigdb/human/genesets.jsp?collection=H
MSigDB HALLMARKS	HALLMARK_GLYCOLYSIS	GSEA MSigDB	https://www.gsea-msigdb.org/gsea/msigdb/human/genesets.jsp?collection=H
MSigDB HALLMARKS	HALLMARK_HEDGEHOG_SIGNALING	GSEA MSigDB	https://www.gsea-msigdb.org/gsea/msigdb/human/genesets.jsp?collection=H
MSigDB HALLMARKS	HALLMARK_HEME_METABOLISM	GSEA MSigDB	https://www.gsea-msigdb.org/gsea/msigdb/human/genesets.jsp?collection=H
MSigDB HALLMARKS	HALLMARK_HYPOXIA	GSEA MSigDB	https://www.gsea-msigdb.org/gsea/msigdb/human/genesets.jsp?collection=H
MSigDB HALLMARKS	HALLMARK_IL2_STAT5_SIGNALING	GSEA MSigDB	https://www.gsea-msigdb.org/gsea/msigdb/human/genesets.jsp?collection=H
MSigDB HALLMARKS	HALLMARK_IL6_JAK_STAT3_SIGNALING	GSEA MSigDB	https://www.gsea-msigdb.org/gsea/msigdb/human/genesets.jsp?collection=H
MSigDB HALLMARKS	HALLMARK_INFLAMMATORY_RESPONSE	GSEA MSigDB	https://www.gsea-msigdb.org/gsea/msigdb/human/genesets.jsp?collection=H
MSigDB HALLMARKS	HALLMARK_INTERFERON_ALPHA_RESPONSE	GSEA MSigDB	https://www.gsea-msigdb.org/gsea/msigdb/human/genesets.jsp?collection=H
MSigDB HALLMARKS	HALLMARK_INTERFERON_GAMMA_RESPONSE	GSEA MSigDB	https://www.gsea-msigdb.org/gsea/msigdb/human/genesets.jsp?collection=H
MSigDB HALLMARKS	HALLMARK_KRAS_SIGNALING_DN	GSEA MSigDB	https://www.gsea-msigdb.org/gsea/msigdb/human/genesets.jsp?collection=H
MSigDB HALLMARKS	HALLMARK_KRAS_SIGNALING_UP	GSEA MSigDB	https://www.gsea-msigdb.org/gsea/msigdb/human/genesets.jsp?collection=H
MSigDB HALLMARKS	HALLMARK_MITOTIC_SPINDLE	GSEA MSigDB	https://www.gsea-msigdb.org/gsea/msigdb/human/genesets.jsp?collection=H
MSigDB HALLMARKS	HALLMARK_MTORC1_SIGNALING	GSEA MSigDB	https://www.gsea-msigdb.org/gsea/msigdb/human/genesets.jsp?collection=H
MSigDB HALLMARKS	HALLMARK_MYC_TARGETS_V1	GSEA MSigDB	https://www.gsea-msigdb.org/gsea/msigdb/human/genesets.jsp?collection=H
MSigDB HALLMARKS	HALLMARK_MYC_TARGETS_V2	GSEA MSigDB	https://www.gsea-msigdb.org/gsea/msigdb/human/genesets.jsp?collection=H
MSigDB HALLMARKS	HALLMARK_MYOGENESIS	GSEA MSigDB	https://www.gsea-msigdb.org/gsea/msigdb/human/genesets.jsp?collection=H
MSigDB HALLMARKS	HALLMARK_NOTCH_SIGNALING	GSEA MSigDB	https://www.gsea-msigdb.org/gsea/msigdb/human/genesets.jsp?collection=H
MSigDB HALLMARKS	HALLMARK_OXIDATIVE_PHOSPHORYLATION	GSEA MSigDB	https://www.gsea-msigdb.org/gsea/msigdb/human/genesets.jsp?collection=H
MSigDB HALLMARKS	HALLMARK_P53_PATHWAY	GSEA MSigDB	https://www.gsea-msigdb.org/gsea/msigdb/human/genesets.jsp?collection=H
MSigDB HALLMARKS	HALLMARK_PANCREAS_BETA_CELLS	GSEA MSigDB	https://www.gsea-msigdb.org/gsea/msigdb/human/genesets.jsp?collection=H
MSigDB HALLMARKS	HALLMARK_PEROXISOME	GSEA MSigDB	https://www.gsea-msigdb.org/gsea/msigdb/human/genesets.jsp?collection=H
MSigDB HALLMARKS	HALLMARK_PI3K_AKT_MTOR_SIGNALING	GSEA MSigDB	https://www.gsea-msigdb.org/gsea/msigdb/human/genesets.jsp?collection=H
MSigDB HALLMARKS	HALLMARK_PROTEIN_SECRETION	GSEA MSigDB	https://www.gsea-msigdb.org/gsea/msigdb/human/genesets.jsp?collection=H
MSigDB HALLMARKS	HALLMARK_REACTIVE_OXYGEN_SPECIES_PATHWAY	GSEA MSigDB	https://www.gsea-msigdb.org/gsea/msigdb/human/genesets.jsp?collection=H
MSigDB HALLMARKS	HALLMARK_SPERMATOGENESIS	GSEA MSigDB	https://www.gsea-msigdb.org/gsea/msigdb/human/genesets.jsp?collection=H
MSigDB HALLMARKS	HALLMARK_TGF_BETA_SIGNALING	GSEA MSigDB	https://www.gsea-msigdb.org/gsea/msigdb/human/genesets.jsp?collection=H
MSigDB HALLMARKS	HALLMARK_TNFA_SIGNALING_VIA_NFKB	GSEA MSigDB	https://www.gsea-msigdb.org/gsea/msigdb/human/genesets.jsp?collection=H
MSigDB HALLMARKS	HALLMARK_UNFOLDED_PROTEIN_RESPONSE	GSEA MSigDB	https://www.gsea-msigdb.org/gsea/msigdb/human/genesets.jsp?collection=H
MSigDB HALLMARKS	HALLMARK_UV_RESPONSE_DN	GSEA MSigDB	https://www.gsea-msigdb.org/gsea/msigdb/human/genesets.jsp?collection=H
MSigDB HALLMARKS	HALLMARK_UV_RESPONSE_UP	GSEA MSigDB	https://www.gsea-msigdb.org/gsea/msigdb/human/genesets.jsp?collection=H
MSigDB HALLMARKS	HALLMARK_WNT_BETA_CATENIN_SIGNALING	GSEA MSigDB	https://www.gsea-msigdb.org/gsea/msigdb/human/genesets.jsp?collection=H
MSigDB HALLMARKS	HALLMARK_XENOBIOTIC_METABOLISM	GSEA MSigDB	https://www.gsea-msigdb.org/gsea/msigdb/human/genesets.jsp?collection=H
