# Supplementary material for: Single cell and spatial transcriptomics highlight the interaction of club-like cells with immunosuppressive myeloid cells in prostate cancer
Source: Nat Commun. 2024 Nov 16;15:9949. doi: 10.1038/s41467-024-54364-1 (PMC11569175; doi:10.1038/s41467-024-54364-1)
Supplement: Supplementary file 12 — Supplementary Dataset 10 [file 41467_2024_54364_MOESM12_ESM.xlsx]

## Sheet: Clinical info
Original study with detailed clinical characteristics	Patient ID in the original study	Sample ID	Age at diagnosis	Time from diagnosis to death (rounded to yrs)	Biopsy location	Visium ID	Spots under tissue	Mean reads per spot	Median genes per spot	Median UMI counts per spot
Jasu et al 2021; https://doi.org/10.1016/j.euros.2021.05.011	A14	Met A	68	7	Liver metastasis	V13Y08-090_C1	2190	91476	261	1713
Nurminen et al. 2023; https://doi.org/10.1186/s13073-023-01242-y	GP12	Met B	59	6	Subdural metastasis	V13Y08-090_B1	2346	90640	4021	14886
Jasu et al 2021; https://doi.org/10.1016/j.euros.2021.05.011	A3	Met C	51	13	Pelvic paraaortic lymph node metastasis	V13Y08-092_A1	2255	98723	636	1123
Jasu et al 2021; https://doi.org/10.1016/j.euros.2021.05.011	A16	Met D	65	4	Pericardial metastasis	V13Y08-093_D1	3162	66729	1083	3372

## Sheet: Met A DEGs
	group	names	scores	logfoldchanges	pvals	pvals_adj
0	Met A1	SERPINA1	32.9679	2.19534	2.34286e-238	2.58651e-234
1	Met A1	ALB	30.8677	2.95643	3.24598e-209	1.79178e-205
2	Met A1	FGA	29.5477	2.71788	7.03593e-192	2.58922e-188
3	Met A1	APOC1	29.3349	2.57392	3.72247e-189	1.0274e-185
4	Met A1	FGB	29.1378	2.73802	1.19286e-186	2.63384e-183
5	Met A1	SAA1	28.9828	2.56061	1.08438e-184	1.99526e-181
6	Met A1	HP	28.5027	3.05451	1.08426e-178	1.71004e-175
7	Met A1	FGG	28.2056	2.68336	4.99783e-175	6.89701e-172
8	Met A1	CRP	27.9549	2.46488	5.75071e-172	7.0542e-169
9	Met A1	APOC3	27.1774	2.72927	1.20018e-162	1.32499e-159
10	Met A1	APOA1	24.5095	2.61466	1.1701e-132	1.0765e-129
11	Met A1	FGL1	24.171	2.77243	4.48937e-129	3.81251e-126
12	Met A1	FTL	24.1185	1.76536	1.59923e-128	1.26111e-125
13	Met A1	LRG1	24.0572	2.3589	7.01582e-128	5.16365e-125
14	Met A1	SAA2	24.028	2.38478	1.4163e-127	9.77248e-125
15	Met A1	HAMP	23.3851	2.68975	6.05632e-121	3.93304e-118
16	Met A1	AHSG	23.0645	2.81832	1.05146e-117	6.44896e-115
17	Met A1	APOA2	22.8485	2.53407	1.51261e-115	8.78907e-113
18	Met A1	A2M	22.803	2.94005	4.27922e-115	2.36213e-112
19	Met A1	ORM1	21.8355	3.1203	1.06808e-105	5.35982e-103
20	Met A1	C3	21.7846	2.39235	3.24652e-105	1.55833e-102
21	Met A1	CYP2E1	21.6675	2.68298	4.15802e-104	1.91269e-101
22	Met A1	HPX	21.6559	2.5774	5.34584e-104	2.36072e-101
23	Met A1	ITIH3	20.7692	2.34906	8.21487e-96	3.48816e-93
24	Met A1	AMBP	20.7194	2.8704	2.31503e-95	9.4659e-93
25	Met A1	RBP4	20.5533	2.3511	7.19264e-94	2.83595e-91
26	Met A1	SERPINF2	20.2426	2.96617	4.12716e-91	1.57117e-88
27	Met A1	GC	19.6452	2.51934	6.34929e-86	2.33654e-83
28	Met A1	APOH	19.1334	2.53893	1.33038e-81	4.73787e-79
29	Met A1	C1S	18.8837	2.52132	1.55439e-79	5.20016e-77
30	Met A1	AGT	18.8196	2.81881	5.21794e-79	1.64589e-76
31	Met A1	PLA2G2A	18.7903	2.54406	9.06554e-79	2.7801e-76
32	Met A1	APOB	18.6479	2.52019	1.31303e-77	3.9178e-75
33	Met A1	CES1	18.4806	2.40427	2.95953e-76	8.59822e-74
34	Met A1	ATF5	17.9806	1.90175	2.76519e-72	7.82761e-70
35	Met A1	MT2A	17.8514	1.76672	2.8191e-71	7.78071e-69
36	Met A1	CTSB	17.737	1.73085	2.17039e-70	5.84418e-68
37	Met A1	NNMT	17.1437	2.67013	7.00924e-66	1.84243e-63
38	Met A1	CP	17.0566	1.88184	3.12332e-65	8.01895e-63
39	Met A1	VTN	17.016	2.25085	6.24534e-65	1.56701e-62
40	Met A1	IGFBP1	16.916	2.89034	3.4265e-64	8.40636e-62
41	Met A1	APOE	16.5042	1.80461	3.42102e-61	8.03575e-59
42	Met A1	ST6GAL1	16.223	1.89758	3.46792e-59	7.97623e-57
43	Met A1	CLU	16.1077	2.01461	2.2507e-58	5.07097e-56
44	Met A1	LBP	15.7047	2.54326	1.40493e-55	2.98277e-53
45	Met A1	CTSD	15.6411	1.25971	3.82235e-55	7.96202e-53
46	Met A1	C1R	15.5357	2.35841	1.98923e-54	4.06687e-52
47	Met A1	DHCR24	15.2785	1.42414	1.06302e-52	2.13378e-50
48	Met A1	IGFBP4	15.2166	2.36938	2.74288e-52	5.40739e-50
49	Met A1	SLC13A5	15.0251	2.18999	5.03042e-51	9.74312e-49
50	Met A1	AZGP1	14.7247	2.06262	4.47243e-49	8.51304e-47
51	Met A1	CFH	14.6899	2.4599	7.48461e-49	1.40051e-46
52	Met A1	ADH1B	14.6474	2.47161	1.39981e-48	2.57565e-46
53	Met A1	GPX3	14.4053	1.93545	4.78929e-47	8.66782e-45
54	Met A1	CFHR1	14.2635	2.90489	3.69281e-46	6.57558e-44
55	Met A1	C9	13.9973	2.67239	1.62017e-44	2.83915e-42
56	Met A1	CFB	13.7991	1.89489	2.57918e-43	4.38064e-41
57	Met A1	ITIH1	13.58	2.63779	5.26042e-42	8.79925e-40
58	Met A1	F2	13.4026	2.52406	5.83649e-41	9.61715e-39
59	Met A1	RARRES2	13.3549	2.64654	1.10957e-40	1.80142e-38
60	Met A1	SLC25A47	13.3081	2.30895	2.07676e-40	3.32281e-38
61	Met A1	KNG1	13.1313	2.97961	2.17946e-39	3.43731e-37
62	Met A1	ASGR2	13.0919	2.6734	3.66505e-39	5.6989e-37
63	Met A1	TGM2	13.0422	2.43694	7.04342e-39	1.07999e-36
64	Met A1	TMEM176B	12.7711	2.60499	2.37624e-37	3.59365e-35
65	Met A1	SERPING1	12.5926	2.06972	2.31976e-36	3.46083e-34
66	Met A1	SAA4	12.5023	3.34335	7.25269e-36	1.0676e-33
67	Met A1	FABP1	12.2912	2.44314	1.0095e-34	1.46643e-32
68	Met A1	SLC39A14	12.2599	2.57668	1.48661e-34	2.13145e-32
69	Met A1	GAMT	12.164	1.75263	4.83399e-34	6.84196e-32
70	Met A1	FN1	12.0747	2.08263	1.43684e-33	2.00793e-31
71	Met A1	PC	11.8344	2.42967	2.59209e-32	3.53293e-30
72	Met A1	APCS	11.7946	2.42932	4.15942e-32	5.53253e-30
73	Met A1	TF	11.6676	2.35232	1.86602e-31	2.45248e-29
74	Met A1	TFR2	11.595	2.9196	4.36874e-31	5.67422e-29
75	Met A1	MGST1	11.5187	2.22876	1.06151e-30	1.36269e-28
76	Met A1	SELENOP	11.4892	2.08471	1.49562e-30	1.89789e-28
77	Met A1	ALDOB	11.4502	2.99676	2.34493e-30	2.94182e-28
78	Met A1	GPX2	11.4009	1.38503	4.13773e-30	5.13265e-28
79	Met A1	CYP4F3	11.3996	2.53553	4.19931e-30	5.15116e-28
80	Met A1	HPD	11.2915	1.93607	1.44478e-29	1.75279e-27
81	Met A1	NAMPT	11.2576	2.20529	2.12456e-29	2.54947e-27
82	Met A1	SERPINA10	11.1813	2.17065	5.03208e-29	5.97357e-27
83	Met A1	PLG	11.1121	2.38642	1.09502e-28	1.28606e-26
84	Met A1	C4BPA	10.9945	2.44031	4.06077e-28	4.71904e-26
85	Met A1	COL18A1	10.8703	2.48421	1.59606e-27	1.83547e-25
86	Met A1	AGXT	10.7588	2.10874	5.38581e-27	6.12983e-25
87	Met A1	SOD2	10.5948	1.81642	3.14852e-26	3.54691e-24
88	Met A1	RDH16	10.5817	2.36811	3.62501e-26	4.04243e-24
89	Met A1	PEBP1	10.5579	1.2956	4.66882e-26	5.15438e-24
90	Met A1	C8G	10.5197	2.52227	7.00889e-26	7.6612e-24
91	Met A1	HSPA5	10.4517	1.58488	1.43972e-25	1.55828e-23
92	Met A1	P4HB	10.3984	0.839929	2.52036e-25	2.70144e-23
93	Met A1	A1BG	10.2476	2.20021	1.21344e-24	1.27585e-22
94	Met A1	GATM	10.2209	2.6633	1.59916e-24	1.66554e-22
95	Met A1	IGFBP2	10.1674	2.49578	2.77149e-24	2.85956e-22
96	Met A1	GAPDH	10.1517	0.99997	3.25652e-24	3.32889e-22
97	Met A1	CALR	10.0739	1.22122	7.20601e-24	7.29856e-22
98	Met A1	TMBIM6	9.90877	1.02518	3.81294e-23	3.79233e-21
99	Met A1	SDC4	9.89317	2.01826	4.45667e-23	4.39301e-21
100	Met A1	CREB3L3	9.78879	2.24141	1.25797e-22	1.22902e-20
101	Met A1	PTP4A1	9.65556	1.94185	4.65595e-22	4.50892e-20
102	Met A1	RRBP1	9.62971	0.9408	5.98954e-22	5.74996e-20
103	Met A1	IL32	9.61909	1.60896	6.64138e-22	6.32077e-20
104	Met A1	ASGR1	9.49811	2.58107	2.13735e-21	2.01678e-19
105	Met A1	HRG	9.42355	3.23174	4.36078e-21	4.07992e-19
106	Met A1	IFITM3	9.38721	1.17558	6.1612e-21	5.71593e-19
107	Met A1	ANGPTL3	9.17723	2.41695	4.4233e-20	4.0358e-18
108	Met A1	TPT1	9.03517	0.82978	1.63751e-19	1.48181e-17
109	Met A1	MTRNR2L12	9.02334	0.71005	1.82435e-19	1.63747e-17
110	Met A1	MAT1A	8.98082	2.57789	2.68766e-19	2.39288e-17
111	Met A1	EFNA1	8.96285	1.58669	3.1639e-19	2.79435e-17
112	Met A1	C11orf96	8.85502	2.18304	8.36692e-19	7.33102e-17
113	Met A1	DDT	8.8507	1.80084	8.69685e-19	7.5601e-17
114	Met A1	CYP8B1	8.7203	2.47173	2.7746e-18	2.37454e-16
115	Met A1	TTR	8.66234	2.20257	4.62172e-18	3.92491e-16
116	Met A1	ORM2	8.61716	2.98241	6.86358e-18	5.78427e-16
117	Met A1	SCD	8.54642	1.99275	1.26966e-17	1.0619e-15
118	Met A1	TMEM176A	8.50609	2.23783	1.79896e-17	1.49327e-15
119	Met A1	CD81	8.50111	0.74213	1.87782e-17	1.5471e-15
120	Met A1	RPL3	8.47174	0.782094	2.41759e-17	1.97705e-15
121	Met A1	H6PD	8.43017	1.78555	3.45178e-17	2.80203e-15
122	Met A1	VKORC1	8.3325	1.6963	7.9154e-17	6.37854e-15
123	Met A1	HMGCS2	8.27835	3.54357	1.24889e-16	9.99114e-15
124	Met A1	PCK1	8.17135	2.51881	3.04951e-16	2.42206e-14
125	Met A1	AGPAT2	8.05585	2.01382	7.89315e-16	6.22432e-14
126	Met A1	ALDH4A1	8.04419	2.18099	8.68202e-16	6.79784e-14
127	Met A1	PDIA4	8.03286	1.37186	9.52265e-16	7.40352e-14
128	Met A1	EEF1A1	8.0195	0.572357	1.06176e-15	8.19711e-14
129	Met A1	SCARB1	7.9934	2.08829	1.31264e-15	1.00636e-13
130	Met A1	MT1G	7.95245	2.18565	1.82855e-15	1.39222e-13
131	Met A1	METTL7A	7.90598	1.53311	2.65825e-15	1.9964e-13
132	Met A1	FURIN	7.87561	1.78698	3.39074e-15	2.52931e-13
133	Met A1	MAN1A1	7.77977	3.45496	7.2655e-15	5.38329e-13
134	Met A1	C2	7.75704	2.54198	8.6937e-15	6.39856e-13
135	Met A1	ACSL1	7.67169	2.20622	1.69742e-14	1.22481e-12
136	Met A1	LMAN1	7.66937	1.66991	1.72845e-14	1.2391e-12
137	Met A1	RPL41	7.66688	0.553628	1.76232e-14	1.25522e-12
138	Met A1	HERPUD1	7.63933	1.10936	2.18355e-14	1.54528e-12
139	Met A1	ACAT1	7.54843	2.15387	4.40549e-14	3.07827e-12
140	Met A1	CFHR3	7.53229	2.39389	4.98593e-14	3.46193e-12
141	Met A1	OAF	7.45205	2.01966	9.19039e-14	6.34137e-12
142	Met A1	GCHFR	7.43752	2.41243	1.0259e-13	7.03472e-12
143	Met A1	KHK	7.38877	2.18504	1.48189e-13	1.00988e-11
144	Met A1	ACADS	7.3248	2.15234	2.39261e-13	1.62052e-11
145	Met A1	ECHS1	7.19576	1.67106	6.2112e-13	4.1812e-11
146	Met A1	SDC1	7.08656	0.557759	1.37484e-12	9.14349e-11
147	Met A1	NDUFS6	7.02429	1.15317	2.15162e-12	1.42239e-10
148	Met A1	SEL1L	7.01371	1.02115	2.32085e-12	1.51611e-10
149	Met A1	RPL9	6.99732	0.786672	2.60907e-12	1.69436e-10
150	Met A1	SERPINA6	6.9884	2.9081	2.78042e-12	1.79508e-10
151	Met A1	SERPINC1	6.9796	2.86475	2.96016e-12	1.90001e-10
152	Met A1	INSR	6.89687	1.58283	5.316e-12	3.39241e-10
153	Met A1	SARAF	6.87812	1.47034	6.06481e-12	3.84802e-10
154	Met A1	ORMDL3	6.77755	1.62711	1.22233e-11	7.71114e-10
155	Met A1	F12	6.77166	1.59163	1.27316e-11	7.98621e-10
156	Met A1	C4BPB	6.73539	2.83186	1.63486e-11	1.01971e-09
157	Met A1	GLUD1	6.6959	2.06541	2.14354e-11	1.32948e-09
158	Met A1	EIF1	6.46633	0.973025	1.00409e-10	6.15843e-09
159	Met A1	C8B	6.2854	2.64483	3.27017e-10	1.9621e-08
160	Met A1	SLC2A2	6.2832	2.84383	3.31678e-10	1.97931e-08
161	Met A1	IRS2	6.27884	2.65215	3.41104e-10	2.02462e-08
162	Met A1	SLC5A6	6.21893	1.60776	5.00554e-10	2.95514e-08
163	Met A1	CD302	6.19337	2.36741	5.88901e-10	3.45823e-08
164	Met A1	MTRNR2L1	6.18748	0.455206	6.1133e-10	3.57094e-08
165	Met A1	CEBPD	6.12786	1.67934	8.90684e-10	5.16842e-08
166	Met A1	STARD10	6.12724	0.639024	8.94174e-10	5.16842e-08
167	Met A1	ITIH2	6.10616	2.62112	1.02056e-09	5.8682e-08
168	Met A1	FTCD	6.07131	2.23717	1.26871e-09	7.25727e-08
169	Met A1	SERPINA11	5.97655	2.26384	2.27916e-09	1.29035e-07
170	Met A1	PSAP	5.96236	0.385181	2.48623e-09	1.40041e-07
171	Met A1	CEBPB	5.94298	1.51367	2.79882e-09	1.56847e-07
172	Met A1	CES2	5.90046	2.23922	3.62499e-09	2.0212e-07
173	Met A1	CHCHD10	5.88992	1.03143	3.86389e-09	2.14358e-07
174	Met A1	DHRS3	5.78744	1.7752	7.14681e-09	3.94504e-07
175	Met A1	RPL37	5.75628	0.68763	8.59881e-09	4.72293e-07
176	Met A1	LRP1	5.7447	1.88415	9.20822e-09	5.03261e-07
177	Met A1	GOT1	5.71591	3.81777	1.09119e-08	5.93434e-07
178	Met A1	RNASE4	5.68475	1.51564	1.31003e-08	7.05501e-07
179	Met A1	C8A	5.67637	2.77723	1.37583e-08	7.37338e-07
180	Met A1	RPL21	5.67434	0.402417	1.39227e-08	7.42543e-07
181	Met A1	GOLPH3	5.65924	1.50395	1.52049e-08	8.05893e-07
182	Met A1	LDHA	5.65865	1.70524	1.52565e-08	8.05893e-07
183	Met A1	UQCRQ	5.65492	0.860516	1.55919e-08	8.19688e-07
184	Met A1	FAM20C	5.58148	2.17272	2.38476e-08	1.24776e-06
185	Met A1	AL049839.2	5.54696	2.17263	2.90673e-08	1.50659e-06
186	Met A1	MTRNR2L8	5.53842	0.870784	3.05218e-08	1.57458e-06
187	Met A1	TGOLN2	5.49253	0.948145	3.96218e-08	2.03453e-06
188	Met A1	FTH1	5.49004	0.259445	4.01843e-08	2.05386e-06
189	Met A1	CYP27A1	5.46166	2.09362	4.717e-08	2.38879e-06
190	Met A1	FLOT2	5.4181	1.35518	6.02368e-08	3.02279e-06
191	Met A1	ALDH1L1	5.40694	2.54084	6.4112e-08	3.2027e-06
192	Met A1	C5	5.402	1.72253	6.59024e-08	3.27731e-06
193	Met A1	DHODH	5.40113	2.3773	6.62233e-08	3.2785e-06
194	Met A1	HPN	5.36748	1.09904	7.98447e-08	3.9352e-06
195	Met A1	STOM	5.36474	2.49842	8.10655e-08	3.97761e-06
196	Met A1	APOF	5.3591	2.73728	8.36383e-08	4.08569e-06
197	Met A1	FAU	5.3496	1.01282	8.81502e-08	4.28713e-06
198	Met A1	CFHR2	5.3401	2.09706	9.28973e-08	4.49819e-06
199	Met A1	RPL35	5.33213	0.365684	9.70673e-08	4.67958e-06
200	Met A1	CYB5A	5.32445	1.95121	1.01256e-07	4.86031e-06
201	Met A1	PROX1	5.31118	2.64081	1.08919e-07	5.20548e-06
202	Met A1	CMPK1	5.30371	1.51531	1.13473e-07	5.39974e-06
203	Met A1	RPL11	5.27604	0.376249	1.32008e-07	6.25481e-06
204	Met A1	RASD1	5.23413	2.3078	1.65762e-07	7.82059e-06
205	Met A1	UQCR11	5.22948	0.655551	1.69983e-07	7.9856e-06
206	Met A1	INHBE	5.22521	3.28179	1.73956e-07	8.13762e-06
207	Met A1	MGAT4B	5.21086	1.72306	1.87972e-07	8.71935e-06
208	Met A1	LEAP2	5.20501	2.10837	1.93991e-07	8.96091e-06
209	Met A1	STEAP3	5.1953	2.41467	2.04393e-07	9.40208e-06
210	Met A1	REEP6	5.11149	1.29282	3.19631e-07	1.45598e-05
211	Met A1	ADH1A	5.10157	3.61419	3.36844e-07	1.52408e-05
212	Met A1	AOX1	5.06751	2.02621	4.03056e-07	1.81622e-05
213	Met A1	DUSP23	5.04793	2.06428	4.46633e-07	2.0044e-05
214	Met A1	B2M	5.00959	0.270072	5.45463e-07	2.42819e-05
215	Met A1	SERINC2	5.00444	1.45647	5.60233e-07	2.48393e-05
216	Met A1	IDH2	4.99104	1.01826	6.0054e-07	2.65198e-05
217	Met A1	XBP1	4.98088	0.76761	6.32963e-07	2.78403e-05
218	Met A1	CD59	4.97416	1.16756	6.55322e-07	2.87093e-05
219	Met A1	MT1E	4.96827	2.24786	6.75544e-07	2.94783e-05
220	Met A1	UGT2B7	4.96408	2.79485	6.90292e-07	3.00033e-05
221	Met A1	HLA-E	4.94599	0.619065	7.57596e-07	3.27994e-05
222	Met A1	CST3	4.91852	0.690839	8.72013e-07	3.76055e-05
223	Met A1	PLIN2	4.91508	3.29779	8.87481e-07	3.81237e-05
224	Met A1	UBA52	4.91267	0.655639	8.98447e-07	3.84452e-05
225	Met A1	DNAJB9	4.91109	1.93209	9.05702e-07	3.8606e-05
226	Met A1	RPL7A	4.87292	0.425837	1.0996e-06	4.65116e-05
227	Met A1	CD14	4.86396	1.95201	1.1506e-06	4.84833e-05
228	Met A1	RIDA	4.83907	2.58906	1.3045e-06	5.47594e-05
229	Met A1	SLC7A2	4.83508	2.4249	1.3309e-06	5.56557e-05
230	Met A1	SLC30A1	4.82401	1.99626	1.40703e-06	5.86175e-05
231	Met A1	PTMS	4.77982	0.530097	1.75453e-06	7.28195e-05
232	Met A1	MBNL2	4.71995	1.97015	2.35903e-06	9.68166e-05
233	Met A1	HSD17B6	4.71634	3.02607	2.40125e-06	9.81844e-05
234	Met A1	SCP2	4.71099	1.5389	2.46519e-06	0.000100427
235	Met A1	RPL19	4.70647	0.696003	2.52048e-06	0.000102302
236	Met A1	LAMP1	4.7053	0.468136	2.53488e-06	0.000102509
237	Met A1	G0S2	4.6985	3.11481	2.6208e-06	0.000105597
238	Met A1	ETS2	4.69203	0.69997	2.70511e-06	0.000108598
239	Met A1	HINT1	4.6897	0.911802	2.73601e-06	0.00010944
240	Met A1	RPL4	4.67585	0.990957	2.92744e-06	0.000116675
241	Met A1	HSP90B1	4.66531	0.258629	3.08155e-06	0.000122375
242	Met A1	ZNHIT1	4.66215	0.991754	3.12916e-06	0.00012382
243	Met A1	HTRA1	4.66091	2.53226	3.14814e-06	0.000124127
244	Met A1	PEMT	4.65967	2.83566	3.16724e-06	0.000124435
245	Met A1	SERPINF1	4.64411	2.52276	3.41551e-06	0.000133714
246	Met A1	HYOU1	4.64191	1.111	3.45207e-06	0.000134667
247	Met A1	KDELR2	4.62876	1.08434	3.6787e-06	0.000142501
248	Met A1	USF2	4.62241	1.12563	3.79312e-06	0.00014642
249	Met A1	SERPINA7	4.62037	2.98343	3.83048e-06	0.000147347
250	Met A1	DEPP1	4.61062	2.19685	4.01461e-06	0.000153893
251	Met A1	DCXR	4.60581	1.50714	4.1086e-06	0.000156951
252	Met A1	ALDH2	4.58565	1.03419	4.52581e-06	0.000172293
253	Met A1	NDFIP1	4.57644	1.00735	4.72962e-06	0.000179433
254	Met A1	ANPEP	4.55146	2.84489	5.32749e-06	0.000201423
255	Met A1	PDIA3	4.54009	0.459183	5.62297e-06	0.000211869
256	Met A1	F9	4.5247	2.76358	6.04814e-06	0.000225579
257	Met A1	BRI3	4.49259	1.06055	7.03634e-06	0.000261553
258	Met A1	MANF	4.47566	0.838006	7.61762e-06	0.00028221
259	Met A1	SLC9A3R1	4.47275	0.92505	7.72185e-06	0.00028433
260	Met A1	ABHD2	4.47263	1.28868	7.72635e-06	0.00028433
261	Met A1	ALDH6A1	4.42645	1.58764	9.57958e-06	0.000350194
262	Met A1	MBL2	4.41305	2.22433	1.01924e-05	0.000371367
263	Met A1	TST	4.40168	2.43756	1.07415e-05	0.000390085
264	Met A1	HLA-C	4.37895	0.704881	1.19255e-05	0.000431663
265	Met A1	RPL17	4.36534	0.426713	1.26927e-05	0.000457932
266	Met A1	FCGRT	4.34526	0.844517	1.39113e-05	0.000500263
267	Met A1	PDIA6	4.32874	0.454084	1.49962e-05	0.000537528
268	Met A1	ASS1	4.32169	1.87879	1.54838e-05	0.000553209
269	Met A1	GRINA	4.3202	0.365634	1.5589e-05	0.00055517
270	Met A1	RPL27A	4.25605	0.317606	2.08067e-05	0.000736237
271	Met A1	SLC38A2	4.25356	1.65962	2.10395e-05	0.000742095
272	Met A1	SOD1	4.22643	1.26384	2.37428e-05	0.000834779
273	Met A1	ADIRF	4.22556	2.07171	2.38349e-05	0.000835355
274	Met A1	FIS1	4.21709	1.172	2.4747e-05	0.000864579
275	Met A1	B4GALT1	4.21577	1.13061	2.48931e-05	0.000866938
276	Met A1	SERPIND1	4.21183	2.2953	2.53315e-05	0.000879434
277	Met A1	RXRA	4.2032	1.43287	2.63173e-05	0.000910793
278	Met A1	TMED5	4.191	1.77693	2.7773e-05	0.000957634
279	Met A1	RPL10	4.19042	0.140538	2.78442e-05	0.000957634
280	Met A1	CYP2C9	4.18643	3.81199	2.83371e-05	0.000968551
281	Met A1	APOC2	4.17141	3.82699	3.02714e-05	0.00103147
282	Met A1	TMEM123	4.13623	1.01175	3.53056e-05	0.0011993
283	Met A1	SDC2	4.08292	1.58946	4.44739e-05	0.00149693
284	Met A1	ABCA1	4.07342	2.06697	4.63286e-05	0.00155461
285	Met A1	SHMT2	4.06578	1.26415	4.78717e-05	0.00160153
286	Met A1	CERS2	4.03317	1.85766	5.50292e-05	0.00183542
287	Met A1	PCSK6	4.00147	2.37469	6.29494e-05	0.00209326
288	Met A1	TMBIM1	3.99691	1.49481	6.4175e-05	0.0021276
289	Met A1	CLUH	3.99566	0.789465	6.45131e-05	0.00213241
290	Met A1	SPP2	3.99479	2.92453	6.47508e-05	0.00213388
291	Met A1	MT1H	3.99073	2.82827	6.58711e-05	0.00216433
292	Met A1	TPST2	3.98778	1.88973	6.66941e-05	0.00218488
293	Met A1	GUK1	3.97235	0.474157	7.11679e-05	0.00232454
294	Met A1	JUNB	3.96164	1.17265	7.44359e-05	0.00242411
295	Met A1	NDRG2	3.9516	0.906581	7.76297e-05	0.00252068
296	Met A1	SLC27A5	3.94903	1.95148	7.84685e-05	0.00254045
297	Met A1	PCBP1	3.92517	1.01605	8.66673e-05	0.00278953
298	Met A1	CDHR5	3.90654	1.79043	9.36254e-05	0.00300472
299	Met A1	CHPF	3.89796	0.514482	9.7008e-05	0.00310426
300	Met A1	FNDC4	3.88671	1.61216	0.000101611	0.00324216
301	Met A1	NDUFA4	3.88373	1.66301	0.000102868	0.00327281
302	Met A1	NDUFB7	3.87833	1.3804	0.000105175	0.0033366
303	Met A1	POR	3.87348	1.60949	0.000107293	0.00339404
304	Met A1	SURF4	3.86622	0.757827	0.000110537	0.00348665
305	Met A1	HSD11B1	3.85642	2.84761	0.000115057	0.0036189
306	Met A1	SMIM14	3.83402	0.752836	0.000126066	0.00395
307	Met A1	CMTM6	3.83356	0.918539	0.0001263	0.00395
308	Met A1	SERPINA5	3.81369	3.15258	0.000136907	0.00426964
309	Met A1	IFITM2	3.80714	1.94746	0.000140586	0.00437202
310	Met A1	HDLBP	3.7805	1.67619	0.000156514	0.00484011
311	Met A1	CHI3L1	3.74585	2.2259	0.00017978	0.00552863
312	Met A1	UGP2	3.73872	1.19103	0.000184961	0.00567212
313	Met A1	PQLC1	3.72449	0.887668	0.000195712	0.00595224
314	Met A1	SLCO2B1	3.7132	2.22566	0.000204653	0.00620706
315	Met A1	GHITM	3.71241	1.67097	0.000205292	0.00620937
316	Met A1	ECE1	3.70557	0.969947	0.000210917	0.00636209
317	Met A1	EIF5	3.70262	1.01601	0.000213382	0.00641891
318	Met A1	ACADSB	3.6971	2.39159	0.000218073	0.00654218
319	Met A1	NNT	3.69453	2.54216	0.000220292	0.00659085
320	Met A1	LMAN2	3.69121	0.262995	0.000223187	0.00665942
321	Met A1	OAZ1	3.6859	0.206824	0.000227894	0.00678153
322	Met A1	MT1X	3.64599	2.0024	0.000266365	0.00786276
323	Met A1	NDUFA13	3.64217	0.476229	0.000270347	0.00795902
324	Met A1	ERLIN1	3.63412	1.92132	0.000278928	0.00818979
325	Met A1	HMGCL	3.6313	3.09041	0.000281995	0.00825789
326	Met A1	MGAT1	3.62811	0.60059	0.000285507	0.00833861
327	Met A1	GALNT2	3.6079	1.1719	0.000308683	0.00894453
328	Met A1	NDUFV1	3.60396	0.929669	0.000313405	0.00905757
329	Met A1	TRIB3	3.59853	1.19038	0.000320027	0.0092248
330	Met A1	STEAP4	3.59633	1.86407	0.000322743	0.00927887
331	Met A1	TTC38	3.58052	0.8216	0.000342913	0.00983314
332	Met A1	SUN2	3.57355	0.590483	0.000352176	0.0100726
333	Met A1	EEF2	3.5672	0.167121	0.000360816	0.010293
334	Met A1	ACTB	3.52866	0.167561	0.000417675	0.0118538
335	Met A1	OS9	3.52501	0.708209	0.000423474	0.0119876
336	Met A1	SUCLG2	3.51347	1.64515	0.000442292	0.0124564
337	Met A1	TAPBP	3.50567	0.147772	0.000455458	0.0127939
338	Met A1	STAT3	3.50501	1.3752	0.000456595	0.0127939
339	Met A1	FBXW5	3.4914	0.572108	0.000480499	0.0134296
340	Met A1	ITM2B	3.48605	0.671126	0.000490216	0.0136343
341	Met A1	SQSTM1	3.48601	0.890316	0.000490292	0.0136343
342	Met A1	TRIM8	3.47887	1.081	0.000503535	0.0139674
343	Met A1	CNIH1	3.46319	0.578236	0.00053382	0.0147704
344	Met A1	SSR2	3.46128	0.718676	0.000537619	0.0148383
345	Met A1	IL1RN	3.45887	2.20117	0.000542445	0.0149342
346	Met A1	RPL15	3.45219	0.416123	0.000556054	0.0152707
347	Met A1	NUCB1	3.45128	0.875046	0.000557938	0.0152845
348	Met A1	SERPINA4	3.44912	2.55914	0.000562415	0.0153568
349	Met A1	RPL13	3.448	0.289345	0.000564753	0.0153568
350	Met A1	SERP1	3.44331	0.693468	0.000574636	0.0155872
351	Met A1	ID2	3.42634	1.36832	0.000611768	0.0165132
352	Met A1	CYB5R3	3.42253	1.04741	0.000620422	0.0166654
353	Met A1	ATP5ME	3.40684	0.863944	0.00065719	0.0176101
354	Met A1	ANG	3.38527	1.67627	0.000711088	0.0189623
355	Met A1	TPI1	3.38406	0.471852	0.000714211	0.0189997
356	Met A1	JTB	3.37249	0.61638	0.00074492	0.019769
357	Met A1	AKR1C1	3.37145	2.32986	0.000747731	0.019796
358	Met A1	IFNAR1	3.36751	0.77139	0.000758502	0.0200124
359	Met A1	MLXIPL	3.36714	0.783646	0.000759529	0.0200124
360	Met A1	SORD	3.34154	0.598153	0.000833156	0.0218481
361	Met A1	CISD3	3.33897	0.91923	0.00084091	0.0219992
362	Met A1	CTSZ	3.33307	0.702376	0.000858921	0.0223584
363	Met A1	RPL23	3.33274	1.03066	0.000859946	0.0223584
364	Met A1	UGT2B4	3.33249	2.93957	0.000860716	0.0223584
365	Met A1	GLUL	3.33042	1.33281	0.000867155	0.0224727
366	Met A1	SMPD1	3.32951	1.53015	0.000870002	0.0224937
367	Met A1	HGFAC	3.32046	2.39343	0.000898689	0.0231811
368	Met A1	RPLP1	3.31897	0.102183	0.000903509	0.0231971
369	Met A1	CLDN1	3.31557	2.56727	0.00091458	0.0234268
370	Met A1	ACSM2B	3.31457	3.6314	0.000917843	0.023456
371	Met A1	A1CF	3.30387	2.02756	0.000953616	0.024238
372	Met A1	CAT	3.30345	1.6705	0.000955029	0.024238
373	Met A1	CFI	3.30026	2.17212	0.000965968	0.0244594
374	Met A1	CDC42EP1	3.29889	1.05596	0.000970691	0.0245227
375	Met A1	TMED10	3.28959	0.54597	0.00100332	0.0252893
376	Met A1	APMAP	3.28304	1.3906	0.00102695	0.0258258
377	Met A1	FNDC3B	3.26117	1.27762	0.00110953	0.0278043
378	Met A1	TXNDC5	3.25756	1.18346	0.00112373	0.0280679
379	Met A1	MMAB	3.2525	0.7145	0.00114394	0.0285082
380	Met A1	CEBPA	3.23051	1.05371	0.00123569	0.0306562
381	Met A1	POLD4	3.22039	0.605242	0.00128017	0.0316177
382	Met A1	PERP	3.21242	0.824184	0.00131621	0.0323723
383	Met A1	GGH	3.21234	2.27461	0.00131659	0.0323723
384	Met A1	MST1	3.20421	1.76988	0.00135435	0.0332267
385	Met A1	ISOC2	3.195	1.31625	0.00139833	0.0342295
386	Met A1	GPAM	3.19168	2.68952	0.00141449	0.034517
387	Met A1	RPL18A	3.1913	0.156269	0.00141632	0.034517
388	Met A1	SNTB1	3.18458	2.79638	0.00144963	0.0352509
389	Met A1	PON3	3.17927	2.68186	0.00147646	0.0358243
390	Met A1	SOCS3	3.17612	3.36458	0.0014926	0.0361366
391	Met A1	PNPO	3.17483	1.75409	0.00149923	0.0361387
392	Met A1	SLC35C1	3.17483	1.06924	0.00149923	0.0361387
393	Met A1	NFIC	3.16629	0.903481	0.00154399	0.0371365
394	Met A1	RPL14	3.16322	0.579158	0.00156037	0.0374489
395	Met A1	PXMP2	3.16122	2.25854	0.00157108	0.0376241
396	Met A1	STAT2	3.15508	0.735951	0.00160452	0.0383419
397	Met A1	RPRD1B	3.14977	1.03612	0.00163398	0.0389613
398	Met A1	ACADVL	3.1421	0.76997	0.00167742	0.0399111
399	Met A1	RPL7	3.13899	0.0241906	0.00169534	0.0402506
400	Met A1	ADH1C	3.12226	2.44539	0.00179465	0.0424261
401	Met A1	COX7C	3.11426	0.636364	0.00184409	0.0435015
402	Met A1	CPS1	3.1016	2.22318	0.00192476	0.0452114
403	Met A1	TMEM56	3.09799	2.27699	0.00194836	0.0456685
404	Met A1	RDH10	3.09413	3.7	0.00197388	0.0461687
405	Met A1	ATP6V0B	3.0892	0.308358	0.00200698	0.0468437
406	Met A1	BTG1	3.08687	1.40467	0.00202273	0.0471117
407	Met A1	RPL37A	3.0848	0.0550541	0.00203689	0.0472946
408	Met A1	ATP5F1D	3.08422	0.579381	0.00204087	0.0472946
409	Met A1	RPL29	3.08385	0.261782	0.00204344	0.0472946
410	Met A1	ACSM5	3.05692	2.86203	0.00223625	0.0515411
411	Met A1	BORCS7	3.0531	1.85169	0.00226489	0.0520925
412	Met A1	FBP1	3.04887	1.48347	0.00229704	0.0527221
413	Met A1	KIF1C	3.04107	0.956762	0.00235739	0.0539951
414	Met A1	ZCCHC24	3.03817	1.48845	0.00238023	0.0544053
415	Met A1	PRDX4	3.03526	0.979375	0.00240328	0.0548185
416	Met A1	SEPHS2	3.02721	0.562385	0.00246821	0.0560679
417	Met A1	MRPL12	3.01576	0.63912	0.00256335	0.0581097
418	Met A1	EPHX1	3.00273	1.53336	0.00267567	0.0605315
419	Met A1	DBI	2.98572	1.00417	0.00282909	0.0636546
420	Met A1	FUOM	2.98551	3.59645	0.00283101	0.0636546
421	Met A1	TM9SF3	2.98091	0.755228	0.00287394	0.0644883
422	Met A1	CD164	2.97809	1.07627	0.00290052	0.0648214
423	Met A1	EPAS1	2.97137	1.99064	0.00296477	0.0661234
424	Met A1	WWC1	2.97021	0.672359	0.00297601	0.0662402
425	Met A1	GPX4	2.96722	0.650631	0.00300508	0.0667527
426	Met A1	HAO1	2.9629	3.15152	0.00304753	0.0675596
427	Met A1	PPIB	2.95917	1.29672	0.0030847	0.0682467
428	Met A1	PRDX6	2.95543	0.698143	0.00312229	0.0689401
429	Met A1	FGGY	2.9495	2.98888	0.00318287	0.0699471
430	Met A1	RCN1	2.94946	0.503198	0.00318329	0.0699471
431	Met A1	MGLL	2.94822	0.789328	0.00319614	0.0699471
432	Met A1	CSRNP1	2.94805	1.77641	0.00319786	0.0699471
433	Met A1	HABP2	2.94788	1.32357	0.00319957	0.0699471
434	Met A1	TNFSF14	2.94303	2.66401	0.00325017	0.0709129
435	Met A1	PTPRF	2.94025	0.179872	0.00327948	0.0714111
436	Met A1	HSD17B2	2.9078	1.98083	0.00363976	0.0791002
437	Met A1	CKAP4	2.87835	1.06716	0.00399765	0.0867074
438	Met A1	AADAC	2.87602	2.01125	0.0040272	0.0870063
439	Met A1	PRAP1	2.8703	1.77732	0.00410085	0.0884246
440	Met A1	SPCS3	2.86843	0.872934	0.00412513	0.0887748
441	Met A1	TUBB	2.86607	0.875113	0.00415607	0.0892667
442	Met A1	CACFD1	2.86258	0.273996	0.00420206	0.0899987
443	Met A1	SLC38A4	2.85793	2.31737	0.00426409	0.0910221
444	Met A1	TMEM120A	2.85744	1.07291	0.00427078	0.0910221
445	Met A1	LITAF	2.85105	0.440948	0.00435756	0.0926746
446	Met A1	TSR3	2.84989	0.371302	0.0043735	0.0926746
447	Met A1	TNFRSF1A	2.84271	1.65191	0.00447321	0.0946059
448	Met A1	PGM1	2.83254	1.96678	0.00461794	0.0974801
449	Met A1	RPL32	2.82682	0.0492321	0.00470132	0.0989646
450	Met A1	ITIH4	2.82648	3.88822	0.0047062	0.0989646
451	Met A1	CYP2D6	2.8257	2.91398	0.00471779	0.0989728
452	Met A1	MT1F	2.82524	2.43822	0.00472452	0.0989728
453	Met A1	SGK1	2.82358	1.62849	0.00474905	0.0992983
454	Met A1	RPL18	2.8196	0.0794419	0.00480839	0.100237
455	Met A1	MTTP	2.81935	2.79949	0.00481212	0.100237
456	Met A1	INSIG1	2.81425	1.69447	0.00488919	0.101651
457	Met A1	TFPI	2.81188	2.04139	0.00492528	0.102209
458	Met A1	F7	2.80889	1.50071	0.00497121	0.102968
459	Met A1	FAH	2.80408	1.34209	0.00504603	0.104322
460	Met A1	C6	2.7986	2.8501	0.00513241	0.10591
461	Met A1	SHC2	2.79221	0.402215	0.00523486	0.107823
462	Met A1	SSU72	2.78143	0.652118	0.00541205	0.111264
463	Met A1	CPB2	2.77861	3.5377	0.00545927	0.111819
464	Met A1	PON1	2.77147	1.78837	0.00558039	0.113631
465	Met A1	APOM	2.77105	2.30686	0.0055875	0.113631
466	Met A1	SSR1	2.77097	1.03114	0.00558893	0.113631
467	Met A1	AIG1	2.76973	1.76642	0.00561033	0.113857
468	Met A1	RPL34	2.76292	-0.0562842	0.00572863	0.115832
469	Met A1	PIK3AP1	2.75392	2.71088	0.00588863	0.118849
470	Met A1	TAGLN2	2.75155	0.848812	0.00593131	0.119492
471	Met A1	CDO1	2.74869	2.36624	0.00598336	0.120321
472	Met A1	ACAA2	2.74102	1.92984	0.00612495	0.122944
473	Met A1	SDF2L1	2.72716	0.973293	0.00638823	0.127997
474	Met A1	MPST	2.72546	1.63172	0.00642124	0.128425
475	Met A1	SOWAHC	2.71845	1.75968	0.00655894	0.130942
476	Met A1	ACTG1	2.71322	0.0335516	0.00666332	0.132785
477	Met A1	TMEM259	2.71065	0.979277	0.00671523	0.133579
478	Met A1	MRPS18B	2.70575	1.56072	0.00681503	0.13532
479	Met A1	PFN1	2.70164	0.387514	0.00689979	0.136546
480	Met A1	MCFD2	2.70156	0.679003	0.00690151	0.136546
481	Met A1	ITGB1	2.69521	1.28838	0.0070344	0.138926
482	Met A1	PXDC1	2.69156	3.11928	0.00711186	0.140205
483	Met A1	AVPR1A	2.69015	2.63229	0.00714199	0.140548
484	Met A1	MYO1B	2.68716	1.95064	0.00720619	0.141413
485	Met A1	APOA5	2.68691	2.51199	0.00721156	0.141413
486	Met A1	HIGD1A	2.68384	2.30305	0.00727812	0.142465
487	Met A1	CALU	2.67438	0.952837	0.00748667	0.146288
488	Met A1	GOLT1A	2.65546	1.48092	0.00791993	0.154481
489	Met A1	ID1	2.65065	2.40433	0.00803367	0.156423
490	Met A1	COX4I1	2.64621	1.32866	0.00813987	0.157934
491	Met A1	PREB	2.6453	0.622627	0.00816186	0.158082
492	Met A1	ETFA	2.64298	1.4529	0.00821808	0.158893
493	Met A1	PON2	2.62584	1.54886	0.00864352	0.166826
494	Met A1	CCDC71L	2.61373	2.90579	0.00895609	0.172557
495	Met A1	COX5A	2.60568	1.03627	0.00916929	0.176
496	Met A1	PIM3	2.60211	0.752899	0.00926525	0.177276
497	Met A1	SLC43A1	2.59904	1.37836	0.00934853	0.17856
498	Met A1	ARHGEF12	2.58576	0.734109	0.00971641	0.184947
499	Met A1	MFSD2A	2.58427	2.33581	0.00975859	0.18543
500	Met A1	SAT2	2.57846	1.44261	0.00992419	0.188253
501	Met A1	ATP5F1B	2.57547	0.478354	0.0100103	0.189561
502	Met A1	SULT2A1	2.56128	3.28293	0.0104286	0.196807
503	Met A1	ELOB	2.55099	0.708909	0.0107416	0.201776
504	Met A1	DHTKD1	2.55083	1.26464	0.0107468	0.201776
505	Met A1	NDUFB2	2.54917	1.07585	0.010798	0.202147
506	Met A1	ITGA1	2.549	1.9226	0.0108032	0.202147
507	Met A1	CPTP	2.54767	0.707931	0.0108444	0.202575
508	Met A1	FAM107B	2.54705	1.10953	0.0108637	0.202594
509	Met A1	PTGR1	2.54415	1.43131	0.0109545	0.203623
510	Met A1	CPD	2.53851	1.59432	0.0111327	0.206563
511	Met A1	TMED9	2.53394	0.194464	0.0112788	0.208922
512	Met A1	ALPL	2.52651	3.28928	0.0115201	0.213034
513	Met A1	MDH2	2.52527	0.956504	0.0115609	0.213433
514	Met A1	MYL6	2.49851	0.0231526	0.0124717	0.229479
515	Met A1	ALDH3A2	2.49689	1.47119	0.0125288	0.230145
516	Met A1	ATF4	2.49473	0.687033	0.0126052	0.23097
517	Met A1	FXYD1	2.49444	2.94879	0.0126155	0.23097
518	Met A1	ZC3H13	2.48453	0.358887	0.0129724	0.236719
519	Met A1	EI24	2.4822	0.242268	0.0130573	0.237875
520	Met A1	PROS1	2.47308	2.84533	0.0133956	0.243235
521	Met A1	IL13RA1	2.46096	1.20604	0.0138566	0.251193
522	Met A1	MAN2A1	2.46021	1.42878	0.0138854	0.251303
523	Met A1	TRAM1	2.4549	0.294252	0.0140922	0.254213
524	Met A1	NDUFA11	2.45046	0.356319	0.0142672	0.25695
525	Met A1	HNRNPA2B1	2.44785	1.33563	0.0143711	0.2584
526	Met A1	CFL1	2.44553	0.417878	0.0144641	0.259648
527	Met A1	POLR2E	2.44105	1.08099	0.0146448	0.262465
528	Met A1	GCGR	2.43876	1.57301	0.0147376	0.2637
529	Met A1	SLC22A7	2.43756	3.23255	0.0147867	0.263785
530	Met A1	PANK1	2.43748	1.7139	0.0147901	0.263785
531	Met A1	PLPP3	2.43395	2.16059	0.014935	0.265725
532	Met A1	DAZAP2	2.42735	0.727198	0.0152094	0.269955
533	Met A1	PRDX1	2.42665	0.63763	0.015239	0.270046
534	Met A1	RAC1	2.41955	0.456108	0.0155395	0.274116
535	Met A1	RPLP2	2.41872	0.136092	0.015575	0.274116
536	Met A1	KLKB1	2.41831	4.30861	0.0155928	0.274116
537	Met A1	INF2	2.41018	1.56914	0.0159448	0.279857
538	Met A1	C1RL	2.40134	2.48066	0.0163351	0.285544
539	Met A1	HIPK2	2.40105	0.918728	0.0163481	0.285544
540	Met A1	TMPRSS6	2.40051	1.28543	0.0163722	0.285544
541	Met A1	PINK1	2.38918	1.63173	0.0168859	0.293575
542	Met A1	SRP9	2.38433	1.7542	0.0171103	0.296245
543	Met A1	CSDE1	2.38412	0.403055	0.0171199	0.296245
544	Met A1	CD151	2.37798	0.622817	0.0174077	0.300283
545	Met A1	ARHGDIA	2.36674	-0.00769463	0.0179456	0.309079
546	Met A1	XDH	2.36553	1.58872	0.0180041	0.309603
547	Met A1	SARS	2.35661	1.33834	0.0184424	0.316615
548	Met A1	VNN1	2.35607	2.83399	0.0184692	0.316615
549	Met A1	SORL1	2.35487	0.494666	0.0185291	0.316805
550	Met A1	MASP1	2.35412	1.77246	0.0185664	0.316805
551	Met A1	MYDGF	2.35168	0.85043	0.018689	0.318405
552	Met A1	AC115619.1	2.34728	2.84903	0.0189111	0.321692
553	Met A1	EHHADH	2.33964	3.04959	0.0193021	0.327838
554	Met A1	BCL3	2.33711	1.41142	0.0194333	0.329559
555	Met A1	DNAJB1	2.32745	-0.0099419	0.0199415	0.337142
556	Met A1	SLC31A1	2.32496	1.58862	0.0200742	0.338868
557	Met A1	PMVK	2.31869	0.53665	0.0204117	0.343552
558	Met A1	BOK	2.31865	0.676332	0.020414	0.343552
559	Met A1	MTUS1	2.31637	1.27562	0.0205381	0.344334
560	Met A1	TMED7	2.31608	1.02314	0.020554	0.344334
561	Met A1	C19orf24	2.31608	0.133172	0.020554	0.344334
562	Met A1	FAM20A	2.3106	2.61854	0.0208548	0.348317
563	Met A1	PRNP	2.30911	0.697691	0.0209376	0.34917
564	Met A1	EPN1	2.3062	0.19462	0.0210992	0.351335
565	Met A1	TUFM	2.30405	0.524096	0.02122	0.352815
566	Met A1	GLYCTK	2.30127	2.58754	0.0213765	0.35435
567	Met A1	GAS6	2.2945	2.09393	0.0217616	0.360191
568	Met A1	TMBIM4	2.29102	1.68465	0.0219623	0.36297
569	Met A1	RPL10A	2.28894	-0.103639	0.0220826	0.364412
570	Met A1	DCAF11	2.28795	0.45723	0.0221405	0.364823
571	Met A1	TMEM33	2.28376	1.5351	0.0223857	0.368314
572	Met A1	ACACB	2.28081	2.30078	0.0225595	0.370621
573	Met A1	FAM213A	2.27973	0.810652	0.0226235	0.371119
574	Met A1	COQ8A	2.27513	1.98042	0.0228982	0.374081
575	Met A1	SDF4	2.275	0.393873	0.0229057	0.374081
576	Met A1	TM4SF4	2.27135	2.78721	0.0231256	0.377115
577	Met A1	CPN2	2.2687	2.58567	0.0232867	0.378624
578	Met A1	EPHX2	2.26272	1.88687	0.0236528	0.38401
579	Met A1	PNKD	2.26098	1.31886	0.0237605	0.385192
580	Met A1	PAH	2.25384	2.27185	0.024206	0.391839
581	Met A1	LAPTM4A	2.2458	0.55259	0.0247171	0.399527
582	Met A1	PCBP2	2.2409	0.176771	0.0250326	0.404035
583	Met A1	MMP15	2.22982	0.890897	0.0257593	0.415157
584	Met A1	TM4SF5	2.22306	2.6132	0.0262118	0.421221
585	Met A1	ATP5F1E	2.22248	0.126763	0.026251	0.421237
586	Met A1	EIF4EBP2	2.22015	0.933439	0.0264083	0.423146
587	Met A1	ATP5MC3	2.21787	1.45158	0.0265635	0.425016
588	Met A1	SYPL1	2.21667	0.510592	0.0266457	0.425714
589	Met A1	NOP53	2.21526	0.657322	0.0267423	0.42664
590	Met A1	HNF4A	2.21211	2.77703	0.0269594	0.429483
591	Met A1	MASP2	2.20638	2.29988	0.0273574	0.435031
592	Met A1	PRDX2	2.20402	1.09324	0.0275233	0.436576
593	Met A1	PPARA	2.19904	1.45579	0.0278753	0.440894
594	Met A1	SLC25A3	2.19576	0.252394	0.0281092	0.443957
595	Met A1	GDI2	2.19111	0.746781	0.0284437	0.448431
596	Met A1	ODF3B	2.1907	1.13786	0.0284737	0.448431
597	Met A1	POLD2	2.18771	0.744956	0.0286908	0.451205
598	Met A1	RPN2	2.17651	0.0266723	0.0295173	0.461502
599	Met A1	ADH4	2.17642	1.93059	0.0295235	0.461502
600	Met A1	P4HA1	2.17634	2.52473	0.0295297	0.461502
601	Met A1	UBE2D3	2.17601	0.190953	0.0295545	0.461502
602	Met A1	PGRMC1	2.17041	0.587641	0.0299759	0.467421
603	Met A1	ACOX1	2.16572	0.744954	0.0303326	0.472315
604	Met A1	GSTO1	2.16468	1.67662	0.030412	0.472714
605	Met A1	DDIT4	2.16041	1.15199	0.030741	0.476039
606	Met A1	HNMT	2.16037	2.43655	0.0307442	0.476039
607	Met A1	C1QA	2.15124	0.590766	0.0314572	0.485695
608	Met A1	MAOA	2.1507	1.31221	0.0314998	0.485695
609	Met A1	LRRFIP1	2.15004	0.142537	0.0315523	0.485826
610	Met A1	LAMP2	2.14622	0.384872	0.0318554	0.48981
611	Met A1	CALD1	2.14381	0.15112	0.0320478	0.492083
612	Met A1	HSD17B13	2.14253	2.49617	0.0321511	0.492983
613	Met A1	PNRC1	2.14016	1.3975	0.0323416	0.495217
614	Met A1	ADI1	2.13925	1.0543	0.0324154	0.49566
615	Met A1	RPL23A	2.13755	0.324929	0.0325534	0.497081
616	Met A1	HIF1A	2.13576	0.692585	0.0326986	0.498574
617	Met A1	CYP2C8	2.13469	2.55643	0.0327867	0.498574
618	Met A1	IGF1	2.13365	3.0411	0.0328716	0.499177
619	Met A1	PPP1R1A	2.13236	1.32687	0.0329771	0.500092
620	Met A1	MSRB1	2.13008	0.98391	0.033165	0.501563
621	Met A1	ATP5PF	2.12303	1.65255	0.0337516	0.509736
622	Met A1	PTEN	2.12166	1.66804	0.0338665	0.510773
623	Met A1	PPIA	2.12	0.462564	0.0340062	0.51218
624	Met A1	MPC1	2.11311	2.63276	0.0345912	0.520283
625	Met A1	GANAB	2.11195	0.859543	0.0346908	0.52107
626	Met A1	SNX3	2.10672	0.734979	0.0351417	0.527111
627	Met A1	YWHAH	2.10618	0.812637	0.0351885	0.527111
628	Met A1	SLC38A3	2.10444	3.881	0.0353401	0.528665
629	Met A1	C2orf72	2.10066	2.60968	0.0356704	0.532885
630	Met A1	CXXC5	2.09975	0.413771	0.0357507	0.533362
631	Met A1	KDSR	2.09735	1.63481	0.035963	0.535805
632	Met A1	IRF2BP2	2.09232	0.482201	0.0364095	0.541726
633	Met A1	ABAT	2.09112	1.8061	0.0365172	0.542597
634	Met A1	TOMM20	2.0871	1.23811	0.0368793	0.547242
635	Met A1	RPL27	2.08415	-0.157084	0.0371464	0.550341
636	Met A1	NME4	2.0837	0.423404	0.0371879	0.550341
637	Met A1	MYOM1	2.08274	1.50081	0.0372749	0.550889
638	Met A1	TPST1	2.08208	3.14871	0.0373354	0.551047
639	Met A1	TMEM59	2.08013	0.764351	0.0375139	0.552942
640	Met A1	GUCD1	2.0795	0.983017	0.037571	0.553045
641	Met A1	ACSL4	2.07731	2.39997	0.0377734	0.554201
642	Met A1	VNN2	2.07702	3.36593	0.0378002	0.554201
643	Met A1	EEF1D	2.07544	0.0020712	0.0379459	0.5556
644	Met A1	JUND	2.07212	0.731872	0.0382543	0.559374
645	Met A1	CDK2AP2	2.06432	0.949649	0.0389874	0.56934
646	Met A1	CDH2	2.06029	2.41571	0.0393704	0.573352
647	Met A1	SURF1	2.0598	2.55526	0.039418	0.573352
648	Met A1	GPI	2.05623	0.454376	0.0397605	0.577573
649	Met A1	ALKBH7	2.05191	0.812315	0.040178	0.582165
650	Met A1	CPT1A	2.05187	1.04565	0.0401821	0.582165
651	Met A1	DTX4	2.05125	1.78682	0.0402426	0.582278
652	Met A1	OPTN	2.04789	1.13074	0.0405708	0.586259
653	Met A1	EDF1	2.04507	0.315169	0.0408481	0.589495
654	Met A1	RGS3	2.03739	1.33469	0.0416107	0.599716
655	Met A1	POLDIP2	2.03548	1.48444	0.0418022	0.600907
656	Met A1	ERGIC1	2.03212	-0.0618243	0.0421412	0.604144
657	Met A1	CPT2	2.03163	2.31906	0.0421916	0.604144
658	Met A1	TSPAN4	2.02959	0.707662	0.042398	0.605893
659	Met A1	CYP4V2	2.02864	2.49139	0.0424951	0.605893
660	Met A1	VWA1	2.02839	0.265175	0.0425205	0.605893
661	Met A1	NFIA	2.02826	0.998233	0.0425332	0.605893
662	Met A1	BNIP3	2.02698	0.908805	0.0426646	0.606981
663	Met A1	CD276	2.02229	1.07916	0.0431464	0.612804
664	Met A1	TMEM203	2.02192	1.0338	0.0431849	0.612804
665	Met A1	CYP3A4	2.02138	4.62239	0.0432407	0.612808
666	Met A1	ATOX1	2.01752	0.369927	0.0436414	0.617159
667	Met A1	RNPEPL1	2.01648	0.500177	0.0437496	0.617159
668	Met A1	MCRIP2	2.01636	0.162744	0.0437626	0.617159
669	Met A1	MTHFD1	2.01627	2.42789	0.0437713	0.617159
670	Met A1	SEC62	2.01192	0.163557	0.0442286	0.622811
671	Met A1	UBB	2.00403	-0.0356122	0.0450663	0.633799
672	Met A1	SLC9A3R2	2.00291	1.14859	0.0451865	0.63468
673	Met A1	PLSCR4	2.00233	2.79515	0.0452488	0.634749
674	Met A1	GK	2.00018	2.30658	0.0454812	0.637199
675	Met A1	PLA2G16	1.99428	2.04816	0.0461209	0.645342
676	Met A1	TMEM219	1.99304	0.0368168	0.0462571	0.646428
677	Met A1	DNAJC3	1.99138	0.569139	0.0464391	0.64658
678	Met A1	RPL26	1.98947	-0.190737	0.0466491	0.648623
679	Met A1	GRWD1	1.98657	0.473892	0.0469703	0.652267
680	Met A1	ITGB5	1.98354	0.319435	0.0473073	0.656121
681	Met A1	LAMTOR4	1.98275	0.327574	0.0473953	0.656517
682	Met A1	OSTC	1.98217	1.2482	0.0474602	0.656593
683	Met A1	NR2F6	1.97993	0.182231	0.0477115	0.658111
684	Met A1	PHC2	1.9796	0.9173	0.0477488	0.658111
685	Met A1	AQP9	1.97669	2.03052	0.0480763	0.661799
686	Met A1	ST3GAL1	1.97466	1.16934	0.0483067	0.663656
687	Met A1	SPTBN1	1.974	0.696752	0.0483822	0.663656
688	Met A1	IL10RB	1.97391	0.713264	0.0483916	0.663656
689	Met A1	TPRG1L	1.97288	0.747526	0.0485097	0.663886
690	Met A1	TXNL4A	1.97271	0.88723	0.0485286	0.663886
691	Met A1	CHCHD2	1.97097	0.372361	0.0487276	0.665783
692	Met A1	MYH9	1.96914	0.288806	0.0489368	0.667815
693	Met A1	SYVN1	1.96142	1.58657	0.0498295	0.677747
694	Met A1	ELL2	1.96134	0.7431	0.0498391	0.677747
695	Met A1	SIRPA	1.96126	1.31857	0.0498488	0.677747
696	Met A1	MRPL52	1.95765	0.564676	0.0502712	0.682649
697	Met A1	NID1	1.95491	2.48427	0.0505936	0.686183
698	Met A1	NDUFS1	1.95213	0.455006	0.0509226	0.689265
699	Met A1	PHYH	1.95105	1.3788	0.0510508	0.689265
700	Met A1	SNX10	1.95089	2.54874	0.0510705	0.689265
701	Met A1	TTC36	1.95089	2.77013	0.0510705	0.689265
702	Met A1	NDUFS2	1.94993	0.873503	0.0511842	0.689955
703	Met A1	PIM1	1.94379	1.39852	0.0519206	0.699028
704	Met A1	TSPAN9	1.94263	1.82238	0.0520609	0.700063
705	Met A1	VEGFA	1.94126	0.715134	0.0522266	0.701438
706	Met A1	HSPA9	1.94018	0.357309	0.0523575	0.702342
707	Met A1	RPL35A	1.93645	-0.101315	0.0528128	0.707589
708	Met A1	HSPD1	1.93412	0.00566221	0.0530978	0.710545
709	Met A1	SLC43A3	1.93114	2.21804	0.0534661	0.714607
710	Met A1	PLGLB1	1.9289	2.17261	0.0537436	0.717448
711	Met A1	ICAM1	1.92624	1.54248	0.0540742	0.720989
712	Met A1	FAM3C	1.92388	1.01653	0.05437	0.724059
713	Met A1	TMEM205	1.9211	0.791361	0.0547195	0.727835
714	Met A1	NCL	1.91272	0.340267	0.0557844	0.739328
715	Met A1	SERF2	1.904	-0.0949121	0.0569098	0.752436
716	Met A1	EIF4EBP1	1.90077	1.23139	0.0573325	0.757119
717	Met A1	NDUFB10	1.89836	0.434102	0.0576486	0.759475
718	Met A1	PJA2	1.89272	0.344068	0.0583954	0.767482
719	Met A1	NDUFC2	1.88467	0.41433	0.0594745	0.780736
720	Met A1	CLPTM1L	1.87849	0.743587	0.0603146	0.790823
721	Met A1	HADHB	1.87231	0.792902	0.0611644	0.800666
722	Met A1	SDHD	1.87056	2.02459	0.0614057	0.802271
723	Met A1	NFE2L2	1.86666	0.522259	0.0619487	0.808409
724	Met A1	FLOT1	1.86525	1.31212	0.0621461	0.810027
725	Met A1	EDEM1	1.86268	1.89578	0.0625074	0.813775
726	Met A1	SIVA1	1.86077	1.94683	0.0627765	0.816317
727	Met A1	RER1	1.85422	0.528588	0.0637083	0.827459
728	Met A1	NADK2	1.85148	1.67626	0.0641009	0.831145
729	Met A1	H1F0	1.85119	0.000766419	0.0641427	0.831145
730	Met A1	SLC35D1	1.84899	2.14678	0.0644596	0.834271
731	Met A1	FZD5	1.84691	2.31283	0.0647597	0.837174
732	Met A1	TTPA	1.84285	2.3065	0.0653513	0.842848
733	Met A1	MSN	1.84011	1.20472	0.0657522	0.84703
734	Met A1	EPHB4	1.83472	1.70396	0.0665479	0.854086
735	Met A1	HLA-A	1.8343	0.00314513	0.0666094	0.854086
736	Met A1	PRDX3	1.83019	1.17607	0.0672211	0.860929
737	Met A1	GADD45B	1.82716	2.57291	0.0676751	0.865739
738	Met A1	CANX	1.82588	-0.14379	0.0678686	0.86721
739	Met A1	TOLLIP	1.82509	0.802821	0.0679875	0.867361
740	Met A1	RIPK4	1.82351	1.16357	0.0682257	0.867915
741	Met A1	GGCX	1.82343	1.57324	0.0682383	0.867915
742	Met A1	PRDX5	1.81961	0.79851	0.0688179	0.873276
743	Met A1	GNB2	1.81497	0.895054	0.0695291	0.881287
744	Met A1	CTSS	1.81007	0.836297	0.0702848	0.889802
745	Met A1	LEPR	1.80957	3.78476	0.0703621	0.889802
746	Met A1	PPA1	1.80571	0.827471	0.070963	0.896375
747	Met A1	HSD3B7	1.80418	0.917897	0.0712032	0.898381
748	Met A1	CCPG1	1.80269	1.37121	0.0714376	0.899283
749	Met A1	SLC39A7	1.80007	0.513364	0.0718493	0.903436
750	Met A1	PARK7	1.79928	0.733447	0.0719739	0.903972
751	Met A1	YIF1A	1.79787	0.874539	0.0721972	0.905048
752	Met A1	FOXN3	1.79771	0.891069	0.0722235	0.905048
753	Met A1	MTHFS	1.79642	2.04892	0.0724277	0.906578
754	Met A1	KDELR1	1.79418	1.02329	0.0727844	0.910012
755	Met A1	ERO1B	1.78829	2.9306	0.0737295	0.920784
756	Met A1	HNRNPK	1.78717	-0.024954	0.0739103	0.922
757	Met A1	FOXA3	1.78298	2.50567	0.0745899	0.929136
758	Met A1	QKI	1.7826	1.41091	0.0746507	0.929136
759	Met A1	GLRX	1.78157	2.23911	0.0748198	0.930193
760	Met A1	AFM	1.77812	2.99045	0.0753836	0.934517
761	Met A1	EVL	1.7775	0.265453	0.0754858	0.934517
762	Met A1	SLC27A2	1.77738	1.6029	0.0755063	0.934517
763	Met A1	GHR	1.77456	1.78542	0.0759713	0.93922
764	Met A1	CGNL1	1.77198	0.973501	0.0763974	0.943431
765	Met A1	CD68	1.76908	1.54786	0.0768807	0.948339
766	Met A1	CNBP	1.76688	0.925168	0.0772484	0.950374
767	Met A1	HBA2	1.76327	0.813739	0.0778549	0.95396
768	Met A1	NENF	1.76327	0.42731	0.0778549	0.95396
769	Met A1	DUSP3	1.75945	1.25171	0.0785006	0.959741
770	Met A1	TSHZ2	1.75858	1.35275	0.0786486	0.960487
771	Met A1	NACA	1.75597	-0.164704	0.0790939	0.964858
772	Met A1	NDUFAF8	1.75364	0.501347	0.0794914	0.968637
773	Met A1	TSPAN33	1.75257	0.806651	0.0796766	0.969768
774	Met A1	MTDH	1.75186	-0.159743	0.0797978	0.969768
775	Met A1	NCOA7	1.75157	0.708313	0.0798478	0.969768
776	Met A1	TPP1	1.75078	0.609184	0.0799835	0.970349
777	Met A1	IL6ST	1.74838	0.555795	0.080399	0.973338
778	Met A1	AK3	1.74833	0.635317	0.0804062	0.973338
779	Met A1	UQCRFS1	1.73746	1.75121	0.0823054	0.991313
780	Met A1	DECR2	1.73717	0.683153	0.0823566	0.991313
781	Met A1	NINJ1	1.73697	0.970367	0.0823932	0.991313
782	Met A1	PAK2	1.73676	1.84899	0.0824298	0.991313
783	Met A1	BDH1	1.73182	2.52378	0.0833054	0.998932
784	Met A1	UQCRC1	1.73174	0.63382	0.0833202	0.998932
785	Met A1	LDLR	1.73116	1.8033	0.0834237	0.998932
786	Met A1	LPGAT1	1.72672	0.979899	0.0842184	0.998932
787	Met A1	TMEM45A	1.72468	2.46718	0.0845843	0.998932
788	Met A1	LY6E	1.71755	-0.0745494	0.085879	0.998932
789	Met A1	NORAD	1.71718	-0.0651111	0.0859472	0.998932
790	Met A1	YBX1	1.7139	0.725669	0.0865476	0.998932
791	Met A1	ESRRA	1.71373	1.50548	0.086578	0.998932
792	Met A1	NR5A2	1.71373	1.62964	0.086578	0.998932
793	Met A1	TCEA3	1.71199	0.852944	0.0868987	0.998932
794	Met A1	PPIF	1.71116	0.997469	0.0870517	0.998932
795	Met A1	HSDL2	1.70971	2.06913	0.0873201	0.998932
796	Met A1	TNFRSF1B	1.70676	1.19284	0.0878664	0.998932
797	Met A1	SIAH2	1.70187	1.66126	0.0887806	0.998932
798	Met A1	ABCB4	1.6951	2.27752	0.0900559	0.998932
799	Met A1	DDX21	1.69481	0.586102	0.090111	0.998932
800	Met A1	IGSF9	1.69465	1.44264	0.0901425	0.998932
801	Met A1	RPL5	1.6944	-0.094913	0.0901898	0.998932
802	Met A1	IQGAP2	1.68776	2.24134	0.0914575	0.998932
803	Met A1	QDPR	1.68627	1.66652	0.0917447	0.998932
804	Met A1	ST13	1.68614	0.367266	0.0917687	0.998932
805	Met A1	TIMM13	1.68602	0.00899875	0.0917926	0.998932
806	Met A1	EIF4G1	1.68531	0.231402	0.0919286	0.998932
807	Met A1	CRAT	1.68452	1.47122	0.0920807	0.998932
808	Met A1	SMOC1	1.68365	2.86563	0.092249	0.998932
809	Met A1	RPL8	1.68112	-0.257414	0.0927395	0.998932
810	Met A1	CISD2	1.68021	1.19516	0.0929169	0.998932
811	Met A1	PCYT2	1.67905	0.588063	0.0931431	0.998932
812	Met A1	YIPF4	1.67859	0.169972	0.093232	0.998932
813	Met A1	MLF2	1.6771	0.844659	0.0935237	0.998932
814	Met A1	TMEM140	1.67602	1.11654	0.0937348	0.998932
815	Met A1	ARHGAP35	1.67577	1.29559	0.0937836	0.998932
816	Met A1	C9orf78	1.67291	0.340964	0.0943459	0.998932
817	Met A1	C1QB	1.67257	1.17883	0.0944112	0.998932
818	Met A1	PGAM1	1.67195	0.510146	0.0945339	0.998932
819	Met A1	TPRN	1.67125	0.562986	0.0946731	0.998932
820	Met A1	RAB27A	1.6671	0.68212	0.0954951	0.998932
821	Met A1	VASN	1.66174	1.42535	0.0965639	0.998932
822	Met A1	HSPA8	1.65843	-0.0854647	0.0972316	0.998932
823	Met A1	F10	1.65747	1.20379	0.0974242	0.998932
824	Met A1	NADK	1.65731	1.12988	0.0974577	0.998932
825	Met A1	TAF10	1.65619	0.481886	0.0976843	0.998932
826	Met A1	RAB5IF	1.65598	1.14197	0.0977263	0.998932
827	Met A1	DPP9	1.65486	1.22772	0.0979534	0.998932
828	Met A1	ANXA6	1.64706	0.521633	0.0995462	0.998932
829	Met A1	LYPLA1	1.6466	0.796136	0.09964	0.998932
830	Met A1	EIF4G2	1.64262	0.219299	0.100462	0.998932
831	Met A1	PPP1CA	1.64237	0.0278557	0.100514	0.998932
832	Met A1	PLIN5	1.64212	3.40085	0.100565	0.998932
833	Met A1	ABHD14B	1.63922	1.38218	0.101168	0.998932
834	Met A1	MRPL51	1.6371	0.34985	0.10161	0.998932
835	Met A1	SLC44A1	1.63395	1.29819	0.10227	0.998932
836	Met A1	PGRMC2	1.63179	1.02608	0.102724	0.998932
837	Met A1	AES	1.63059	-0.0259009	0.102978	0.998932
838	Met A1	H3F3A	1.62868	0.161389	0.103381	0.998932
839	Met A1	ERAP1	1.62843	1.64057	0.103434	0.998932
840	Met A1	HSBP1	1.62573	1.02652	0.104007	0.998932
841	Met A1	ATP2A2	1.62411	0.210092	0.104352	0.998932
842	Met A1	ZFAND5	1.6203	1.23461	0.105169	0.998932
843	Met A1	ENO1	1.6193	0.188798	0.105383	0.998932
844	Met A1	CNPY2	1.61914	0.981056	0.105418	0.998932
845	Met A1	TNIP1	1.61772	0.261226	0.105722	0.998932
846	Met A1	THAP5	1.61515	1.1588	0.106278	0.998932
847	Met A1	AARS	1.61482	1.53496	0.10635	0.998932
848	Met A1	CLDN2	1.60851	2.85413	0.107723	0.998932
849	Met A1	CHD4	1.60785	0.313423	0.107868	0.998932
850	Met A1	NCOA4	1.60681	1.02974	0.108095	0.998932
851	Met A1	OSBP	1.60619	1.09395	0.108232	0.998932
852	Met A1	SPPL2A	1.60449	0.586064	0.108606	0.998932
853	Met A1	TIMM17A	1.60399	1.22096	0.108716	0.998932
854	Met A1	PTP4A2	1.60316	0.539465	0.108899	0.998932
855	Met A1	NAB1	1.60304	1.06661	0.108926	0.998932
856	Met A1	LPCAT3	1.60221	1.48218	0.10911	0.998932
857	Met A1	ATP5MD	1.59453	1.44732	0.110817	0.998932
858	Met A1	WBP2	1.59283	0.913709	0.111198	0.998932
859	Met A1	LASP1	1.59018	0.460497	0.111795	0.998932
860	Met A1	RAB33B	1.58906	1.27194	0.112048	0.998932
861	Met A1	SLPI	1.58569	1.83327	0.112809	0.998932
862	Met A1	ADH6	1.58283	3.45509	0.11346	0.998932
863	Met A1	DAG1	1.57993	0.698009	0.114124	0.998932
864	Met A1	GALM	1.57765	0.916575	0.114647	0.998932
865	Met A1	SRPRB	1.57611	0.255846	0.115	0.998932
866	Met A1	GCSH	1.56922	1.24804	0.116596	0.998932
867	Met A1	FAM96A	1.56719	2.18547	0.11707	0.998932
868	Met A1	KIF22	1.56395	0.921016	0.117828	0.998932
869	Met A1	S100A9	1.56283	0.517491	0.118092	0.998932
870	Met A1	PLOD1	1.56229	0.458935	0.118219	0.998932
871	Met A1	RNF11	1.56146	0.958826	0.118414	0.998932
872	Met A1	HSPA1B	1.56051	0.629576	0.118639	0.998932
873	Met A1	ARPC1B	1.55873	0.281435	0.119061	0.998932
874	Met A1	PPDPF	1.55839	0.115214	0.11914	0.998932
875	Met A1	MARC2	1.55715	3.353	0.119435	0.998932
876	Met A1	POLR2L	1.5569	0.0758944	0.119494	0.998932
877	Met A1	NDUFV2	1.55487	0.810807	0.119978	0.998932
878	Met A1	APOL1	1.55333	-0.0708697	0.120344	0.998932
879	Met A1	MGMT	1.55176	1.44415	0.120721	0.998932
880	Met A1	DGAT2	1.55076	1.48494	0.120959	0.998932
881	Met A1	CCM2	1.55035	2.27925	0.121059	0.998932
882	Met A1	CTSA	1.54993	0.779522	0.121158	0.998932
883	Met A1	CARHSP1	1.54769	1.0017	0.121697	0.998932
884	Met A1	MIDN	1.54761	0.233629	0.121717	0.998932
885	Met A1	RPL13A	1.54761	0.146459	0.121717	0.998932
886	Met A1	RIOK3	1.54487	0.652977	0.122378	0.998932
887	Met A1	LAP3	1.5445	0.139755	0.122468	0.998932
888	Met A1	LRRC3	1.54396	2.03589	0.122599	0.998932
889	Met A1	ZMAT3	1.54304	1.19093	0.12282	0.998932
890	Met A1	SOCS1	1.53856	3.31116	0.123911	0.998932
891	Met A1	CHPT1	1.53786	2.17455	0.124084	0.998932
892	Met A1	FMO5	1.53342	1.1251	0.125173	0.998932
893	Met A1	SMDT1	1.53176	0.916514	0.125582	0.998932
894	Met A1	EIF4A1	1.53109	0.349549	0.125746	0.998932
895	Met A1	UBXN6	1.52753	0.00876691	0.12663	0.998932
896	Met A1	SCAND1	1.52686	0.62933	0.126795	0.998932
897	Met A1	KLHL25	1.52674	2.82911	0.126826	0.998932
898	Met A1	HM13	1.52031	-0.0384053	0.128434	0.998932
899	Met A1	NECTIN2	1.51981	0.469918	0.128559	0.998932
900	Met A1	APP	1.51798	0.373369	0.129019	0.998932
901	Met A1	LTBR	1.51757	0.767749	0.129123	0.998932
902	Met A1	MAPK14	1.51674	1.24552	0.129333	0.998932
903	Met A1	NDUFA3	1.51566	0.799854	0.129605	0.998932
904	Met A1	TMEM258	1.51466	0.452996	0.129858	0.998932
905	Met A1	PRKAR1A	1.51425	0.784868	0.129963	0.998932
906	Met A1	ATP5MPL	1.5106	0.296275	0.130891	0.998932
907	Met A1	SIL1	1.5091	0.414391	0.131272	0.998932
908	Met A1	CD63	1.50798	-0.160497	0.131559	0.998932
909	Met A1	PLXNB2	1.5052	0.0892363	0.132272	0.998932
910	Met A1	MTFR1L	1.50512	0.660295	0.132293	0.998932
911	Met A1	GAA	1.50504	1.07562	0.132314	0.998932
912	Met A1	ISCU	1.505	1.27837	0.132325	0.998932
913	Met A1	ARG1	1.50089	1.95582	0.133384	0.998932
914	Met A1	UGT2B10	1.49529	3.60244	0.134839	0.998932
915	Met A1	ATP13A3	1.49491	1.132	0.134937	0.998932
916	Met A1	DDIT3	1.49292	2.58412	0.135457	0.998932
917	Met A1	GNAS	1.49234	-0.100566	0.135609	0.998932
918	Met A1	TMEM30A	1.49193	0.880705	0.135718	0.998932
919	Met A1	COX8A	1.49068	1.03938	0.136045	0.998932
920	Met A1	FMO3	1.48994	2.39126	0.136241	0.998932
921	Met A1	C11orf54	1.48819	1.62764	0.1367	0.998932
922	Met A1	SPCS2	1.48711	0.62466	0.136984	0.998932
923	Met A1	CD99L2	1.48645	1.09554	0.13716	0.998932
924	Met A1	CELF1	1.48595	0.167117	0.137292	0.998932
925	Met A1	HADH	1.48591	1.33549	0.137302	0.998932
926	Met A1	SERPINE1	1.48421	1.45771	0.137753	0.998932
927	Met A1	EIF6	1.48396	0.299755	0.137819	0.998932
928	Met A1	ANAPC16	1.48305	0.23403	0.138061	0.998932
929	Met A1	SLC25A25	1.48139	2.59949	0.138503	0.998932
930	Met A1	TRIR	1.48077	0.527024	0.138669	0.998932
931	Met A1	ACTN1	1.47774	0.567684	0.139478	0.998932
932	Met A1	ECHDC3	1.47766	1.94713	0.1395	0.998932
933	Met A1	ARCN1	1.47508	2.62101	0.14019	0.998932
934	Met A1	ATP5PO	1.47458	0.579875	0.140324	0.998932
935	Met A1	TXN	1.47454	0.857272	0.140335	0.998932
936	Met A1	COA3	1.47417	0.716651	0.140436	0.998932
937	Met A1	WDR45	1.47102	0.403516	0.141287	0.998932
938	Met A1	HLA-B	1.46952	0.00698818	0.141691	0.998932
939	Met A1	RAB2A	1.46944	0.543359	0.141713	0.998932
940	Met A1	ACSL3	1.46944	0.636524	0.141713	0.998932
941	Met A1	MRPL34	1.46766	2.18625	0.142198	0.998932
942	Met A1	PPP1R14B	1.46708	0.100329	0.142356	0.998932
943	Met A1	ASL	1.46521	0.597611	0.142864	0.998932
944	Met A1	PTPA	1.46338	-0.0447057	0.143363	0.998932
945	Met A1	C12orf57	1.46338	0.385033	0.143363	0.998932
946	Met A1	SLC27A4	1.46326	0.827824	0.143397	0.998932
947	Met A1	CYC1	1.46313	0.694501	0.143431	0.998932
948	Met A1	DENND4A	1.46235	1.63051	0.143647	0.998932
949	Met A1	RAB5B	1.46056	0.789122	0.144136	0.998932
950	Met A1	SELENOF	1.45774	1.73656	0.144912	0.998932
951	Met A1	TMED2	1.45708	-0.0671058	0.145095	0.998932
952	Met A1	MYL12B	1.45633	0.524691	0.145302	0.998932
953	Met A1	RETREG3	1.45517	0.480886	0.145623	0.998932
954	Met A1	TMEM250	1.45504	0.992752	0.145657	0.998932
955	Met A1	PROC	1.45467	0.81612	0.145761	0.998932
956	Met A1	NDUFA10	1.45044	0.544596	0.146936	0.998932
957	Met A1	DDOST	1.44973	0.901336	0.147133	0.998932
958	Met A1	TSC22D1	1.44973	0.377177	0.147133	0.998932
959	Met A1	APOA4	1.44612	5.27761	0.148143	0.998932
960	Met A1	AZIN1	1.44571	1.42299	0.148259	0.998932
961	Met A1	SLC38A10	1.4448	-0.0205507	0.148515	0.998932
962	Met A1	RPN1	1.44397	0.305129	0.148749	0.998932
963	Met A1	LIPA	1.44268	1.03793	0.149111	0.998932
964	Met A1	GJB1	1.44065	0.67509	0.149685	0.998932
965	Met A1	SCARB2	1.44044	0.246824	0.149743	0.998932
966	Met A1	AGMAT	1.43973	1.28078	0.149943	0.998932
967	Met A1	EIF3A	1.43969	0.137463	0.149955	0.998932
968	Met A1	STT3B	1.4394	0.406566	0.150037	0.998932
969	Met A1	CRELD2	1.43812	0.533218	0.150401	0.998932
970	Met A1	VTI1B	1.43774	0.620177	0.150507	0.998932
971	Met A1	GRHPR	1.43716	1.77936	0.150672	0.998932
972	Met A1	SORBS2	1.43293	0.818303	0.151878	0.998932
973	Met A1	STAU1	1.4326	0.600555	0.151973	0.998932
974	Met A1	LAMTOR1	1.43251	0.0717918	0.151997	0.998932
975	Met A1	LARP4	1.43027	0.753181	0.152638	0.998932
976	Met A1	SLC1A4	1.43007	1.05755	0.152698	0.998932
977	Met A1	NUDC	1.43003	0.358929	0.15271	0.998932
978	Met A1	ALDH1A1	1.4292	2.76316	0.152948	0.998932
979	Met A1	MCL1	1.42878	0.0372522	0.153067	0.998932
980	Met A1	SERBP1	1.42832	0.21905	0.153199	0.998932
981	Met A1	GSTA1	1.42745	2.31612	0.153449	0.998932
982	Met A1	ECH1	1.42621	1.19828	0.153808	0.998932
983	Met A1	MPC2	1.42409	0.957193	0.15442	0.998932
984	Met A1	PLOD2	1.42322	1.81785	0.154672	0.998932
985	Met A1	SAMD5	1.4231	2.84473	0.154708	0.998932
986	Met A1	FNDC3A	1.42281	0.92536	0.154792	0.998932
987	Met A1	SHROOM1	1.42015	0.0694804	0.155564	0.998932
988	Met A1	DTX1	1.41982	1.55688	0.155661	0.998932
989	Met A1	COQ4	1.41974	1.23671	0.155685	0.998932
990	Met A1	ROMO1	1.41633	0.3884	0.156678	0.998932
991	Met A1	VAPA	1.41243	1.18568	0.157822	0.998932
992	Met A1	FPGS	1.40849	1.54626	0.158985	0.998932
993	Met A1	RPL30	1.40828	-0.352641	0.159047	0.998932
994	Met A1	PPP2R5A	1.40729	1.04875	0.159342	0.998932
995	Met A1	SERINC1	1.40654	0.844467	0.159563	0.998932
996	Met A1	CRK	1.40621	-0.0123298	0.159662	0.998932
997	Met A1	KPNA4	1.40513	1.07661	0.159982	0.998932
998	Met A1	UQCR10	1.40343	0.240152	0.160489	0.998932
999	Met A1	UROD	1.40111	1.48657	0.161182	0.998932
1000	Met A1	MAF	1.40015	0.88221	0.161468	0.998932
1001	Met A1	VPS28	1.40015	0.435693	0.161468	0.998932
1002	Met A1	KRT18	1.39916	0.432217	0.161766	0.998932
1003	Met A1	AGXT2	1.39799	2.06693	0.162115	0.998932
1004	Met A1	PLD3	1.39302	0.316527	0.163615	0.998932
1005	Met A1	PRKAR2A	1.39227	0.407128	0.163841	0.998932
1006	Met A1	OSGIN1	1.39194	1.16697	0.163941	0.998932
1007	Met A1	NUFIP2	1.39044	0.63848	0.164394	0.998932
1008	Met A1	CSTB	1.3875	1.27323	0.16529	0.998932
1009	Met A1	APOL6	1.3848	-0.215679	0.166113	0.998932
1010	Met A1	NT5E	1.38447	2.39618	0.166215	0.998932
1011	Met A1	APRT	1.38306	0.169147	0.166647	0.998932
1012	Met A1	ASPH	1.38152	0.648382	0.167118	0.998932
1013	Met A1	PNPLA2	1.37995	1.93575	0.167603	0.998932
1014	Met A1	ETFB	1.37991	0.63061	0.167616	0.998932
1015	Met A1	PTGES3	1.3753	-0.18312	0.169038	0.998932
1016	Met A1	MRPL41	1.37526	0.429636	0.169051	0.998932
1017	Met A1	TLCD2	1.37119	1.82418	0.170315	0.998932
1018	Met A1	PLEKHA1	1.37045	0.722559	0.170548	0.998932
1019	Met A1	HTATIP2	1.36821	1.23314	0.171248	0.998932
1020	Met A1	DSP	1.36605	0.692817	0.171924	0.998932
1021	Met A1	ENPP1	1.36489	2.93334	0.172289	0.998932
1022	Met A1	SDHA	1.36447	2.87514	0.172419	0.998932
1023	Met A1	MFN2	1.36352	1.12157	0.17272	0.998932
1024	Met A1	MTCH2	1.36124	0.923327	0.173439	0.998932
1025	Met A1	MPDU1	1.36016	1.34211	0.17378	0.998932
1026	Met A1	PCBD1	1.35958	0.525341	0.173964	0.998932
1027	Met A1	ARF4	1.35891	0.448105	0.174175	0.998932
1028	Met A1	CD99	1.35829	0.872192	0.174372	0.998932
1029	Met A1	TDO2	1.35734	2.31237	0.174675	0.998932
1030	Met A1	POMGNT1	1.35692	0.132206	0.174807	0.998932
1031	Met A1	TOMM70	1.35576	0.586378	0.175176	0.998932
1032	Met A1	MRPL37	1.35443	0.410712	0.175599	0.998932
1033	Met A1	DERL1	1.35364	1.01222	0.17585	0.998932
1034	Met A1	YY1	1.3531	0.355295	0.176023	0.998932
1035	Met A1	HSPA13	1.35095	0.820732	0.176713	0.998932
1036	Met A1	NDUFS7	1.34638	0.592802	0.178179	0.998932
1037	Met A1	ZBTB21	1.34597	1.60213	0.178313	0.998932
1038	Met A1	HNRNPF	1.34315	0.674992	0.179225	0.998932
1039	Met A1	CUTA	1.3424	0.447017	0.179467	0.998932
1040	Met A1	TMEM220	1.34198	2.41584	0.179601	0.998932
1041	Met A1	TM9SF2	1.3419	0.500774	0.179628	0.998932
1042	Met A1	ENPEP	1.34066	2.03537	0.180032	0.998932
1043	Met A1	PEX19	1.33949	1.38262	0.18041	0.998932
1044	Met A1	SETD7	1.33916	0.985654	0.180518	0.998932
1045	Met A1	MARCH2	1.33775	0.572934	0.180977	0.998932
1046	Met A1	CIB1	1.33651	0.626643	0.181384	0.998932
1047	Met A1	LEPROTL1	1.33588	2.43518	0.181587	0.998932
1048	Met A1	IBTK	1.33435	0.405896	0.182089	0.998932
1049	Met A1	NRBF2	1.3336	0.982116	0.182334	0.998932
1050	Met A1	FAM114A1	1.33194	0.67664	0.182879	0.998932
1051	Met A1	RAB1B	1.3307	-0.0190395	0.183288	0.998932
1052	Met A1	CYBA	1.32966	-0.0707594	0.18363	0.998932
1053	Met A1	KLF15	1.32788	2.73259	0.184219	0.998932
1054	Met A1	OGDHL	1.32667	1.02908	0.184616	0.998932
1055	Met A1	NEK6	1.32663	1.56472	0.18463	0.998932
1056	Met A1	DERL2	1.32493	0.930348	0.185194	0.998932
1057	Met A1	FICD	1.32373	0.980245	0.185593	0.998932
1058	Met A1	ATP6AP2	1.32315	0.154567	0.185786	0.998932
1059	Met A1	UBC	1.32004	0.0918517	0.186823	0.998932
1060	Met A1	LRP3	1.31825	0.207824	0.187419	0.998932
1061	Met A1	APLP2	1.31593	0.281414	0.188198	0.998932
1062	Met A1	HSD17B12	1.31576	0.403603	0.188254	0.998932
1063	Met A1	MTSS1L	1.3156	1.54283	0.18831	0.998932
1064	Met A1	ECI2	1.3151	0.791117	0.188477	0.998932
1065	Met A1	ESPN	1.31502	2.35957	0.188505	0.998932
1066	Met A1	MON1B	1.31261	1.07827	0.189315	0.998932
1067	Met A1	ERGIC3	1.31195	0.660689	0.189539	0.998932
1068	Met A1	RHOD	1.31186	1.25858	0.189567	0.998932
1069	Met A1	UAP1	1.31145	1.49529	0.189707	0.998932
1070	Met A1	ARAF	1.3112	0.0901871	0.189791	0.998932
1071	Met A1	RSL1D1	1.31074	0.333243	0.189945	0.998932
1072	Met A1	KIF5B	1.31029	0.44612	0.190099	0.998932
1073	Met A1	TMEM245	1.30547	0.4614	0.191732	0.998932
1074	Met A1	ABCC3	1.30539	1.90199	0.19176	0.998932
1075	Met A1	FYB1	1.30427	0.46084	0.192142	0.998932
1076	Met A1	TMSB4X	1.30356	-0.0954331	0.192382	0.998932
1077	Met A1	CRLS1	1.30348	0.727223	0.19241	0.998932
1078	Met A1	DHRS13	1.30211	0.614746	0.192878	0.998932
1079	Met A1	RPL36AL	1.29784	0.594145	0.194343	0.998932
1080	Met A1	BHLHE40	1.29684	0.892897	0.194685	0.998932
1081	Met A1	WDR13	1.29323	0.0711876	0.19593	0.998932
1082	Met A1	BTF3	1.29199	0.529967	0.196361	0.998932
1083	Met A1	MKNK2	1.29128	0.39267	0.196605	0.998932
1084	Met A1	ATP5MG	1.28929	0.541312	0.197297	0.998932
1085	Met A1	VAMP5	1.2885	1.54894	0.197571	0.998932
1086	Met A1	ARF1	1.28809	0.0174844	0.197715	0.998932
1087	Met A1	WDR83OS	1.28369	0.377791	0.19925	0.998932
1088	Met A1	JADE1	1.28357	0.3487	0.199294	0.998932
1089	Met A1	AKR7A2	1.28182	1.7749	0.199904	0.998932
1090	Met A1	SHISA5	1.28182	-0.185725	0.199904	0.998932
1091	Met A1	NELFB	1.28087	0.737851	0.200239	0.998932
1092	Met A1	AHCY	1.2807	0.265602	0.200298	0.998932
1093	Met A1	PCNP	1.27884	1.12706	0.200955	0.998932
1094	Met A1	C8orf82	1.27875	0.859719	0.200984	0.998932
1095	Met A1	UGDH	1.27535	-0.120173	0.202185	0.998932
1096	Met A1	SSR3	1.27286	0.148897	0.203067	0.998932
1097	Met A1	IL4R	1.27145	1.03114	0.203568	0.998932
1098	Met A1	CDIPT	1.26954	0.326275	0.204247	0.998932
1099	Met A1	IVD	1.26838	0.630757	0.204662	0.998932
1100	Met A1	CXCL12	1.26822	1.90569	0.204721	0.998932
1101	Met A1	AP2S1	1.26805	0.203457	0.20478	0.998932
1102	Met A1	ACAA1	1.2668	1.71847	0.205225	0.998932
1103	Met A1	CTDSP2	1.26573	0.782397	0.205611	0.998932
1104	Met A1	RAP1B	1.26531	0.756099	0.20576	0.998932
1105	Met A1	CHRDL2	1.26394	2.30359	0.206251	0.998932
1106	Met A1	RTN3	1.26183	0.62132	0.207011	0.998932
1107	Met A1	C1orf115	1.2617	1.77908	0.207056	0.998932
1108	Met A1	POLR2I	1.25925	1.43832	0.207939	0.998932
1109	Met A1	PSD4	1.25917	0.185897	0.207969	0.998932
1110	Met A1	HEXA	1.25793	1.88318	0.208419	0.998932
1111	Met A1	ACTR2	1.25535	0.154913	0.20935	0.998932
1112	Met A1	GBA	1.25378	0.697175	0.209923	0.998932
1113	Met A1	ADAMTS1	1.24772	1.58385	0.212134	0.998932
1114	Met A1	ELOVL5	1.24718	0.590938	0.212332	0.998932
1115	Met A1	MRFAP1	1.24681	0.469733	0.212468	0.998932
1116	Met A1	VEGFB	1.24656	0.642678	0.21256	0.998932
1117	Met A1	HYI	1.24523	1.38703	0.213047	0.998932
1118	Met A1	BIRC3	1.24357	0.627357	0.213658	0.998932
1119	Met A1	SYT12	1.24332	0.72107	0.213749	0.998932
1120	Met A1	B3GAT3	1.24303	0.224984	0.213856	0.998932
1121	Met A1	SPRYD4	1.2415	2.09039	0.214423	0.998932
1122	Met A1	TSNAX	1.24058	1.14811	0.21476	0.998932
1123	Met A1	AMN	1.24025	1.82145	0.214882	0.998932
1124	Met A1	ZNF787	1.23959	0.317497	0.215128	0.998932
1125	Met A1	MDM2	1.2395	0.500373	0.215159	0.998932
1126	Met A1	RAB29	1.23926	1.03841	0.215251	0.998932
1127	Met A1	PPP1R3C	1.23826	1.58544	0.21562	0.998932
1128	Met A1	DGCR6L	1.23801	0.457391	0.215712	0.998932
1129	Met A1	SYNPO	1.23544	1.0976	0.216667	0.998932
1130	Met A1	TMEM8A	1.23502	1.04535	0.216822	0.998932
1131	Met A1	PGLS	1.23311	0.159791	0.217533	0.998932
1132	Met A1	GPR155	1.23295	0.728709	0.217595	0.998932
1133	Met A1	STX5	1.23179	0.219567	0.218029	0.998932
1134	Met A1	PDXK	1.23017	0.547152	0.218634	0.998932
1135	Met A1	XPOT	1.23013	2.26239	0.218649	0.998932
1136	Met A1	F11	1.22747	4.30109	0.219645	0.998932
1137	Met A1	SEPT9	1.22731	0.321371	0.219707	0.998932
1138	Met A1	MSRB2	1.22565	1.12026	0.220332	0.998932
1139	Met A1	LCAT	1.22449	1.70999	0.220769	0.998932
1140	Met A1	SELENOO	1.22415	-0.0305024	0.220894	0.998932
1141	Met A1	PCK2	1.22291	2.45844	0.221364	0.998932
1142	Met A1	UBE3A	1.2215	0.274657	0.221898	0.998932
1143	Met A1	GNE	1.2215	2.61619	0.221898	0.998932
1144	Met A1	SPCS1	1.22059	0.891571	0.222243	0.998932
1145	Met A1	ABHD6	1.21942	2.28624	0.222684	0.998932
1146	Met A1	CFHR5	1.21851	1.99463	0.22303	0.998932
1147	Met A1	NEDD8	1.2176	0.327733	0.223377	0.998932
1148	Met A1	ZFAND2B	1.2166	0.584482	0.223756	0.998932
1149	Met A1	TM7SF3	1.2159	1.29059	0.224024	0.998932
1150	Met A1	KNDC1	1.21474	1.02507	0.224467	0.998932
1151	Met A1	MTRNR2L10	1.21386	0.698053	0.2248	0.998932
1152	Met A1	HIBCH	1.2132	0.989069	0.225053	0.998932
1153	Met A1	HIPK3	1.21262	0.453981	0.225275	0.998932
1154	Met A1	HEBP2	1.20955	0.463218	0.226452	0.998932
1155	Met A1	PDZD8	1.2093	0.635442	0.226548	0.998932
1156	Met A1	MSMO1	1.20689	1.33726	0.227473	0.998932
1157	Met A1	SAV1	1.20581	1.18967	0.227889	0.998932
1158	Met A1	PRKACA	1.20523	0.852638	0.228113	0.998932
1159	Met A1	NUBP2	1.20453	0.146071	0.228385	0.998932
1160	Met A1	MAGI1	1.20308	0.575618	0.228947	0.998932
1161	Met A1	SUMF1	1.20221	1.26388	0.229284	0.998932
1162	Met A1	CD9	1.20216	1.07875	0.2293	0.998932
1163	Met A1	CXCL16	1.20142	0.727781	0.22959	0.998932
1164	Met A1	PPP4R2	1.20133	0.327529	0.229622	0.998932
1165	Met A1	GRAMD4	1.20063	1.17238	0.229895	0.998932
1166	Met A1	MT1M	1.2005	1.91086	0.229944	0.998932
1167	Met A1	C19orf12	1.19909	0.97627	0.230492	0.998932
1168	Met A1	NFKBIA	1.19893	0.964181	0.230556	0.998932
1169	Met A1	TMEM63B	1.19826	0.353537	0.230814	0.998932
1170	Met A1	SLC47A1	1.19702	2.65668	0.231299	0.998932
1171	Met A1	VAV2	1.19685	0.314511	0.231364	0.998932
1172	Met A1	CPN1	1.19221	3.95022	0.23318	0.998932
1173	Met A1	HNRNPC	1.19005	-0.224469	0.234027	0.998932
1174	Met A1	GPT2	1.18831	0.659628	0.234713	0.998932
1175	Met A1	CAV2	1.18818	1.4893	0.234762	0.998932
1176	Met A1	EDEM3	1.18802	1.56974	0.234827	0.998932
1177	Met A1	SF3B5	1.18731	2.50829	0.235105	0.998932
1178	Met A1	NFIL3	1.18515	0.809845	0.235957	0.998932
1179	Met A1	SELENOH	1.18453	0.747172	0.236203	0.998932
1180	Met A1	SLC17A2	1.18432	4.61487	0.236285	0.998932
1181	Met A1	BSDC1	1.18378	0.975303	0.236499	0.998932
1182	Met A1	ATP5F1A	1.1825	0.476034	0.237008	0.998932
1183	Met A1	UBALD2	1.18179	0.53465	0.237288	0.998932
1184	Met A1	ASPG	1.17993	1.34353	0.23803	0.998932
1185	Met A1	LECT2	1.17976	1.69103	0.238096	0.998932
1186	Met A1	ATL3	1.17976	1.31579	0.238096	0.998932
1187	Met A1	ITGA5	1.17914	0.786314	0.238344	0.998932
1188	Met A1	YWHAG	1.17748	-0.0686862	0.239005	0.998932
1189	Met A1	ADIPOR2	1.17623	2.09073	0.239502	0.998932
1190	Met A1	RAB18	1.17561	0.744013	0.239751	0.998932
1191	Met A1	VPS51	1.17437	0.31479	0.240249	0.998932
1192	Met A1	NDUFB9	1.17399	0.240941	0.240398	0.998932
1193	Met A1	SRP14	1.17312	0.388822	0.240747	0.998932
1194	Met A1	ERP29	1.17308	0.173404	0.240764	0.998932
1195	Met A1	RETSAT	1.17229	1.22759	0.24108	0.998932
1196	Met A1	HSD17B4	1.17034	0.752489	0.241864	0.998932
1197	Met A1	LRP5	1.16889	2.70739	0.242448	0.998932
1198	Met A1	NUCKS1	1.16872	0.0934962	0.242515	0.998932
1199	Met A1	C19orf66	1.16764	0.493344	0.24295	0.998932
1200	Met A1	NTHL1	1.16748	2.32823	0.243017	0.998932
1201	Met A1	LEPROT	1.16665	1.92909	0.243352	0.998932
1202	Met A1	DIAPH1	1.1664	0.304373	0.243453	0.998932
1203	Met A1	GOT2	1.16391	1.28209	0.24446	0.998932
1204	Met A1	ATG2A	1.16063	1.10768	0.245791	0.998932
1205	Met A1	TAT	1.16005	2.25587	0.246028	0.998932
1206	Met A1	TAX1BP1	1.1593	0.225521	0.246332	0.998932
1207	Met A1	DUS1L	1.15852	0.100935	0.246653	0.998932
1208	Met A1	SEC11A	1.15777	0.747044	0.246958	0.998932
1209	Met A1	SLC13A3	1.15735	3.46969	0.247127	0.998932
1210	Met A1	CHCHD5	1.15669	1.16194	0.247399	0.998932
1211	Met A1	HGD	1.15623	1.03879	0.247585	0.998932
1212	Met A1	PDK2	1.15511	0.616176	0.248044	0.998932
1213	Met A1	GNPNAT1	1.15412	0.806196	0.248452	0.998932
1214	Met A1	RAD23B	1.15366	0.0765444	0.248639	0.998932
1215	Met A1	ATP5PB	1.15283	0.961181	0.248979	0.998932
1216	Met A1	SELENOS	1.15171	0.710855	0.249439	0.998932
1217	Met A1	MAP1LC3B	1.15121	1.51244	0.249644	0.998932
1218	Met A1	AL355338.1	1.14964	1.2183	0.250293	0.998932
1219	Met A1	TMA7	1.14939	0.137338	0.250396	0.998932
1220	Met A1	PHB2	1.14839	0.439226	0.250806	0.998932
1221	Met A1	SCCPDH	1.1469	1.97927	0.251423	0.998932
1222	Met A1	ACSM2A	1.1469	1.62801	0.251423	0.998932
1223	Met A1	MRPS10	1.14644	0.791184	0.251612	0.998932
1224	Met A1	MRPS2	1.14565	0.746983	0.251938	0.998932
1225	Met A1	FGD5-AS1	1.14512	0.456814	0.252161	0.998932
1226	Met A1	THRB	1.14458	1.33241	0.252385	0.998932
1227	Met A1	ERO1A	1.14341	1.1964	0.252867	0.998932
1228	Met A1	EIF5A	1.143	0.667098	0.253039	0.998932
1229	Met A1	GDE1	1.14234	0.436794	0.253315	0.998932
1230	Met A1	GUSB	1.14126	1.48011	0.253763	0.998932
1231	Met A1	DBT	1.14018	0.498776	0.254212	0.998932
1232	Met A1	GABARAPL1	1.13943	1.77082	0.254523	0.998932
1233	Met A1	MAD2L2	1.1386	0.703978	0.254869	0.998932
1234	Met A1	SUMO3	1.13644	1.10381	0.255771	0.998932
1235	Met A1	FUBP3	1.13549	1.52408	0.25617	0.998932
1236	Met A1	GNG12	1.1352	0.458898	0.256292	0.998932
1237	Met A1	C9orf3	1.13354	1.74533	0.256988	0.998932
1238	Met A1	EIF3F	1.13163	0.38217	0.25779	0.998932
1239	Met A1	SGPP1	1.12947	1.64731	0.258698	0.998932
1240	Met A1	PCYOX1	1.12939	0.520833	0.258733	0.998932
1241	Met A1	WWP1	1.12703	0.768267	0.259732	0.998932
1242	Met A1	YIPF5	1.12632	0.619187	0.26003	0.998932
1243	Met A1	SDHC	1.12624	0.545751	0.260065	0.998932
1244	Met A1	COMT	1.12607	1.48848	0.260135	0.998932
1245	Met A1	EGLN1	1.12491	1.21302	0.260627	0.998932
1246	Met A1	GPAT4	1.12308	0.496985	0.261402	0.998932
1247	Met A1	PFDN5	1.12292	0.101989	0.261472	0.998932
1248	Met A1	SFXN1	1.12275	0.271141	0.261543	0.998932
1249	Met A1	ALDH8A1	1.12089	1.57949	0.262337	0.998932
1250	Met A1	RAB17	1.12043	0.673806	0.262531	0.998932
1251	Met A1	NUB1	1.12026	0.795288	0.262602	0.998932
1252	Met A1	LHPP	1.11964	1.66222	0.262867	0.998932
1253	Met A1	RAB6A	1.11848	1.6115	0.263362	0.998932
1254	Met A1	GSN	1.11827	0.879725	0.263451	0.998932
1255	Met A1	ECI1	1.11777	1.06709	0.263664	0.998932
1256	Met A1	PSMC5	1.11587	0.175129	0.26448	0.998932
1257	Met A1	STK40	1.11354	0.308529	0.265476	0.998932
1258	Met A1	UBD	1.11354	3.61083	0.265476	0.998932
1259	Met A1	GDA	1.11205	3.16327	0.266117	0.998932
1260	Met A1	HSPE1	1.10989	0.377231	0.267046	0.998932
1261	Met A1	MRPS18A	1.10989	1.13988	0.267046	0.998932
1262	Met A1	IFRD2	1.10956	0.177341	0.267189	0.998932
1263	Met A1	PSMB4	1.10906	0.587895	0.267404	0.998932
1264	Met A1	DST	1.1079	-0.149268	0.267905	0.998932
1265	Met A1	PHB	1.1079	0.189377	0.267905	0.998932
1266	Met A1	ZNF358	1.10686	-0.0832389	0.268354	0.998932
1267	Met A1	NUS1	1.10599	1.01997	0.268731	0.998932
1268	Met A1	TOR1AIP2	1.10495	0.398117	0.26918	0.998932
1269	Met A1	NFE2L1	1.10466	0.0173435	0.269306	0.998932
1270	Met A1	FARP1	1.10383	0.55489	0.269666	0.998932
1271	Met A1	G6PC	1.10342	3.08122	0.269846	0.998932
1272	Met A1	TACO1	1.10338	1.42988	0.269864	0.998932
1273	Met A1	CAP1	1.10267	0.546257	0.27017	0.998932
1274	Met A1	SUMF2	1.10222	0.884619	0.270368	0.998932
1275	Met A1	ERG28	1.10168	1.11169	0.270603	0.998932
1276	Met A1	PLSCR1	1.10043	0.491456	0.271144	0.998932
1277	Met A1	FKBP1A	1.09844	0.0780314	0.272013	0.998932
1278	Met A1	SLC33A1	1.09769	0.475513	0.272339	0.998932
1279	Met A1	ONECUT2	1.09728	1.89079	0.27252	0.998932
1280	Met A1	DUSP16	1.09728	1.93412	0.27252	0.998932
1281	Met A1	TNKS1BP1	1.09263	1.00205	0.274556	0.998932
1282	Met A1	F11R	1.09238	0.18008	0.274665	0.998932
1283	Met A1	RELA	1.09205	0.874923	0.274811	0.998932
1284	Met A1	CTSO	1.09122	1.2766	0.275176	0.998932
1285	Met A1	NCLN	1.09114	-0.251577	0.275212	0.998932
1286	Met A1	SMIM12	1.08993	2.14414	0.275742	0.998932
1287	Met A1	NDUFB11	1.08919	-0.0438516	0.276071	0.998932
1288	Met A1	ABCD3	1.08815	1.31783	0.276529	0.998932
1289	Met A1	C9orf16	1.08637	0.38683	0.277317	0.998932
1290	Met A1	ZNRF2	1.08603	1.55942	0.277464	0.998932
1291	Met A1	ELF3	1.08566	-0.274223	0.277629	0.998932
1292	Met A1	PLS3	1.08437	0.737734	0.278199	0.998932
1293	Met A1	IGFLR1	1.08334	2.30174	0.278659	0.998932
1294	Met A1	ERBB3	1.08292	0.0389346	0.278843	0.998932
1295	Met A1	AFMID	1.08193	0.696514	0.279285	0.998932
1296	Met A1	TMEM248	1.0801	1.41386	0.280097	0.998932
1297	Met A1	TCP1	1.07969	0.912079	0.280282	0.998932
1298	Met A1	UTP14C	1.0794	1.35683	0.280411	0.998932
1299	Met A1	SEC61B	1.07919	0.445555	0.280504	0.998932
1300	Met A1	OCLN	1.07915	0.478013	0.280522	0.998932
1301	Met A1	GNB1	1.07707	0.248661	0.281448	0.998932
1302	Met A1	BANF1	1.07695	0.914221	0.281504	0.998932
1303	Met A1	FDX1	1.07529	0.700843	0.282246	0.998932
1304	Met A1	GLRX5	1.07496	0.246542	0.282394	0.998932
1305	Met A1	TMEM230	1.07334	1.10451	0.283119	0.998932
1306	Met A1	ENTPD5	1.07288	1.45942	0.283324	0.998932
1307	Met A1	HS6ST1	1.07197	0.955134	0.283734	0.998932
1308	Met A1	HMOX1	1.07114	1.32656	0.284107	0.998932
1309	Met A1	SEC11C	1.07002	-0.160907	0.284611	0.998932
1310	Met A1	ATP6V0D1	1.06927	0.00897612	0.284947	0.998932
1311	Met A1	TNFAIP1	1.06853	0.773728	0.285284	0.998932
1312	Met A1	B4GALT5	1.0679	3.03218	0.285564	0.998932
1313	Met A1	AK1	1.06633	2.06905	0.286276	0.998932
1314	Met A1	ELOVL6	1.06247	1.4045	0.288023	0.998932
1315	Met A1	ANGPTL8	1.0623	4.33602	0.288099	0.998932
1316	Met A1	ATF3	1.06201	2.21116	0.28823	0.998932
1317	Met A1	BZW1	1.06126	0.124224	0.28857	0.998932
1318	Met A1	PBLD	1.06073	0.573556	0.288815	0.998932
1319	Met A1	DOLPP1	1.06056	2.94047	0.28889	0.998932
1320	Met A1	MAOB	1.06014	3.19976	0.289079	0.998932
1321	Met A1	BCL6	1.05977	0.553263	0.289249	0.998932
1322	Met A1	EPS8L2	1.05894	0.0329484	0.289627	0.998932
1323	Met A1	OCIAD1	1.05853	0.399053	0.289816	0.998932
1324	Met A1	CTTN	1.05753	0.828406	0.290269	0.998932
1325	Met A1	SLC16A1	1.05546	1.18484	0.291217	0.998932
1326	Met A1	WBP1L	1.05488	0.467311	0.291482	0.998932
1327	Met A1	MARCH6	1.05483	0.282637	0.291501	0.998932
1328	Met A1	BHMT	1.05396	4.8595	0.2919	0.998932
1329	Met A1	RPL22	1.05342	-0.223286	0.292147	0.998932
1330	Met A1	CREG1	1.05334	0.843824	0.292185	0.998932
1331	Met A1	TNFAIP8L1	1.05284	0.402619	0.292413	0.998932
1332	Met A1	ANXA5	1.05263	0.29669	0.292508	0.998932
1333	Met A1	DUSP1	1.0523	0.653485	0.292661	0.998932
1334	Met A1	HINT2	1.05205	1.55145	0.292775	0.998932
1335	Met A1	MRPS16	1.05205	0.351922	0.292775	0.998932
1336	Met A1	AKAP1	1.05181	0.941176	0.292889	0.998932
1337	Met A1	CYP4A11	1.04807	2.06448	0.294606	0.998932
1338	Met A1	SLC1A1	1.04757	0.656658	0.294835	0.998932
1339	Met A1	QPRT	1.04658	0.37794	0.295295	0.998932
1340	Met A1	ARL4D	1.04654	23.8442	0.295314	0.998932
1341	Met A1	HMGCS1	1.04616	0.701792	0.295486	0.998932
1342	Met A1	PSMA1	1.04537	0.145531	0.29585	0.998932
1343	Met A1	APH1A	1.04537	0.323854	0.29585	0.998932
1344	Met A1	ACADM	1.04384	1.31701	0.29656	0.998932
1345	Met A1	RDX	1.04201	0.394774	0.297405	0.998932
1346	Met A1	WAC	1.04085	0.505619	0.297944	0.998932
1347	Met A1	CISD1	1.04081	0.810103	0.297964	0.998932
1348	Met A1	PCTP	1.03865	0.883857	0.298966	0.998932
1349	Met A1	KLHL5	1.0377	1.81122	0.29941	0.998932
1350	Met A1	RPL39	1.03637	-0.277182	0.300029	0.998932
1351	Met A1	DCAF8	1.03629	0.582416	0.300068	0.998932
1352	Met A1	NMNAT1	1.03604	1.40023	0.300184	0.998932
1353	Met A1	SEC22B	1.03529	0.325675	0.300532	0.998932
1354	Met A1	MORF4L1	1.0343	-0.000488	0.300998	0.998932
1355	Met A1	SLC22A3	1.03351	1.6299	0.301366	0.998932
1356	Met A1	HSD17B8	1.03272	2.84948	0.301735	0.998932
1357	Met A1	HNRNPM	1.03139	0.122141	0.302357	0.998932
1358	Met A1	TKT	1.03094	1.42213	0.302571	0.998932
1359	Met A1	SEMA4B	1.03065	2.24286	0.302707	0.998932
1360	Met A1	SRI	1.03048	2.29991	0.302785	0.998932
1361	Met A1	C1QBP	1.02965	1.92878	0.303175	0.998932
1362	Met A1	LAMTOR5	1.02853	0.843167	0.303701	0.998932
1363	Met A1	ELK1	1.02774	0.588686	0.304072	0.998932
1364	Met A1	TNFRSF12A	1.02753	1.22452	0.304169	0.998932
1365	Met A1	CFHR4	1.02459	2.85014	0.305558	0.998932
1366	Met A1	COX7A2L	1.02434	0.100522	0.305675	0.998932
1367	Met A1	MOCS1	1.02376	2.59362	0.30595	0.998932
1368	Met A1	GORASP2	1.02368	0.974287	0.305989	0.998932
1369	Met A1	CHST13	1.02318	2.59701	0.306224	0.998932
1370	Met A1	LPIN2	1.02152	0.814384	0.307009	0.998932
1371	Met A1	PMPCA	1.0211	1.44667	0.307206	0.998932
1372	Met A1	NR1D2	1.02011	1.28612	0.307678	0.998932
1373	Met A1	FGFRL1	1.01961	1.32149	0.307914	0.998932
1374	Met A1	STT3A	1.01944	0.621367	0.307993	0.998932
1375	Met A1	CISH	1.01803	3.8344	0.308663	0.998932
1376	Met A1	SLC22A9	1.01787	3.34887	0.308741	0.998932
1377	Met A1	RGN	1.01762	3.35952	0.30886	0.998932
1378	Met A1	RHBDD2	1.01753	-0.0713284	0.308899	0.998932
1379	Met A1	SELENOT	1.01621	0.373902	0.309531	0.998932
1380	Met A1	ALDH9A1	1.01579	0.913451	0.309728	0.998932
1381	Met A1	AGPAT3	1.01322	0.659235	0.310955	0.998932
1382	Met A1	CTSL	1.01239	1.0548	0.311352	0.998932
1383	Met A1	CYP3A5	1.00998	4.3928	0.312503	0.998932
1384	Met A1	SLC23A2	1.00932	1.26991	0.312821	0.998932
1385	Met A1	HPS5	1.00849	1.68497	0.313219	0.998932
1386	Met A1	LRRC59	1.00841	0.507099	0.313259	0.998932
1387	Met A1	GTF3A	1.00725	0.606735	0.313817	0.998932
1388	Met A1	HMGB1	1.007	-0.0208943	0.313937	0.998932
1389	Met A1	FUNDC2	1.00675	0.279782	0.314056	0.998932
1390	Met A1	ATP2B4	1.00666	1.15808	0.314096	0.998932
1391	Met A1	ERLEC1	1.0065	0.257734	0.314176	0.998932
1392	Met A1	FARSA	1.00592	0.953832	0.314455	0.998932
1393	Met A1	TMEM167A	1.00583	0.31699	0.314495	0.998932
1394	Met A1	BAD	1.0055	0.345362	0.314655	0.998932
1395	Met A1	KEAP1	1.00326	0.812568	0.315734	0.998932
1396	Met A1	FAM120A	1.00301	0.16669	0.315854	0.998932
1397	Met A1	KCNJ8	1.00293	23.712	0.315895	0.998932
1398	Met A1	DHCR7	1.00272	2.14022	0.315995	0.998932
1399	Met A1	RND3	1.00264	1.97743	0.316035	0.998932
1400	Met A1	PRKCSH	1.0026	0.281386	0.316055	0.998932
1401	Met A1	IER3	1.0021	1.34292	0.316295	0.998932
1402	Met A1	ZFAND6	1.00193	0.67911	0.316375	0.998932
1403	Met A1	SH3D19	1.0014	1.79198	0.316636	0.998932
1404	Met A1	ILVBL	1.0011	0.183917	0.316776	0.998932
1405	Met A1	BCAR1	1.00065	0.859387	0.316997	0.998932
1406	Met A1	PDIA5	1.00036	1.10685	0.317137	0.998932
1407	Met A1	CD46	0.997039	0.195637	0.318746	0.998932
1408	Met A1	BAAT	0.996624	2.4784	0.318947	0.998932
1409	Met A1	HSD17B11	0.996209	0.916645	0.319149	0.998932
1410	Met A1	AHR	0.993885	1.26764	0.320279	0.998932
1411	Met A1	SLC39A9	0.993056	1.63908	0.320683	0.998932
1412	Met A1	AKR7A3	0.992973	1.41781	0.320723	0.998932
1413	Met A1	TBL1XR1	0.992309	-0.0840929	0.321047	0.998932
1414	Met A1	IL1R1	0.991894	0.244514	0.321249	0.998932
1415	Met A1	ACOT7	0.990898	1.06234	0.321735	0.998932
1416	Met A1	BACE1	0.990442	2.93186	0.321958	0.998932
1417	Met A1	ELOF1	0.990317	0.265524	0.322019	0.998932
1418	Met A1	IFIT5	0.989695	2.98487	0.322323	0.998932
1419	Met A1	GRAMD1A	0.988824	0.347168	0.322749	0.998932
1420	Met A1	RNF185	0.988782	2.73348	0.32277	0.998932
1421	Met A1	FGFR4	0.987911	1.5177	0.323196	0.998932
1422	Met A1	ADAM10	0.987579	0.164721	0.323359	0.998932
1423	Met A1	MARCO	0.987206	1.91997	0.323542	0.998932
1424	Met A1	SBDS	0.986957	2.15253	0.323664	0.998932
1425	Met A1	SEC16A	0.986417	-0.243638	0.323928	0.998932
1426	Met A1	PIPOX	0.986293	1.79283	0.323989	0.998932
1427	Met A1	PSMA2	0.985214	0.803209	0.324519	0.998932
1428	Met A1	AFG3L2	0.984592	1.22797	0.324825	0.998932
1429	Met A1	ABLIM3	0.984426	1.08013	0.324906	0.998932
1430	Met A1	RAB14	0.983472	0.832362	0.325375	0.998932
1431	Met A1	LPIN1	0.982393	0.361158	0.325906	0.998932
1432	Met A1	IDI1	0.98177	1.17675	0.326213	0.998932
1433	Met A1	CLDN12	0.981024	1.06472	0.326581	0.998932
1434	Met A1	PMM1	0.979862	1.26757	0.327154	0.998932
1435	Met A1	RALA	0.979779	1.41157	0.327195	0.998932
1436	Met A1	SELENOK	0.976045	0.696307	0.329042	0.998932
1437	Met A1	CEBPG	0.975713	0.59865	0.329207	0.998932
1438	Met A1	FST	0.975174	4.04379	0.329474	0.998932
1439	Met A1	RBM8A	0.972892	0.725553	0.330607	0.998932
1440	Met A1	ANXA7	0.972477	1.60859	0.330813	0.998932
1441	Met A1	REPIN1	0.971398	0.313048	0.33135	0.998932
1442	Met A1	ACP2	0.970942	1.06762	0.331577	0.998932
1443	Met A1	OST4	0.969407	0.31515	0.332342	0.998932
1444	Met A1	KLHDC3	0.968826	0.656143	0.332632	0.998932
1445	Met A1	TXN2	0.967332	0.128328	0.333378	0.998932
1446	Met A1	FOXA1	0.965506	0.951167	0.334291	0.998932
1447	Met A1	CHRNA4	0.965175	1.39246	0.334457	0.998932
1448	Met A1	LONP1	0.964843	0.887389	0.334624	0.998932
1449	Met A1	RFK	0.963183	1.3546	0.335456	0.998932
1450	Met A1	GRK2	0.962146	0.052943	0.335976	0.998932
1451	Met A1	BHMT2	0.959947	2.02031	0.337082	0.998932
1452	Met A1	GINM1	0.959781	2.20068	0.337165	0.998932
1453	Met A1	HS3ST3B1	0.959325	23.826	0.337395	0.998932
1454	Met A1	NIPSNAP1	0.95891	0.876483	0.337604	0.998932
1455	Met A1	ARPC5	0.958827	0.248153	0.337646	0.998932
1456	Met A1	TMCC1	0.958619	1.90419	0.337751	0.998932
1457	Met A1	GPD1	0.957955	1.65077	0.338085	0.998932
1458	Met A1	STUB1	0.957375	0.0206417	0.338378	0.998932
1459	Met A1	CKS1B	0.957126	1.6292	0.338504	0.998932
1460	Met A1	COX7A2	0.95696	-0.111552	0.338588	0.998932
1461	Met A1	ATRN	0.956628	1.45002	0.338755	0.998932
1462	Met A1	MINPP1	0.9553	2.67146	0.339426	0.998932
1463	Met A1	SSBP3	0.955217	0.878549	0.339468	0.998932
1464	Met A1	NUDCD3	0.952728	0.479038	0.340728	0.998932
1465	Met A1	FBXO7	0.952728	2.50291	0.340728	0.998932
1466	Met A1	MRPL14	0.951898	1.99547	0.341149	0.998932
1467	Met A1	DOCK4	0.951732	2.05731	0.341233	0.998932
1468	Met A1	MYLK	0.951234	2.08864	0.341486	0.998932
1469	Met A1	PITPNB	0.950653	1.19357	0.34178	0.998932
1470	Met A1	IER2	0.949243	0.158613	0.342497	0.998932
1471	Met A1	GCDH	0.94833	1.17021	0.342962	0.998932
1472	Met A1	PRRG4	0.946172	0.342173	0.344061	0.998932
1473	Met A1	DCAF6	0.945882	1.43741	0.344209	0.998932
1474	Met A1	MUT	0.945757	2.7572	0.344272	0.998932
1475	Met A1	TARS	0.945674	0.730462	0.344315	0.998932
1476	Met A1	TMEM37	0.944679	0.689665	0.344823	0.998932
1477	Met A1	DNAJB4	0.944513	2.24434	0.344908	0.998932
1478	Met A1	LDHD	0.943932	1.68144	0.345204	0.998932
1479	Met A1	MAN2B2	0.943724	1.55621	0.34531	0.998932
1480	Met A1	TOM1	0.943061	0.348104	0.34565	0.998932
1481	Met A1	CTSF	0.943019	-0.172281	0.345671	0.998932
1482	Met A1	FAM8A1	0.94277	1.77815	0.345798	0.998932
1483	Met A1	APBB1IP	0.942604	2.00961	0.345883	0.998932
1484	Met A1	ITFG1	0.942438	0.504301	0.345968	0.998932
1485	Met A1	ACO1	0.941484	0.768098	0.346457	0.998932
1486	Met A1	ARPC5L	0.941152	1.20363	0.346627	0.998932
1487	Met A1	RPL24	0.939451	-0.194026	0.347499	0.998932
1488	Met A1	SERTAD1	0.938829	0.782872	0.347819	0.998932
1489	Met A1	CCDC167	0.93858	0.482902	0.347947	0.998932
1490	Met A1	DICER1	0.937459	1.14449	0.348522	0.998932
1491	Met A1	SSNA1	0.937459	0.64077	0.348522	0.998932
1492	Met A1	TMEM256	0.936962	2.58378	0.348778	0.998932
1493	Met A1	ZXDB	0.935883	1.95552	0.349333	0.998932
1494	Met A1	HMGN1	0.935758	0.0762117	0.349398	0.998932
1495	Met A1	EXT1	0.935219	1.29187	0.349675	0.998932
1496	Met A1	SIGIRR	0.933767	-0.128682	0.350424	0.998932
1497	Met A1	ARPC4	0.933228	-0.0319747	0.350703	0.998932
1498	Met A1	TOMM7	0.932149	0.385682	0.35126	0.998932
1499	Met A1	TMEM106B	0.931443	0.384157	0.351624	0.998932
1500	Met A1	CFAP97	0.931112	0.272526	0.351796	0.998932
1501	Met A1	CYP4F2	0.930821	3.67674	0.351946	0.998932
1502	Met A1	ERN1	0.930572	0.518753	0.352075	0.998932
1503	Met A1	RNF128	0.929825	3.25443	0.352462	0.998932
1504	Met A1	PSMB1	0.929659	0.419604	0.352547	0.998932
1505	Met A1	SNX18	0.928705	1.18125	0.353042	0.998932
1506	Met A1	ARMCX3	0.926921	0.346707	0.353968	0.998932
1507	Met A1	PCDH1	0.926921	0.907152	0.353968	0.998932
1508	Met A1	YPEL3	0.926755	0.474934	0.354054	0.998932
1509	Met A1	JAGN1	0.926548	1.24862	0.354161	0.998932
1510	Met A1	USO1	0.921154	0.421209	0.35697	0.998932
1511	Met A1	HSP90AB1	0.920988	-0.24091	0.357057	0.998932
1512	Met A1	SCO1	0.920283	0.0714488	0.357425	0.998932
1513	Met A1	MORF4L2	0.920158	0.430626	0.35749	0.998932
1514	Met A1	MRPL27	0.918623	0.885026	0.358293	0.998932
1515	Met A1	CHMP1A	0.918291	-0.0473411	0.358466	0.998932
1516	Met A1	BUD31	0.917627	1.20385	0.358814	0.998932
1517	Met A1	SLC40A1	0.916964	0.623141	0.359162	0.998932
1518	Met A1	SERPINH1	0.916383	0.588088	0.359466	0.998932
1519	Met A1	CCL16	0.915719	23.7508	0.359814	0.998932
1520	Met A1	COX17	0.91547	0.676431	0.359945	0.998932
1521	Met A1	ATP5F1C	0.914516	1.53014	0.360446	0.998932
1522	Met A1	NRP1	0.914184	1.3764	0.36062	0.998932
1523	Met A1	SRPRA	0.913395	0.152859	0.361035	0.998932
1524	Met A1	SEC23A	0.913271	0.70485	0.3611	0.998932
1525	Met A1	RHOA	0.912483	0.0954139	0.361515	0.998932
1526	Met A1	CYP2B6	0.912192	1.22405	0.361668	0.998932
1527	Met A1	GPRC5C	0.911487	0.454738	0.362039	0.998932
1528	Met A1	SPTSSA	0.910906	0.209545	0.362345	0.998932
1529	Met A1	DNAJC21	0.910823	0.667885	0.362389	0.998932
1530	Met A1	FAM32A	0.910699	0.716929	0.362454	0.998932
1531	Met A1	GFRA1	0.909329	2.12517	0.363176	0.998932
1532	Met A1	UBE2B	0.9085	0.452026	0.363614	0.998932
1533	Met A1	COPZ1	0.908126	0.191427	0.363812	0.998932
1534	Met A1	IMPAD1	0.907587	0.451624	0.364097	0.998932
1535	Met A1	PTH1R	0.907504	2.12092	0.36414	0.998932
1536	Met A1	DPP7	0.906633	0.0732293	0.364601	0.998932
1537	Met A1	ATP6V1G1	0.905595	0.719787	0.36515	0.998932
1538	Met A1	SLC25A11	0.905181	0.231629	0.36537	0.998932
1539	Met A1	RBPMS	0.904932	1.0353	0.365502	0.998932
1540	Met A1	NAGLU	0.904766	1.03319	0.36559	0.998932
1541	Met A1	HIPK1	0.904517	0.435492	0.365722	0.998932
1542	Met A1	SMUG1	0.904019	0.872138	0.365985	0.998932
1543	Met A1	UBE2L6	0.901778	-0.00370424	0.367175	0.998932
1544	Met A1	CPED1	0.901156	2.37689	0.367505	0.998932
1545	Met A1	PID1	0.900326	2.2705	0.367947	0.998932
1546	Met A1	CDV3	0.897712	0.153758	0.369339	0.998932
1547	Met A1	SREBF1	0.896634	0.80095	0.369914	0.998932
1548	Met A1	LMO4	0.894933	0.0994431	0.370823	0.998932
1549	Met A1	PSMF1	0.894601	0.670999	0.371001	0.998932
1550	Met A1	TXNDC12	0.894227	2.78635	0.3712	0.998932
1551	Met A1	GCKR	0.893895	2.94323	0.371378	0.998932
1552	Met A1	AMDHD1	0.893148	2.21925	0.371778	0.998932
1553	Met A1	PCCA	0.8929	2.7031	0.371911	0.998932
1554	Met A1	ETFDH	0.892734	2.41719	0.372	0.998932
1555	Met A1	PPP1R16A	0.892651	-0.028004	0.372044	0.998932
1556	Met A1	HDGF	0.892153	-0.1854	0.372311	0.998932
1557	Met A1	ESD	0.889995	1.01019	0.373468	0.998932
1558	Met A1	NMT1	0.889497	0.343221	0.373736	0.998932
1559	Met A1	TGFBR3	0.888834	0.450732	0.374093	0.998932
1560	Met A1	WDR34	0.888336	0.905331	0.37436	0.998932
1561	Met A1	TBC1D2B	0.887838	1.72909	0.374628	0.998932
1562	Met A1	SHF	0.887713	3.85687	0.374695	0.998932
1563	Met A1	AKR1C4	0.886967	3.60901	0.375097	0.998932
1564	Met A1	TMEM92	0.886635	3.39571	0.375276	0.998932
1565	Met A1	PGLYRP2	0.885722	2.39334	0.375767	0.998932
1566	Met A1	SLC37A4	0.88568	0.860145	0.37579	0.998932
1567	Met A1	WDR81	0.885556	0.980877	0.375857	0.998932
1568	Met A1	TRMT112	0.884809	0.63184	0.37626	0.998932
1569	Met A1	RAPGEF1	0.883523	0.357971	0.376954	0.998932
1570	Met A1	TMEM192	0.883398	-0.0449566	0.377021	0.998932
1571	Met A1	MYO9B	0.881822	0.440189	0.377873	0.998932
1572	Met A1	KIFC3	0.881697	0.651074	0.37794	0.998932
1573	Met A1	NMT2	0.881282	1.72239	0.378165	0.998932
1574	Met A1	TIMM8B	0.880121	1.01933	0.378794	0.998932
1575	Met A1	STIP1	0.879664	0.143723	0.379041	0.998932
1576	Met A1	KCTD20	0.879208	0.652017	0.379289	0.998932
1577	Met A1	CD5L	0.878959	3.41318	0.379423	0.998932
1578	Met A1	SRA1	0.87871	1.71596	0.379558	0.998932
1579	Met A1	GRN	0.878503	-0.28788	0.379671	0.998932
1580	Met A1	ALG2	0.877382	0.961109	0.380279	0.998932
1581	Met A1	S1PR2	0.876055	1.34303	0.381	0.998932
1582	Met A1	C1orf43	0.876013	0.399786	0.381023	0.998932
1583	Met A1	AKR1A1	0.874395	-0.102056	0.381903	0.998932
1584	Met A1	CASC4	0.873067	0.638132	0.382626	0.998932
1585	Met A1	ATP5PD	0.872321	1.68699	0.383033	0.998932
1586	Met A1	GAPVD1	0.872321	2.02007	0.383033	0.998932
1587	Met A1	PRODH2	0.872113	23.747	0.383147	0.998932
1588	Met A1	GCH1	0.872113	23.4567	0.383147	0.998932
1589	Met A1	FERMT2	0.872113	23.664	0.383147	0.998932
1590	Met A1	MET	0.871242	1.70943	0.383622	0.998932
1591	Met A1	PRELID1	0.871242	-0.157544	0.383622	0.998932
1592	Met A1	ADAMTSL2	0.870495	1.68588	0.38403	0.998932
1593	Met A1	GATD3A	0.870412	1.30187	0.384075	0.998932
1594	Met A1	BLVRB	0.870329	1.43335	0.384121	0.998932
1595	Met A1	NFIB	0.869333	0.0117703	0.384665	0.998932
1596	Met A1	MRPL23	0.868545	0.396087	0.385096	0.998932
1597	Met A1	RAN	0.866097	0.309965	0.386437	0.998932
1598	Met A1	CDC26	0.865724	0.52494	0.386642	0.998932
1599	Met A1	CHID1	0.865724	0.00449696	0.386642	0.998932
1600	Met A1	SUPT6H	0.865599	0.503426	0.38671	0.998932
1601	Met A1	USP12	0.86535	2.30505	0.386846	0.998932
1602	Met A1	OGFR	0.864355	0.52077	0.387393	0.998932
1603	Met A1	IGF2R	0.86394	1.64694	0.387621	0.998932
1604	Met A1	EPB41L4B	0.863525	1.62176	0.387849	0.998932
1605	Met A1	RNF40	0.862529	-0.0877934	0.388396	0.998932
1606	Met A1	TXLNA	0.860372	-0.071924	0.389584	0.998932
1607	Met A1	STK3	0.859376	0.757555	0.390133	0.998932
1608	Met A1	PSMB6	0.858961	0.636799	0.390362	0.998932
1609	Met A1	HAGH	0.858795	1.88133	0.390454	0.998932
1610	Met A1	CYCS	0.858629	0.341008	0.390545	0.998932
1611	Met A1	OSMR	0.85838	2.59897	0.390683	0.998932
1612	Met A1	RAB20	0.858297	2.42621	0.390728	0.998932
1613	Met A1	SLC1A2	0.858048	2.50833	0.390866	0.998932
1614	Met A1	COPRS	0.857467	1.01353	0.391187	0.998932
1615	Met A1	TCEA1	0.857301	0.27462	0.391278	0.998932
1616	Met A1	CDK5RAP2	0.857218	0.488893	0.391324	0.998932
1617	Met A1	EMC6	0.854605	1.02796	0.39277	0.998932
1618	Met A1	AP3S2	0.853484	0.828905	0.393391	0.998932
1619	Met A1	ABCC6	0.851161	2.79089	0.39468	0.998932
1620	Met A1	IL1RAP	0.850995	3.1038	0.394772	0.998932
1621	Met A1	FOXO1	0.850746	2.58012	0.39491	0.998932
1622	Met A1	ZNF444	0.850248	0.375943	0.395187	0.998932
1623	Met A1	PRG4	0.849667	2.38269	0.39551	0.998932
1624	Met A1	MAPK4	0.849501	2.21177	0.395602	0.998932
1625	Met A1	NDUFB1	0.849418	0.359097	0.395649	0.998932
1626	Met A1	NDUFB8	0.848589	1.23245	0.39611	0.998932
1627	Met A1	MTSS1	0.848174	1.02411	0.396341	0.998932
1628	Met A1	IFNAR2	0.847427	1.27268	0.396757	0.998932
1629	Met A1	MRPL54	0.846763	0.843469	0.397127	0.998932
1630	Met A1	BRK1	0.846099	0.689571	0.397497	0.998932
1631	Met A1	AP1M1	0.846058	1.82032	0.397521	0.998932
1632	Met A1	COPS2	0.845933	0.858542	0.39759	0.998932
1633	Met A1	LSM14A	0.84585	0.625382	0.397636	0.998932
1634	Met A1	EGFR	0.845601	0.653359	0.397775	0.998932
1635	Met A1	CALM2	0.844274	-0.125398	0.398517	0.998932
1636	Met A1	GDF15	0.844274	0.219873	0.398517	0.998932
1637	Met A1	ADH5	0.844149	1.51769	0.398586	0.998932
1638	Met A1	FGF21	0.843859	3.69173	0.398748	0.998932
1639	Met A1	CHMP2B	0.843485	1.55383	0.398957	0.998932
1640	Met A1	SLC28A1	0.842946	2.9188	0.399259	0.998932
1641	Met A1	INMT	0.842739	1.30265	0.399375	0.998932
1642	Met A1	TRPM8	0.842697	3.48258	0.399398	0.998932
1643	Met A1	GBE1	0.842697	3.05952	0.399398	0.998932
1644	Met A1	LRRC2	0.842282	2.55568	0.39963	0.998932
1645	Met A1	HPR	0.842199	2.15907	0.399676	0.998932
1646	Met A1	NR1H4	0.842158	1.39437	0.3997	0.998932
1647	Met A1	SH3BP2	0.841079	0.698534	0.400304	0.998932
1648	Met A1	ACO2	0.839959	0.291743	0.400932	0.998932
1649	Met A1	RRN3	0.839295	0.181946	0.401304	0.998932
1650	Met A1	ZBTB38	0.838673	0.400163	0.401653	0.998932
1651	Met A1	GALNT1	0.838133	0.0677988	0.401956	0.998932
1652	Met A1	NDST1	0.837345	-0.148316	0.402399	0.998932
1653	Met A1	SGTA	0.837262	0.121813	0.402445	0.998932
1654	Met A1	ST3GAL2	0.836971	1.75253	0.402609	0.998932
1655	Met A1	ATP5MC2	0.835976	0.193375	0.403169	0.998932
1656	Met A1	TSPO	0.835976	0.40079	0.403169	0.998932
1657	Met A1	CBR1	0.835893	0.914707	0.403215	0.998932
1658	Met A1	PSMB7	0.835353	0.533048	0.403519	0.998932
1659	Met A1	TERF2IP	0.835146	1.76048	0.403636	0.998932
1660	Met A1	ST6GALNAC4	0.834482	1.51102	0.404009	0.998932
1661	Met A1	DNAJC12	0.833901	1.4319	0.404337	0.998932
1662	Met A1	CBX3	0.832823	0.822322	0.404945	0.998932
1663	Met A1	EZR	0.83274	-0.0406685	0.404992	0.998932
1664	Met A1	MEIS2	0.832574	1.05686	0.405085	0.998932
1665	Met A1	BAG3	0.832159	0.353574	0.405319	0.998932
1666	Met A1	ARL6IP1	0.831329	-0.31186	0.405788	0.998932
1667	Met A1	CYB5R1	0.828922	0.589695	0.407148	0.998932
1668	Met A1	BLCAP	0.828798	0.807314	0.407219	0.998932
1669	Met A1	ELP2	0.827844	1.0038	0.407759	0.998932
1670	Met A1	SRM	0.824234	0.420396	0.409807	0.998932
1671	Met A1	ZCCHC14	0.823529	2.26166	0.410207	0.998932
1672	Met A1	UBE2K	0.823155	0.15537	0.41042	0.998932
1673	Met A1	PPM1A	0.823031	0.300983	0.41049	0.998932
1674	Met A1	GATAD2A	0.82245	0.594995	0.410821	0.998932
1675	Met A1	RAB1A	0.821828	-0.095553	0.411175	0.998932
1676	Met A1	ADK	0.821288	1.75386	0.411482	0.998932
1677	Met A1	ANXA4	0.821164	0.516769	0.411553	0.998932
1678	Met A1	CEACAM1	0.819878	1.30814	0.412286	0.998932
1679	Met A1	CAMK1D	0.819587	0.385435	0.412451	0.998932
1680	Met A1	EIF4E2	0.819338	0.458479	0.412593	0.998932
1681	Met A1	DDX3X	0.817471	0.240901	0.413659	0.998932
1682	Met A1	MTFP1	0.817222	0.655912	0.413801	0.998932
1683	Met A1	SUCLG1	0.817222	0.882157	0.413801	0.998932
1684	Met A1	STK11	0.8166	-0.209106	0.414157	0.998932
1685	Met A1	VOPP1	0.816351	0.160811	0.414299	0.998932
1686	Met A1	DNAJB11	0.816227	0.467533	0.414371	0.998932
1687	Met A1	EIF3K	0.815812	0.388551	0.414608	0.998932
1688	Met A1	RMDN3	0.815521	2.49212	0.414774	0.998932
1689	Met A1	DAGLB	0.814235	1.06823	0.41551	0.998932
1690	Met A1	CEMIP2	0.813654	1.0731	0.415843	0.998932
1691	Met A1	CD55	0.813032	1.93585	0.4162	0.998932
1692	Met A1	EMC10	0.812161	-0.348594	0.416699	0.998932
1693	Met A1	DEDD2	0.811538	0.479644	0.417057	0.998932
1694	Met A1	RBM15B	0.810501	0.92684	0.417652	0.998932
1695	Met A1	AGFG2	0.809588	0.286391	0.418177	0.998932
1696	Met A1	YARS	0.80909	0.525737	0.418463	0.998932
1697	Met A1	COX6C	0.808883	-0.225053	0.418582	0.998932
1698	Met A1	CDC37L1	0.807016	1.07498	0.419657	0.998932
1699	Met A1	UBP1	0.806684	0.686687	0.419849	0.998932
1700	Met A1	HYAL1	0.80602	2.02576	0.420231	0.998932
1701	Met A1	LGALS4	0.805854	1.20122	0.420327	0.998932
1702	Met A1	GSKIP	0.80519	1.30162	0.42071	0.998932
1703	Met A1	LGMN	0.805024	0.208681	0.420806	0.998932
1704	Met A1	CD2AP	0.803614	0.306234	0.42162	0.998932
1705	Met A1	REEP5	0.802411	0.31689	0.422316	0.998932
1706	Met A1	TMEM214	0.802203	0.105154	0.422435	0.998932
1707	Met A1	C6orf89	0.801788	0.0181573	0.422675	0.998932
1708	Met A1	MMADHC	0.801788	0.197044	0.422675	0.998932
1709	Met A1	TIMP1	0.80129	-0.271099	0.422964	0.998932
1710	Met A1	SLC17A5	0.801207	0.429172	0.423012	0.998932
1711	Met A1	SMIM19	0.800253	3.39836	0.423564	0.998932
1712	Met A1	DPYS	0.80017	3.20466	0.423612	0.998932
1713	Met A1	HIST1H2AC	0.800129	0.129253	0.423636	0.998932
1714	Met A1	CD163	0.799091	2.38312	0.424237	0.998932
1715	Met A1	PLIN4	0.798925	2.75655	0.424334	0.998932
1716	Met A1	MEGF9	0.798842	2.51645	0.424382	0.998932
1717	Met A1	TGFBR2	0.798842	2.95113	0.424382	0.998932
1718	Met A1	SLC25A10	0.797888	-0.159874	0.424935	0.998932
1719	Met A1	SERPINB1	0.796809	1.05232	0.425562	0.998932
1720	Met A1	ZFPM1	0.79598	2.05929	0.426044	0.998932
1721	Met A1	UBQLN1	0.795233	0.411733	0.426478	0.998932
1722	Met A1	GLT1D1	0.793075	5.02746	0.427734	0.998932
1723	Met A1	UBL3	0.792453	0.293101	0.428097	0.998932
1724	Met A1	SET	0.792329	-0.128888	0.428169	0.998932
1725	Met A1	LIPG	0.791997	3.92963	0.428363	0.998932
1726	Met A1	SLC51A	0.791831	3.42889	0.428459	0.998932
1727	Met A1	GNAQ	0.791665	0.814777	0.428556	0.998932
1728	Met A1	CTSH	0.79071	-0.0734275	0.429113	0.998932
1729	Met A1	SEPT11	0.790254	0.594199	0.429379	0.998932
1730	Met A1	DECR1	0.790088	0.783189	0.429476	0.998932
1731	Met A1	GOLIM4	0.789839	-0.0467081	0.429622	0.998932
1732	Met A1	TMUB1	0.788926	-0.0830129	0.430155	0.998932
1733	Met A1	NDUFS5	0.786354	0.193219	0.43166	0.998932
1734	Met A1	LRCOL1	0.785607	1.64222	0.432098	0.998932
1735	Met A1	NDUFS8	0.785566	0.160105	0.432122	0.998932
1736	Met A1	NT5C3B	0.785275	1.66039	0.432292	0.998932
1737	Met A1	GLCE	0.784902	23.4439	0.432511	0.998932
1738	Met A1	RPL12	0.784819	-0.428486	0.43256	0.998932
1739	Met A1	IMPA2	0.784197	1.59407	0.432925	0.998932
1740	Met A1	SLC25A13	0.783325	1.12652	0.433436	0.998932
1741	Met A1	ATPAF1	0.78233	0.842985	0.434021	0.998932
1742	Met A1	ELK4	0.782247	0.958319	0.43407	0.998932
1743	Met A1	SCOC	0.780794	0.502851	0.434923	0.998932
1744	Met A1	ORAI3	0.780628	0.96737	0.435021	0.998932
1745	Met A1	MEPCE	0.779467	0.483275	0.435705	0.998932
1746	Met A1	CAST	0.77872	0.0995647	0.436145	0.998932
1747	Met A1	DUSP6	0.778139	2.09645	0.436487	0.998932
1748	Met A1	ATAD1	0.777309	1.60181	0.436976	0.998932
1749	Met A1	CCDC117	0.776977	0.370398	0.437172	0.998932
1750	Met A1	NBR1	0.776687	0.00329387	0.437343	0.998932
1751	Met A1	MPG	0.776479	1.71223	0.437466	0.998932
1752	Met A1	AGPAT5	0.775525	1.75809	0.438029	0.998932
1753	Met A1	RAB5A	0.77482	0.882977	0.438446	0.998932
1754	Met A1	HACD2	0.774405	0.671106	0.438691	0.998932
1755	Met A1	CEP57	0.774115	1.57515	0.438863	0.998932
1756	Met A1	MRPL33	0.773575	0.364958	0.439182	0.998932
1757	Met A1	PIGT	0.77316	-0.164462	0.439428	0.998932
1758	Met A1	PEPD	0.77316	0.583255	0.439428	0.998932
1759	Met A1	DSTN	0.771542	-0.220772	0.440386	0.998932
1760	Met A1	PAPSS2	0.77092	2.26409	0.440754	0.998932
1761	Met A1	IRS1	0.770837	2.14527	0.440804	0.998932
1762	Met A1	FCGR3A	0.768555	1.11445	0.442158	0.998932
1763	Met A1	GNG5	0.768306	0.938694	0.442305	0.998932
1764	Met A1	TMEM208	0.768182	0.65025	0.442379	0.998932
1765	Met A1	INPP5A	0.76814	1.10505	0.442404	0.998932
1766	Met A1	C19orf70	0.76785	0.765328	0.442577	0.998932
1767	Met A1	TPM3	0.767601	-0.0516214	0.442724	0.998932
1768	Met A1	PHKA2	0.764489	0.869463	0.444576	0.998932
1769	Met A1	CARM1	0.763991	0.0954035	0.444873	0.998932
1770	Met A1	ADGRG6	0.76395	2.76662	0.444897	0.998932
1771	Met A1	MAN2A2	0.762954	2.39167	0.445491	0.998932
1772	Met A1	DCPS	0.762788	2.07913	0.44559	0.998932
1773	Met A1	CRYZ	0.762705	1.07615	0.445639	0.998932
1774	Met A1	TXNDC17	0.762207	2.1164	0.445936	0.998932
1775	Met A1	CLTC	0.762041	-0.233775	0.446035	0.998932
1776	Met A1	RAP1A	0.761211	0.443472	0.446531	0.998932
1777	Met A1	COA4	0.761128	0.819221	0.44658	0.998932
1778	Met A1	TFG	0.761045	0.747416	0.44663	0.998932
1779	Met A1	BCKDK	0.76005	0.414938	0.447225	0.998932
1780	Met A1	GSTK1	0.759635	0.480713	0.447473	0.998932
1781	Met A1	NDUFV3	0.759593	0.169834	0.447498	0.998932
1782	Met A1	IARS2	0.75922	0.620545	0.447721	0.998932
1783	Met A1	TK2	0.757685	1.29303	0.44864	0.998932
1784	Met A1	TRUB2	0.75756	0.319089	0.448714	0.998932
1785	Met A1	TAPT1	0.757228	3.82066	0.448913	0.998932
1786	Met A1	RPL38	0.756647	-0.457803	0.449261	0.998932
1787	Met A1	SEPSECS	0.755818	3.1031	0.449759	0.998932
1788	Met A1	DEK	0.755693	0.0576975	0.449833	0.998932
1789	Met A1	HAAO	0.755237	2.35205	0.450107	0.998932
1790	Met A1	HAL	0.755154	2.17043	0.450157	0.998932
1791	Met A1	MAP3K11	0.755071	-0.23252	0.450206	0.998932
1792	Met A1	KIAA0319L	0.754988	0.517829	0.450256	0.998932
1793	Met A1	TTC39C	0.754034	1.22592	0.450829	0.998932
1794	Met A1	MAP4	0.753992	0.211975	0.450854	0.998932
1795	Met A1	FAM162A	0.753328	0.254313	0.451253	0.998932
1796	Met A1	ERP44	0.753079	0.499027	0.451402	0.998932
1797	Met A1	TAF13	0.751503	0.767649	0.45235	0.998932
1798	Met A1	GABARAP	0.75088	-0.072708	0.452725	0.998932
1799	Met A1	PPP3R1	0.750756	0.45707	0.4528	0.998932
1800	Met A1	TSPAN6	0.75059	1.87122	0.452899	0.998932
1801	Met A1	NR1H3	0.750258	0.498868	0.453099	0.998932
1802	Met A1	ST3GAL6	0.749677	5.08421	0.453449	0.998932
1803	Met A1	CYP2J2	0.749262	1.81224	0.453699	0.998932
1804	Met A1	IFT43	0.749096	4.7142	0.453799	0.998932
1805	Met A1	FOXA2	0.748267	3.41713	0.454299	0.998932
1806	Met A1	ANKH	0.748101	1.36306	0.4544	0.998932
1807	Met A1	POLE4	0.748101	0.49014	0.4544	0.998932
1808	Met A1	AHNAK	0.747686	0.54834	0.45465	0.998932
1809	Met A1	TRAK2	0.746607	0.971629	0.455301	0.998932
1810	Met A1	EPO	0.746441	0.745813	0.455401	0.998932
1811	Met A1	NFATC3	0.746358	0.478752	0.455451	0.998932
1812	Met A1	DAD1	0.745943	0.00255067	0.455702	0.998932
1813	Met A1	GNAI3	0.745362	0.570806	0.456053	0.998932
1814	Met A1	CAPZB	0.744906	0.403758	0.456329	0.998932
1815	Met A1	NPW	0.744864	0.225628	0.456354	0.998932
1816	Met A1	KLHL24	0.742416	1.80168	0.457835	0.998932
1817	Met A1	ASB13	0.742375	0.861082	0.45786	0.998932
1818	Met A1	VNN3	0.741296	23.227	0.458514	0.998932
1819	Met A1	CBX4	0.74113	0.29453	0.458614	0.998932
1820	Met A1	CNP	0.741047	1.05986	0.458665	0.998932
1821	Met A1	TIMM10B	0.740964	1.1788	0.458715	0.998932
1822	Met A1	MESD	0.740715	0.557626	0.458866	0.998932
1823	Met A1	PDCD4	0.740342	1.34283	0.459093	0.998932
1824	Met A1	SPSB1	0.740342	1.58888	0.459093	0.998932
1825	Met A1	MAST4	0.740052	0.898162	0.459269	0.998932
1826	Met A1	LAMTOR2	0.739969	0.858474	0.459319	0.998932
1827	Met A1	EGFL7	0.739097	0.627902	0.459848	0.998932
1828	Met A1	PSMB2	0.738973	0.507999	0.459924	0.998932
1829	Met A1	PVR	0.738143	0.65946	0.460428	0.998932
1830	Met A1	TRABD	0.737479	-0.187994	0.460831	0.998932
1831	Met A1	WIPI2	0.737479	0.094021	0.460831	0.998932
1832	Met A1	FAM177A1	0.73723	0.126473	0.460982	0.998932
1833	Met A1	KLF11	0.735903	2.34505	0.46179	0.998932
1834	Met A1	SEC31A	0.734367	0.259404	0.462725	0.998932
1835	Met A1	RBP5	0.734077	1.58545	0.462902	0.998932
1836	Met A1	ALDH5A1	0.734077	0.922023	0.462902	0.998932
1837	Met A1	CMBL	0.733828	1.81972	0.463054	0.998932
1838	Met A1	SF3A1	0.733662	1.35372	0.463155	0.998932
1839	Met A1	C6orf106	0.733247	-0.291367	0.463408	0.998932
1840	Met A1	ARHGEF26	0.733164	1.67813	0.463458	0.998932
1841	Met A1	TRIQK	0.732915	0.791446	0.46361	0.998932
1842	Met A1	WWC2	0.732168	1.04353	0.464066	0.998932
1843	Met A1	TOP1	0.732086	-0.0603333	0.464116	0.998932
1844	Met A1	ASCC3	0.731754	0.424762	0.464319	0.998932
1845	Met A1	C16orf70	0.731754	0.526011	0.464319	0.998932
1846	Met A1	DEXI	0.731754	-0.105627	0.464319	0.998932
1847	Met A1	PSMD2	0.731339	-0.159062	0.464572	0.998932
1848	Met A1	RASSF4	0.730758	0.782583	0.464927	0.998932
1849	Met A1	COX6B1	0.730758	0.21996	0.464927	0.998932
1850	Met A1	MCTS1	0.730094	0.426358	0.465333	0.998932
1851	Met A1	LYRM7	0.730053	0.186069	0.465358	0.998932
1852	Met A1	GNS	0.729928	0.648627	0.465434	0.998932
1853	Met A1	F5	0.72943	0.616886	0.465739	0.998932
1854	Met A1	SNX33	0.729306	2.29371	0.465815	0.998932
1855	Met A1	ODC1	0.728932	0.278796	0.466043	0.998932
1856	Met A1	CLPX	0.728766	0.388876	0.466145	0.998932
1857	Met A1	ABHD13	0.728683	1.16823	0.466195	0.998932
1858	Met A1	PGM3	0.7286	1.40691	0.466246	0.998932
1859	Met A1	SEM1	0.7286	0.385829	0.466246	0.998932
1860	Met A1	EML4	0.728103	0.236976	0.466551	0.998932
1861	Met A1	SLC30A9	0.728061	2.54609	0.466576	0.998932
1862	Met A1	ALG12	0.727937	1.26737	0.466652	0.998932
1863	Met A1	UQCC2	0.727688	1.11134	0.466805	0.998932
1864	Met A1	C4orf3	0.727273	0.0521359	0.467059	0.998932
1865	Met A1	TMEM45B	0.727231	2.2229	0.467084	0.998932
1866	Met A1	AP5S1	0.726941	1.25441	0.467262	0.998932
1867	Met A1	FNIP2	0.726899	0.719186	0.467288	0.998932
1868	Met A1	TBCA	0.726858	0.335668	0.467313	0.998932
1869	Met A1	BCL2L1	0.726775	0.191066	0.467364	0.998932
1870	Met A1	HEXB	0.726277	0.929444	0.467669	0.998932
1871	Met A1	SOCS6	0.726277	1.05834	0.467669	0.998932
1872	Met A1	PTPN3	0.72607	1.63476	0.467796	0.998932
1873	Met A1	PPP1R10	0.725945	1.11834	0.467872	0.998932
1874	Met A1	PTGES2	0.725862	0.257189	0.467923	0.998932
1875	Met A1	SCAMP1	0.72553	1.10658	0.468127	0.998932
1876	Met A1	MRPL20	0.723207	0.214877	0.469553	0.998932
1877	Met A1	SUMO1	0.723041	0.622135	0.469655	0.998932
1878	Met A1	EGLN2	0.72246	0.100443	0.470012	0.998932
1879	Met A1	COX5B	0.722211	-0.0885443	0.470165	0.998932
1880	Met A1	ERBIN	0.722128	0.164689	0.470216	0.998932
1881	Met A1	PPP1R3B	0.721672	0.365498	0.470496	0.998932
1882	Met A1	PTPRK	0.72163	1.25589	0.470522	0.998932
1883	Met A1	MFSD9	0.721132	1.469	0.470828	0.998932
1884	Met A1	FBXO17	0.720385	2.39804	0.471288	0.998932
1885	Met A1	SLC2A10	0.720053	1.99388	0.471492	0.998932
1886	Met A1	NDUFS4	0.719971	1.73113	0.471543	0.998932
1887	Met A1	SLC22A1	0.719556	2.48753	0.471799	0.998932
1888	Met A1	YIPF3	0.719224	0.587773	0.472003	0.998932
1889	Met A1	CDHR2	0.719224	2.38837	0.472003	0.998932
1890	Met A1	HMGN2	0.718809	0.051214	0.472259	0.998932
1891	Met A1	ATP6V1E1	0.718518	0.301801	0.472438	0.998932
1892	Met A1	CXADR	0.718269	-0.186779	0.472591	0.998932
1893	Met A1	SIAE	0.718228	0.884805	0.472617	0.998932
1894	Met A1	CLPP	0.718062	0.97253	0.472719	0.998932
1895	Met A1	BORCS6	0.718062	0.627745	0.472719	0.998932
1896	Met A1	HSF1	0.717564	0.0568124	0.473026	0.998932
1897	Met A1	PDCD6	0.716817	0.674454	0.473487	0.998932
1898	Met A1	FAM91A1	0.716734	0.136979	0.473538	0.998932
1899	Met A1	LONP2	0.714286	-0.277417	0.47505	0.998932
1900	Met A1	GNA13	0.713332	1.33888	0.47564	0.998932
1901	Met A1	MT1A	0.713208	3.26263	0.475717	0.998932
1902	Met A1	STBD1	0.71271	2.4656	0.476025	0.998932
1903	Met A1	LIN7C	0.712502	1.48088	0.476154	0.998932
1904	Met A1	RTKN	0.712336	1.37933	0.476256	0.998932
1905	Met A1	MAP3K5	0.712046	2.92178	0.476436	0.998932
1906	Met A1	ZNF22	0.711839	1.16309	0.476565	0.998932
1907	Met A1	PSMA5	0.711631	1.97555	0.476693	0.998932
1908	Met A1	YIPF6	0.711424	0.151744	0.476822	0.998932
1909	Met A1	MRPS27	0.711341	0.97815	0.476873	0.998932
1910	Met A1	SELENOW	0.711299	-0.305622	0.476899	0.998932
1911	Met A1	CPEB3	0.711092	1.08099	0.477027	0.998932
1912	Met A1	PLXND1	0.71076	1.10332	0.477233	0.998932
1913	Met A1	NAA38	0.710386	0.670175	0.477465	0.998932
1914	Met A1	PAPOLA	0.710096	0.224155	0.477645	0.998932
1915	Met A1	GCLM	0.710055	0.488971	0.47767	0.998932
1916	Met A1	PFKL	0.708768	-0.278215	0.478468	0.998932
1917	Met A1	PICALM	0.708727	-0.0638054	0.478494	0.998932
1918	Met A1	SYT17	0.707939	1.75337	0.478983	0.998932
1919	Met A1	RAB7A	0.707856	0.282525	0.479035	0.998932
1920	Met A1	KXD1	0.706943	0.174851	0.479602	0.998932
1921	Met A1	ZMPSTE24	0.706445	0.824989	0.479912	0.998932
1922	Met A1	SULT1A1	0.706445	0.25128	0.479912	0.998932
1923	Met A1	N4BP1	0.705864	0.853014	0.480273	0.998932
1924	Met A1	PTPN11	0.705615	0.305835	0.480428	0.998932
1925	Met A1	UBE2J1	0.705408	0.317487	0.480557	0.998932
1926	Met A1	OAZ2	0.705034	0.360641	0.480789	0.998932
1927	Met A1	LMBRD1	0.704951	1.16867	0.480841	0.998932
1928	Met A1	TNKS2	0.704702	3.3736	0.480995	0.998932
1929	Met A1	PPARGC1A	0.704702	2.95412	0.480995	0.998932
1930	Met A1	ACSS3	0.704702	2.76376	0.480995	0.998932
1931	Met A1	ACSS2	0.704204	0.78095	0.481305	0.998932
1932	Met A1	SLC25A1	0.703707	-0.347858	0.481616	0.998932
1933	Met A1	DMWD	0.702586	1.26764	0.482314	0.998932
1934	Met A1	TMEM127	0.702379	-0.0827119	0.482443	0.998932
1935	Met A1	CDKN1A	0.701798	0.404407	0.482805	0.998932
1936	Met A1	SFXN4	0.700719	0.497172	0.483478	0.998932
1937	Met A1	SPRYD3	0.700553	0.330456	0.483582	0.998932
1938	Met A1	RAB5C	0.700138	0.391633	0.483841	0.998932
1939	Met A1	HADHA	0.698811	-0.33458	0.48467	0.998932
1940	Met A1	SLC25A20	0.697691	23.3472	0.485371	0.998932
1941	Met A1	CYBC1	0.697442	-0.0115211	0.485526	0.998932
1942	Met A1	PTPRJ	0.697151	1.54922	0.485708	0.998932
1943	Met A1	SLC39A5	0.696985	1.10936	0.485812	0.998932
1944	Met A1	IRF2BPL	0.696819	0.20254	0.485916	0.998932
1945	Met A1	GLYATL1	0.696736	1.68809	0.485968	0.998932
1946	Met A1	GPT	0.69657	1.13604	0.486072	0.998932
1947	Met A1	RAD23A	0.696197	0.750902	0.486305	0.998932
1948	Met A1	NUCB2	0.695989	-0.153877	0.486435	0.998932
1949	Met A1	TSC22D2	0.695699	0.570384	0.486617	0.998932
1950	Met A1	SMIM26	0.695616	0.670595	0.486669	0.998932
1951	Met A1	JMY	0.695575	0.908989	0.486695	0.998932
1952	Met A1	UFM1	0.695575	1.0984	0.486695	0.998932
1953	Met A1	PPFIBP2	0.695326	0.544878	0.486851	0.998932
1954	Met A1	CCT5	0.694745	0.240456	0.487215	0.998932
1955	Met A1	ZNF593	0.694205	0.600843	0.487553	0.998932
1956	Met A1	PSMC3	0.694081	0.364089	0.487631	0.998932
1957	Met A1	PTGFRN	0.6935	1.25964	0.487996	0.998932
1958	Met A1	EIF3H	0.692919	0.480142	0.48836	0.998932
1959	Met A1	AQP3	0.691592	0.505599	0.489194	0.998932
1960	Met A1	REEP3	0.691426	0.872754	0.489298	0.998932
1961	Met A1	TNFRSF10B	0.691426	1.53799	0.489298	0.998932
1962	Met A1	ECHDC2	0.688521	0.497142	0.491125	0.998932
1963	Met A1	PLIN3	0.68848	0.67303	0.491151	0.998932
1964	Met A1	COMTD1	0.688024	0.509359	0.491438	0.998932
1965	Met A1	TFE3	0.687277	0.225814	0.491908	0.998932
1966	Met A1	SLC25A23	0.685327	1.17925	0.493138	0.998932
1967	Met A1	EIF2AK1	0.684663	1.24341	0.493557	0.998932
1968	Met A1	SEC24A	0.684123	2.05741	0.493897	0.998932
1969	Met A1	CLINT1	0.682588	0.882228	0.494867	0.998932
1970	Met A1	SLC46A3	0.682215	1.28676	0.495103	0.998932
1971	Met A1	SLC25A5	0.682049	0.0821924	0.495208	0.998932
1972	Met A1	MIF	0.681841	1.05534	0.495339	0.998932
1973	Met A1	RHOG	0.681385	0.601294	0.495628	0.998932
1974	Met A1	ATP5IF1	0.681385	0.353223	0.495628	0.998932
1975	Met A1	DLD	0.681302	0.566614	0.49568	0.998932
1976	Met A1	MTMR4	0.681136	1.71235	0.495785	0.998932
1977	Met A1	TADA3	0.681136	0.151266	0.495785	0.998932
1978	Met A1	C18orf32	0.67985	0.696766	0.496599	0.998932
1979	Met A1	PALLD	0.678481	1.5286	0.497467	0.998932
1980	Met A1	NAV2	0.678398	3.37089	0.497519	0.998932
1981	Met A1	RNF26	0.677153	0.101312	0.498309	0.998932
1982	Met A1	PSME1	0.676655	0.0107619	0.498625	0.998932
1983	Met A1	DPAGT1	0.676572	2.35165	0.498677	0.998932
1984	Met A1	ARPC1A	0.676489	0.840272	0.49873	0.998932
1985	Met A1	TOMM40	0.676406	0.839612	0.498783	0.998932
1986	Met A1	RNF167	0.676365	0.265954	0.498809	0.998932
1987	Met A1	AP2A2	0.675743	-0.127846	0.499204	0.998932
1988	Met A1	CCND1	0.675328	-0.113452	0.499468	0.998932
1989	Met A1	USP16	0.674498	0.520737	0.499995	0.998932
1990	Met A1	PSMC2	0.674166	0.673689	0.500206	0.998932
1991	Met A1	RHOBTB3	0.673502	0.931115	0.500628	0.998932
1992	Met A1	TCAF1	0.672423	0.173537	0.501314	0.998932
1993	Met A1	RANGAP1	0.671843	-0.325549	0.501684	0.998932
1994	Met A1	PRR13	0.671594	0.141899	0.501842	0.998932
1995	Met A1	CCDC88A	0.671552	0.185044	0.501869	0.998932
1996	Met A1	RTF2	0.670681	0.302852	0.502424	0.998932
1997	Met A1	BROX	0.67039	1.39576	0.502609	0.998932
1998	Met A1	LOXL4	0.669727	1.42671	0.503032	0.998932
[truncated: 30,950 more rows]

## Sheet: Met B DEGs
	group	names	scores	logfoldchanges	pvals	pvals_adj
0	Met B1	FN1	31.3036	3.25539	4.16853e-215	7.14152e-211
1	Met B1	IGFBP7	31.1443	3.11954	6.05352e-213	5.18545e-209
2	Met B1	VIM	30.6973	3.03973	6.18135e-207	3.52996e-203
3	Met B1	SPARC	30.5912	2.97698	1.60479e-205	6.87331e-202
4	Met B1	DCN	30.1796	3.26453	4.38488e-200	1.50244e-196
5	Met B1	COL3A1	30.1348	3.35071	1.69672e-199	4.84471e-196
6	Met B1	MGP	30.0931	3.23958	5.96149e-199	1.45903e-195
7	Met B1	COL1A2	29.8641	3.26051	5.76446e-196	1.23446e-192
8	Met B1	IFITM3	29.4194	2.87114	3.10555e-190	5.91159e-187
9	Met B1	TIMP1	28.7564	2.23468	7.53239e-182	1.29045e-178
10	Met B1	COL1A1	27.9721	3.17341	3.55129e-172	5.53097e-169
11	Met B1	IFI27	27.257	2.27567	1.37282e-163	1.95993e-160
12	Met B1	GSN	26.1973	2.62261	2.85056e-151	3.7566e-148
13	Met B1	PTN	25.8673	3.03447	1.55401e-147	1.90167e-144
14	Met B1	APOE	25.6	2.64757	1.52567e-144	1.74252e-141
15	Met B1	COL4A1	25.4905	2.8735	2.51295e-143	2.69074e-140
16	Met B1	APOD	25.1047	2.54591	4.42128e-139	4.45561e-136
17	Met B1	A2M	24.9166	2.81674	4.91502e-137	4.4318e-134
18	Met B1	LGALS1	24.2417	2.41132	8.09403e-130	6.93335e-127
19	Met B1	IGFBP4	23.7125	2.48432	2.6808e-124	2.08761e-121
20	Met B1	BGN	23.3667	2.57327	9.32046e-121	6.94253e-118
21	Met B1	IGFBP5	23.2887	2.79898	5.76428e-120	4.11473e-117
22	Met B1	COL4A2	23.1161	2.72674	3.18988e-118	2.10188e-115
23	Met B1	SPARCL1	22.8269	2.80889	2.47781e-115	1.57222e-112
24	Met B1	ISLR	22.3835	2.77655	5.70312e-111	3.36917e-108
25	Met B1	COL6A2	21.9904	2.38844	3.55507e-107	2.03018e-104
26	Met B1	OLFML3	21.9475	2.80777	9.14875e-107	5.05601e-104
27	Met B1	C1S	21.9038	2.61777	2.38993e-106	1.27951e-103
28	Met B1	COL6A3	21.752	3.15106	6.61049e-105	3.43184e-102
29	Met B1	COL5A2	21.1215	3.15358	5.04545e-99	2.54231e-96
30	Met B1	PCOLCE	20.9887	2.7027	8.31457e-98	3.95681e-95
31	Met B1	CTHRC1	20.9201	3.02738	3.51621e-97	1.6281e-94
32	Met B1	SERPING1	20.7358	2.52602	1.6456e-95	7.41906e-93
33	Met B1	C1R	20.4588	2.29054	5.01214e-93	2.1467e-90
34	Met B1	CTSB	20.4517	1.66857	5.8029e-93	2.42476e-90
35	Met B1	COL18A1	20.4368	2.09399	7.87214e-93	3.21108e-90
36	Met B1	PDGFRB	20.3573	2.7928	3.99653e-92	1.59229e-89
37	Met B1	S100A6	20.3351	2.29154	6.28977e-92	2.44901e-89
38	Met B1	LHFPL6	20.1482	2.91071	2.7928e-90	1.018e-87
39	Met B1	CLU	20.0934	2.17951	8.43271e-90	3.00977e-87
40	Met B1	IGFBP6	20.0608	2.36684	1.62367e-89	5.6769e-87
41	Met B1	IFITM2	19.9977	1.74225	5.76218e-89	1.97435e-86
42	Met B1	ADAMTS4	19.7337	2.69823	1.10674e-86	3.64629e-84
43	Met B1	LRP1	19.7137	2.30953	1.64492e-86	5.31714e-84
44	Met B1	COL6A1	19.7115	2.08975	1.71906e-86	5.45387e-84
45	Met B1	TIMP3	19.6186	2.54983	1.07293e-85	3.34207e-83
46	Met B1	SRGN	19.5088	2.44612	9.23564e-85	2.82544e-82
47	Met B1	NID1	19.5029	2.69002	1.03702e-84	3.1169e-82
48	Met B1	SERPINH1	19.3645	1.6621	1.53896e-83	4.54577e-81
49	Met B1	HLA-A	19.3556	1.31125	1.82749e-83	5.30654e-81
50	Met B1	CCL2	19.317	2.88269	3.8663e-83	1.10396e-80
51	Met B1	C11orf96	19.2939	2.44263	6.03895e-83	1.69605e-80
52	Met B1	FBLN1	19.159	1.98897	8.13773e-82	2.24864e-79
53	Met B1	GJA1	19.1241	3.08506	1.59074e-81	4.32579e-79
54	Met B1	TAGLN	18.9807	1.93866	2.46334e-80	6.49261e-78
55	Met B1	CTSC	18.6867	3.02206	6.35471e-78	1.62491e-75
56	Met B1	CLDN11	18.6822	2.91165	6.90873e-78	1.74059e-75
57	Met B1	OGN	18.6154	3.174	2.40865e-77	5.98043e-75
58	Met B1	RNASE1	18.5857	2.00404	4.19116e-77	1.02576e-74
59	Met B1	AEBP1	18.5104	2.12556	1.70238e-76	4.05073e-74
60	Met B1	RGS5	18.4547	2.7174	4.78282e-76	1.12245e-73
61	Met B1	DEPP1	18.4218	1.9638	8.78269e-76	2.03331e-73
62	Met B1	TXNIP	18.412	1.63697	1.05174e-75	2.40246e-73
63	Met B1	FRZB	18.1093	3.14433	2.69218e-73	5.91312e-71
64	Met B1	LGALS3BP	18.094	1.98548	3.55426e-73	7.70779e-71
65	Met B1	C1QA	18.0691	2.06371	5.58152e-73	1.19528e-70
66	Met B1	ID3	18.0613	2.44826	6.43373e-73	1.36077e-70
67	Met B1	F2R	18.0038	2.87708	1.81821e-72	3.79874e-70
68	Met B1	CD74	17.8338	1.8929	3.86387e-71	7.78774e-69
69	Met B1	C1QB	17.7331	2.13997	2.33007e-70	4.58837e-68
70	Met B1	PDLIM1	17.5671	2.90726	4.40156e-69	8.47276e-67
71	Met B1	LAMB1	17.535	3.03309	7.74099e-69	1.47354e-66
72	Met B1	ENG	17.32	2.6205	3.32403e-67	6.25794e-65
73	Met B1	LTBP2	17.2072	2.4896	2.34454e-66	4.18403e-64
74	Met B1	ACTB	17.065	0.501276	2.70482e-65	4.58802e-63
75	Met B1	FLNA	16.9674	2.0864	1.43229e-64	2.38233e-62
76	Met B1	NDUFA4L2	16.9255	2.66487	2.9202e-64	4.81047e-62
77	Met B1	PLVAP	16.7582	2.51502	4.92943e-63	7.67737e-61
78	Met B1	CTGF	16.7262	2.08471	8.44319e-63	1.30314e-60
79	Met B1	LAMA4	16.6887	2.86426	1.58428e-62	2.42338e-60
80	Met B1	IGFBP2	16.6528	0.863874	2.88842e-62	4.34073e-60
81	Met B1	PTGDS	16.6364	2.01002	3.79967e-62	5.66051e-60
82	Met B1	COL11A1	16.6236	3.19134	4.6984e-62	6.93906e-60
83	Met B1	CFH	16.482	3.11295	4.93857e-61	7.10989e-59
84	Met B1	TMSB4X	16.3736	0.60193	2.95124e-60	4.21339e-58
85	Met B1	FBLN2	16.356	2.64833	3.94054e-60	5.57929e-58
86	Met B1	THBS2	16.3234	2.66596	6.73217e-60	9.45373e-58
87	Met B1	TAGLN2	16.2627	1.59221	1.81495e-59	2.50756e-57
88	Met B1	GSTP1	16.2382	2.34744	2.70664e-59	3.70961e-57
89	Met B1	PMP22	16.2242	2.7137	3.40259e-59	4.62645e-57
90	Met B1	C1QC	15.9617	2.12323	2.36193e-57	3.07064e-55
91	Met B1	APOLD1	15.9616	2.54341	2.36589e-57	3.07064e-55
92	Met B1	HSPG2	15.9524	1.54702	2.74161e-57	3.53152e-55
93	Met B1	TGFBI	15.9268	2.68672	4.12842e-57	5.27821e-55
94	Met B1	NOTCH3	15.8335	2.3605	1.82813e-56	2.30291e-54
95	Met B1	JAM2	15.8176	3.11136	2.35456e-56	2.9444e-54
96	Met B1	C7	15.7503	2.63271	6.83274e-56	8.42147e-54
97	Met B1	RDH10	15.5682	2.08872	1.19813e-54	1.42544e-52
98	Met B1	MRC2	15.5468	2.52984	1.6728e-54	1.97644e-52
99	Met B1	EMP1	15.4712	1.86297	5.43176e-54	6.37376e-52
100	Met B1	GGT5	15.3305	2.21161	4.78296e-53	5.49944e-51
101	Met B1	HLA-E	15.2999	0.996778	7.66162e-53	8.75059e-51
102	Met B1	GNG11	15.2676	2.42681	1.25799e-52	1.42728e-50
103	Met B1	COL5A1	15.2126	2.96359	2.91901e-52	3.29004e-50
104	Met B1	SAT1	15.1882	0.584797	4.23172e-52	4.73842e-50
105	Met B1	CALD1	15.1138	1.18989	1.31363e-51	1.46137e-49
106	Met B1	EFEMP1	15.0398	2.80233	4.02986e-51	4.39743e-49
107	Met B1	LDHB	14.9273	2.7568	2.18966e-50	2.34458e-48
108	Met B1	TPM2	14.916	2.19564	2.59211e-50	2.75826e-48
109	Met B1	APP	14.9128	0.956872	2.71966e-50	2.87612e-48
110	Met B1	SFRP2	14.8879	2.43288	3.94697e-50	4.14843e-48
111	Met B1	CDH11	14.8751	3.17879	4.78108e-50	4.99448e-48
112	Met B1	ANXA2	14.841	0.855522	7.95167e-50	8.25624e-48
113	Met B1	VWF	14.8122	2.22408	1.22085e-49	1.25998e-47
114	Met B1	HTRA1	14.7482	2.69743	3.15856e-49	3.24027e-47
115	Met B1	THY1	14.5648	2.89945	4.70597e-48	4.74251e-46
116	Met B1	EPAS1	14.5206	1.57498	8.97111e-48	8.93564e-46
117	Met B1	TPM4	14.5091	1.17823	1.06093e-47	1.05063e-45
118	Met B1	MYL9	14.5005	1.74144	1.20213e-47	1.18361e-45
119	Met B1	TGFBR2	14.4234	1.91016	3.68878e-47	3.59069e-45
120	Met B1	NNMT	14.4031	1.15895	4.94581e-47	4.7871e-45
121	Met B1	STOM	14.3407	2.33734	1.21817e-46	1.17246e-44
122	Met B1	WWTR1	14.2511	2.72114	4.41293e-46	4.17692e-44
123	Met B1	MEST	14.2329	1.52122	5.72821e-46	5.39207e-44
124	Met B1	CYBA	14.1651	2.38973	1.5069e-45	1.38797e-43
125	Met B1	ZFP36	14.1641	1.15858	1.52874e-45	1.40055e-43
126	Met B1	ADAMTS1	14.1382	2.25261	2.20826e-45	2.00168e-43
127	Met B1	ITM2C	14.1298	2.19931	2.4893e-45	2.24456e-43
128	Met B1	S1PR3	14.1276	2.79785	2.56686e-45	2.30238e-43
129	Met B1	CEMIP	13.9796	2.58931	2.07754e-44	1.84416e-42
130	Met B1	LGALS3	13.9468	3.1508	3.29021e-44	2.90556e-42
131	Met B1	IGFBP3	13.9076	2.06783	5.69623e-44	4.95369e-42
132	Met B1	PHLDA1	13.8399	2.45377	1.46455e-43	1.2672e-41
133	Met B1	PAM	13.8383	2.73759	1.49757e-43	1.28927e-41
134	Met B1	LUM	13.8291	2.99351	1.70032e-43	1.4565e-41
135	Met B1	OAF	13.733	2.12261	6.44528e-43	5.41277e-41
136	Met B1	FBN1	13.6298	2.85497	2.66472e-42	2.21612e-40
137	Met B1	EFEMP2	13.5877	2.5361	4.74032e-42	3.92324e-40
138	Met B1	ANXA1	13.5052	1.63873	1.4566e-41	1.18943e-39
139	Met B1	STAB1	13.5052	2.12269	1.45798e-41	1.18943e-39
140	Met B1	COL16A1	13.4882	2.04421	1.83647e-41	1.49111e-39
141	Met B1	SULF2	13.4826	2.97637	1.97884e-41	1.59912e-39
142	Met B1	STC1	13.4477	2.44526	3.17798e-41	2.55611e-39
143	Met B1	MXRA8	13.444	2.33855	3.33759e-41	2.67194e-39
144	Met B1	PLTP	13.4408	1.16121	3.48541e-41	2.7773e-39
145	Met B1	RBP1	13.3998	2.64043	6.06534e-41	4.81071e-39
146	Met B1	LAPTM5	13.3973	1.88773	6.26801e-41	4.94855e-39
147	Met B1	MAP1B	13.3652	1.69353	9.65381e-41	7.58666e-39
148	Met B1	TPM1	13.3214	0.862211	1.73934e-40	1.34834e-38
149	Met B1	POSTN	13.3062	3.00702	2.12977e-40	1.64356e-38
150	Met B1	ITGB1	13.2445	0.875739	4.85723e-40	3.6984e-38
151	Met B1	ADGRA2	13.2004	3.2358	8.72955e-40	6.58831e-38
152	Met B1	HTRA3	13.1529	2.46861	1.63674e-39	1.22985e-37
153	Met B1	ITGA1	13.0764	2.28012	4.49159e-39	3.34565e-37
154	Met B1	PENK	13.0046	2.7528	1.15178e-38	8.46881e-37
155	Met B1	STRA6	12.9937	2.96231	1.32836e-38	9.72539e-37
156	Met B1	CEBPD	12.9199	0.614165	3.47484e-38	2.53323e-36
157	Met B1	ACTA2	12.9116	2.57319	3.87374e-38	2.80021e-36
158	Met B1	CTSK	12.911	2.40432	3.90367e-38	2.80998e-36
159	Met B1	FOXC1	12.8992	2.66258	4.55075e-38	3.26207e-36
160	Met B1	ARHGDIB	12.8877	2.84378	5.27807e-38	3.75203e-36
161	Met B1	CD59	12.8765	1.00219	6.10703e-38	4.32337e-36
162	Met B1	VAMP5	12.8122	2.16027	1.40174e-37	9.84208e-36
163	Met B1	RHOB	12.7154	0.952586	4.85541e-37	3.35415e-35
164	Met B1	MSN	12.4799	2.36951	9.61284e-36	6.50938e-34
165	Met B1	MALAT1	12.4155	0.53384	2.15402e-35	1.44716e-33
166	Met B1	FCER1G	12.3432	2.27636	5.30112e-35	3.49303e-33
167	Met B1	CD14	12.3352	1.91636	5.85348e-35	3.82755e-33
168	Met B1	ID1	12.3237	2.25533	6.74856e-35	4.39606e-33
169	Met B1	SOCS3	12.1717	2.25209	4.40089e-34	2.84513e-32
170	Met B1	TIMP2	12.068	0.881508	1.55874e-33	9.92728e-32
171	Met B1	SFRP4	12.0209	2.15295	2.76012e-33	1.75135e-31
172	Met B1	FABP5	12.0009	0.800463	3.51406e-33	2.22151e-31
173	Met B1	SELENOM	11.968	0.885469	5.22886e-33	3.28135e-31
174	Met B1	FBLN5	11.9664	3.53154	5.33086e-33	3.33315e-31
175	Met B1	SLC2A3	11.9655	1.98008	5.38485e-33	3.35467e-31
176	Met B1	S100A11	11.9232	0.577492	8.95718e-33	5.55994e-31
177	Met B1	JUNB	11.7839	0.84399	4.72619e-32	2.91256e-30
178	Met B1	FLT1	11.7502	2.8643	7.04929e-32	4.31316e-30
179	Met B1	PECAM1	11.6563	2.31886	2.13204e-31	1.29986e-29
180	Met B1	CLEC2B	11.6352	2.8092	2.72921e-31	1.65219e-29
181	Met B1	SOD2	11.6275	0.834804	2.98574e-31	1.80111e-29
182	Met B1	ADIRF	11.5727	2.31054	5.66581e-31	3.39394e-29
183	Met B1	TCF4	11.5719	2.13092	5.72132e-31	3.41525e-29
184	Met B1	CYTOR	11.5619	2.5808	6.42334e-31	3.821e-29
185	Met B1	FSCN1	11.5479	2.44284	7.56729e-31	4.48591e-29
186	Met B1	KLF9	11.512	0.937032	1.14729e-30	6.75445e-29
187	Met B1	IFI16	11.5077	2.43196	1.20625e-30	7.07723e-29
188	Met B1	ELN	11.4594	2.72521	2.10934e-30	1.22916e-28
189	Met B1	LRRC32	11.4432	2.59429	2.542e-30	1.47625e-28
190	Met B1	ANGPT2	11.4407	2.39613	2.61871e-30	1.51567e-28
191	Met B1	IFI44L	11.3636	0.970899	6.34435e-30	3.64736e-28
192	Met B1	MFGE8	11.3385	1.83084	8.4535e-30	4.84366e-28
193	Met B1	HLA-DRA	11.3306	1.62724	9.25662e-30	5.28615e-28
194	Met B1	AHNAK	11.3178	1.05731	1.07113e-29	6.09652e-28
195	Met B1	GNAI2	11.3166	1.10972	1.08656e-29	6.1639e-28
196	Met B1	FBXO32	11.2466	0.93525	2.40763e-29	1.34796e-27
197	Met B1	EDNRA	11.2149	2.87207	3.44737e-29	1.92379e-27
198	Met B1	CST3	11.1754	0.46107	5.37826e-29	2.98189e-27
199	Met B1	TSC22D3	11.1493	1.46352	7.21421e-29	3.9869e-27
200	Met B1	FSTL1	11.0232	0.523953	2.9523e-28	1.61079e-26
201	Met B1	XAF1	10.9729	1.45779	5.16015e-28	2.79759e-26
202	Met B1	OSMR	10.9551	1.38731	6.27803e-28	3.39291e-26
203	Met B1	CCDC80	10.8886	2.61484	1.3057e-27	7.03438e-26
204	Met B1	MSX1	10.8608	2.16558	1.77264e-27	9.52001e-26
205	Met B1	NCOA7	10.8321	1.87133	2.424e-27	1.29775e-25
206	Met B1	CD93	10.7944	2.46676	3.65691e-27	1.95172e-25
207	Met B1	CD163	10.7884	2.20915	3.90638e-27	2.07839e-25
208	Met B1	IER3	10.7636	2.16781	5.11165e-27	2.71123e-25
209	Met B1	UACA	10.7522	1.30714	5.7866e-27	3.05976e-25
210	Met B1	ANXA6	10.7331	1.94635	7.11417e-27	3.75015e-25
211	Met B1	IL6ST	10.7294	0.870045	7.40718e-27	3.89263e-25
212	Met B1	IFIT3	10.6948	1.00117	1.07615e-26	5.60383e-25
213	Met B1	TGM2	10.6888	0.792396	1.14888e-26	5.96442e-25
214	Met B1	JAM3	10.6854	2.74003	1.19196e-26	6.1694e-25
215	Met B1	MTUS1	10.6561	1.22567	1.63222e-26	8.39737e-25
216	Met B1	LY6E	10.6326	0.612492	2.10202e-26	1.0782e-24
217	Met B1	FCGRT	10.6023	0.94574	2.90851e-26	1.48742e-24
218	Met B1	LAMP5	10.5559	2.91167	4.76988e-26	2.42485e-24
219	Met B1	EDNRB	10.5218	2.84466	6.8583e-26	3.47623e-24
220	Met B1	MCAM	10.5098	2.78212	7.7828e-26	3.93318e-24
221	Met B1	MMP7	10.4959	1.05713	9.01842e-26	4.54422e-24
222	Met B1	LAMA2	10.4949	2.88847	9.11546e-26	4.57965e-24
223	Met B1	S100A16	10.4514	2.50494	1.4434e-25	7.20942e-24
224	Met B1	ARPC1B	10.4353	0.844598	1.71156e-25	8.52397e-24
225	Met B1	EMILIN1	10.4301	2.29864	1.8064e-25	8.97023e-24
226	Met B1	ITGBL1	10.4093	2.67358	2.24813e-25	1.11315e-23
227	Met B1	IFITM1	10.3424	1.46324	4.5301e-25	2.22377e-23
228	Met B1	LEPR	10.3161	1.84491	5.95767e-25	2.91619e-23
229	Met B1	ESM1	10.3023	2.9626	6.88262e-25	3.35935e-23
230	Met B1	SH3BGRL3	10.2853	0.65311	8.21282e-25	3.99722e-23
231	Met B1	PTEN	10.263	2.67245	1.03464e-24	5.02135e-23
232	Met B1	CDH5	10.2556	3.0064	1.1173e-24	5.40725e-23
233	Met B1	NID2	10.1858	3.15273	2.29505e-24	1.10137e-22
234	Met B1	ICAM1	10.1335	1.67125	3.92329e-24	1.86705e-22
235	Met B1	VCAN	10.0582	2.67234	8.45685e-24	3.9803e-22
236	Met B1	TYMP	10.0559	0.987597	8.65671e-24	4.0632e-22
237	Met B1	PFN1	10.0431	0.486576	9.85294e-24	4.61204e-22
238	Met B1	PRG4	10.0278	2.99227	1.15094e-23	5.37271e-22
239	Met B1	ACKR3	9.97709	2.78869	1.92018e-23	8.91503e-22
240	Met B1	TYROBP	9.97681	1.94282	1.92558e-23	8.91595e-22
241	Met B1	GEM	9.93234	2.82727	3.01108e-23	1.39045e-21
242	Met B1	C1orf54	9.93108	2.85995	3.04922e-23	1.40428e-21
243	Met B1	SPTBN1	9.91561	0.866326	3.56075e-23	1.63546e-21
244	Met B1	ZFP36L2	9.88804	0.677031	4.69113e-23	2.14316e-21
245	Met B1	TACC1	9.88557	0.91052	4.80849e-23	2.19093e-21
246	Met B1	LAMB2	9.88191	0.797287	4.98741e-23	2.26643e-21
247	Met B1	NR2F2	9.86466	1.10757	5.9237e-23	2.68478e-21
248	Met B1	PRRX1	9.8434	2.16204	7.3197e-23	3.29137e-21
249	Met B1	MMP2	9.82733	2.16732	8.58652e-23	3.8509e-21
250	Met B1	FCGR2A	9.80485	2.31588	1.07306e-22	4.78742e-21
251	Met B1	PGC	9.78756	0.671383	1.27327e-22	5.6512e-21
252	Met B1	CXCL1	9.76519	3.24062	1.58816e-22	7.03059e-21
253	Met B1	TCN2	9.72274	2.65109	2.41205e-22	1.06229e-20
254	Met B1	DUSP5	9.71598	1.42675	2.57764e-22	1.13231e-20
255	Met B1	COLEC12	9.70245	0.93274	2.9433e-22	1.28963e-20
256	Met B1	ANTXR1	9.68513	2.50867	3.48752e-22	1.52031e-20
257	Met B1	CTSL	9.67928	0.69654	3.69313e-22	1.60586e-20
258	Met B1	CD99	9.67576	0.482991	3.82247e-22	1.65789e-20
259	Met B1	CFI	9.63969	3.67525	5.43537e-22	2.33967e-20
260	Met B1	MYL12A	9.63191	0.634493	5.86268e-22	2.51728e-20
261	Met B1	AGRN	9.56848	0.70169	1.08485e-21	4.62329e-20
262	Met B1	MEDAG	9.54674	2.60778	1.33847e-21	5.68998e-20
263	Met B1	GOLGA4	9.53516	0.728621	1.49647e-21	6.3274e-20
264	Met B1	ITGA5	9.53496	2.13283	1.49949e-21	6.3274e-20
265	Met B1	EPS8	9.49101	1.48302	2.28811e-21	9.63144e-20
266	Met B1	RHOJ	9.45271	3.05747	3.30184e-21	1.37633e-19
267	Met B1	ITIH2	9.42953	2.8651	4.11935e-21	1.70878e-19
268	Met B1	KLF2	9.41555	2.34055	4.70598e-21	1.94741e-19
269	Met B1	HIGD1B	9.39353	2.74958	5.80242e-21	2.39535e-19
270	Met B1	PTP4A3	9.38523	0.654605	6.27782e-21	2.573e-19
271	Met B1	APOC1	9.3844	1.66106	6.32784e-21	2.58732e-19
272	Met B1	LOXL2	9.37756	2.50243	6.75142e-21	2.75394e-19
273	Met B1	S100A10	9.354	0.632913	8.43907e-21	3.41792e-19
274	Met B1	CLDN5	9.34564	1.94351	9.13354e-21	3.69047e-19
275	Met B1	ADAMTS2	9.30291	2.73804	1.36652e-20	5.49558e-19
276	Met B1	HLA-DPA1	9.30051	1.88103	1.39778e-20	5.60815e-19
277	Met B1	PLXND1	9.29664	1.97036	1.44957e-20	5.80233e-19
278	Met B1	NAMPT	9.27134	0.576834	1.8383e-20	7.32412e-19
279	Met B1	SLIT3	9.25614	3.31782	2.11956e-20	8.42514e-19
280	Met B1	PHC2	9.24785	0.723118	2.29064e-20	9.0631e-19
281	Met B1	TBX2	9.24481	2.2282	2.35652e-20	9.30229e-19
282	Met B1	MIR4435-2HG	9.23826	2.32427	2.50536e-20	9.86709e-19
283	Met B1	OLFML2B	9.23042	2.93312	2.69575e-20	1.05926e-18
284	Met B1	CEBPB	9.22603	0.573738	2.80854e-20	1.10105e-18
285	Met B1	RCN3	9.21515	2.50755	3.10832e-20	1.21302e-18
286	Met B1	ADD3	9.19522	1.74685	3.74233e-20	1.45382e-18
287	Met B1	SLC20A1	9.18536	1.27378	4.1017e-20	1.58983e-18
288	Met B1	APOL1	9.18473	1.42604	4.12568e-20	1.59551e-18
289	Met B1	HYAL2	9.17835	1.14485	4.37746e-20	1.68527e-18
290	Met B1	ENPEP	9.17469	3.16018	4.52872e-20	1.7396e-18
291	Met B1	GAS6	9.14904	1.59571	5.74419e-20	2.20155e-18
292	Met B1	SELENOP	9.14099	0.794247	6.18838e-20	2.3665e-18
293	Met B1	ATP1A2	9.12914	2.71772	6.90461e-20	2.62866e-18
294	Met B1	PROS1	9.11823	2.34043	7.63609e-20	2.9007e-18
295	Met B1	SPP1	9.11757	1.17715	7.68288e-20	2.91201e-18
296	Met B1	LPL	9.11694	2.76681	7.72746e-20	2.92245e-18
297	Met B1	DNAJC15	9.11478	3.39731	7.88301e-20	2.97471e-18
298	Met B1	MMP14	9.07372	2.34963	1.15017e-19	4.3307e-18
299	Met B1	INSR	9.06254	1.03616	1.27451e-19	4.76745e-18
300	Met B1	PLPP3	9.06048	1.22513	1.29877e-19	4.84761e-18
301	Met B1	PRELP	9.02702	1.34371	1.76406e-19	6.56996e-18
302	Met B1	ACTN1	9.00179	0.868462	2.22067e-19	8.25262e-18
303	Met B1	C16orf89	8.99113	2.37729	2.44712e-19	9.05488e-18
304	Met B1	KCNE4	8.9675	1.41214	3.03333e-19	1.11998e-17
305	Met B1	AXL	8.95279	2.37009	3.46615e-19	1.27704e-17
306	Met B1	GADD45B	8.94735	0.732324	3.64115e-19	1.33863e-17
307	Met B1	SHC1	8.9018	0.768174	5.49485e-19	2.0158e-17
308	Met B1	CLIC4	8.89594	0.867568	5.79246e-19	2.12044e-17
309	Met B1	ARL4C	8.88099	1.92298	6.62663e-19	2.41548e-17
310	Met B1	EVA1B	8.85925	0.816441	8.05581e-19	2.92398e-17
311	Met B1	CRISPLD2	8.84384	1.46647	9.24836e-19	3.34268e-17
312	Met B1	FJX1	8.8421	3.14906	9.39378e-19	3.38809e-17
313	Met B1	OLFML2A	8.83157	2.93762	1.03214e-18	3.71484e-17
314	Met B1	COL5A3	8.8176	2.64231	1.16942e-18	4.20012e-17
315	Met B1	PDLIM7	8.81206	1.64186	1.22872e-18	4.39465e-17
316	Met B1	FTL	8.78613	0.253089	1.54807e-18	5.5253e-17
317	Met B1	FCGR3A	8.76124	2.35241	1.93112e-18	6.87816e-17
318	Met B1	CD248	8.74465	2.28421	2.23705e-18	7.95126e-17
319	Met B1	ECE1	8.73894	0.655059	2.35316e-18	8.34666e-17
320	Met B1	ZYX	8.69913	1.13403	3.34424e-18	1.17646e-16
321	Met B1	KCNJ8	8.68593	2.95571	3.75669e-18	1.31615e-16
322	Met B1	ZCCHC24	8.66529	1.40332	4.50351e-18	1.56865e-16
323	Met B1	PLXDC1	8.66526	2.59488	4.50489e-18	1.56865e-16
324	Met B1	CTSA	8.64696	0.75956	5.28888e-18	1.83791e-16
325	Met B1	SPRY1	8.6447	1.56977	5.39487e-18	1.87095e-16
326	Met B1	DAB2	8.64295	1.83024	5.47782e-18	1.89588e-16
327	Met B1	SEMA5A	8.63013	2.38263	6.12834e-18	2.11249e-16
328	Met B1	LTBP4	8.62406	1.87305	6.46192e-18	2.223e-16
329	Met B1	COL8A1	8.58221	2.12326	9.30705e-18	3.18897e-16
330	Met B1	LMNA	8.56349	0.788371	1.09501e-17	3.74444e-16
331	Met B1	AQP1	8.54906	2.05213	1.24093e-17	4.23497e-16
332	Met B1	TNS2	8.46103	1.96055	2.65036e-17	9.00911e-16
333	Met B1	JAG1	8.44681	1.02941	2.9938e-17	1.01564e-15
334	Met B1	TRIM22	8.44283	0.747661	3.09737e-17	1.0487e-15
335	Met B1	SRPX2	8.43001	2.91161	3.45643e-17	1.16566e-15
336	Met B1	WDR1	8.38386	0.721139	5.12182e-17	1.71716e-15
337	Met B1	NTRK2	8.38296	2.84954	5.16142e-17	1.72706e-15
338	Met B1	RARRES2	8.37431	2.23525	5.55464e-17	1.8514e-15
339	Met B1	FMOD	8.35494	0.607549	6.5468e-17	2.16944e-15
340	Met B1	QKI	8.35469	1.67109	6.56035e-17	2.16973e-15
341	Met B1	MEG3	8.35438	2.33358	6.5778e-17	2.17131e-15
342	Met B1	TGFB1	8.30189	2.3546	1.02467e-16	3.3694e-15
343	Met B1	IFI27L2	8.28237	2.35837	1.20743e-16	3.95521e-15
344	Met B1	COPZ2	8.26425	2.39912	1.40574e-16	4.58727e-15
345	Met B1	AGT	8.25888	1.99853	1.47041e-16	4.78916e-15
346	Met B1	BOC	8.2563	2.49089	1.50251e-16	4.88445e-15
347	Met B1	NR2F1	8.25282	2.61281	1.547e-16	4.99119e-15
348	Met B1	RBMS1	8.24369	2.16293	1.66981e-16	5.36721e-15
349	Met B1	PHLDB1	8.24006	1.41704	1.72118e-16	5.52197e-15
350	Met B1	CAVIN1	8.17503	1.36492	2.95792e-16	9.33242e-15
351	Met B1	FXYD5	8.16904	2.287	3.10864e-16	9.7748e-15
352	Met B1	KIAA1755	8.169	2.68854	3.10954e-16	9.7748e-15
353	Met B1	CD68	8.16151	2.12409	3.30869e-16	1.03818e-14
354	Met B1	CTSS	8.11209	2.4969	4.97575e-16	1.5499e-14
355	Met B1	EHD2	8.09923	1.969	5.53095e-16	1.71971e-14
356	Met B1	PLAC9	8.09783	1.99319	5.59468e-16	1.73638e-14
357	Met B1	SULF1	8.08543	2.65681	6.19475e-16	1.91914e-14
358	Met B1	CSF1	8.06744	1.51891	7.17863e-16	2.21993e-14
359	Met B1	SAMHD1	8.02949	0.682895	9.78802e-16	3.01598e-14
360	Met B1	CPXM1	8.02503	2.6935	1.01504e-15	3.12201e-14
361	Met B1	RAB31	8.00446	2.2839	1.19988e-15	3.68393e-14
362	Met B1	ADAMTS9	7.98021	0.640402	1.46088e-15	4.46924e-14
363	Met B1	ENC1	7.95281	0.676293	1.82322e-15	5.56782e-14
364	Met B1	GYPC	7.92988	2.61962	2.19356e-15	6.68684e-14
365	Met B1	ANKH	7.92434	0.563835	2.29362e-15	6.96708e-14
366	Met B1	MVP	7.91221	0.787689	2.52857e-15	7.66717e-14
367	Met B1	ABCA8	7.89883	3.19537	2.81538e-15	8.52176e-14
368	Met B1	FAM20A	7.84202	2.53751	4.43359e-15	1.33491e-13
369	Met B1	SERPINF1	7.83808	1.45234	4.57485e-15	1.37502e-13
370	Met B1	ATP1B3	7.82986	0.627096	4.8843e-15	1.46546e-13
371	Met B1	DPYSL2	7.81466	2.03054	5.51115e-15	1.64777e-13
372	Met B1	ADD1	7.77057	0.784489	7.81322e-15	2.31986e-13
373	Met B1	BST2	7.7681	0.611219	7.96734e-15	2.36153e-13
374	Met B1	VMP1	7.75674	0.359793	8.71429e-15	2.57847e-13
375	Met B1	HIF1A	7.74858	0.600152	9.29252e-15	2.74482e-13
376	Met B1	MYO1B	7.74293	2.09087	9.71479e-15	2.86461e-13
377	Met B1	KRTAP13-2	7.71544	0.53772	1.20569e-14	3.54303e-13
378	Met B1	MX2	7.66211	1.84168	1.82899e-14	5.34713e-13
379	Met B1	SLCO2B1	7.64012	2.33765	2.17017e-14	6.32302e-13
380	Met B1	ORM1	7.63838	0.981437	2.19974e-14	6.39829e-13
381	Met B1	TNFRSF1A	7.62642	0.539432	2.41354e-14	7.00827e-13
382	Met B1	TSPAN4	7.60276	1.44874	2.89881e-14	8.38892e-13
383	Met B1	CFB	7.59851	1.4844	2.99564e-14	8.65453e-13
384	Met B1	SUSD6	7.59502	1.03966	3.07738e-14	8.86079e-13
385	Met B1	NBL1	7.59387	0.536073	3.10483e-14	8.92484e-13
386	Met B1	METRNL	7.58798	0.882755	3.24924e-14	9.32429e-13
387	Met B1	C4orf48	7.56038	0.707072	4.01894e-14	1.14373e-12
388	Met B1	IFNGR2	7.5371	0.535181	4.80543e-14	1.36077e-12
389	Met B1	GAP43	7.51925	3.44553	5.50895e-14	1.55741e-12
390	Met B1	SERPINE1	7.47346	2.4032	7.81138e-14	2.19026e-12
391	Met B1	PCGF5	7.47137	1.31147	7.93655e-14	2.22171e-12
392	Met B1	TMEM204	7.45575	2.68698	8.93553e-14	2.49322e-12
393	Met B1	YWHAB	7.44	0.477526	1.00685e-13	2.80476e-12
394	Met B1	LGMN	7.42369	0.446169	1.13901e-13	3.16266e-12
395	Met B1	LMO4	7.42223	1.40549	1.15168e-13	3.19264e-12
396	Met B1	RSAD2	7.4154	0.557608	1.21262e-13	3.35617e-12
397	Met B1	PLD3	7.39142	0.55028	1.45272e-13	4.01419e-12
398	Met B1	CTNNB1	7.3903	0.44443	1.46496e-13	4.03499e-12
399	Met B1	INHBB	7.38964	2.08469	1.47227e-13	4.04863e-12
400	Met B1	SEC14L1	7.36535	0.66461	1.76685e-13	4.85092e-12
401	Met B1	TRIB2	7.35524	1.40291	1.90583e-13	5.21577e-12
402	Met B1	GPNMB	7.32325	1.32703	2.42042e-13	6.60297e-12
403	Met B1	NFKBIA	7.28536	0.505347	3.20806e-13	8.68255e-12
404	Met B1	IL1R1	7.26525	0.519487	3.72341e-13	1.00456e-11
405	Met B1	CX3CL1	7.24581	2.36425	4.29877e-13	1.15796e-11
406	Met B1	HLA-DPB1	7.24354	1.77561	4.37122e-13	1.17563e-11
407	Met B1	CA2	7.23249	3.15125	4.7421e-13	1.2694e-11
408	Met B1	LTBP3	7.21486	0.564814	5.39907e-13	1.44076e-11
409	Met B1	FBLIM1	7.20186	1.37659	5.93979e-13	1.58259e-11
410	Met B1	STAT2	7.19778	0.530235	6.1201e-13	1.6281e-11
411	Met B1	PPIC	7.19572	1.13245	6.21306e-13	1.65027e-11
412	Met B1	RAP1B	7.189	0.5741	6.52691e-13	1.73095e-11
413	Met B1	S100A9	7.16701	2.0805	7.66562e-13	2.02979e-11
414	Met B1	COTL1	7.16373	0.774138	7.85115e-13	2.07571e-11
415	Met B1	FHL2	7.09378	0.660653	1.30497e-12	3.43421e-11
416	Met B1	AIF1	7.09085	2.39239	1.33287e-12	3.50227e-11
417	Met B1	CMTM3	7.08834	1.25549	1.35726e-12	3.56089e-11
418	Met B1	ITM2A	7.08493	2.94937	1.39116e-12	3.64424e-11
419	Met B1	CAP1	7.056	0.525804	1.71362e-12	4.4821e-11
420	Met B1	GPR4	7.03098	2.58054	2.05091e-12	5.33175e-11
421	Met B1	FGL2	7.03056	2.51888	2.05707e-12	5.33966e-11
422	Met B1	ARPC2	7.02979	0.447494	2.06841e-12	5.36096e-11
423	Met B1	CD44	7.02394	1.44415	2.15701e-12	5.58217e-11
424	Met B1	PPP1R14A	7.01899	2.9924	2.2348e-12	5.77475e-11
425	Met B1	PLXDC2	7.0048	1.77241	2.47332e-12	6.37187e-11
426	Met B1	RAMP2	6.9879	2.49819	2.7903e-12	7.17769e-11
427	Met B1	MS4A6A	6.97107	2.96611	3.14546e-12	8.07917e-11
428	Met B1	LHFPL2	6.96329	2.30903	3.32405e-12	8.52509e-11
429	Met B1	THBD	6.93817	2.6267	3.97221e-12	1.01419e-10
430	Met B1	IVNS1ABP	6.93109	0.6581	4.17605e-12	1.06149e-10
431	Met B1	ITM2B	6.93026	0.281589	4.20082e-12	1.0662e-10
432	Met B1	MAN1A2	6.92565	0.783499	4.33963e-12	1.0998e-10
433	Met B1	CLEC14A	6.91638	3.04733	4.63317e-12	1.17073e-10
434	Met B1	RBPMS	6.90269	1.39593	5.10279e-12	1.2875e-10
435	Met B1	JAK1	6.89868	0.80258	5.24882e-12	1.32239e-10
436	Met B1	AL049839.2	6.87714	0.833921	6.10657e-12	1.53399e-10
437	Met B1	PEAR1	6.86669	2.39892	6.57109e-12	1.64465e-10
438	Met B1	FKBP1A	6.85996	0.473458	6.88804e-12	1.7198e-10
439	Met B1	PLAUR	6.85013	1.91011	7.37827e-12	1.83727e-10
440	Met B1	CSPG4	6.84814	2.47523	7.48143e-12	1.86026e-10
441	Met B1	LAMP1	6.84773	0.430879	7.50333e-12	1.863e-10
442	Met B1	NT5DC2	6.84264	1.18023	7.77483e-12	1.92762e-10
443	Met B1	COX7A1	6.84173	1.8741	7.82418e-12	1.93705e-10
444	Met B1	FNDC1	6.8394	2.62578	7.95277e-12	1.96604e-10
445	Met B1	TUBB6	6.8203	2.08592	9.08524e-12	2.24277e-10
446	Met B1	NOTCH4	6.81699	2.26992	9.29702e-12	2.28846e-10
447	Met B1	SEPT11	6.81016	1.02755	9.74935e-12	2.39635e-10
448	Met B1	F13A1	6.80245	2.22828	1.02853e-11	2.52446e-10
449	Met B1	PKIG	6.802	1.45303	1.03177e-11	2.52879e-10
450	Met B1	NFKBIZ	6.79966	1.22521	1.04863e-11	2.56644e-10
451	Met B1	HLA-F	6.78691	1.51516	1.14561e-11	2.79582e-10
452	Met B1	GLG1	6.78416	0.598493	1.16767e-11	2.8456e-10
453	Met B1	CAPZB	6.78203	0.424657	1.18499e-11	2.8837e-10
454	Met B1	CCNL2	6.78074	0.449388	1.19562e-11	2.90544e-10
455	Met B1	EGFL7	6.77391	0.606987	1.25348e-11	3.04174e-10
456	Met B1	GPC1	6.7729	0.867999	1.26228e-11	3.05874e-10
457	Met B1	TNS3	6.77189	1.55623	1.27113e-11	3.07584e-10
458	Met B1	ADGRF5	6.76	2.79051	1.37989e-11	3.32961e-10
459	Met B1	FKBP9	6.74547	0.854343	1.52533e-11	3.67021e-10
460	Met B1	TMEM173	6.73704	1.43484	1.61651e-11	3.88415e-10
461	Met B1	ESAM	6.7279	2.20581	1.72124e-11	4.13001e-10
462	Met B1	UCHL1	6.72581	2.47141	1.74614e-11	4.17806e-10
463	Met B1	NT5E	6.72526	2.82663	1.75284e-11	4.18441e-10
464	Met B1	NREP	6.72519	1.69651	1.75368e-11	4.18441e-10
465	Met B1	IRF1	6.72205	0.706952	1.79186e-11	4.26957e-10
466	Met B1	C2	6.72045	2.39137	1.81169e-11	4.3069e-10
467	Met B1	FOLR2	6.72038	2.39016	1.81256e-11	4.3069e-10
468	Met B1	GLUL	6.70874	0.362799	1.96318e-11	4.65189e-10
469	Met B1	GMDS	6.70326	0.527152	2.03815e-11	4.82286e-10
470	Met B1	MX1	6.69243	0.498063	2.19502e-11	5.17977e-10
471	Met B1	PLS3	6.69173	2.64497	2.2055e-11	5.19735e-10
472	Met B1	TFPI	6.69103	2.92595	2.21604e-11	5.21499e-10
473	Met B1	RGCC	6.67584	1.58363	2.45828e-11	5.77712e-10
474	Met B1	SEPT2	6.66249	0.48315	2.69232e-11	6.31846e-10
475	Met B1	KCNE3	6.6605	2.82031	2.72896e-11	6.39571e-10
476	Met B1	VWA1	6.6521	0.456868	2.88938e-11	6.76241e-10
477	Met B1	BMP1	6.64391	1.64305	3.05467e-11	7.12978e-10
478	Met B1	RAB34	6.61885	1.99155	3.61998e-11	8.43775e-10
479	Met B1	CXCL8	6.61676	1.93695	3.67154e-11	8.5463e-10
480	Met B1	GJA4	6.61296	2.57074	3.76704e-11	8.75671e-10
481	Met B1	HOPX	6.59303	0.849275	4.30948e-11	9.99053e-10
482	Met B1	DUSP6	6.58417	1.27389	4.57419e-11	1.05613e-09
483	Met B1	SEC23A	6.56971	1.24329	5.0413e-11	1.1593e-09
484	Met B1	TAX1BP3	6.55608	1.11089	5.52391e-11	1.26518e-09
485	Met B1	MXRA5	6.54953	3.18253	5.77178e-11	1.32019e-09
486	Met B1	MAP4	6.54263	0.536083	6.04458e-11	1.37707e-09
487	Met B1	BCL3	6.53657	0.556262	6.2947e-11	1.43215e-09
488	Met B1	FIBIN	6.53521	2.77328	6.35214e-11	1.4433e-09
489	Met B1	PNRC1	6.52242	0.50761	6.91834e-11	1.56987e-09
490	Met B1	STAT3	6.51158	0.534398	7.43654e-11	1.68495e-09
491	Met B1	PDLIM4	6.5114	2.87763	7.44518e-11	1.68495e-09
492	Met B1	HMGB1	6.51095	0.368988	7.46767e-11	1.68781e-09
493	Met B1	OMD	6.50098	2.73428	7.97969e-11	1.80046e-09
494	Met B1	VCAM1	6.49621	2.6523	8.23697e-11	1.85191e-09
495	Met B1	MATN3	6.4868	2.48034	8.76797e-11	1.96871e-09
496	Met B1	GPC6	6.48366	1.47869	8.9523e-11	2.00747e-09
497	Met B1	EGFLAM	6.47676	3.30051	9.37126e-11	2.0932e-09
498	Met B1	RUNX1	6.46899	0.425251	9.86609e-11	2.198e-09
499	Met B1	MFAP5	6.46164	2.69631	1.03578e-10	2.30155e-09
500	Met B1	SVIL	6.46087	1.01659	1.04104e-10	2.31024e-09
501	Met B1	ADAM12	6.45487	2.73408	1.08309e-10	2.40046e-09
502	Met B1	DLL4	6.45062	1.83848	1.11392e-10	2.46241e-09
503	Met B1	SFN	6.43895	0.47547	1.20306e-10	2.65603e-09
504	Met B1	IFNGR1	6.43588	0.60446	1.22761e-10	2.70674e-09
505	Met B1	LAMC1	6.43501	0.47678	1.23467e-10	2.71881e-09
506	Met B1	HLA-B	6.43334	0.21384	1.24834e-10	2.74539e-09
507	Met B1	ZEB1	6.4317	2.2952	1.26187e-10	2.77158e-09
508	Met B1	YBX1	6.42232	0.381898	1.34211e-10	2.94029e-09
509	Met B1	IGF2R	6.4157	0.965795	1.40177e-10	3.06707e-09
510	Met B1	UGCG	6.41361	0.776001	1.42115e-10	3.10549e-09
511	Met B1	MXRA7	6.41082	1.13648	1.44738e-10	3.1588e-09
512	Met B1	TNFRSF21	6.40876	0.806841	1.46704e-10	3.19762e-09
513	Met B1	C20orf27	6.37283	0.900539	1.85569e-10	4.0141e-09
514	Met B1	FAP	6.36712	3.01703	1.92615e-10	4.16126e-09
515	Met B1	KCTD12	6.35443	1.66725	2.09201e-10	4.50821e-09
516	Met B1	EPB41L2	6.31972	1.6383	2.62042e-10	5.60462e-09
517	Met B1	HLA-DRB1	6.31163	0.770946	2.76108e-10	5.89812e-09
518	Met B1	HLA-DRB5	6.30947	1.46167	2.79991e-10	5.9736e-09
519	Met B1	LRRC17	6.29888	3.08189	2.99812e-10	6.38852e-09
520	Met B1	GLT8D2	6.29347	4.06211	3.10439e-10	6.60675e-09
521	Met B1	GLIPR1	6.28215	2.77711	3.33929e-10	7.09785e-09
522	Met B1	TRIM69	6.2657	0.812964	3.71162e-10	7.87948e-09
523	Met B1	PRRC2C	6.25817	0.574618	3.89524e-10	8.25906e-09
524	Met B1	ETS1	6.2436	1.6847	4.27611e-10	9.03308e-09
525	Met B1	PPFIBP1	6.23091	0.841344	4.6372e-10	9.78381e-09
526	Met B1	CLEC11A	6.22834	0.990959	4.71417e-10	9.93396e-09
527	Met B1	RWDD1	6.18094	0.517792	6.37223e-10	1.3395e-08
528	Met B1	FAM107A	6.18031	1.87061	6.39761e-10	1.34318e-08
529	Met B1	SLCO2A1	6.17452	1.53135	6.63631e-10	1.38989e-08
530	Met B1	APOL6	6.17167	0.721335	6.75741e-10	1.41353e-08
531	Met B1	MFAP2	6.1702	1.83259	6.82027e-10	1.42494e-08
532	Met B1	PSMB8	6.16595	0.679301	7.0061e-10	1.46198e-08
533	Met B1	SLC7A2	6.16539	1.21223	7.03084e-10	1.46536e-08
534	Met B1	ITIH5	6.15835	1.11275	7.35055e-10	1.53013e-08
535	Met B1	ELK3	6.15752	2.64027	7.38947e-10	1.53636e-08
536	Met B1	PIGT	6.15354	0.445887	7.57708e-10	1.57346e-08
537	Met B1	PTTG1IP	6.15278	0.391867	7.61381e-10	1.57918e-08
538	Met B1	GMFG	6.15058	2.54856	7.71998e-10	1.59926e-08
539	Met B1	CCDC85B	6.11047	0.649189	9.93407e-10	2.05296e-08
540	Met B1	S100A8	6.1081	3.17018	1.00827e-09	2.08116e-08
541	Met B1	ABCC9	6.10447	2.78293	1.03141e-09	2.12638e-08
542	Met B1	WDR82	6.10377	0.601824	1.03592e-09	2.13311e-08
543	Met B1	CNN3	6.09656	0.374752	1.08375e-09	2.22891e-08
544	Met B1	TSPAN7	6.07966	3.25659	1.2044e-09	2.47408e-08
545	Met B1	MRC1	6.0706	2.64903	1.27437e-09	2.61467e-08
546	Met B1	CTSD	6.05397	0.320981	1.41318e-09	2.8891e-08
547	Met B1	NPC2	6.053	0.385834	1.42177e-09	2.9032e-08
548	Met B1	SDCBP	6.02445	0.478769	1.69684e-09	3.45253e-08
549	Met B1	KANK2	6.01783	1.0762	1.76771e-09	3.59247e-08
550	Met B1	TUBA1A	6.00661	0.866425	1.89446e-09	3.84093e-08
551	Met B1	MAF	6.00326	1.16592	1.93393e-09	3.91633e-08
552	Met B1	GBP2	5.98786	2.30074	2.12624e-09	4.29562e-08
553	Met B1	C1QTNF1	5.98458	2.40964	2.16948e-09	4.37781e-08
554	Met B1	ZIC1	5.97461	3.19072	2.30637e-09	4.63221e-08
555	Met B1	RGS16	5.97113	2.80029	2.35619e-09	4.72673e-08
556	Met B1	ATP2B4	5.9705	1.98503	2.36527e-09	4.7394e-08
557	Met B1	PODXL	5.96799	1.2042	2.40193e-09	4.80722e-08
558	Met B1	MT2A	5.9652	0.222367	2.4433e-09	4.88433e-08
559	Met B1	ARID5B	5.95754	0.528248	2.5607e-09	5.11305e-08
560	Met B1	LGALS9	5.9567	2.09349	2.57384e-09	5.1333e-08
561	Met B1	ITGA7	5.95572	2.6697	2.58925e-09	5.15802e-08
562	Met B1	NFIA	5.95405	0.812386	2.61587e-09	5.19736e-08
563	Met B1	SLC1A3	5.94642	2.3268	2.74075e-09	5.43173e-08
564	Met B1	NTM	5.94631	2.89515	2.7425e-09	5.43173e-08
565	Met B1	FHL1	5.92652	2.67728	3.09427e-09	6.11431e-08
566	Met B1	CSF1R	5.92624	2.27541	3.09953e-09	6.11764e-08
567	Met B1	CDKN1A	5.91397	0.452365	3.33958e-09	6.56121e-08
568	Met B1	CHST15	5.90296	2.37777	3.57043e-09	6.9987e-08
569	Met B1	SEPT7	5.90139	0.432389	3.60455e-09	7.04944e-08
570	Met B1	LPAR6	5.89815	0.953825	3.67605e-09	7.18109e-08
571	Met B1	LAMA5	5.88755	0.789032	3.91957e-09	7.63937e-08
572	Met B1	PPP1R18	5.88023	1.7235	4.09688e-09	7.97588e-08
573	Met B1	RHOQ	5.87271	0.626333	4.2874e-09	8.32786e-08
574	Met B1	PLA2G2A	5.87271	0.439195	4.2874e-09	8.32786e-08
575	Met B1	KDELR3	5.8656	0.709771	4.47523e-09	8.68286e-08
576	Met B1	CNN2	5.81339	1.42105	6.12212e-09	1.18246e-07
577	Met B1	FYN	5.80725	1.99141	6.3506e-09	1.22521e-07
578	Met B1	TMEM248	5.7914	0.520337	6.98039e-09	1.34218e-07
579	Met B1	GRB10	5.78662	1.59978	7.18164e-09	1.37933e-07
580	Met B1	CHD4	5.78467	0.449377	7.26551e-09	1.39387e-07
581	Met B1	MAP1LC3A	5.76926	2.20821	7.96182e-09	1.52575e-07
582	Met B1	CAV1	5.75881	3.36662	8.47095e-09	1.6215e-07
583	Met B1	RFLNA	5.74731	2.49172	9.06755e-09	1.73376e-07
584	Met B1	RND3	5.74557	2.01554	9.16144e-09	1.74976e-07
585	Met B1	HEPH	5.73201	2.81761	9.92487e-09	1.88925e-07
586	Met B1	GRAMD4	5.72089	0.422047	1.05967e-08	2.01491e-07
587	Met B1	SH3BGRL	5.70688	0.666232	1.15066e-08	2.17825e-07
588	Met B1	CPQ	5.7066	0.533125	1.15255e-08	2.17941e-07
589	Met B1	NRP2	5.69858	2.49684	1.20806e-08	2.27935e-07
590	Met B1	CFL1	5.69416	0.216666	1.23982e-08	2.33651e-07
591	Met B1	ADGRL4	5.68283	2.42084	1.32483e-08	2.49143e-07
592	Met B1	HIC1	5.67844	2.52987	1.35928e-08	2.55343e-07
593	Met B1	FOXC2	5.66854	2.8768	1.44018e-08	2.69946e-07
594	Met B1	CALU	5.66683	0.380305	1.4546e-08	2.72351e-07
595	Met B1	FERMT2	5.65878	2.02234	1.5245e-08	2.84816e-07
596	Met B1	CREM	5.65345	0.796669	1.57258e-08	2.93479e-07
597	Met B1	ATP10D	5.65185	2.50116	1.58732e-08	2.95908e-07
598	Met B1	SBNO2	5.64902	0.420317	1.6136e-08	3.00481e-07
599	Met B1	SCARA3	5.64683	2.22644	1.63434e-08	3.04012e-07
600	Met B1	ITGB2	5.63648	2.39537	1.73563e-08	3.22284e-07
601	Met B1	MAN2C1	5.63641	0.752582	1.73633e-08	3.22284e-07
602	Met B1	TNS1	5.63543	2.19085	1.74619e-08	3.23764e-07
603	Met B1	WBP1L	5.63348	0.462225	1.76608e-08	3.27097e-07
604	Met B1	DKK3	5.62644	2.54219	1.83966e-08	3.40356e-07
605	Met B1	RHOA	5.62031	0.328828	1.90618e-08	3.52284e-07
606	Met B1	ITGAV	5.60379	0.423273	2.09718e-08	3.86748e-07
607	Met B1	LCN2	5.60309	1.22683	2.10564e-08	3.8789e-07
608	Met B1	GAS1	5.60246	2.37096	2.11327e-08	3.88879e-07
609	Met B1	OPTN	5.60009	0.591059	2.14237e-08	3.9381e-07
610	Met B1	PON2	5.58518	0.680653	2.33463e-08	4.27318e-07
611	Met B1	YWHAH	5.58444	0.38555	2.34449e-08	4.28663e-07
612	Met B1	EMP3	5.58378	1.48206	2.35343e-08	4.2984e-07
613	Met B1	EPSTI1	5.57807	2.23667	2.43207e-08	4.43729e-07
614	Met B1	SERPINA1	5.56953	1.17939	2.55431e-08	4.65536e-07
615	Met B1	CAST	5.56723	0.475114	2.58824e-08	4.7122e-07
616	Met B1	LZTS1	5.56266	2.35223	2.6569e-08	4.83207e-07
617	Met B1	ARPC5	5.55583	0.389799	2.76294e-08	5.01959e-07
618	Met B1	FAM84A	5.5513	0.478753	2.83553e-08	5.146e-07
619	Met B1	SLC6A1	5.5451	3.34127	2.93792e-08	5.32619e-07
620	Met B1	NFE2L2	5.54095	0.509664	3.00837e-08	5.44238e-07
621	Met B1	MPRIP	5.53304	0.560724	3.14732e-08	5.68775e-07
622	Met B1	NFE2L1	5.52809	0.466279	3.23738e-08	5.84435e-07
623	Met B1	LTBP1	5.52701	0.76433	3.25738e-08	5.87425e-07
624	Met B1	CRIM1	5.52666	2.02681	3.26385e-08	5.87974e-07
625	Met B1	XIAP	5.52265	0.484104	3.33921e-08	6.00918e-07
626	Met B1	ANKRD12	5.52171	0.639648	3.35715e-08	6.03512e-07
627	Met B1	FGFR1	5.51795	0.913109	3.42983e-08	6.15409e-07
628	Met B1	RAB5C	5.50944	0.377895	3.59971e-08	6.44413e-07
629	Met B1	VCL	5.49839	0.592903	3.83264e-08	6.8468e-07
630	Met B1	PTPRG	5.4955	1.30463	3.89601e-08	6.94551e-07
631	Met B1	ARHGEF7	5.49421	0.567837	3.92458e-08	6.98917e-07
632	Met B1	THSD4	5.48902	2.19757	4.04171e-08	7.1903e-07
633	Met B1	CDC42EP5	5.48668	2.19575	4.09548e-08	7.27839e-07
634	Met B1	VGLL4	5.48292	0.567762	4.18361e-08	7.41196e-07
635	Met B1	PLEKHO1	5.48118	1.51247	4.22504e-08	7.47761e-07
636	Met B1	CCPG1	5.47846	0.482971	4.29045e-08	7.58555e-07
637	Met B1	STAT6	5.47651	2.82479	4.33802e-08	7.66175e-07
638	Met B1	LMO2	5.47567	2.52108	4.35856e-08	7.6901e-07
639	Met B1	INAFM1	5.471	1.06638	4.47501e-08	7.88743e-07
640	Met B1	ADGRL2	5.46807	3.46601	4.54953e-08	8.00232e-07
641	Met B1	CD55	5.45905	1.90862	4.78698e-08	8.40271e-07
642	Met B1	PDLIM2	5.45382	0.694505	4.92994e-08	8.6448e-07
643	Met B1	LOXL1	5.4519	1.40442	4.98339e-08	8.72959e-07
644	Met B1	A4GALT	5.44995	1.18796	5.03839e-08	8.80792e-07
645	Met B1	KLC1	5.44915	0.551936	5.06115e-08	8.83869e-07
646	Met B1	TTYH2	5.44322	2.4295	5.23248e-08	9.1286e-07
647	Met B1	BRD4	5.442	0.558107	5.26844e-08	9.18199e-07
648	Met B1	TAP1	5.44071	0.400645	5.30673e-08	9.23931e-07
649	Met B1	RDX	5.43803	0.585796	5.38726e-08	9.3605e-07
650	Met B1	HEXA	5.43726	0.440523	5.41049e-08	9.39133e-07
651	Met B1	ZEB2	5.43462	2.93479	5.49147e-08	9.52226e-07
652	Met B1	IGFL2	5.42712	2.38358	5.72699e-08	9.90058e-07
653	Met B1	LYVE1	5.42067	2.06353	5.93745e-08	1.02541e-06
654	Met B1	FSTL3	5.41942	1.47655	5.97927e-08	1.03159e-06
655	Met B1	SAA1	5.41726	0.6562	6.05196e-08	1.04308e-06
656	Met B1	VSIG4	5.40593	1.84638	6.44721e-08	1.11009e-06
657	Met B1	ADCY3	5.40489	0.970809	6.48494e-08	1.11546e-06
658	Met B1	ARGLU1	5.40137	0.369623	6.61351e-08	1.13416e-06
659	Met B1	IGKC	5.39474	1.96745	6.8621e-08	1.17562e-06
660	Met B1	UPP1	5.3868	1.81319	7.17237e-08	1.2251e-06
661	Met B1	GNG12	5.38178	0.756763	7.37529e-08	1.25725e-06
662	Met B1	PTGIS	5.38025	2.47705	7.4384e-08	1.26675e-06
663	Met B1	GJC1	5.37958	3.05834	7.46581e-08	1.27015e-06
664	Met B1	YPEL3	5.3753	0.794144	7.64564e-08	1.29946e-06
665	Met B1	PTP4A2	5.37481	0.385994	7.66637e-08	1.30169e-06
666	Met B1	CKAP4	5.36909	0.374884	7.91333e-08	1.34229e-06
667	Met B1	TNFRSF1B	5.36352	2.30494	8.16168e-08	1.38168e-06
668	Met B1	AKAP12	5.35927	0.374019	8.3561e-08	1.4132e-06
669	Met B1	NUCKS1	5.35829	0.34659	8.40135e-08	1.41945e-06
670	Met B1	SPRY4	5.35188	1.2098	8.70466e-08	1.46924e-06
671	Met B1	EFNB2	5.3332	1.11082	9.6499e-08	1.62559e-06
672	Met B1	RFTN1	5.32818	2.42255	9.92032e-08	1.6695e-06
673	Met B1	MXD4	5.32284	0.735473	1.02157e-07	1.71583e-06
674	Met B1	ZFP36L1	5.32093	0.3745	1.03239e-07	1.73231e-06
675	Met B1	WARS	5.32068	0.549082	1.03378e-07	1.73294e-06
676	Met B1	PXDC1	5.3196	2.12329	1.03993e-07	1.74156e-06
677	Met B1	MS4A4A	5.31807	2.13339	1.04874e-07	1.75458e-06
678	Met B1	LRP10	5.3149	0.361074	1.06717e-07	1.78194e-06
679	Met B1	ARHGEF40	5.30807	1.85953	1.10793e-07	1.84532e-06
680	Met B1	MAN1A1	5.30504	1.80905	1.12651e-07	1.87191e-06
681	Met B1	PSMB9	5.28859	0.486569	1.23266e-07	2.04631e-06
682	Met B1	TNFRSF12A	5.2805	0.984651	1.28832e-07	2.13664e-06
683	Met B1	SNHG18	5.27409	3.10682	1.33419e-07	2.21004e-06
684	Met B1	TNFAIP3	5.27388	1.48589	1.33571e-07	2.21004e-06
685	Met B1	SPON1	5.27137	3.17391	1.3541e-07	2.23492e-06
686	Met B1	NQO1	5.26994	1.06338	1.36469e-07	2.24977e-06
687	Met B1	TWIST1	5.2698	0.806804	1.36572e-07	2.24977e-06
688	Met B1	KDR	5.26506	3.76874	1.40143e-07	2.30416e-06
689	Met B1	DOCK6	5.24185	0.843794	1.58975e-07	2.60379e-06
690	Met B1	GOLIM4	5.23178	0.798467	1.67888e-07	2.74715e-06
691	Met B1	CDKN1B	5.22641	3.00203	1.72833e-07	2.82536e-06
692	Met B1	TINAGL1	5.21864	2.15807	1.80244e-07	2.9409e-06
693	Met B1	CASP10	5.21338	0.515252	1.85436e-07	3.01985e-06
694	Met B1	PLXNC1	5.2117	3.23155	1.87116e-07	3.04432e-06
695	Met B1	ANO6	5.21121	1.50548	1.87609e-07	3.04944e-06
696	Met B1	PBX1	5.20881	0.986561	1.90056e-07	3.0863e-06
697	Met B1	LAMC3	5.19891	2.21709	2.00459e-07	3.24907e-06
698	Met B1	NFIC	5.19846	0.385159	2.00948e-07	3.25392e-06
699	Met B1	TNFAIP2	5.19407	1.21815	2.05749e-07	3.32851e-06
700	Met B1	TTC3	5.19212	0.371303	2.07918e-07	3.36043e-06
701	Met B1	NGF	5.18633	2.95366	2.14479e-07	3.45994e-06
702	Met B1	C3	5.1841	1.5581	2.17061e-07	3.4983e-06
703	Met B1	BICC1	5.15252	1.4668	2.57005e-07	4.12653e-06
704	Met B1	BLOC1S1	5.14834	0.37172	2.628e-07	4.21563e-06
705	Met B1	AHR	5.1435	1.27831	2.69672e-07	4.32181e-06
706	Met B1	MGAT1	5.13391	0.33971	2.8378e-07	4.53943e-06
707	Met B1	MAP1LC3B	5.12827	0.490442	2.92423e-07	4.66461e-06
708	Met B1	SPON2	5.11094	0.999087	3.20552e-07	5.08961e-06
709	Met B1	ITGA10	5.10948	1.55367	3.23045e-07	5.12445e-06
710	Met B1	CSRP2	5.10586	2.26105	3.293e-07	5.21401e-06
711	Met B1	TBX15	5.09941	1.86787	3.40716e-07	5.38979e-06
712	Met B1	KCNMA1	5.09781	1.12187	3.43613e-07	5.42561e-06
713	Met B1	CD47	5.09725	0.375539	3.44627e-07	5.4366e-06
714	Met B1	PLAU	5.09077	2.19156	3.56621e-07	5.61031e-06
715	Met B1	RGL1	5.0877	2.25405	3.62435e-07	5.69133e-06
716	Met B1	WNK1	5.0838	0.371466	3.69967e-07	5.80428e-06
717	Met B1	ARHGAP29	5.08104	0.916446	3.75371e-07	5.88153e-06
718	Met B1	FBXO9	5.07278	0.50835	3.92042e-07	6.12257e-06
719	Met B1	DRAM1	5.06623	1.32155	4.05772e-07	6.33123e-06
720	Met B1	EIF5B	5.06163	0.449867	4.15689e-07	6.47653e-06
721	Met B1	TLN1	5.06156	0.451416	4.15841e-07	6.47653e-06
722	Met B1	IFIT2	5.06003	0.524284	4.19199e-07	6.51699e-06
723	Met B1	CALCRL	5.05877	2.67259	4.21967e-07	6.55406e-06
724	Met B1	WIPF1	5.05166	2.47584	4.37983e-07	6.77461e-06
725	Met B1	DCHS1	5.05159	2.06044	4.38143e-07	6.77461e-06
726	Met B1	CCDC3	5.0511	1.86024	4.39264e-07	6.77971e-06
727	Met B1	ECM1	5.04002	2.01521	4.65481e-07	7.17142e-06
728	Met B1	RAB13	5.03842	0.423045	4.69396e-07	7.21876e-06
729	Met B1	TCF25	5.03842	0.382493	4.69396e-07	7.21876e-06
730	Met B1	GPAT2	5.02287	2.45641	5.0904e-07	7.80741e-06
731	Met B1	TGFB1I1	5.02253	2.20564	5.09965e-07	7.80762e-06
732	Met B1	AL031058.1	5.01883	2.19842	5.19869e-07	7.95214e-06
733	Met B1	RRAS	5.01374	0.759062	5.33814e-07	8.1509e-06
734	Met B1	ADAMTS14	5.00036	3.09854	5.72236e-07	8.72201e-06
735	Met B1	TNFAIP6	4.99827	3.0617	5.78475e-07	8.80927e-06
736	Met B1	SH3PXD2A	4.98328	1.12465	6.25148e-07	9.49471e-06
737	Met B1	TMEM165	4.98063	0.351065	6.33766e-07	9.61708e-06
738	Met B1	ABCA1	4.9753	1.80066	6.51464e-07	9.87689e-06
739	Met B1	MPZL1	4.96296	0.338258	6.94258e-07	1.04978e-05
740	Met B1	C1QTNF6	4.96	1.41979	7.04929e-07	1.06498e-05
741	Met B1	PDGFB	4.95944	1.75844	7.06956e-07	1.0671e-05
742	Met B1	C2orf40	4.94355	3.05978	7.67125e-07	1.15588e-05
743	Met B1	HDAC7	4.94076	0.706494	7.78177e-07	1.17151e-05
744	Met B1	MS4A7	4.92727	2.73095	8.33845e-07	1.25091e-05
745	Met B1	SIRPA	4.9255	1.94879	8.41461e-07	1.26013e-05
746	Met B1	ALDH2	4.92484	1.0705	8.44316e-07	1.2633e-05
747	Met B1	VASP	4.9225	0.727083	8.54456e-07	1.27736e-05
748	Met B1	GSTO1	4.91985	0.475961	8.66101e-07	1.29364e-05
749	Met B1	RSU1	4.91637	0.948123	8.81655e-07	1.31572e-05
750	Met B1	TMOD3	4.91556	0.511735	8.85271e-07	1.31997e-05
751	Met B1	BMP5	4.91476	3.37241	8.889e-07	1.32423e-05
752	Met B1	SLC43A3	4.91309	2.1648	8.96522e-07	1.33442e-05
753	Met B1	FBXL5	4.91257	0.533923	8.98916e-07	1.33683e-05
754	Met B1	FXYD6	4.90577	2.35574	9.30611e-07	1.38276e-05
755	Met B1	TCEAL9	4.90284	0.356325	9.44593e-07	1.40232e-05
756	Met B1	AKAP13	4.90044	0.891135	9.5623e-07	1.41814e-05
757	Met B1	SMTN	4.9003	0.577091	9.56908e-07	1.41814e-05
758	Met B1	ORM2	4.89692	0.273191	9.73512e-07	1.4415e-05
759	Met B1	STK24	4.88967	0.384519	1.01006e-06	1.49303e-05
760	Met B1	ACTN4	4.87468	0.341462	1.08983e-06	1.60542e-05
761	Met B1	PARVA	4.86865	0.716781	1.12361e-06	1.65376e-05
762	Met B1	MAN1C1	4.86346	0.791431	1.15351e-06	1.69485e-05
763	Met B1	DUSP23	4.8605	1.98313	1.17091e-06	1.71894e-05
764	Met B1	UBE2L6	4.85903	0.372349	1.1796e-06	1.73021e-05
765	Met B1	PDGFD	4.85809	2.89986	1.18522e-06	1.73696e-05
766	Met B1	C2CD4A	4.84565	0.555546	1.26197e-06	1.84254e-05
767	Met B1	BIRC3	4.84555	0.65012	1.26264e-06	1.84254e-05
768	Met B1	ATN1	4.84478	0.422201	1.26752e-06	1.8481e-05
769	Met B1	BTNL9	4.82965	1.93568	1.3677e-06	1.98909e-05
770	Met B1	GFPT2	4.82829	3.17213	1.37707e-06	1.99932e-05
771	Met B1	MSRB3	4.81711	2.76634	1.45654e-06	2.10756e-05
772	Met B1	PTPRM	4.81435	0.429007	1.47677e-06	2.13502e-05
773	Met B1	SLC43A2	4.81306	1.02631	1.48633e-06	2.14704e-05
774	Met B1	SAMD4B	4.81272	0.425545	1.48893e-06	2.14897e-05
775	Met B1	MGLL	4.81115	1.33325	1.50066e-06	2.16408e-05
776	Met B1	AKR1B1	4.8069	2.55355	1.53292e-06	2.20689e-05
777	Met B1	BDH2	4.80658	2.04556	1.53532e-06	2.2085e-05
778	Met B1	EIF4EBP2	4.79912	0.333899	1.59361e-06	2.2885e-05
779	Met B1	FOSL2	4.79884	0.386186	1.59583e-06	2.28977e-05
780	Met B1	PKDCC	4.79208	1.14602	1.65058e-06	2.36634e-05
781	Met B1	MEF2C	4.79153	2.57344	1.65518e-06	2.37094e-05
782	Met B1	FLRT2	4.78501	2.45062	1.7098e-06	2.4451e-05
783	Met B1	EHBP1L1	4.77473	0.904118	1.79951e-06	2.57124e-05
784	Met B1	RAD23A	4.77236	0.324387	1.82082e-06	2.59952e-05
785	Met B1	B4GALT5	4.77208	0.696274	1.82334e-06	2.60096e-05
786	Met B1	COPS8	4.77159	0.838438	1.82777e-06	2.6051e-05
787	Met B1	COPS9	4.77023	0.289142	1.84014e-06	2.62056e-05
788	Met B1	TMOD1	4.76769	1.73285	1.86353e-06	2.65166e-05
789	Met B1	SOX18	4.7611	2.16921	1.9254e-06	2.73743e-05
790	Met B1	ARHGEF12	4.75946	0.426618	1.9411e-06	2.75745e-05
791	Met B1	LEPROT	4.75859	0.495142	1.94949e-06	2.76527e-05
792	Met B1	PLSCR1	4.75856	0.340012	1.94983e-06	2.76527e-05
793	Met B1	ZNFX1	4.7549	0.504499	1.98548e-06	2.8135e-05
794	Met B1	TPM3	4.75012	0.294334	2.03294e-06	2.87462e-05
795	Met B1	PLSCR4	4.75005	2.90171	2.03364e-06	2.87462e-05
796	Met B1	ABLIM1	4.74862	1.27652	2.04806e-06	2.89261e-05
797	Met B1	ACTR3	4.74556	0.44742	2.07934e-06	2.93437e-05
798	Met B1	CASP8	4.74371	0.536957	2.0984e-06	2.9564e-05
799	Met B1	LAP3	4.74186	0.387725	2.11763e-06	2.98104e-05
800	Met B1	IER5L	4.73928	0.694127	2.14476e-06	3.01428e-05
801	Met B1	PLIN2	4.73493	0.596049	2.19135e-06	3.07219e-05
802	Met B1	SGCB	4.73357	1.60422	2.20608e-06	3.09032e-05
803	Met B1	DDR2	4.72813	2.15942	2.26597e-06	3.17162e-05
804	Met B1	SRSF11	4.72715	0.361348	2.27688e-06	3.18429e-05
805	Met B1	MMRN2	4.72419	2.39445	2.31032e-06	3.22842e-05
806	Met B1	TMEM100	4.71882	2.88357	2.37211e-06	3.31107e-05
807	Met B1	PRPF40A	4.71771	0.409135	2.38515e-06	3.32214e-05
808	Met B1	FRG1	4.71241	1.04887	2.44802e-06	3.40694e-05
809	Met B1	SEC62	4.70795	0.315599	2.50219e-06	3.47951e-05
810	Met B1	ITGA8	4.70711	3.11249	2.51248e-06	3.49098e-05
811	Met B1	SON	4.69833	0.318732	2.62295e-06	3.64153e-05
812	Met B1	ROCK2	4.69791	0.51216	2.62833e-06	3.64603e-05
813	Met B1	MGST3	4.69722	0.41096	2.63731e-06	3.65553e-05
814	Met B1	SLC29A1	4.69509	0.771089	2.66489e-06	3.69077e-05
815	Met B1	ARL5A	4.69345	0.556529	2.68633e-06	3.71746e-05
816	Met B1	HLA-DQB1	4.69202	1.36325	2.70516e-06	3.73749e-05
817	Met B1	MAPKAPK2	4.68774	0.47567	2.76243e-06	3.81047e-05
818	Met B1	CYB5R3	4.68627	0.296112	2.78225e-06	3.83472e-05
819	Met B1	GRN	4.68467	0.292198	2.80412e-06	3.86175e-05
820	Met B1	CXCL12	4.68007	2.82366	2.86778e-06	3.94625e-05
821	Met B1	XRN2	4.67066	0.467814	3.00235e-06	4.12149e-05
822	Met B1	FUCA2	4.67042	0.687555	3.00592e-06	4.12309e-05
823	Met B1	CDH13	4.66683	3.63587	3.05889e-06	4.19239e-05
824	Met B1	PNP	4.65919	0.456711	3.17452e-06	4.34739e-05
825	Met B1	ARF4	4.6578	0.326919	3.19608e-06	4.37142e-05
826	Met B1	ISCU	4.65773	0.417355	3.19717e-06	4.37142e-05
827	Met B1	SORT1	4.65505	0.568047	3.23909e-06	4.42521e-05
828	Met B1	HES4	4.65438	0.234522	3.24952e-06	4.43592e-05
829	Met B1	SFT2D2	4.65055	0.670897	3.31052e-06	4.512e-05
830	Met B1	ACADVL	4.6501	0.28732	3.3178e-06	4.51832e-05
831	Met B1	SCPEP1	4.64504	0.407243	3.40006e-06	4.61933e-05
832	Met B1	TBC1D1	4.63727	0.940181	3.5304e-06	4.78503e-05
833	Met B1	TMEM127	4.63103	0.478101	3.63847e-06	4.92761e-05
834	Met B1	ENPP6	4.62521	3.56673	3.74215e-06	5.06003e-05
835	Met B1	DDX21	4.62295	0.364637	3.78327e-06	5.11159e-05
836	Met B1	CRTAP	4.62054	0.368343	3.82739e-06	5.16713e-05
837	Met B1	CLCN7	4.61984	0.457655	3.84027e-06	5.18043e-05
838	Met B1	SPRED1	4.6127	2.74503	3.97471e-06	5.35336e-05
839	Met B1	PRSS23	4.61172	0.323019	3.99342e-06	5.37434e-05
840	Met B1	GPX8	4.6103	3.15105	4.02097e-06	5.40716e-05
841	Met B1	LPP	4.6089	0.438567	4.04802e-06	5.43927e-05
842	Met B1	GNA11	4.60772	0.392743	4.07115e-06	5.46607e-05
843	Met B1	ZNF652	4.60364	0.468833	4.15172e-06	5.56117e-05
844	Met B1	RASGRF2	4.60263	3.46409	4.17193e-06	5.58387e-05
845	Met B1	LBH	4.59775	0.819004	4.27081e-06	5.70666e-05
846	Met B1	NDRG2	4.59768	0.660987	4.27223e-06	5.70666e-05
847	Met B1	CD63	4.59486	0.112588	4.33048e-06	5.77802e-05
848	Met B1	BCAR1	4.58959	0.565192	4.4411e-06	5.91181e-05
849	Met B1	ITGA11	4.58053	2.0869	4.63795e-06	6.15949e-05
850	Met B1	LRRFIP1	4.57321	0.466858	4.80302e-06	6.36602e-05
851	Met B1	DST	4.57098	2.0778	4.85443e-06	6.41714e-05
852	Met B1	P3H3	4.56185	1.05258	5.07046e-06	6.68723e-05
853	Met B1	PDGFRL	4.56143	1.69554	5.08057e-06	6.69541e-05
854	Met B1	TGFB3	4.55892	1.72828	5.14165e-06	6.77069e-05
855	Met B1	HSPB1	4.55669	0.235478	5.19653e-06	6.8377e-05
856	Met B1	SLFN11	4.55586	2.43615	5.21725e-06	6.85971e-05
857	Met B1	PLK2	4.55143	1.31654	5.32824e-06	6.9949e-05
858	Met B1	ATF6	4.54808	0.622792	5.41364e-06	7.09613e-05
859	Met B1	CFLAR	4.54097	0.323947	5.59947e-06	7.32851e-05
860	Met B1	RAMP3	4.5392	2.99838	5.64688e-06	7.37928e-05
861	Met B1	BCL6	4.53442	0.476954	5.77613e-06	7.53668e-05
862	Met B1	ECSCR	4.52871	2.28439	5.93458e-06	7.73753e-05
863	Met B1	HEY1	4.52226	2.38622	6.11831e-06	7.97101e-05
864	Met B1	KCTD20	4.51808	0.843798	6.24038e-06	8.12387e-05
865	Met B1	SLC44A2	4.51508	0.422371	6.3293e-06	8.23337e-05
866	Met B1	CHSY1	4.51187	0.370319	6.42576e-06	8.34618e-05
867	Met B1	RPRD1B	4.50696	0.390797	6.57633e-06	8.52881e-05
868	Met B1	IL13RA1	4.50672	0.512693	6.58389e-06	8.53216e-05
869	Met B1	CSTB	4.49668	0.310446	6.90234e-06	8.93281e-05
870	Met B1	HPGD	4.49664	0.323792	6.90348e-06	8.93281e-05
871	Met B1	TPP1	4.49535	0.444508	6.94545e-06	8.98033e-05
872	Met B1	MAP4K4	4.49337	0.8221	7.01058e-06	9.05772e-05
873	Met B1	JCAD	4.4819	1.48148	7.39812e-06	9.54402e-05
874	Met B1	SAA2	4.48072	1.28839	7.43932e-06	9.58995e-05
875	Met B1	SH3BP5	4.47939	1.2986	7.48562e-06	9.64238e-05
876	Met B1	ADAM22	4.47807	2.40947	7.5322e-06	9.69509e-05
877	Met B1	SERPINA3	4.47671	1.38171	7.58029e-06	9.74967e-05
878	Met B1	CAVIN2	4.47587	2.41298	7.61004e-06	9.78058e-05
879	Met B1	FPR1	4.47368	2.53986	7.68864e-06	9.8742e-05
880	Met B1	PITPNC1	4.46873	2.06106	7.86867e-06	0.000100903
881	Met B1	PEA15	4.46015	0.342641	8.19012e-06	0.000104946
882	Met B1	ADH5	4.45137	0.472599	8.53241e-06	0.000108925
883	Met B1	SLC15A3	4.44726	2.25142	8.69735e-06	0.000110948
884	Met B1	MIDN	4.44545	0.344229	8.771e-06	0.000111721
885	Met B1	EFHD1	4.44356	3.40501	8.84811e-06	0.000112619
886	Met B1	SORBS1	4.43816	1.4104	9.07306e-06	0.000115311
887	Met B1	EIF4A1	4.43757	0.285963	9.09806e-06	0.000115458
888	Met B1	PTPRE	4.4336	1.89797	9.26743e-06	0.000117433
889	Met B1	FLT4	4.43137	2.862	9.36384e-06	0.000118567
890	Met B1	MRFAP1	4.42398	0.313691	9.69006e-06	0.000122607
891	Met B1	TRAFD1	4.42363	0.350675	9.70571e-06	0.000122715
892	Met B1	SEPT4	4.40324	2.79465	1.06646e-05	0.000134541
893	Met B1	NMT1	4.39784	0.660843	1.09335e-05	0.000137527
894	Met B1	CAVIN3	4.39763	2.65051	1.0944e-05	0.000137559
895	Met B1	UNC5B	4.39728	1.92475	1.09616e-05	0.000137679
896	Met B1	EML3	4.39623	0.614637	1.10145e-05	0.000138242
897	Met B1	DSE	4.38571	1.78094	1.15609e-05	0.000144887
898	Met B1	FBH1	4.38027	0.383614	1.18531e-05	0.000148441
899	Met B1	TPBG	4.36626	2.59796	1.26391e-05	0.000157938
900	Met B1	FAM114A1	4.34856	0.338779	1.37036e-05	0.000170742
901	Met B1	MSR1	4.34709	1.70567	1.37954e-05	0.00017176
902	Met B1	IER2	4.34521	0.50119	1.39142e-05	0.000172792
903	Met B1	CORO2B	4.34521	3.48466	1.39142e-05	0.000172792
904	Met B1	NFATC4	4.34514	2.52844	1.39186e-05	0.000172792
905	Met B1	PITPNA	4.342	0.479007	1.41189e-05	0.000175152
906	Met B1	AMOTL1	4.33322	0.942474	1.46943e-05	0.000182026
907	Met B1	GOLGB1	4.32193	0.31973	1.5467e-05	0.000190909
908	Met B1	CYR61	4.32176	0.817632	1.54793e-05	0.000190922
909	Met B1	PDGFRA	4.32095	2.50244	1.55356e-05	0.000191479
910	Met B1	EIF2S2	4.3144	0.296668	1.60036e-05	0.000197105
911	Met B1	EVL	4.3121	0.483501	1.6171e-05	0.000199024
912	Met B1	TYK2	4.30949	0.560988	1.63633e-05	0.000201102
913	Met B1	SERPINB1	4.30618	2.17199	1.661e-05	0.000203988
914	Met B1	NRBP1	4.30388	0.357692	1.67835e-05	0.000205823
915	Met B1	ZBTB20	4.2953	0.855546	1.74455e-05	0.000213483
916	Met B1	SH3KBP1	4.29422	1.67968	1.75307e-05	0.000214372
917	Met B1	TCIRG1	4.28966	0.878548	1.78949e-05	0.000218515
918	Met B1	GABRE	4.28412	2.61362	1.83468e-05	0.000223872
919	Met B1	APOL2	4.27781	0.331709	1.88743e-05	0.000229819
920	Met B1	TRAPPC2L	4.27676	0.543008	1.89632e-05	0.000230737
921	Met B1	HCLS1	4.27432	2.87026	1.9172e-05	0.000233112
922	Met B1	FXYD1	4.26742	1.98457	1.97746e-05	0.000240268
923	Met B1	RARRES1	4.26484	2.65153	2.00044e-05	0.000242716
924	Met B1	FAM120A	4.26282	0.312714	2.01862e-05	0.000244749
925	Met B1	SNX9	4.26087	0.676362	2.03634e-05	0.000246663
926	Met B1	TRIP6	4.26076	1.53213	2.03729e-05	0.000246663
927	Met B1	IL4R	4.25867	0.406228	2.05644e-05	0.00024828
928	Met B1	CD34	4.25819	2.22399	2.06093e-05	0.000248647
929	Met B1	CREB3L2	4.25735	0.374024	2.06865e-05	0.000249403
930	Met B1	DEK	4.25589	0.443329	2.08224e-05	0.000250864
931	Met B1	CH25H	4.25125	2.57477	2.12581e-05	0.000255934
932	Met B1	SHISA5	4.2485	0.24795	2.1521e-05	0.000258917
933	Met B1	REX1BD	4.2447	0.414307	2.18888e-05	0.000263157
934	Met B1	PRKAR1A	4.24445	0.290902	2.19127e-05	0.000263259
935	Met B1	FHL3	4.2409	2.44977	2.22626e-05	0.000267089
936	Met B1	AP2A1	4.23668	0.406515	2.26847e-05	0.000271773
937	Met B1	MCL1	4.23522	0.282943	2.2833e-05	0.000273358
938	Met B1	EID1	4.2286	0.325941	2.35154e-05	0.000281331
939	Met B1	ITPKC	4.22825	0.391602	2.35519e-05	0.00028157
940	Met B1	CCDC50	4.22511	1.02983	2.38823e-05	0.000285322
941	Met B1	AGFG1	4.21703	0.580791	2.47546e-05	0.000295126
942	Met B1	SLFN5	4.21051	0.679093	2.54797e-05	0.000303138
943	Met B1	ARHGEF17	4.20932	1.1018	2.56137e-05	0.000304521
944	Met B1	TMEM109	4.20521	0.380886	2.60839e-05	0.000309467
945	Met B1	ALOX5AP	4.20455	2.14058	2.61604e-05	0.000310159
946	Met B1	RAC1	4.20333	0.279834	2.63019e-05	0.000311621
947	Met B1	VSTM4	4.20148	2.41775	2.65174e-05	0.000313958
948	Met B1	EIF5	4.1934	0.293275	2.7481e-05	0.000325141
949	Met B1	GINM1	4.18266	0.486088	2.88117e-05	0.00034018
950	Met B1	MAP9	4.1821	0.573314	2.88824e-05	0.000340781
951	Met B1	CAPZA2	4.17597	0.449699	2.9672e-05	0.000349615
952	Met B1	STK25	4.17562	0.406826	2.97174e-05	0.000349777
953	Met B1	CRK	4.17555	0.468204	2.97265e-05	0.000349777
954	Met B1	ANO1	4.16151	1.84409	3.16156e-05	0.000370985
955	Met B1	MAPK1IP1L	4.15826	0.463276	3.20674e-05	0.000375516
956	Met B1	CHAC1	4.15429	0.633703	3.26297e-05	0.000381839
957	Met B1	GIMAP4	4.15311	2.81362	3.27992e-05	0.00038356
958	Met B1	PHACTR2	4.1529	0.846928	3.28292e-05	0.000383621
959	Met B1	BCAP29	4.14495	0.530379	3.39886e-05	0.000396387
960	Met B1	EGR1	4.14404	0.631133	3.41233e-05	0.000397658
961	Met B1	ABHD17A	4.14126	0.295284	3.45408e-05	0.000402006
962	Met B1	SPG7	4.14028	0.514795	3.46881e-05	0.000403233
963	Met B1	PAPSS2	4.13707	2.7247	3.51762e-05	0.000408568
964	Met B1	DLC1	4.13474	2.9716	3.55357e-05	0.000412465
965	Met B1	GNB4	4.12868	1.76393	3.64859e-05	0.000422635
966	Met B1	UBA7	4.12686	0.619068	3.67745e-05	0.00042569
967	Met B1	TRIM47	4.12613	0.529651	3.68917e-05	0.000426664
968	Met B1	FNDC3A	4.12603	0.405576	3.69085e-05	0.000426664
969	Met B1	PML	4.11968	0.485	3.79393e-05	0.000437989
970	Met B1	CTDSP2	4.11582	0.333671	3.85814e-05	0.000445102
971	Met B1	ICAM2	4.11289	3.03865	3.90741e-05	0.00045018
972	Met B1	SERPINE2	4.11118	1.50116	3.93643e-05	0.000453218
973	Met B1	PACS1	4.10285	0.548142	4.08092e-05	0.000469223
974	Met B1	TMEM140	4.10222	0.460607	4.092e-05	0.000470182
975	Met B1	SLC40A1	4.10104	0.818812	4.11302e-05	0.00047228
976	Met B1	GLCE	4.09985	1.66072	4.13413e-05	0.000474212
977	Met B1	KDSR	4.09978	0.679509	4.13538e-05	0.000474212
978	Met B1	PALLD	4.09874	0.987731	4.1541e-05	0.00047604
979	Met B1	WLS	4.0979	0.340889	4.16914e-05	0.000477444
980	Met B1	ZBTB38	4.09658	1.07568	4.19305e-05	0.000479862
981	Met B1	YBX3	4.09421	0.175299	4.23616e-05	0.000484472
982	Met B1	TMEM176B	4.09236	1.87936	4.27006e-05	0.000488023
983	Met B1	ERAP2	4.09034	0.827105	4.30745e-05	0.000491968
984	Met B1	CPM	4.08926	1.62333	4.32756e-05	0.000493936
985	Met B1	TNXB	4.08807	1.5817	4.34972e-05	0.000496134
986	Met B1	NRAS	4.07953	1.54203	4.51261e-05	0.000513688
987	Met B1	N4BP2L2	4.07901	0.51606	4.52277e-05	0.000514469
988	Met B1	IL1RL1	4.07859	2.69582	4.53091e-05	0.000514745
989	Met B1	SNX3	4.07842	0.275678	4.53431e-05	0.000514789
990	Met B1	LDLRAD4	4.0733	1.4992	4.63526e-05	0.000525902
991	Met B1	SHANK3	4.0696	1.6723	4.70937e-05	0.000533957
992	Met B1	PCED1A	4.05503	0.661759	5.01272e-05	0.000567601
993	Met B1	PRAF2	4.05486	0.613949	5.01646e-05	0.000567649
994	Met B1	IFIT1	4.05357	0.302235	5.04421e-05	0.000570412
995	Met B1	PTPRU	4.04716	1.31035	5.18436e-05	0.000585874
996	Met B1	ARHGAP21	4.0459	0.833142	5.21221e-05	0.000588633
997	Met B1	SIPA1	4.04437	0.510825	5.24644e-05	0.000592108
998	Met B1	PPP1R12A	4.04263	0.569936	5.2856e-05	0.000596135
999	Met B1	FCGBP	4.04203	1.68141	5.29897e-05	0.00059725
1000	Met B1	MMP19	4.03977	2.31227	5.35041e-05	0.000602256
1001	Met B1	CISD1	4.03858	0.471676	5.37751e-05	0.000604908
1002	Met B1	NUCB1	4.03823	0.264256	5.3855e-05	0.00060541
1003	Met B1	GDPD5	4.03688	0.913019	5.41679e-05	0.000608527
1004	Met B1	CYBC1	4.03398	0.333907	5.48394e-05	0.000615668
1005	Met B1	PLEKHB2	4.03266	0.389584	5.51495e-05	0.000618744
1006	Met B1	RFC1	4.0222	0.350929	5.76565e-05	0.000646024
1007	Met B1	SIGLEC1	4.02144	1.90309	5.78445e-05	0.000647707
1008	Met B1	SQOR	4.02042	0.386797	5.80933e-05	0.000650068
1009	Met B1	RBFOX2	4.01129	0.654668	6.03869e-05	0.000673973
1010	Met B1	NISCH	4.0084	0.307922	6.11313e-05	0.000681836
1011	Met B1	UGP2	4.00565	0.378856	6.18478e-05	0.000689379
1012	Met B1	ZSCAN16-AS1	4.00366	0.640289	6.23697e-05	0.000694745
1013	Met B1	MYOF	4.00241	1.88835	6.27015e-05	0.000697987
1014	Met B1	STK17B	3.99467	0.538799	6.47846e-05	0.000720708
1015	Met B1	C19orf66	3.99415	0.390703	6.49277e-05	0.000721831
1016	Met B1	NUDT3	3.99	0.855162	6.60735e-05	0.000734093
1017	Met B1	RBM25	3.98895	0.46761	6.63654e-05	0.000736858
1018	Met B1	JOSD2	3.98742	0.435415	6.67957e-05	0.000741155
1019	Met B1	MAPRE2	3.98707	0.556929	6.68939e-05	0.000741764
1020	Met B1	CPXM2	3.98686	1.8597	6.69528e-05	0.000741938
1021	Met B1	MARS	3.98477	0.341431	6.75451e-05	0.000748018
1022	Met B1	SKIL	3.97728	0.92231	6.97086e-05	0.00077098
1023	Met B1	EIF4G3	3.9693	0.391371	7.2085e-05	0.000796235
1024	Met B1	ATP11A	3.96595	1.07139	7.31038e-05	0.000806968
1025	Met B1	ENTPD1	3.9655	2.70147	7.32428e-05	0.000807982
1026	Met B1	TIE1	3.9648	2.82543	7.34572e-05	0.000809659
1027	Met B1	SPTAN1	3.96003	0.358596	7.49415e-05	0.000825127
1028	Met B1	PSMC2	3.95184	0.460719	7.75538e-05	0.000853341
1029	Met B1	PYGL	3.94804	2.23936	7.87945e-05	0.000866436
1030	Met B1	TMEM43	3.94424	0.519837	8.0054e-05	0.000879285
1031	Met B1	ARFGAP1	3.9442	0.328085	8.00656e-05	0.000879285
1032	Met B1	PIEZO2	3.93751	3.25692	8.23308e-05	0.000902426
1033	Met B1	GGCX	3.93253	0.358892	8.40571e-05	0.000920171
1034	Met B1	ARRDC3	3.92977	0.270301	8.50254e-05	0.000930176
1035	Met B1	P3H1	3.92775	0.576361	8.57431e-05	0.000937428
1036	Met B1	HMGCS2	3.92378	0.884451	8.71702e-05	0.000951211
1037	Met B1	RTL8C	3.92232	0.309449	8.77017e-05	0.000956401
1038	Met B1	DRAP1	3.92009	0.274544	8.85174e-05	0.000964682
1039	Met B1	KANK3	3.91939	2.05906	8.87738e-05	0.000966861
1040	Met B1	RAB3IL1	3.91378	1.80363	9.08633e-05	0.000988362
1041	Met B1	ATP13A1	3.91301	0.410722	9.11524e-05	0.000990877
1042	Met B1	FZD7	3.90663	1.28361	9.35911e-05	0.00101545
1043	Met B1	RASSF4	3.90343	1.88869	9.48403e-05	0.00102836
1044	Met B1	LDB2	3.90064	2.78656	9.59393e-05	0.0010389
1045	Met B1	KIFC3	3.9005	2.48322	9.59946e-05	0.0010389
1046	Met B1	C6orf48	3.89883	0.280348	9.66601e-05	0.00104493
1047	Met B1	NNAT	3.89879	3.01419	9.6674e-05	0.00104493
1048	Met B1	DNAJC12	3.89646	0.289294	9.76104e-05	0.00105439
1049	Met B1	PPP2R5E	3.88541	0.920436	0.000102158	0.00109935
1050	Met B1	ITPRIPL2	3.88147	0.446987	0.000103827	0.00111591
1051	Met B1	CPVL	3.8807	2.36604	0.000104155	0.00111873
1052	Met B1	ACTR10	3.87359	0.472681	0.000107242	0.00115045
1053	Met B1	PGF	3.87338	2.1456	0.000107334	0.00115072
1054	Met B1	DMD	3.86931	2.18671	0.000109145	0.0011694
1055	Met B1	GLIS2	3.866	1.4659	0.000110637	0.00118384
1056	Met B1	RGS1	3.86586	1.39955	0.0001107	0.00118384
1057	Met B1	CYSTM1	3.86537	0.288504	0.000110922	0.00118547
1058	Met B1	TRAM2	3.8646	1.22863	0.000111271	0.00118772
1059	Met B1	SRSF5	3.8547	0.278793	0.00011587	0.0012345
1060	Met B1	LEF1	3.85101	0.55836	0.000117632	0.00125172
1061	Met B1	PKP2	3.8492	0.961417	0.000118506	0.00126024
1062	Met B1	SYDE1	3.8486	1.37344	0.000118793	0.0012625
1063	Met B1	ZIC2	3.84463	1.1172	0.000120734	0.00128234
1064	Met B1	PDE2A	3.84153	2.34475	0.00012227	0.00129785
1065	Met B1	MAT2A	3.83686	0.250907	0.000124618	0.00132113
1066	Met B1	SMPD1	3.83442	0.367378	0.000125861	0.00133184
1067	Met B1	GNPTG	3.83261	0.409865	0.000126792	0.00134004
1068	Met B1	S1PR1	3.82069	2.7358	0.00013308	0.00140217
1069	Met B1	DYNLT1	3.81476	0.286958	0.000136314	0.00143536
1070	Met B1	TMEM184B	3.81421	0.4371	0.000136622	0.00143772
1071	Met B1	NRP1	3.81191	0.299536	0.0001379	0.00144939
1072	Met B1	FOXP1	3.80891	0.299225	0.000139582	0.00146617
1073	Met B1	MFAP4	3.80779	2.22851	0.000140213	0.00147189
1074	Met B1	SPAG9	3.80724	0.498213	0.000140529	0.00147431
1075	Met B1	ASPN	3.80581	3.05682	0.000141343	0.00148194
1076	Met B1	GRASP	3.80131	2.19476	0.000143933	0.00150725
1077	Met B1	HK1	3.79525	0.279333	0.000147497	0.00154269
1078	Met B1	CHP1	3.79486	0.301734	0.000147725	0.00154413
1079	Met B1	CCNI	3.79315	0.2758	0.000148745	0.00155384
1080	Met B1	ANGPTL2	3.79072	1.94209	0.000150214	0.00156823
1081	Met B1	DOCK9	3.78897	0.603727	0.000151272	0.00157831
1082	Met B1	PEAK1	3.78817	2.37106	0.00015176	0.00158245
1083	Met B1	FAM198A	3.78786	2.79069	0.000151952	0.00158348
1084	Met B1	RHBDF2	3.78489	1.24703	0.000153774	0.00159954
1085	Met B1	SP110	3.78368	0.456687	0.000154529	0.00160643
1086	Met B1	GADD45A	3.782	0.460821	0.000155572	0.00161629
1087	Met B1	SYPL1	3.78127	0.31323	0.00015603	0.00162007
1088	Met B1	ZFP91	3.78029	0.348971	0.000156643	0.00162544
1089	Met B1	NTN4	3.77615	0.571326	0.000159273	0.00165097
1090	Met B1	AP3D1	3.7759	0.277944	0.000159429	0.00165135
1091	Met B1	CRYAB	3.77566	0.864861	0.000159585	0.00165197
1092	Met B1	CDH6	3.77413	3.15592	0.00016057	0.00166116
1093	Met B1	VSIR	3.77357	2.09401	0.000160929	0.00166387
1094	Met B1	LAYN	3.77287	2.42873	0.00016138	0.00166753
1095	Met B1	MAST4	3.77203	0.871438	0.000161922	0.00167212
1096	Met B1	CTSO	3.76778	0.543706	0.000164704	0.0016988
1097	Met B1	EEA1	3.76695	0.71767	0.000165257	0.00170348
1098	Met B1	INMT	3.76444	1.97994	0.000166925	0.00171964
1099	Met B1	LIMS1	3.76416	0.279754	0.000167111	0.00172052
1100	Met B1	SPART	3.76374	2.03914	0.000167391	0.0017223
1101	Met B1	SAMD9L	3.75837	1.87992	0.000171022	0.00175762
1102	Met B1	ABCF1	3.75795	0.373017	0.000171308	0.00175845
1103	Met B1	ZMAT3	3.75795	1.19469	0.000171308	0.00175845
1104	Met B1	UBE2G2	3.75454	0.372081	0.000173661	0.00178047
1105	Met B1	PAMR1	3.75335	3.0183	0.000174484	0.00178727
1106	Met B1	KCTD10	3.75328	0.392743	0.000174533	0.00178727
1107	Met B1	UBA1	3.75168	0.249632	0.000175653	0.00179552
1108	Met B1	GBP1	3.74952	2.6739	0.000177173	0.00180998
1109	Met B1	ECM2	3.74924	2.63548	0.00017737	0.00181091
1110	Met B1	FNDC3B	3.74834	0.451546	0.000178012	0.00181638
1111	Met B1	PDZK1IP1	3.74694	1.69189	0.000179004	0.00182542
1112	Met B1	GLS	3.7436	0.713941	0.000181406	0.00184551
1113	Met B1	GNS	3.7436	0.320623	0.000181406	0.00184551
1114	Met B1	NDN	3.74199	0.80432	0.000182567	0.00185623
1115	Met B1	COL7A1	3.73572	0.635763	0.00018718	0.001902
1116	Met B1	MID1IP1	3.73509	0.415254	0.000187647	0.00190561
1117	Met B1	CYTH3	3.73415	0.583734	0.00018835	0.00191162
1118	Met B1	DICER1	3.72913	0.472696	0.000192141	0.00194778
1119	Met B1	ZYG11B	3.72673	0.6493	0.000193982	0.00196529
1120	Met B1	PICALM	3.72296	0.279033	0.000196898	0.00199365
1121	Met B1	ARIH2	3.72237	0.430412	0.000197361	0.00199716
1122	Met B1	SPCS3	3.72164	0.303576	0.000197934	0.00200178
1123	Met B1	UBE2A	3.71742	0.474481	0.000201267	0.00203428
1124	Met B1	SLC39A13	3.70871	0.574081	0.000208319	0.00210308
1125	Met B1	GTF2I	3.69989	0.254654	0.000215692	0.00217495
1126	Met B1	CD40	3.6955	2.58196	0.000219455	0.00220769
1127	Met B1	ATAD1	3.69146	3.08925	0.000222973	0.00224177
1128	Met B1	HDGFL3	3.691	0.335126	0.000223371	0.00224445
1129	Met B1	GBA	3.69055	0.360403	0.000223769	0.00224714
1130	Met B1	SLA	3.69013	2.80681	0.000224137	0.00224952
1131	Met B1	LASP1	3.68944	0.376866	0.000224752	0.00225305
1132	Met B1	ELF2	3.68867	0.439681	0.000225431	0.00225853
1133	Met B1	DNAJB9	3.6847	0.583101	0.000228976	0.00229271
1134	Met B1	DLGAP4	3.68358	0.404177	0.000229981	0.00230008
1135	Met B1	PTH1R	3.68271	2.95176	0.000230769	0.00230661
1136	Met B1	SLC11A1	3.68226	1.42293	0.000231179	0.00230865
1137	Met B1	ALG9	3.68219	1.0451	0.000231243	0.00230865
1138	Met B1	LZTS2	3.68072	0.440648	0.000232574	0.0023206
1139	Met B1	SECTM1	3.68041	0.782528	0.000232861	0.0023221
1140	Met B1	ITPRIP	3.67867	1.81807	0.000234457	0.00233666
1141	Met B1	LINC01088	3.67773	2.99098	0.000235323	0.00234393
1142	Met B1	C1QBP	3.67647	0.321482	0.000236483	0.00235275
1143	Met B1	RARRES3	3.67166	0.252314	0.000240979	0.00239331
1144	Met B1	TMEM50A	3.67145	0.249766	0.000241177	0.00239388
1145	Met B1	TENT5A	3.66734	0.608948	0.000245088	0.00243129
1146	Met B1	CDC25B	3.66525	0.559522	0.000247099	0.00244841
1147	Met B1	MPZL2	3.66504	0.428469	0.000247301	0.00244899
1148	Met B1	ATP6V1E1	3.66385	0.24421	0.000248449	0.00245894
1149	Met B1	CYGB	3.66364	1.94138	0.000248652	0.00245953
1150	Met B1	HEG1	3.6633	2.17875	0.00024899	0.00246004
1151	Met B1	FKBP7	3.66152	1.05264	0.000250724	0.00247574
1152	Met B1	GALNT10	3.65918	0.456147	0.00025302	0.00249553
1153	Met B1	MAFK	3.65842	0.587393	0.000253778	0.00250157
1154	Met B1	FRMD6	3.65518	2.00252	0.000257006	0.00253193
1155	Met B1	ARL4D	3.65061	1.73319	0.000261618	0.00257293
1156	Met B1	RAI14	3.64911	1.53939	0.000263149	0.00258353
1157	Met B1	PXN	3.64723	0.248966	0.000265083	0.00260103
1158	Met B1	ROBO1	3.64096	2.83387	0.000271627	0.00266372
1159	Met B1	PPP1R12C	3.63981	0.270816	0.000272844	0.00267412
1160	Met B1	HMOX1	3.63939	2.21898	0.000273287	0.0026754
1161	Met B1	TREM2	3.63531	2.32284	0.000277646	0.00271498
1162	Met B1	TOP1	3.63503	0.280443	0.000277947	0.00271636
1163	Met B1	RCAN1	3.63137	0.980417	0.000281919	0.00275241
1164	Met B1	TMEM230	3.63134	0.274718	0.000281957	0.00275241
1165	Met B1	GLRX	3.63054	0.815027	0.000282834	0.00275701
1166	Met B1	PLBD1	3.63047	2.52511	0.00028291	0.00275701
1167	Met B1	CRIP2	3.62782	0.293632	0.000285828	0.00278386
1168	Met B1	APBB2	3.62426	1.13917	0.000289788	0.00282082
1169	Met B1	RING1	3.62304	0.360659	0.000291158	0.00283048
1170	Met B1	EPS15	3.61876	0.419065	0.000296023	0.00287173
1171	Met B1	LXN	3.61722	0.653915	0.000297782	0.00288715
1172	Met B1	VPS41	3.61607	0.442902	0.000299107	0.00289837
1173	Met B1	CLIC6	3.61555	3.40811	0.000299712	0.00290258
1174	Met B1	AFAP1	3.6152	1.39109	0.000300115	0.00290484
1175	Met B1	GPRC5C	3.61178	0.339685	0.000304097	0.00294172
1176	Met B1	CLEC1A	3.60739	3.7718	0.000309288	0.00298857
1177	Met B1	ASAP1	3.60642	0.82948	0.000310453	0.00299813
1178	Met B1	NLRP1	3.60558	2.23344	0.000311455	0.00300611
1179	Met B1	GRAMD2B	3.60481	0.657801	0.000312376	0.0030133
1180	Met B1	TRPC4AP	3.60133	0.296105	0.000316594	0.00305138
1181	Met B1	LLPH	3.59669	0.377805	0.000322287	0.0030967
1182	Met B1	GPER1	3.59513	3.10108	0.000324235	0.0031136
1183	Met B1	GATA6	3.59499	0.964256	0.000324409	0.0031136
1184	Met B1	UBE2H	3.58718	0.259871	0.000334274	0.00320649
1185	Met B1	NADK	3.58397	0.302946	0.000338407	0.0032425
1186	Met B1	CST2	3.5807	0.542176	0.000342679	0.0032816
1187	Met B1	C9orf3	3.56927	1.04506	0.000357984	0.00342242
1188	Met B1	TP53	3.56683	1.50265	0.000361331	0.0034525
1189	Met B1	HP1BP3	3.56508	0.253658	0.000363741	0.00347165
1190	Met B1	SELENON	3.56376	0.221221	0.000365582	0.00348728
1191	Met B1	RTRAF	3.56219	0.278811	0.000367773	0.00350428
1192	Met B1	EHD4	3.56202	0.404782	0.000368018	0.00350466
1193	Met B1	PIK3R1	3.55839	0.64792	0.000373133	0.00355139
1194	Met B1	CD53	3.55613	2.27173	0.000376363	0.00358015
1195	Met B1	COL13A1	3.55567	2.66073	0.000377012	0.00358434
1196	Met B1	PAK1IP1	3.55058	0.374028	0.000384376	0.00365232
1197	Met B1	RNF152	3.55027	2.07599	0.000384835	0.00365465
1198	Met B1	WTAP	3.54975	0.316971	0.0003856	0.00365883
1199	Met B1	R3HDM2	3.54968	0.535524	0.000385702	0.00365883
1200	Met B1	PLOD3	3.54825	0.349184	0.0003878	0.0036767
1201	Met B1	NDUFS2	3.54675	0.323351	0.000390013	0.00369563
1202	Met B1	PCDH18	3.54654	2.69014	0.000390323	0.00369652
1203	Met B1	HEYL	3.54605	2.0379	0.000391046	0.00370133
1204	Met B1	PLEKHG2	3.54138	1.51284	0.000398034	0.00376539
1205	Met B1	IFNAR1	3.54055	0.28328	0.000399298	0.00377526
1206	Met B1	CD209	3.53863	1.93729	0.000402208	0.00379858
1207	Met B1	SLIT2	3.53525	3.15358	0.00040739	0.00384117
1208	Met B1	DENND3	3.53525	0.880288	0.00040739	0.00384117
1209	Met B1	S100A4	3.53462	1.63953	0.000408358	0.00384818
1210	Met B1	FOXN3	3.53239	0.620507	0.000411818	0.00387865
1211	Met B1	PBXIP1	3.53138	0.402058	0.000413395	0.00389137
1212	Met B1	HDGF	3.52584	0.252852	0.000422142	0.00396499
1213	Met B1	ETV5	3.52312	2.20241	0.000426496	0.00400369
1214	Met B1	MBNL2	3.52113	0.590136	0.000429704	0.00403159
1215	Met B1	CRTC3	3.51974	0.603232	0.000431969	0.00404619
1216	Met B1	CDC42BPB	3.51566	0.352599	0.000438657	0.0041066
1217	Met B1	EIF5A	3.51389	0.234766	0.000441603	0.00413192
1218	Met B1	USP11	3.51232	0.609969	0.000444217	0.00415411
1219	Met B1	COLGALT1	3.50573	0.273513	0.000455356	0.00425132
1220	Met B1	TMEM14C	3.50507	0.330295	0.000456491	0.00425958
1221	Met B1	PTPN13	3.50193	0.570242	0.000461899	0.00430302
1222	Met B1	TRIO	3.49914	0.46696	0.000466756	0.0043411
1223	Met B1	SDC3	3.49911	0.649749	0.000466817	0.0043411
1224	Met B1	AC100803.3	3.4967	0.85335	0.000471045	0.00437632
1225	Met B1	AP2M1	3.49622	0.205339	0.000471907	0.00438196
1226	Met B1	SPOP	3.49148	0.367024	0.00048036	0.00445803
1227	Met B1	TGIF1	3.48649	0.286465	0.0004894	0.00453947
1228	Met B1	CD200	3.48499	2.92567	0.000492149	0.0045625
1229	Met B1	MDFIC	3.48471	2.94962	0.000492662	0.00456479
1230	Met B1	FAM200B	3.48395	0.470332	0.000494076	0.00457532
1231	Met B1	B2M	3.48248	0.145638	0.000496785	0.00459553
1232	Met B1	RBP7	3.47928	1.38965	0.000502768	0.00464836
1233	Met B1	NCSTN	3.47785	0.29324	0.000505455	0.00467069
1234	Met B1	AHCYL1	3.47565	0.238688	0.000509611	0.00470656
1235	Met B1	MYO9B	3.47133	0.358951	0.000517885	0.00477781
1236	Met B1	MLLT11	3.47043	1.65287	0.000519635	0.00479129
1237	Met B1	MAP2K3	3.46903	0.313538	0.000522339	0.0048098
1238	Met B1	ANKRD11	3.46896	0.444214	0.000522475	0.0048098
1239	Met B1	TUBB	3.46875	0.1902	0.000522881	0.00481096
1240	Met B1	SIX1	3.46785	0.918191	0.000524648	0.00482203
1241	Met B1	CAV2	3.46624	2.22961	0.000527786	0.00484828
1242	Met B1	SNX1	3.46185	0.26912	0.000536473	0.00492279
1243	Met B1	ZRANB2	3.46039	0.273738	0.000539398	0.00494698
1244	Met B1	CRMP1	3.45551	2.38806	0.000549256	0.0050347
1245	Met B1	GBP3	3.45167	1.40027	0.000557119	0.00509859
1246	Met B1	SLC39A1	3.44969	0.247401	0.000561234	0.00513351
1247	Met B1	USP25	3.44791	0.73391	0.000564941	0.00516466
1248	Met B1	ALDH7A1	3.447	0.612215	0.000566839	0.00517648
1249	Met B1	BLVRA	3.44213	0.714498	0.000577163	0.00526796
1250	Met B1	GRK5	3.43941	1.81624	0.00058299	0.00531548
1251	Met B1	GABARAP	3.4385	0.295718	0.000584945	0.00533047
1252	Met B1	LMBRD1	3.43669	0.445223	0.000588873	0.00536056
1253	Met B1	MARVELD1	3.4362	0.674617	0.000589934	0.00536737
1254	Met B1	NAGLU	3.43589	0.316819	0.000590618	0.00536849
1255	Met B1	DNAJC8	3.43582	0.305378	0.00059077	0.00536849
1256	Met B1	RB1CC1	3.43571	0.405878	0.000590998	0.00536849
1257	Met B1	MARCH7	3.43146	0.363046	0.00060034	0.00544758
1258	Met B1	TAC1	3.43104	2.56166	0.000601267	0.0054531
1259	Met B1	CALHM2	3.43035	2.28848	0.000602814	0.00546423
1260	Met B1	TAF13	3.42742	0.272221	0.000609351	0.00552057
1261	Met B1	TM4SF1	3.42721	0.254563	0.00060982	0.0055219
1262	Met B1	AARS	3.42606	0.230806	0.000612408	0.00554241
1263	Met B1	MRPL28	3.42282	0.273672	0.000619757	0.005603
1264	Met B1	TERF2IP	3.42254	0.394406	0.000620393	0.00560579
1265	Met B1	AKIRIN1	3.41919	0.391445	0.000628072	0.00567219
1266	Met B1	SERINC3	3.41825	0.258864	0.000630248	0.00568883
1267	Met B1	REV3L	3.41717	1.02746	0.000632755	0.00570845
1268	Met B1	AGPAT1	3.41006	0.398561	0.000649482	0.0058532
1269	Met B1	TMEM255B	3.40895	2.95813	0.000652143	0.00587409
1270	Met B1	CELF2	3.40567	1.91344	0.000660019	0.0059419
1271	Met B1	ROBO4	3.40525	2.60021	0.000661031	0.00594789
1272	Met B1	ARL2BP	3.40431	0.416961	0.000663312	0.00596528
1273	Met B1	FAM193B	3.40048	0.444351	0.000672684	0.00604322
1274	Met B1	MFSD1	3.39954	0.315049	0.000675003	0.00606087
1275	Met B1	SEMA6B	3.39727	1.42405	0.000680616	0.00610488
1276	Met B1	ANP32E	3.39612	0.787739	0.000683482	0.00612729
1277	Met B1	ISG20	3.39598	0.257047	0.00068383	0.00612729
1278	Met B1	SORBS3	3.39438	0.349353	0.000687847	0.00616006
1279	Met B1	OASL	3.39058	0.390504	0.000697451	0.00623708
1280	Met B1	SLC7A11	3.39054	0.380052	0.00069754	0.00623708
1281	Met B1	MVB12A	3.38835	0.909373	0.000703148	0.00628068
1282	Met B1	MPHOSPH8	3.38553	0.386236	0.000710421	0.00634233
1283	Met B1	CALCOCO1	3.38079	0.604162	0.000722789	0.00644603
1284	Met B1	RSF1	3.37849	0.399945	0.000728863	0.00649681
1285	Met B1	STARD3	3.37702	0.73251	0.000732753	0.00652809
1286	Met B1	PLCE1	3.37514	1.56446	0.000737782	0.00656948
1287	Met B1	LY96	3.37012	1.9279	0.000751352	0.00668336
1288	Met B1	KTN1	3.36995	0.300745	0.000751827	0.00668412
1289	Met B1	TEPSIN	3.3688	0.596625	0.000754971	0.00670859
1290	Met B1	PRPF4B	3.36831	0.419925	0.000756309	0.00671351
1291	Met B1	MAT2B	3.36587	0.562906	0.000763029	0.00676966
1292	Met B1	PLPBP	3.36482	0.532531	0.000765926	0.00679185
1293	Met B1	CERK	3.36047	2.04842	0.000778108	0.00689274
1294	Met B1	ABCF2-1	3.36015	0.387754	0.000778992	0.006897
1295	Met B1	TOX4	3.35339	0.404619	0.000798275	0.00705315
1296	Met B1	PODN	3.35161	2.13714	0.000803418	0.00709492
1297	Met B1	HSPB2	3.34977	2.92037	0.000808794	0.00713505
1298	Met B1	ATG13	3.3474	0.377926	0.000815741	0.00719263
1299	Met B1	ANO10	3.34646	0.468686	0.000818515	0.00721338
1300	Met B1	CCDC71L	3.34433	0.669042	0.000824814	0.00726515
1301	Met B1	ZFAND3	3.32666	0.275674	0.000878934	0.00770619
1302	Met B1	HDAC5	3.32621	0.352775	0.000880364	0.0077118
1303	Met B1	FZD4	3.32617	2.41148	0.000880474	0.0077118
1304	Met B1	ATP1B2	3.32572	3.0589	0.000881906	0.0077204
1305	Met B1	ILK	3.32084	0.328484	0.000897469	0.00785262
1306	Met B1	THBS1	3.31547	0.230442	0.000914882	0.00799681
1307	Met B1	NECAP2	3.31422	0.338157	0.000918997	0.00802869
1308	Met B1	FGF7	3.30056	1.01653	0.000964933	0.00840856
1309	Met B1	TXNDC5	3.30021	0.378694	0.000966132	0.00841473
1310	Met B1	SSH1	3.29955	0.856373	0.000968415	0.00843033
1311	Met B1	CTSZ	3.29756	0.38741	0.000975291	0.00848157
1312	Met B1	ITGA2	3.29557	1.645	0.000982213	0.00853743
1313	Met B1	UBAP2	3.29515	0.381428	0.000983676	0.00854581
1314	Met B1	PI4KB	3.29421	0.306961	0.000986976	0.00857013
1315	Met B1	IER5	3.2931	1.06431	0.000990899	0.00859984
1316	Met B1	GOLGA3	3.29289	0.324144	0.000991636	0.00860179
1317	Met B1	C5AR1	3.29143	1.95866	0.000996811	0.00863802
1318	Met B1	RASA3	3.2909	1.50398	0.000998666	0.00864535
1319	Met B1	PARD3	3.28912	0.498637	0.00100499	0.00869574
1320	Met B1	USP8	3.28836	0.48293	0.00100774	0.00871505
1321	Met B1	APOL3	3.28682	1.19824	0.00101324	0.00875381
1322	Met B1	MICAL2	3.28655	0.2784	0.00101424	0.00875807
1323	Met B1	PDE8A	3.28195	0.683728	0.00103094	0.00889325
1324	Met B1	CDC42SE1	3.28146	0.247449	0.00103272	0.00889961
1325	Met B1	GCC2	3.28132	0.332371	0.00103323	0.00889961
1326	Met B1	PHLDB2	3.28132	1.53784	0.00103323	0.00889961
1327	Met B1	ICMT	3.28086	0.297208	0.00103489	0.00890944
1328	Met B1	HLA-DQA1	3.27961	2.3852	0.00103951	0.00894017
1329	Met B1	GABRD	3.2747	2.2753	0.00105776	0.00908345
1330	Met B1	PRKACA	3.27257	0.35751	0.00106574	0.00914746
1331	Met B1	PFDN2	3.27191	0.232301	0.00106824	0.00916432
1332	Met B1	SLC39A14	3.27079	0.295377	0.00107246	0.00919593
1333	Met B1	PPM1F	3.26811	0.898476	0.00108269	0.00927893
1334	Met B1	NT5C	3.26773	1.87657	0.00108415	0.00928686
1335	Met B1	PALD1	3.26738	1.80818	0.00108549	0.00929365
1336	Met B1	SYNPO	3.26685	1.47293	0.0010875	0.00930618
1337	Met B1	CYP2E1	3.26504	1.15114	0.00109448	0.00936125
1338	Met B1	PEF1	3.26403	0.244668	0.00109839	0.00939003
1339	Met B1	PHLDA3	3.25755	1.64025	0.00112379	0.0095928
1340	Met B1	PPP1R12B	3.25424	0.916559	0.00113697	0.00968601
1341	Met B1	FOXO1	3.25337	1.47909	0.00114046	0.00970968
1342	Met B1	FRMD8	3.25326	0.413018	0.00114088	0.00970968
1343	Met B1	KIAA0100	3.24685	0.349042	0.0011669	0.00992619
1344	Met B1	UBXN4	3.24654	0.27539	0.00116819	0.0099322
1345	Met B1	ERH	3.24563	0.283655	0.00117191	0.00995893
1346	Met B1	PSMD4	3.24542	0.222588	0.00117277	0.0099613
1347	Met B1	ACTR2	3.24483	0.225785	0.00117522	0.00997711
1348	Met B1	PTPRA	3.2441	0.267479	0.00117824	0.00999782
1349	Met B1	CAPG	3.24364	1.57329	0.00118012	0.0100088
1350	Met B1	GPAT4	3.24124	0.243809	0.00119012	0.0100886
1351	Met B1	PDPN	3.24037	2.41611	0.00119376	0.0101095
1352	Met B1	RABEP1	3.23796	0.377561	0.00120387	0.010185
1353	Met B1	LAIR1	3.23796	1.83093	0.00120387	0.010185
1354	Met B1	PCSK7	3.23204	0.40955	0.00122911	0.0103934
1355	Met B1	TAPBPL	3.22991	0.772832	0.00123829	0.0104556
1356	Met B1	CDC42EP1	3.22907	0.94385	0.00124191	0.0104797
1357	Met B1	CYYR1	3.22528	2.16044	0.00125851	0.0106106
1358	Met B1	EFCAB14	3.22461	0.28499	0.00126143	0.01063
1359	Met B1	ZCRB1	3.22409	0.334133	0.00126373	0.0106389
1360	Met B1	TMEM132C	3.2213	2.35573	0.00127609	0.0107377
1361	Met B1	LIMA1	3.21754	0.269313	0.00129296	0.0108743
1362	Met B1	ARL4A	3.21698	0.957981	0.00129547	0.0108901
1363	Met B1	SNED1	3.21642	1.33351	0.00129799	0.0109059
1364	Met B1	DAB2IP	3.21587	0.797816	0.00130052	0.0109218
1365	Met B1	HGSNAT	3.21405	0.419319	0.00130875	0.0109856
1366	Met B1	ST3GAL2	3.212	0.865226	0.00131816	0.0110483
1367	Met B1	OSBPL8	3.20548	0.538565	0.00134837	0.0112795
1368	Met B1	SCG5	3.20443	3.62775	0.00135328	0.0113095
1369	Met B1	LIMS2	3.20032	2.08912	0.00137274	0.0114609
1370	Met B1	SBDS	3.19889	0.525428	0.00137956	0.0115094
1371	Met B1	NMI	3.19882	2.65035	0.0013799	0.0115094
1372	Met B1	HNRNPAB	3.19725	0.224883	0.00138742	0.0115666
1373	Met B1	ATXN2L	3.1959	0.351649	0.00139397	0.0116156
1374	Met B1	CHD8	3.18959	0.37963	0.00142476	0.0118605
1375	Met B1	CORO1A	3.18931	1.58131	0.00142613	0.0118662
1376	Met B1	DENND4B	3.17924	0.800887	0.00147664	0.0122566
1377	Met B1	BAZ1B	3.17453	0.403817	0.00150079	0.012424
1378	Met B1	KARS	3.17446	0.342004	0.00150115	0.012424
1379	Met B1	CDC37L1	3.17342	0.487527	0.00150656	0.0124508
1380	Met B1	NAGK	3.17314	0.327531	0.00150801	0.0124567
1381	Met B1	PI15	3.17049	0.376086	0.00152183	0.0125648
1382	Met B1	CXCL16	3.16923	0.693088	0.00152841	0.0126131
1383	Met B1	BAG3	3.16735	0.248225	0.00153834	0.0126767
1384	Met B1	CAPZA1	3.1661	0.236702	0.00154499	0.0127208
1385	Met B1	PHF3	3.16606	0.344113	0.00154518	0.0127208
1386	Met B1	SPAG7	3.16268	0.676521	0.00156323	0.0128632
1387	Met B1	SH2B3	3.15989	1.06983	0.00157827	0.0129745
1388	Met B1	PAFAH1B2	3.15968	0.293255	0.0015794	0.0129776
1389	Met B1	SLC35B4	3.15951	0.395109	0.00158035	0.0129791
1390	Met B1	SCARA5	3.15846	2.31626	0.00158603	0.0130133
1391	Met B1	IRF2	3.15759	0.860807	0.00159077	0.013046
1392	Met B1	DIO2	3.15738	3.88524	0.00159191	0.0130491
1393	Met B1	AUP1	3.15676	0.201779	0.00159534	0.013071
1394	Met B1	CXorf36	3.15536	2.6035	0.00160299	0.0131242
1395	Met B1	HCST	3.15529	1.66495	0.00160337	0.0131242
1396	Met B1	RBM6	3.15418	0.348687	0.00160951	0.0131682
1397	Met B1	GDI2	3.15313	0.214175	0.00161529	0.0132091
1398	Met B1	PDE5A	3.15268	2.04184	0.00161779	0.0132233
1399	Met B1	NUMB	3.15195	0.626016	0.00162186	0.0132502
1400	Met B1	FKBP10	3.14797	0.211662	0.00164406	0.0134044
1401	Met B1	CARM1	3.14797	0.45199	0.00164406	0.0134044
1402	Met B1	PQLC1	3.14787	0.296267	0.00164465	0.0134044
1403	Met B1	CDC42BPA	3.147	0.563747	0.00164956	0.0134381
1404	Met B1	ACIN1	3.14456	0.424165	0.00166338	0.0135313
1405	Met B1	ANXA5	3.14292	0.212051	0.00167271	0.0136008
1406	Met B1	MICALL2	3.14226	0.388124	0.0016765	0.0136251
1407	Met B1	MCRS1	3.14052	0.450711	0.00168651	0.0136919
1408	Met B1	MAP3K6	3.14041	0.632989	0.00168711	0.0136919
1409	Met B1	BAX	3.13902	0.351756	0.00169515	0.0137507
1410	Met B1	SFXN3	3.13752	1.88072	0.00170384	0.0138146
1411	Met B1	MACF1	3.1332	0.260429	0.00172913	0.0139932
1412	Met B1	SLC20A2	3.13233	0.772931	0.00173427	0.0140215
1413	Met B1	ZC3H15	3.1318	0.302443	0.00173736	0.0140399
1414	Met B1	LIPA	3.13034	0.465389	0.00174605	0.0141034
1415	Met B1	CERCAM	3.12271	0.703582	0.00179196	0.0144606
1416	Met B1	BMPR2	3.12184	0.34595	0.00179728	0.0144967
1417	Met B1	TNFAIP1	3.11703	0.394704	0.00182686	0.0147076
1418	Met B1	MEF2A	3.11514	0.513309	0.00183855	0.0147948
1419	Met B1	PURB	3.11371	0.389976	0.00184748	0.014858
1420	Met B1	FTH1	3.11347	0.0670154	0.00184901	0.014858
1421	Met B1	TSPAN14	3.11047	0.329467	0.00186788	0.0149991
1422	Met B1	MINPP1	3.1104	3.37194	0.00186832	0.0149991
1423	Met B1	AMPD2	3.10918	0.486522	0.00187605	0.0150541
1424	Met B1	FCGR1A	3.10814	2.29174	0.0018827	0.0151004
1425	Met B1	IFI44	3.10765	0.238874	0.00188581	0.0151182
1426	Met B1	PARP14	3.10713	0.241287	0.00188915	0.0151379
1427	Met B1	CDC123	3.10225	0.275942	0.00192057	0.015361
1428	Met B1	HOOK3	3.10103	0.344712	0.0019285	0.0154172
1429	Met B1	NSD3	3.09995	0.320886	0.00193555	0.0154663
1430	Met B1	NOD1	3.0997	1.85473	0.00193714	0.0154718
1431	Met B1	SMAD9	3.0989	2.76213	0.00194239	0.0155065
1432	Met B1	ALDH16A1	3.09828	0.652513	0.00194651	0.0155177
1433	Met B1	PRKCA	3.09604	1.29391	0.00196121	0.0156204
1434	Met B1	RAPH1	3.09577	0.481494	0.00196305	0.0156278
1435	Met B1	SEMA4C	3.09493	0.708572	0.0019686	0.0156647
1436	Met B1	CPNE1	3.0927	0.2398	0.00198345	0.0157518
1437	Met B1	CDC40	3.09259	0.465795	0.00198415	0.0157518
1438	Met B1	CXCL6	3.09137	1.99191	0.00199232	0.0157947
1439	Met B1	SLC48A1	3.08859	0.513652	0.00201111	0.0159363
1440	Met B1	PTPN9	3.08789	0.505956	0.00201584	0.0159664
1441	Met B1	SH3GL1	3.08737	0.232985	0.00201938	0.0159871
1442	Met B1	CHN1	3.08691	1.1032	0.00202246	0.0160041
1443	Met B1	RAN	3.08451	0.227726	0.00203889	0.0161266
1444	Met B1	ARHGEF1	3.08036	0.628404	0.0020675	0.0163303
1445	Met B1	WASF2	3.07973	0.235636	0.00207186	0.0163572
1446	Met B1	RHBDD2	3.07583	0.214999	0.00209917	0.0165576
1447	Met B1	EMCN	3.07451	3.11906	0.00210851	0.0166236
1448	Met B1	FMNL2	3.07008	0.414546	0.00214001	0.0168468
1449	Met B1	DDX24	3.06998	0.291744	0.00214076	0.0168468
1450	Met B1	TRIOBP	3.0674	0.263119	0.00215932	0.0169851
1451	Met B1	FHOD1	3.06659	0.545716	0.00216512	0.0170229
1452	Met B1	CMKLR1	3.06618	2.05589	0.00216815	0.0170311
1453	Met B1	RPA1	3.06262	0.36889	0.00219407	0.0172031
1454	Met B1	NFAT5	3.06144	0.453294	0.00220278	0.0172497
1455	Met B1	CASP4	3.0614	0.382192	0.00220303	0.0172497
1456	Met B1	CACNA1C	3.05858	2.20449	0.0022239	0.0173892
1457	Met B1	ACSL4	3.05607	1.65007	0.00224259	0.0175194
1458	Met B1	HIPK3	3.05426	0.35357	0.00225619	0.0176176
1459	Met B1	PSMB6	3.0538	0.213532	0.0022596	0.0176362
1460	Met B1	DOCK1	3.05304	0.950766	0.00226538	0.0176732
1461	Met B1	TXLNA	3.0522	0.230884	0.0022717	0.0177064
1462	Met B1	TRIP12	3.05126	0.252708	0.00227883	0.017754
1463	Met B1	SLC38A11	3.05025	2.40918	0.00228652	0.0178018
1464	Met B1	FUS	3.04816	0.192927	0.00230249	0.0179138
1465	Met B1	RIN3	3.04154	1.4377	0.00235374	0.0182794
1466	Met B1	GUSB	3.04122	0.270722	0.0023562	0.0182901
1467	Met B1	CCS	3.04021	0.243299	0.00236412	0.0183433
1468	Met B1	SH3D19	3.03512	0.486131	0.00240437	0.0186304
1469	Met B1	RWDD4	3.03436	0.641797	0.00241049	0.0186693
1470	Met B1	ARHGAP31	3.03087	2.94213	0.00243849	0.0188776
1471	Met B1	APLNR	3.03045	3.33339	0.00244187	0.0188953
1472	Met B1	IQGAP1	3.03017	0.251678	0.00244413	0.0189042
1473	Met B1	EFNB1	3.02927	1.46579	0.00245147	0.0189439
1474	Met B1	PLEKHA1	3.02599	0.654549	0.00247819	0.0191417
1475	Met B1	MSMP	3.02571	1.99526	0.00248047	0.0191507
1476	Met B1	CSRNP1	3.02509	0.384763	0.00248562	0.0191819
1477	Met B1	NUTF2	3.0246	0.294939	0.00248964	0.0192042
1478	Met B1	BACE2	3.02425	0.214537	0.00249251	0.019209
1479	Met B1	PIEZO1	3.02425	0.190604	0.00249251	0.019209
1480	Met B1	CLN5	3.02209	0.45079	0.00251037	0.019338
1481	Met B1	ELOA	3.02136	0.407271	0.00251645	0.0193761
1482	Met B1	PARP4	3.02111	0.431969	0.00251847	0.019383
1483	Met B1	HLA-DMA	3.01801	0.562376	0.0025444	0.0195737
1484	Met B1	TM4SF18	3.01616	2.87279	0.00255995	0.0196757
1485	Met B1	CCL26	3.01345	3.15799	0.002583	0.019835
1486	Met B1	SIL1	3.00773	0.178576	0.00263207	0.0202028
1487	Met B1	PLXNA2	3.00693	1.45666	0.00263902	0.020245
1488	Met B1	PCDH12	3.00682	2.03537	0.00263993	0.020245
1489	Met B1	PABPN1	3.00592	0.240768	0.00264781	0.0202963
1490	Met B1	CALM3	3.0055	0.193705	0.00265145	0.0203152
1491	Met B1	PALMD	3.00438	1.70175	0.00266119	0.0203716
1492	Met B1	CNDP2	3.00404	0.206619	0.00266424	0.0203767
1493	Met B1	C1orf162	3.00052	1.33026	0.00269523	0.0205861
1494	Met B1	SMIM30	2.99895	1.20389	0.00270914	0.0206832
1495	Met B1	MAN2A1	2.99874	0.553289	0.002711	0.0206882
1496	Met B1	MMP16	2.99776	3.70423	0.0027197	0.0207453
1497	Met B1	CERS2	2.99745	0.216051	0.0027225	0.0207574
1498	Met B1	CPLX3	2.99707	0.297024	0.00272593	0.0207743
1499	Met B1	VPS16	2.99668	0.401365	0.00272936	0.0207912
1500	Met B1	CHMP4B	2.99602	0.31103	0.00273529	0.0208271
1501	Met B1	NORAD	2.99529	0.220149	0.00274186	0.0208586
1502	Met B1	MKNK1	2.99044	0.550004	0.00278573	0.0211735
1503	Met B1	TPST1	2.98912	1.11658	0.00279783	0.0212561
1504	Met B1	CD81	2.98797	0.127848	0.00280838	0.0213246
1505	Met B1	BCL2L1	2.98786	0.219343	0.00280935	0.0213246
1506	Met B1	PLEKHM2	2.98772	0.269006	0.00281063	0.0213249
1507	Met B1	ULK1	2.98466	0.574852	0.00283896	0.0215303
1508	Met B1	PLK3	2.98208	1.2873	0.00286298	0.0216936
1509	Met B1	RAB35	2.98194	0.387028	0.00286429	0.0216936
1510	Met B1	ARHGAP10	2.9811	1.30253	0.00287212	0.0217338
1511	Met B1	RAB32	2.97943	1.19661	0.00288785	0.0218431
1512	Met B1	CFDP1	2.97901	0.419867	0.0028918	0.0218633
1513	Met B1	ARSB	2.97859	1.63248	0.00289575	0.0218835
1514	Met B1	TOR3A	2.97769	0.410312	0.00290432	0.0219386
1515	Met B1	TGFBR3	2.97385	1.90107	0.00294085	0.022195
1516	Met B1	POLR2A	2.97218	0.272648	0.00295693	0.0223065
1517	Met B1	ARID1B	2.97138	0.595321	0.00296466	0.022355
1518	Met B1	GBP4	2.96946	3.37759	0.00298322	0.0224751
1519	Met B1	MYO1D	2.96751	0.399813	0.00300222	0.0226084
1520	Met B1	RHOG	2.96695	0.451474	0.00300767	0.0226395
1521	Met B1	DCTD	2.96598	0.374011	0.00301723	0.0227014
1522	Met B1	IDUA	2.96329	0.910869	0.00304366	0.0228802
1523	Met B1	SSPN	2.96249	1.23241	0.0030516	0.0229298
1524	Met B1	CTDNEP1	2.96169	0.274607	0.00305956	0.0229695
1525	Met B1	PTGES	2.96148	0.469998	0.00306163	0.022975
1526	Met B1	UGGT1	2.96124	0.475327	0.00306406	0.0229831
1527	Met B1	SNTB1	2.96061	1.33924	0.00307031	0.0230199
1528	Met B1	LYN	2.95991	0.411556	0.00307726	0.023062
1529	Met B1	KPNA6	2.95807	0.287664	0.00309576	0.0231754
1530	Met B1	CIR1	2.958	0.421177	0.00309646	0.0231754
1531	Met B1	CLTB	2.95705	0.203313	0.00310593	0.0232361
1532	Met B1	MKL1	2.95538	0.743651	0.00312282	0.0233523
1533	Met B1	PREX1	2.95183	0.738028	0.003159	0.0235714
1534	Met B1	TRAK1	2.95158	0.62453	0.00316149	0.0235798
1535	Met B1	BATF3	2.94883	2.003	0.0031898	0.0237702
1536	Met B1	RNF4	2.94646	0.430296	0.00321434	0.0239427
1537	Met B1	FBXO7	2.94569	0.285024	0.00322232	0.0239916
1538	Met B1	SPATS2L	2.94374	0.228033	0.00324271	0.024133
1539	Met B1	XPO6	2.94311	0.211079	0.00324929	0.0241714
1540	Met B1	PEPD	2.9429	0.445267	0.00325148	0.0241773
1541	Met B1	JAK2	2.94186	1.65164	0.00326248	0.0242485
1542	Met B1	GNAQ	2.94113	0.274282	0.0032702	0.0242953
1543	Met B1	ARHGAP26	2.93956	0.787607	0.0032868	0.0244081
1544	Met B1	PSMA3	2.93935	0.244073	0.00328901	0.0244089
1545	Met B1	SCAF11	2.93928	0.245403	0.00328975	0.0244089
1546	Met B1	ARHGAP1	2.9305	0.28023	0.0033842	0.0250445
1547	Met B1	SDF4	2.92997	0.195129	0.00338989	0.0250759
1548	Met B1	SH3GLB1	2.929	0.342249	0.00340056	0.0251439
1549	Met B1	AL359555.4	2.92882	2.91261	0.00340246	0.0251471
1550	Met B1	CXCL10	2.92862	1.4168	0.00340475	0.0251532
1551	Met B1	RASAL2	2.92799	0.99024	0.00341163	0.0251931
1552	Met B1	PDXK	2.9259	0.192372	0.00343464	0.0253521
1553	Met B1	GATAD2A	2.9252	0.327908	0.00344235	0.0253981
1554	Met B1	SLC7A8	2.92405	0.503018	0.00345509	0.0254702
1555	Met B1	KLHL5	2.92318	1.26649	0.00346478	0.0255306
1556	Met B1	FAM3D	2.92248	0.29358	0.00347254	0.0255715
1557	Met B1	CYTH4	2.92241	1.8925	0.00347332	0.0255715
1558	Met B1	UBE2J2	2.92032	0.288351	0.00349671	0.0257327
1559	Met B1	GIT2	2.91837	0.558623	0.00351868	0.0258721
1560	Met B1	BDP1	2.9137	0.563631	0.00357174	0.0262173
1561	Met B1	KLF4	2.91042	0.310941	0.0036094	0.026471
1562	Met B1	GALNT15	2.90795	2.17462	0.00363808	0.0266585
1563	Met B1	ATF7IP	2.90777	0.652624	0.00364011	0.026662
1564	Met B1	INPP5D	2.90652	3.03648	0.00365474	0.0267493
1565	Met B1	OLFML1	2.90547	4.84175	0.00366697	0.0268129
1566	Met B1	DCBLD2	2.90415	0.821447	0.00368252	0.0269036
1567	Met B1	LITAF	2.90244	0.277845	0.00370266	0.0270252
1568	Met B1	CCND2	2.90115	0.329304	0.00371793	0.0271161
1569	Met B1	SOCS2	2.90011	0.205173	0.00373036	0.0271835
1570	Met B1	CLOCK	2.89735	0.621719	0.00376326	0.0274
1571	Met B1	SYNE2	2.89714	0.64814	0.00376577	0.0274066
1572	Met B1	SDHC	2.89568	0.227887	0.00378337	0.0275144
1573	Met B1	IL6	2.89509	2.43491	0.00379052	0.0275517
1574	Met B1	GPCPD1	2.89348	0.320677	0.00380993	0.027681
1575	Met B1	DYSF	2.89307	2.20252	0.003815	0.0277061
1576	Met B1	HDLBP	2.89233	0.179389	0.0038239	0.0277472
1577	Met B1	CARD16	2.88885	2.66177	0.00386654	0.0280328
1578	Met B1	FAM92A	2.88864	3.11327	0.00386911	0.0280396
1579	Met B1	SNRNP70	2.88787	0.18811	0.00387856	0.0280962
1580	Met B1	TMX3	2.88568	0.601636	0.00390572	0.028269
1581	Met B1	IFNAR2	2.88338	0.706563	0.00393435	0.0284402
1582	Met B1	GPRC5B	2.88285	2.22206	0.00394089	0.0284755
1583	Met B1	PCDH1	2.87899	0.323298	0.00398956	0.028815
1584	Met B1	LCP2	2.87731	2.72716	0.00401077	0.0289316
1585	Met B1	KIAA0930	2.87446	0.344017	0.00404725	0.0291456
1586	Met B1	AL645608.8	2.87331	1.22495	0.00406201	0.0292397
1587	Met B1	TBCD	2.8725	0.245951	0.00407233	0.0293016
1588	Met B1	NES	2.87205	2.25646	0.00407817	0.0293314
1589	Met B1	HSPA2	2.86881	2.63974	0.0041202	0.0296087
1590	Met B1	ALG3	2.86132	0.393972	0.00421886	0.0302923
1591	Met B1	MED15	2.86079	0.237017	0.00422582	0.0303296
1592	Met B1	AP001043.1	2.85999	0.997445	0.00423652	0.0303909
1593	Met B1	NOV	2.85989	0.64512	0.00423791	0.0303909
1594	Met B1	PTPRB	2.85902	1.57223	0.00424957	0.0304618
1595	Met B1	CEMIP2	2.8564	0.22284	0.00428472	0.0306752
1596	Met B1	TEAD4	2.85557	1.2073	0.00429602	0.0307433
1597	Met B1	ARSA	2.85473	0.259604	0.00430735	0.0308115
1598	Met B1	SLC1A1	2.85236	0.754275	0.0043396	0.0310292
1599	Met B1	COL4A4	2.85006	2.34631	0.00437111	0.0312154
1600	Met B1	BRD7	2.84933	0.285191	0.00438118	0.0312716
1601	Met B1	ETV6	2.84922	0.405139	0.00438262	0.0312716
1602	Met B1	SRRM1	2.84898	0.224391	0.00438598	0.0312805
1603	Met B1	BCL7B	2.8488	0.453413	0.00438838	0.0312805
1604	Met B1	KIFAP3	2.84873	0.574247	0.00438935	0.0312805
1605	Met B1	PLEKHO2	2.84738	1.05466	0.00440813	0.0313752
1606	Met B1	RCBTB2	2.84633	1.02638	0.00442263	0.0314654
1607	Met B1	PTGFRN	2.84009	0.454024	0.00451006	0.0320474
1608	Met B1	RCC1L	2.83967	0.474229	0.00451598	0.0320762
1609	Met B1	RIPOR1	2.83688	0.396794	0.0045556	0.0323308
1610	Met B1	ID2	2.83542	0.588492	0.00457653	0.0324659
1611	Met B1	GALNT18	2.83528	0.330151	0.00457853	0.0324666
1612	Met B1	ATP10A	2.83417	1.75006	0.00459454	0.0325667
1613	Met B1	OSBPL1A	2.83354	0.97425	0.00460357	0.0326172
1614	Met B1	SIPA1L2	2.83298	0.518897	0.0046116	0.0326606
1615	Met B1	YKT6	2.83208	0.24152	0.00462469	0.0327398
1616	Met B1	MINK1	2.83005	0.669829	0.00465401	0.0329065
1617	Met B1	TRIM8	2.82734	0.23697	0.00469371	0.0331599
1618	Met B1	UBFD1	2.82688	0.240856	0.00470036	0.0331931
1619	Met B1	SEC31A	2.82629	0.212863	0.00470906	0.0332409
1620	Met B1	MN1	2.82577	1.91385	0.00471675	0.0332815
1621	Met B1	TMEM175	2.82301	0.455457	0.00475745	0.033541
1622	Met B1	PRICKLE1	2.82267	2.96094	0.00476262	0.0335442
1623	Met B1	GUCY1B1	2.82246	0.424551	0.00476573	0.0335442
1624	Met B1	LOX	2.82246	0.427338	0.00476573	0.0335442
1625	Met B1	MBTPS1	2.8203	0.333728	0.00479794	0.0337505
1626	Met B1	BTN3A2	2.82023	0.977533	0.00479899	0.0337505
1627	Met B1	LCP1	2.81981	0.189925	0.00480525	0.0337807
1628	Met B1	POLR3GL	2.81918	0.619818	0.00481465	0.0338329
1629	Met B1	CCDC25	2.81841	0.343834	0.00482616	0.0338999
1630	Met B1	CPSF2	2.8173	0.360301	0.00484295	0.0340039
1631	Met B1	B4GALT1	2.81524	0.205586	0.00487405	0.0341802
1632	Met B1	CXCL2	2.81507	0.846411	0.0048767	0.0341848
1633	Met B1	MRPL4	2.81479	0.282717	0.00488093	0.0342004
1634	Met B1	SOD3	2.81298	0.753068	0.00490852	0.0343797
1635	Met B1	KIAA0040	2.81144	0.658318	0.00493198	0.0345299
1636	Met B1	KPNA3	2.80622	0.602383	0.00501272	0.0350808
1637	Met B1	ENPP2	2.80461	2.40185	0.00503772	0.035227
1638	Met B1	LIMD2	2.80238	0.751256	0.00507268	0.035457
1639	Met B1	CCDC88A	2.80168	1.81403	0.00508366	0.0355192
1640	Met B1	FAM32A	2.80033	0.266288	0.00510511	0.0356546
1641	Met B1	CNRIP1	2.79862	2.51917	0.00513219	0.0357999
1642	Met B1	MATN2	2.79705	1.50174	0.00515717	0.0359595
1643	Met B1	NAB1	2.79569	0.662304	0.00517891	0.0360964
1644	Met B1	CHI3L2	2.79534	1.86921	0.00518449	0.0361177
1645	Met B1	SSFA2	2.79081	0.345822	0.00525762	0.0365558
1646	Met B1	SF1	2.78903	0.180427	0.00528656	0.0367391
1647	Met B1	RASGRP2	2.78893	2.81055	0.00528827	0.0367391
1648	Met B1	SPEN	2.78719	0.359137	0.00531679	0.0369223
1649	Met B1	PDE1A	2.78656	2.70234	0.0053271	0.0369789
1650	Met B1	CHST11	2.78433	2.4843	0.00536387	0.0371739
1651	Met B1	CTNNA1	2.78189	0.157234	0.00540436	0.0374393
1652	Met B1	PARP6	2.78025	1.79793	0.0054317	0.0375983
1653	Met B1	CD300A	2.77631	2.31313	0.00549794	0.0380261
1654	Met B1	CUL4B	2.77467	0.345664	0.0055257	0.0382027
1655	Met B1	P4HA2	2.77415	0.330977	0.00553459	0.0382487
1656	Met B1	AKR1C3	2.77356	2.44994	0.00554468	0.0382876
1657	Met B1	PILRB	2.7699	0.39381	0.00560736	0.0386736
1658	Met B1	ETF1	2.76652	0.237499	0.00566583	0.0390141
1659	Met B1	PRCP	2.76572	0.229627	0.00567978	0.0390944
1660	Met B1	SLTM	2.76363	0.283934	0.0057163	0.0393142
1661	Met B1	MMP15	2.76293	0.41363	0.00572852	0.0393824
1662	Met B1	VTI1B	2.76167	0.361954	0.00575058	0.0395182
1663	Met B1	ELOVL5	2.75854	0.213403	0.00580606	0.0398835
1664	Met B1	OS9	2.75829	0.179948	0.0058104	0.0398973
1665	Met B1	SPI1	2.7561	1.65245	0.00584955	0.04015
1666	Met B1	MMD	2.75477	0.771461	0.00587327	0.0402806
1667	Met B1	LYPLA2	2.75254	0.200899	0.00591344	0.0405236
1668	Met B1	NSRP1	2.75108	0.539145	0.00593992	0.0406563
1669	Met B1	QARS	2.75108	0.185893	0.00593992	0.0406563
1670	Met B1	ARAP3	2.74944	2.16118	0.00596969	0.0408438
1671	Met B1	NXF1	2.74927	0.274696	0.00597287	0.0408492
1672	Met B1	LILRB2	2.74909	2.27417	0.00597605	0.0408546
1673	Met B1	LINC01638	2.74864	2.91948	0.00598431	0.0408948
1674	Met B1	GNAS	2.74759	0.121614	0.00600343	0.0409764
1675	Met B1	DIAPH2	2.74515	0.751426	0.00604824	0.041233
1676	Met B1	HIP1	2.74502	0.494679	0.00605081	0.0412341
1677	Met B1	LZTR1	2.74432	0.28077	0.00606368	0.0413053
1678	Met B1	GARS	2.74268	0.21382	0.006094	0.0414954
1679	Met B1	TCEAL4	2.74244	0.195234	0.00609853	0.0415098
1680	Met B1	DNAJC2	2.74223	0.688338	0.00610242	0.0415197
1681	Met B1	FLI1	2.74	2.60485	0.00614399	0.0417859
1682	Met B1	LRG1	2.73951	0.445056	0.00615311	0.0418314
1683	Met B1	CSRP1	2.73923	0.369936	0.00615833	0.0418503
1684	Met B1	SPRYD3	2.73749	0.428284	0.00619106	0.0420393
1685	Met B1	TUBGCP6	2.73679	0.318587	0.00620419	0.0421118
1686	Met B1	TUBB2A	2.7363	0.459556	0.0062134	0.0421543
1687	Met B1	RALBP1	2.73512	0.253022	0.00623581	0.0422594
1688	Met B1	UBLCP1	2.7331	0.57398	0.00627421	0.0424996
1689	Met B1	ST6GAL1	2.73261	0.179018	0.00628351	0.0425322
1690	Met B1	PGRMC1	2.7324	0.225638	0.0062875	0.0425424
1691	Met B1	RBMS3	2.73107	1.54537	0.00631282	0.0426801
1692	Met B1	EBF1	2.7308	1.81685	0.00631817	0.0426993
1693	Met B1	NEFH	2.72961	0.222569	0.00634092	0.0428193
1694	Met B1	TPCN1	2.72919	0.492996	0.00634897	0.0428399
1695	Met B1	YWHAG	2.72843	0.194419	0.00636375	0.0429149
1696	Met B1	BIN1	2.72836	0.528342	0.00636509	0.0429149
1697	Met B1	MYH9	2.72515	0.205049	0.00642724	0.0432795
1698	Met B1	ANKRD13A	2.72477	0.403116	0.00643471	0.043299
1699	Met B1	TBC1D2B	2.72327	0.545061	0.00646397	0.0434789
1700	Met B1	PHF14	2.72236	0.461014	0.00648172	0.0435812
1701	Met B1	FAM43A	2.72191	1.02385	0.00649062	0.0436239
1702	Met B1	SF3A1	2.71943	0.278273	0.00653938	0.0439344
1703	Met B1	DPP9	2.71849	0.293297	0.00655801	0.0440389
1704	Met B1	SLC6A13	2.71839	3.29309	0.00656008	0.0440389
1705	Met B1	AFF1	2.7163	0.233652	0.00660167	0.0442834
1706	Met B1	SRSF4	2.7126	0.21411	0.00667571	0.044745
1707	Met B1	FAM102A	2.71131	0.242988	0.00670173	0.0449018
1708	Met B1	AP2B1	2.70755	0.206181	0.0067782	0.045361
1709	Met B1	DENND5A	2.7071	0.316899	0.00678746	0.0454052
1710	Met B1	SLC25A28	2.70696	0.307841	0.00679031	0.0454066
1711	Met B1	LCAT	2.7056	1.13033	0.00681816	0.0455395
1712	Met B1	LPAR1	2.70532	1.86788	0.00682389	0.0455518
1713	Met B1	TMX1	2.70525	0.51571	0.00682532	0.0455518
1714	Met B1	ABTB1	2.69821	0.572425	0.00697137	0.0464
1715	Met B1	MRTO4	2.69723	0.40306	0.00699183	0.0465181
1716	Met B1	FABP4	2.69706	2.38178	0.00699549	0.0465244
1717	Met B1	HPS1	2.6965	2.44401	0.00700722	0.0465843
1718	Met B1	CBX6	2.69636	0.307412	0.00701015	0.0465857
1719	Met B1	MSL3	2.69483	0.535002	0.00704249	0.0467825
1720	Met B1	SMARCD3	2.69451	0.644401	0.00704913	0.0467951
1721	Met B1	ZNF598	2.69448	0.266269	0.00704986	0.0467951
1722	Met B1	DPY19L1	2.69385	1.02326	0.00706314	0.0468651
1723	Met B1	TPD52L2	2.69176	0.216761	0.00710758	0.0471235
1724	Met B1	SFRP1	2.69155	2.74355	0.00711204	0.0471348
1725	Met B1	BOD1L1	2.69065	0.668673	0.00713138	0.0472413
1726	Met B1	SAMSN1	2.69054	3.19917	0.00713362	0.0472413
1727	Met B1	MED29	2.68939	0.282421	0.00715825	0.047386
1728	Met B1	AZI2	2.68873	0.257677	0.00717246	0.0474583
1729	Met B1	TCERG1	2.68862	0.438525	0.00717471	0.0474583
1730	Met B1	CGGBP1	2.68838	0.290653	0.00717995	0.0474747
1731	Met B1	RFLNB	2.68664	2.83139	0.00721751	0.0476495
1732	Met B1	CDC37	2.68605	0.180633	0.00723032	0.0477157
1733	Met B1	ACE	2.68524	1.12371	0.00724769	0.0477935
1734	Met B1	ZDHHC8	2.68441	0.560324	0.00726585	0.0478948
1735	Met B1	SCYL1	2.68368	0.173161	0.00728177	0.0479813
1736	Met B1	RARS2	2.68235	0.464702	0.00731067	0.0481532
1737	Met B1	ABCG1	2.67942	0.442868	0.0073749	0.0485389
1738	Met B1	PIP5K1C	2.67928	0.359697	0.00737797	0.0485405
1739	Met B1	PRPF8	2.67636	0.20101	0.00744274	0.0489478
1740	Met B1	BTG3	2.67573	0.272494	0.00745668	0.0490207
1741	Met B1	ADGRE2	2.67409	2.37488	0.00749321	0.0492419
1742	Met B1	CDC42EP4	2.6728	0.618173	0.00752207	0.0494126
1743	Met B1	WDR45	2.67085	0.301096	0.00756594	0.0496818
1744	Met B1	NIT1	2.67071	0.433567	0.00756909	0.0496834
1745	Met B1	HAPLN3	2.66984	2.09792	0.00758876	0.0497898
1746	Met B1	SEL1L3	2.66973	0.859443	0.00759112	0.0497898
1747	Met B1	HDAC6	2.66883	0.501691	0.00761163	0.0499017
1748	Met B1	TAP2	2.66872	0.318655	0.007614	0.0499017
1749	Met B1	CALCOCO2	2.66639	0.222479	0.00766709	0.0502113
1750	Met B1	CYP27A1	2.6658	1.89377	0.00768062	0.050277
1751	Met B1	RARA	2.66569	0.645741	0.00768301	0.050277
1752	Met B1	RNF130	2.66416	0.214896	0.00771812	0.0504875
1753	Met B1	SYT11	2.66391	2.07635	0.00772372	0.0505049
1754	Met B1	TMEM129	2.66235	0.42526	0.0077598	0.0507215
1755	Met B1	TNFSF10	2.6598	0.181477	0.00781866	0.0510867
1756	Met B1	PGGHG	2.65914	0.560435	0.00783405	0.0511641
1757	Met B1	OGFRL1	2.65904	0.733738	0.00783648	0.0511641
1758	Met B1	CSNK1G2	2.65754	0.188107	0.00787141	0.051344
1759	Met B1	ASPH	2.65747	0.304704	0.00787303	0.051344
1760	Met B1	MCM3AP	2.65552	0.298265	0.00791874	0.0516028
1761	Met B1	SH3RF3	2.64841	1.89151	0.00808725	0.0526209
1762	Met B1	SH2D3C	2.64781	3.0036	0.00810144	0.0526932
1763	Met B1	ABL1	2.64694	0.205154	0.00812234	0.0528091
1764	Met B1	CDO1	2.64262	2.6794	0.00822673	0.0534675
1765	Met B1	RUFY3	2.64241	0.749906	0.00823182	0.0534803
1766	Met B1	SPSB1	2.64056	0.667372	0.00827683	0.0537523
1767	Met B1	AKR1C1	2.63649	2.49459	0.00837697	0.054382
1768	Met B1	RBM42	2.63621	0.238561	0.00838385	0.0544061
1769	Met B1	ITPA	2.63269	0.281632	0.00847124	0.0548693
1770	Met B1	MRPL34	2.62837	0.213828	0.00857963	0.0555503
1771	Met B1	RARG	2.62784	2.70872	0.00859283	0.0556148
1772	Met B1	PDE7B	2.61969	2.49191	0.00880104	0.0568979
1773	Met B1	SMIM10L1	2.61955	0.213362	0.00880464	0.0568997
1774	Met B1	LYZ	2.6184	0.988315	0.00883438	0.0570641
1775	Met B1	SLC22A23	2.61808	0.220019	0.0088425	0.0570641
1776	Met B1	KMT2E	2.61805	0.322391	0.00884341	0.0570641
1777	Met B1	HECW2	2.61787	2.59841	0.00884792	0.0570718
1778	Met B1	PREX2	2.61714	3.34648	0.00886692	0.0571728
1779	Met B1	MEIS3	2.61683	2.12543	0.00887507	0.0572038
1780	Met B1	ZC3H13	2.61655	0.372697	0.00888232	0.057229
1781	Met B1	TRAPPC1	2.61634	0.23547	0.00888776	0.0572425
1782	Met B1	CAMTA1	2.61557	0.188802	0.00890774	0.0573497
1783	Met B1	PLEKHG1	2.61279	3.0641	0.00898074	0.0577979
1784	Met B1	IL3RA	2.61129	2.9378	0.00902019	0.0580082
1785	Met B1	EPB41L3	2.61007	3.14621	0.00905242	0.0581718
1786	Met B1	DNAJB4	2.60937	1.8154	0.00907088	0.0582586
1787	Met B1	SESTD1	2.6093	0.872431	0.00907273	0.0582586
1788	Met B1	TRIM44	2.60582	0.295672	0.00916556	0.0588327
1789	Met B1	ITSN2	2.60533	0.319939	0.00917863	0.0588724
1790	Met B1	COL15A1	2.60463	2.44191	0.00919732	0.0589482
1791	Met B1	TRAF7	2.60449	0.220524	0.00920106	0.0589501
1792	Met B1	EIF4G1	2.60296	0.177203	0.00924232	0.0591702
1793	Met B1	SYNPO2	2.60052	1.92205	0.0093083	0.0595481
1794	Met B1	MYL12B	2.59801	0.213866	0.0093766	0.0599381
1795	Met B1	BTN3A1	2.59784	0.657793	0.00938136	0.0599381
1796	Met B1	MTIF3	2.59777	0.32352	0.00938326	0.0599381
1797	Met B1	SWAP70	2.59557	0.489155	0.00944343	0.0603
1798	Met B1	HSD17B4	2.59432	0.193672	0.00947796	0.0604979
1799	Met B1	ANAPC13	2.59114	0.325523	0.00956576	0.0610129
1800	Met B1	TMEM45A	2.58808	1.93021	0.00965136	0.061513
1801	Met B1	SEPHS2	2.58616	0.180714	0.0097052	0.0618165
1802	Met B1	ARFRP1	2.5849	0.280981	0.00974059	0.0619895
1803	Met B1	RNF10	2.58226	0.219112	0.00981567	0.0623978
1804	Met B1	ANKRD13D	2.58226	0.215206	0.00981567	0.0623978
1805	Met B1	ARRB2	2.58198	0.666092	0.0098236	0.0624019
1806	Met B1	KLF7	2.58118	1.68583	0.00984644	0.0625007
1807	Met B1	CHD3	2.58023	0.222505	0.00987332	0.062648
1808	Met B1	BEX3	2.57989	0.222814	0.00988329	0.0626881
1809	Met B1	RTCB	2.57839	0.211171	0.00992626	0.0629373
1810	Met B1	RMDN3	2.57807	0.319437	0.00993527	0.0629712
1811	Met B1	PSMC6	2.57738	0.20007	0.00995533	0.063075
1812	Met B1	EIF3A	2.56999	0.196169	0.0101702	0.0642937
1813	Met B1	LIMK2	2.56978	0.329318	0.0101763	0.0643087
1814	Met B1	ZHX1	2.56901	0.289063	0.0101989	0.0644274
1815	Met B1	TRAF5	2.56769	1.24806	0.0102379	0.0646503
1816	Met B1	HCK	2.56685	2.59208	0.0102627	0.0647587
1817	Met B1	SMNDC1	2.56504	0.440627	0.0103164	0.065026
1818	Met B1	CNPY4	2.56504	1.35478	0.0103164	0.065026
1819	Met B1	HTT	2.5641	0.492533	0.0103444	0.0651786
1820	Met B1	IRF2BPL	2.56107	0.35769	0.0104351	0.0657019
1821	Met B1	MBD6	2.56079	0.351028	0.0104435	0.0657305
1822	Met B1	ATG4B	2.5603	0.335733	0.0104582	0.0657987
1823	Met B1	AP2S1	2.55856	0.149634	0.0105108	0.0660809
1824	Met B1	TNKS1BP1	2.55661	0.213939	0.0105699	0.0663863
1825	Met B1	SF3A3	2.55549	0.306583	0.0106038	0.0665684
1826	Met B1	MAPKAP1	2.55444	0.275763	0.0106357	0.0667197
1827	Met B1	EHD1	2.55187	0.433326	0.0107148	0.067191
1828	Met B1	SYNM	2.55173	0.900745	0.0107191	0.0671933
1829	Met B1	SNX21	2.55106	0.837632	0.0107395	0.0672786
1830	Met B1	CHMP1A	2.54894	0.293575	0.0108052	0.0676092
1831	Met B1	ATP13A3	2.54876	0.389768	0.0108106	0.0676163
1832	Met B1	BOK	2.54852	0.308414	0.0108181	0.0676163
1833	Met B1	KIRREL1	2.54824	2.99969	0.0108268	0.0676456
1834	Met B1	ACTR1A	2.54719	0.190413	0.0108593	0.0678239
1835	Met B1	SFTA1P	2.54685	3.04511	0.0108701	0.067867
1836	Met B1	TRIM38	2.54503	2.67208	0.0109267	0.0681705
1837	Met B1	KHSRP	2.54127	0.243573	0.0110451	0.0688087
1838	Met B1	TFE3	2.54113	0.376225	0.0110495	0.0688111
1839	Met B1	CHD9	2.53921	0.428358	0.0111102	0.069139
1840	Met B1	ARPC4	2.535	0.148189	0.0112448	0.0699261
1841	Met B1	EPHX1	2.53458	0.17218	0.0112583	0.0699843
1842	Met B1	RAPGEF4	2.53291	3.34569	0.0113121	0.0702936
1843	Met B1	IFI35	2.53217	0.15974	0.0113358	0.070415
1844	Met B1	PSMC3	2.53137	0.174962	0.0113617	0.0705506
1845	Met B1	NCOR2	2.53005	0.184818	0.0114047	0.0707918
1846	Met B1	SPOCD1	2.5298	2.74229	0.0114126	0.0708153
1847	Met B1	ATXN1	2.52921	0.826365	0.0114319	0.0708977
1848	Met B1	SAMD9	2.52914	0.587602	0.0114342	0.0708977
1849	Met B1	CAMK1D	2.52851	0.903323	0.0114546	0.0709989
1850	Met B1	SF3B4	2.52785	0.296342	0.0114763	0.0711072
1851	Met B1	MTHFD1L	2.52768	0.793637	0.011482	0.0711168
1852	Met B1	PSME3	2.52702	0.275983	0.0115036	0.0712253
1853	Met B1	DEXI	2.52677	0.288927	0.0115116	0.071249
1854	Met B1	SLC22A17	2.52635	0.274012	0.0115253	0.0713081
1855	Met B1	SCARF1	2.5259	2.11229	0.0115402	0.0713744
1856	Met B1	STX12	2.52377	0.297972	0.0116102	0.0717323
1857	Met B1	CHFR	2.52364	0.79514	0.0116148	0.0717323
1858	Met B1	TSN	2.52339	0.468913	0.0116229	0.0717563
1859	Met B1	CD4	2.52315	1.85588	0.011631	0.0717802
1860	Met B1	PLEKHA4	2.52273	0.932152	0.0116448	0.0718397
1861	Met B1	EIF4H	2.52099	0.174181	0.0117026	0.0721141
1862	Met B1	RRBP1	2.52088	0.16269	0.0117061	0.0721141
1863	Met B1	SLC16A6	2.52015	1.94078	0.0117305	0.0722382
1864	Met B1	ABI3BP	2.51991	1.37505	0.0117386	0.0722623
1865	Met B1	SLC38A2	2.5191	0.183601	0.0117654	0.072401
1866	Met B1	CHST1	2.51534	3.5832	0.0118918	0.0731262
1867	Met B1	MSC	2.51506	2.45489	0.0119012	0.0731578
1868	Met B1	NAXD	2.5136	0.259577	0.0119507	0.0734094
1869	Met B1	TNK2	2.51335	0.198289	0.0119589	0.0734339
1870	Met B1	FGD5	2.5129	3.00851	0.0119743	0.0735019
1871	Met B1	FXR2	2.51109	0.328926	0.012036	0.0738539
1872	Met B1	C1orf123	2.50976	0.285141	0.0120812	0.0741049
1873	Met B1	MT1A	2.50955	3.04247	0.0120883	0.0741222
1874	Met B1	PCDH17	2.5076	2.89283	0.0121553	0.0744795
1875	Met B1	ZNF655	2.50642	2.53949	0.0121961	0.0746495
1876	Met B1	STX2	2.50642	1.63125	0.0121961	0.0746495
1877	Met B1	MSI2	2.50558	0.23608	0.012225	0.0747729
1878	Met B1	NECTIN2	2.50506	0.164357	0.0122431	0.0748568
1879	Met B1	R3HDM4	2.50412	0.175247	0.0122757	0.0750294
1880	Met B1	FES	2.50189	0.908266	0.0123533	0.0753693
1881	Met B1	MTRF1L	2.50084	0.797235	0.0123898	0.0755384
1882	Met B1	FAM107B	2.50021	0.218972	0.0124118	0.0756454
1883	Met B1	NUFIP2	2.4991	0.196241	0.0124509	0.0758569
1884	Met B1	NSFL1C	2.49722	0.223845	0.0125172	0.0762065
1885	Met B1	KLHDC10	2.49687	0.431222	0.0125295	0.0762543
1886	Met B1	MOV10	2.49656	0.214041	0.0125406	0.0762947
1887	Met B1	AKAP8L	2.49488	0.229397	0.0125999	0.0765813
1888	Met B1	TRIM56	2.49485	0.210302	0.0126011	0.0765813
1889	Met B1	RTP4	2.49408	0.700379	0.0126284	0.0766925
1890	Met B1	DECR1	2.49317	0.413637	0.0126607	0.0768613
1891	Met B1	RNF213	2.49297	0.158872	0.0126681	0.0768672
1892	Met B1	C6orf89	2.4929	0.212459	0.0126706	0.0768672
1893	Met B1	RECK	2.49188	0.470578	0.0127067	0.0770196
1894	Met B1	NOX4	2.49182	2.73392	0.0127092	0.0770196
1895	Met B1	RBMS2	2.49164	0.66624	0.0127155	0.0770301
1896	Met B1	SMAD3	2.48983	0.74907	0.0127805	0.0773966
1897	Met B1	STX7	2.48899	0.477499	0.0128106	0.0775515
1898	Met B1	SRGAP2	2.4885	0.363103	0.0128282	0.0776306
1899	Met B1	GRB2	2.48666	0.191747	0.012895	0.0780072
1900	Met B1	SNF8	2.48599	0.18834	0.012919	0.078125
1901	Met B1	TMEM47	2.48558	0.964812	0.0129342	0.0781892
1902	Met B1	DAP	2.48502	0.167842	0.0129545	0.0782842
1903	Met B1	SLC8B1	2.48484	0.521884	0.0129608	0.0782949
1904	Met B1	TIMM29	2.48342	0.628764	0.0130129	0.0785697
1905	Met B1	AOC3	2.47843	2.32979	0.0131961	0.0796042
1906	Met B1	KSR1	2.47815	2.18529	0.0132064	0.0796384
1907	Met B1	NFIB	2.47763	0.172519	0.0132258	0.0796991
1908	Met B1	CNOT2	2.47735	0.293694	0.0132361	0.0797053
1909	Met B1	PRRX2	2.47665	1.77131	0.013262	0.079805
1910	Met B1	DNAJC5	2.47484	0.186841	0.0133295	0.080158
1911	Met B1	PNRC2	2.4747	0.230775	0.0133347	0.080158
1912	Met B1	FCN3	2.47446	2.41991	0.0133438	0.0801846
1913	Met B1	UNC5C	2.47205	3.7365	0.0134339	0.0806694
1914	Met B1	ITSN1	2.47153	0.647438	0.0134536	0.0807592
1915	Met B1	LAPTM4A	2.47129	0.184154	0.0134628	0.080786
1916	Met B1	GNA12	2.47094	0.200529	0.0134759	0.0808365
1917	Met B1	EPHA2	2.46829	1.06268	0.013576	0.0813802
1918	Met B1	SCG2	2.46773	1.25444	0.0135972	0.0814785
1919	Met B1	CIB1	2.46407	0.154981	0.0137368	0.0822289
1920	Met B1	NEMF	2.46334	0.365042	0.0137649	0.0823634
1921	Met B1	PCA3	2.46324	0.197553	0.0137689	0.0823634
1922	Met B1	DHX15	2.46292	0.187869	0.013781	0.0824068
1923	Met B1	SP100	2.46275	0.174233	0.0137877	0.082418
1924	Met B1	CDC42	2.46118	0.175727	0.0138481	0.0827215
1925	Met B1	TMBIM1	2.46097	0.178879	0.0138562	0.0827409
1926	Met B1	TNFSF12	2.4601	0.549438	0.0138898	0.0828843
1927	Met B1	IMPACT	2.45961	0.361499	0.0139087	0.0829681
1928	Met B1	RFX5	2.45874	0.502165	0.0139425	0.0831408
1929	Met B1	MUC12	2.45846	0.149604	0.0139534	0.0831636
1930	Met B1	IGF1	2.45839	1.37874	0.0139561	0.0831636
1931	Met B1	PYGO2	2.45797	0.399876	0.0139723	0.0832316
1932	Met B1	CENPB	2.45484	0.177974	0.0140948	0.0839322
1933	Met B1	JMJD8	2.45449	0.264445	0.0141085	0.0839844
1934	Met B1	ATP6V0A1	2.45334	0.22036	0.0141537	0.0842031
1935	Met B1	RAB27A	2.4524	0.272952	0.0141908	0.0843732
1936	Met B1	UFD1	2.45233	0.195647	0.0141935	0.0843732
1937	Met B1	SNRPA	2.45167	0.177988	0.0142197	0.0844782
1938	Met B1	CLMP	2.45086	2.01958	0.0142514	0.084629
1939	Met B1	LARP4B	2.45059	0.221799	0.0142624	0.0846652
1940	Met B1	DUSP22	2.44926	0.475514	0.014315	0.0849183
1941	Met B1	PIK3CA	2.44877	0.668688	0.0143344	0.085004
1942	Met B1	WIPI2	2.44801	0.200276	0.0143649	0.0851262
1943	Met B1	TLNRD1	2.44281	0.240571	0.0145733	0.0862416
1944	Met B1	ELK4	2.44055	0.243726	0.014665	0.0867544
1945	Met B1	CEACAM1	2.4402	0.394812	0.0146792	0.0868082
1946	Met B1	AIP	2.43985	0.272306	0.0146933	0.086862
1947	Met B1	HHIP	2.43929	4.1917	0.014716	0.0869362
1948	Met B1	SERPINB9	2.43849	2.57128	0.0147487	0.0870992
1949	Met B1	ATP6V0D1	2.43745	0.15886	0.0147914	0.0872997
1950	Met B1	CDK11B	2.43741	0.619551	0.0147928	0.0872997
1951	Met B1	KPNA1	2.43699	0.29763	0.01481	0.0873707
1952	Met B1	SLC25A11	2.43567	0.28371	0.0148643	0.0876007
1953	Met B1	PRKD3	2.4342	0.613529	0.0149245	0.0878349
1954	Met B1	SENP5	2.43302	0.571251	0.0149735	0.0880624
1955	Met B1	ENPP1	2.43288	1.06896	0.0149792	0.0880661
1956	Met B1	WBP2	2.43267	0.179119	0.0149879	0.0880867
1957	Met B1	DIXDC1	2.43253	1.07817	0.0149937	0.0880904
1958	Met B1	TLR4	2.43173	2.07788	0.0150269	0.0882553
1959	Met B1	SRRM2	2.43149	0.162922	0.015037	0.0882845
1960	Met B1	MAP3K3	2.43016	0.414246	0.0150921	0.0885205
1961	Met B1	ELOVL2	2.43002	1.30421	0.0150979	0.0885205
1962	Met B1	PNMA1	2.42985	0.70997	0.0151051	0.0885328
1963	Met B1	PRDM2	2.42821	0.468941	0.0151735	0.0888985
1964	Met B1	ZCCHC14	2.42811	0.971396	0.0151779	0.0888985
1965	Met B1	SUSD2	2.42744	1.96539	0.0152057	0.0890305
1966	Met B1	USB1	2.42723	0.426076	0.0152144	0.0890381
1967	Met B1	NTRK3	2.42716	2.04415	0.0152173	0.0890381
1968	Met B1	ZDHHC5	2.42598	0.208848	0.0152671	0.0892589
1969	Met B1	TANK	2.42584	0.397863	0.015273	0.0892589
1970	Met B1	MAPK3	2.42577	0.312302	0.0152759	0.0892589
1971	Met B1	PDE8B	2.42479	0.327956	0.015317	0.0894687
1972	Met B1	ANXA4	2.42295	0.401699	0.0153951	0.0898636
1973	Met B1	PLAGL1	2.42222	2.47912	0.0154262	0.0900141
1974	Met B1	TOPORS	2.42166	0.445557	0.0154499	0.0901217
1975	Met B1	TXNDC17	2.4195	0.17961	0.015542	0.090628
1976	Met B1	KAZN	2.41901	0.821751	0.0155628	0.0907188
1977	Met B1	MPEG1	2.41887	2.12522	0.0155688	0.0907227
1978	Met B1	FOS	2.41789	0.176751	0.0156106	0.0909355
1979	Met B1	FUT8	2.41674	1.40211	0.01566	0.0911923
1980	Met B1	STARD13	2.41622	0.724508	0.0156825	0.0912923
1981	Met B1	CLUAP1	2.41538	0.552193	0.0157186	0.0914711
1982	Met B1	FBRS	2.41166	0.329973	0.0158803	0.0923493
1983	Met B1	FAM13C	2.40915	1.1804	0.0159899	0.0928921
1984	Met B1	MICAL1	2.40709	0.241972	0.0160802	0.0932903
1985	Met B1	DYNLT3	2.4066	0.307281	0.0161017	0.0933834
1986	Met B1	CCZ1	2.40524	0.317291	0.0161617	0.0936364
1987	Met B1	TIPARP	2.4043	0.330363	0.0162034	0.093846
1988	Met B1	GSTK1	2.40367	0.19823	0.0162312	0.0939616
1989	Met B1	CKLF	2.4036	0.191408	0.0162343	0.0939616
1990	Met B1	EGR2	2.40315	3.03299	0.0162544	0.0940463
1991	Met B1	ESYT2	2.40273	0.221856	0.016273	0.0941222
1992	Met B1	CREB1	2.40176	0.318882	0.0163165	0.0943189
1993	Met B1	ATP5F1E	2.40172	0.134936	0.0163181	0.0943189
1994	Met B1	INF2	2.40082	0.294101	0.0163585	0.0945209
1995	Met B1	DDX23	2.40026	0.21231	0.0163835	0.0946012
1996	Met B1	SSTR2	2.3997	2.5974	0.0164085	0.0946996
1997	Met B1	SF3B2	2.39963	0.147407	0.0164116	0.0946996
1998	Met B1	TMEM98	2.39782	0.206788	0.016493	0.0951054
[truncated: 100,451 more rows]

## Sheet: Met C DEGs
	group	names	scores	logfoldchanges	pvals	pvals_adj
0	Met C1	MALAT1	30.1347	2.12243	1.70094e-199	2.3148e-195
1	Met C1	ANKRD30A	27.0759	1.62234	1.89062e-161	1.28647e-157
2	Met C1	SYCP2	21.4928	1.38231	1.81672e-102	8.24125e-99
3	Met C1	NEAT1	20.4793	0.817934	3.29445e-93	1.12085e-89
4	Met C1	HSP90AA1	15.6648	0.786957	2.63378e-55	5.12044e-52
5	Met C1	LUC7L3	11.4433	0.967222	2.53912e-30	8.22734e-28
6	Met C1	AC007952.4	10.5841	0.36746	3.53126e-26	4.95432e-24
7	Met C1	AKAP9	8.72759	1.28287	2.60146e-18	8.87299e-17
8	Met C1	POTEJ	8.19363	2.0869	2.53464e-16	6.0304e-15
9	Met C1	RPL39	7.46612	0.192695	8.25934e-14	1.30245e-12
10	Met C1	TMSB10	7.03613	0.461873	1.97649e-12	2.53516e-11
11	Met C1	RPL18A	6.65764	0.283103	2.78252e-11	3.00058e-10
12	Met C1	CEP290	6.30439	1.45604	2.89324e-10	2.68949e-09
13	Met C1	ARGLU1	6.14552	1.68734	7.96997e-10	6.91731e-09
14	Met C1	PRDX2	5.21322	0.208138	1.85587e-07	1.12251e-06
15	Met C1	GOLGA4	5.05482	1.30451	4.30799e-07	2.46645e-06
16	Met C1	CCDC85B	5.03669	0.177999	4.73646e-07	2.68577e-06
17	Met C1	C19orf48	4.95089	0.190674	7.38751e-07	4.06702e-06
18	Met C1	RPL36	4.93337	0.0877728	8.08244e-07	4.41316e-06
19	Met C1	NCOR1	4.88591	1.51232	1.02952e-06	5.52257e-06
20	Met C1	ANKRD18A	3.81263	1.54629	0.000137493	0.000511521
21	Met C1	POTEI	3.39873	1.34133	0.000677	0.0022015
22	Met C1	PMEPA1	3.11473	0.0320295	0.00184111	0.00546828
23	Met C1	PFKL	2.96665	0.194249	0.00301066	0.00855366
24	Met C1	GOLGB1	2.6913	1.23155	0.00711744	0.018595
25	Met C1	DNAJB1	2.6807	1.04497	0.0073468	0.0191318
26	Met C1	ATRX	2.64984	1.08609	0.00805302	0.0207682
27	Met C1	NBL1	2.56218	-0.029716	0.0104018	0.026113
28	Met C1	THOC2	2.55883	0.858228	0.0105025	0.0263366
29	Met C1	ARHGDIA	2.4622	0.0932236	0.0138088	0.0335161
30	Met C1	ANKRD26	2.4417	1.579	0.0146183	0.0352606
31	Met C1	MTRNR2L12	2.40033	0.778632	0.0163802	0.0390741
32	Met C1	SOX4	2.25057	0.734949	0.0244126	0.0555106
33	Met C1	KLK3	2.15547	-0.0211338	0.0311247	0.0685066
34	Met C1	ANKRD12	2.14311	1.21519	0.0321042	0.0703552
35	Met C1	BPTF	2.02942	1.36029	0.0424155	0.0894795
36	Met C1	MYL6	1.86739	0.285919	0.0618471	0.124013
37	Met C1	CCDC144A	1.53357	1.31413	0.125136	0.225679
38	Met C1	CCAR1	1.42034	1.13257	0.155508	0.269147
39	Met C1	ANKRD30B	1.41528	1.30231	0.156987	0.271249
40	Met C1	KIF27	1.36652	1.63985	0.171776	0.292505
41	Met C1	NKTR	1.30433	1.03704	0.192122	0.320965
42	Met C1	ACTB	1.24325	0.0227936	0.213774	0.350555
43	Met C1	PRRC2C	1.15197	0.858114	0.249335	0.396958
44	Met C1	MYO6	1.0459	-0.0788632	0.295608	0.455753
45	Met C1	ANKRD18B	1.00342	1.80226	0.31566	0.480625
46	Met C1	ANKRD36C	0.877268	1.36037	0.380341	0.557105
47	Met C1	VMP1	0.742011	0.682233	0.458081	0.641163
48	Met C1	NEMF	0.729089	1.22265	0.465947	0.649967
49	Met C1	NDUFV1	0.714308	0.0679531	0.475037	0.658367
50	Met C1	DCXR	0.707522	-0.144537	0.479242	0.66294
51	Met C1	PNISR	0.690789	0.849495	0.489698	0.673186
52	Met C1	AL360012.1	0.676938	1.86917	0.498445	0.683019
53	Met C1	GDF15	0.571056	2.14596	0.567962	0.744714
54	Met C1	HSPA6	0.555532	2.31644	0.578531	0.751334
55	Met C1	UBE2G2	0.524948	0.163962	0.599619	0.770996
56	Met C1	SYCP1	0.514211	2.3507	0.607105	0.7752
57	Met C1	CDK11A	0.37477	2.21794	0.707831	0.848413
58	Met C1	KIF15	0.368774	2.40965	0.712296	0.853463
59	Met C1	CSK	0.366543	0.757989	0.71396	0.855242
60	Met C1	TRIP11	0.361012	1.06402	0.71809	0.855242
61	Met C1	EEA1	0.353808	1.14277	0.723483	0.858253
62	Met C1	CYP46A1	0.35325	2.25908	0.723901	0.858674
63	Met C1	ACTG1	0.351762	-0.199427	0.725016	0.859698
64	Met C1	MTRNR2L1	0.336982	1.27769	0.736131	0.863827
65	Met C1	UPF3B	0.332799	1.58962	0.739286	0.86516
66	Met C1	MNS1	0.261219	2.27158	0.793924	0.89597
67	Met C1	DIAPH3	0.253875	2.10255	0.799592	0.897912
68	Met C1	CCDC150	0.249506	22.9583	0.802969	0.897912
69	Met C1	RPL39L	0.242394	0.946223	0.808475	0.900444
70	Met C1	AC127024.2	0.238211	2.14602	0.811717	0.903538
71	Met C1	POTEG	0.226824	22.8169	0.820561	0.904663
72	Met C1	SGK494	0.223756	1.30716	0.822947	0.904663
73	Met C1	CCDC18	0.220781	1.77472	0.825263	0.906018
74	Met C1	PAXBP1	0.219666	1.22378	0.826132	0.906826
75	Met C1	AL683813.1	0.212089	1.95051	0.832037	0.912352
76	Met C1	AC239803.3	0.207488	1.95627	0.835629	0.913859
77	Met C1	DST	0.19438	1.07866	0.845878	0.918133
78	Met C1	RBM34	0.185549	1.97132	0.852798	0.924815
79	Met C1	EIF3C	0.182853	2.07938	0.854913	0.924815
80	Met C1	KIAA1257	0.181459	22.432	0.856007	0.924815
81	Met C1	CEP126	0.181459	22.4871	0.856007	0.924815
82	Met C1	BDP1	0.171326	1.18993	0.863967	0.929451
83	Met C1	RENBP	0.169188	2.15276	0.865649	0.929451
84	Met C1	ATAD5	0.16282	1.22396	0.87066	0.929451
85	Met C1	CCBE1	0.161565	1.99153	0.871648	0.929451
86	Met C1	ANKRD20A4	0.160357	2.35215	0.8726	0.929451
87	Met C1	SLC26A4	0.159427	3.64889	0.873332	0.929451
88	Met C1	AGAP2	0.158777	22.2218	0.873845	0.929451
89	Met C1	SPECC1	0.158777	22.3635	0.873845	0.929451
90	Met C1	NDE1	0.158777	22.1779	0.873845	0.929451
91	Met C1	SMC1B	0.15199	1.54351	0.879195	0.931995
92	Met C1	CCDC7	0.146599	1.68992	0.883449	0.936286
93	Met C1	AC011447.3	0.141904	1.97355	0.887156	0.937729
94	Met C1	CLSPN	0.140184	2.0555	0.888514	0.937729
95	Met C1	IQCH-AS1	0.138744	2.14932	0.889653	0.937729
96	Met C1	USP6	0.137396	2.19674	0.890718	0.937729
97	Met C1	PLCE1	0.136698	2.30455	0.891269	0.937729
98	Met C1	AC100835.2	0.136094	22.0282	0.891747	0.937729
99	Met C1	PLEKHD1	0.136094	21.9233	0.891747	0.937729
100	Met C1	NCKAP5	0.136094	22.0216	0.891747	0.937729
101	Met C1	AL135790.1	0.120105	1.32915	0.9044	0.947715
102	Met C1	KIF23	0.117316	2.33342	0.90661	0.948618
103	Met C1	NXN	0.117316	2.025	0.90661	0.948618
104	Met C1	SGO1	0.114806	2.07774	0.908599	0.948618
105	Met C1	NBPF9	0.114806	2.17949	0.908599	0.948618
106	Met C1	MSH5	0.114806	2.25121	0.908599	0.948618
107	Met C1	AC008060.1	0.113412	21.6117	0.909704	0.948618
108	Met C1	C2CD4B	0.113412	21.8624	0.909704	0.948618
109	Met C1	AC004494.1	0.113412	21.4358	0.909704	0.948618
110	Met C1	Z97200.1	0.113412	21.795	0.909704	0.948618
111	Met C1	AP003068.1	0.113412	21.6961	0.909704	0.948618
112	Met C1	AL450998.2	0.113412	21.6263	0.909704	0.948618
113	Met C1	EFS	0.113412	21.4837	0.909704	0.948618
114	Met C1	LINC01993	0.113412	22.0537	0.909704	0.948618
115	Met C1	SAMD5	0.113412	21.8125	0.909704	0.948618
116	Met C1	AC000068.1	0.113412	21.5095	0.909704	0.948618
117	Met C1	ASPM	0.110019	1.24083	0.912395	0.94886
118	Met C1	ARID5B	0.107927	1.58755	0.914054	0.950077
119	Met C1	CENPC	0.101978	1.47199	0.918774	0.954765
120	Met C1	MFSD4B	0.0955169	1.38323	0.923904	0.959876
121	Met C1	PPP1R1B	0.0930999	2.03084	0.925824	0.96039
122	Met C1	DLGAP5	0.0930999	2.06543	0.925824	0.96039
123	Met C1	SCN1B	0.0920309	2.90815	0.926674	0.96039
124	Met C1	ANKRD20A1	0.0912407	3.74797	0.927301	0.96039
125	Met C1	RAB42	0.0912407	3.16491	0.927301	0.96039
126	Met C1	GPR85	0.0907294	21.6472	0.927708	0.96039
127	Met C1	CCDC122	0.0907294	21.6102	0.927708	0.96039
128	Met C1	CCL5	0.0907294	21.5604	0.927708	0.96039
129	Met C1	CFAP53	0.0884984	1.82667	0.929481	0.96039
130	Met C1	IGHG4	0.0863603	0.963653	0.93118	0.961562
131	Met C1	XAF1	0.0770642	1.69203	0.938572	0.966966
132	Met C1	ENO3	0.0727881	1.25146	0.941975	0.966966
133	Met C1	RPP40	0.070557	1.17399	0.94375	0.966966
134	Met C1	GVQW3	0.0685119	2.96086	0.945378	0.966966
135	Met C1	AC023355.1	0.0685119	3.66498	0.945378	0.966966
136	Met C1	JHY	0.0685119	2.46215	0.945378	0.966966
137	Met C1	FAM215B	0.0685119	4.08376	0.945378	0.966966
138	Met C1	AL645608.5	0.0685119	1.8724	0.945378	0.966966
139	Met C1	MRC1	0.0685119	1.7452	0.945378	0.966966
140	Met C1	TCAF2	0.068233	0.991215	0.9456	0.966966
141	Met C1	AC032011.1	0.0680471	21.1128	0.945748	0.966966
142	Met C1	SGO2	0.0502451	1.90231	0.959927	0.97576
143	Met C1	ZNF519	0.0487113	2.46396	0.961149	0.97576
144	Met C1	AP1S3	0.0474563	1.60249	0.96215	0.97576
145	Met C1	AL021068.1	0.0474563	2.73887	0.96215	0.97576
146	Met C1	PTPRS	0.0474563	1.25264	0.96215	0.97576
147	Met C1	HRC	0.0464802	1.22634	0.962927	0.97576
148	Met C1	CBS	0.0464802	1.51628	0.962927	0.97576
149	Met C1	ING2	0.0464802	2.48427	0.962927	0.97576
150	Met C1	KCNK6	0.0464802	2.86689	0.962927	0.97576
151	Met C1	AL592183.1	0.0464802	1.93389	0.962927	0.97576
152	Met C1	AC090739.1	0.0464802	2.80355	0.962927	0.97576
153	Met C1	ZNF713	0.0462014	0.904314	0.96315	0.97576
154	Met C1	AC006329.1	0.045783	2.51728	0.963483	0.97576
155	Met C1	TTC25	0.045783	2.60278	0.963483	0.97576
156	Met C1	PKHD1	0.045783	3.65417	0.963483	0.97576
157	Met C1	DCLRE1B	0.045783	3.19267	0.963483	0.97576
158	Met C1	TEX49	0.045783	2.43981	0.963483	0.97576
159	Met C1	VWDE	0.045783	1.71022	0.963483	0.97576
160	Met C1	ZNF410	0.045783	3.81058	0.963483	0.97576
161	Met C1	GHRLOS	0.045783	1.28896	0.963483	0.97576
162	Met C1	VWA2	0.045783	2.54519	0.963483	0.97576
163	Met C1	DNA2	0.045783	2.52783	0.963483	0.97576
164	Met C1	LINC00483	0.045783	1.16929	0.963483	0.97576
165	Met C1	OR11G2	0.045783	2.06935	0.963483	0.97576
166	Met C1	LINC01770	0.045783	2.97098	0.963483	0.97576
167	Met C1	TNFSF10	0.045783	2.76422	0.963483	0.97576
168	Met C1	FHL1	0.045783	2.41292	0.963483	0.97576
169	Met C1	Z95114.4	0.045783	1.47351	0.963483	0.97576
170	Met C1	AC114928.1	0.045783	1.29075	0.963483	0.97576
171	Met C1	FAM151B	0.045783	1.78066	0.963483	0.97576
172	Met C1	RASL10A	0.045783	3.71213	0.963483	0.97576
173	Met C1	AC087289.5	0.045783	2.54992	0.963483	0.97576
174	Met C1	PPP5D1	0.045783	1.80345	0.963483	0.97576
175	Met C1	ZNF438	0.045783	2.46754	0.963483	0.97576
176	Met C1	ZNF460	0.045783	1.51846	0.963483	0.97576
177	Met C1	LINC01004	0.045783	4.32811	0.963483	0.97576
178	Met C1	IKBIP	0.045783	4.31909	0.963483	0.97576
179	Met C1	CEP152	0.045783	1.21324	0.963483	0.97576
180	Met C1	AC135050.1	0.0455042	0.767821	0.963705	0.97576
181	Met C1	CENPE	0.0422505	1.34369	0.966299	0.976488
182	Met C1	DYNC2H1	0.0296544	1.12654	0.976343	0.985759
183	Met C1	ZNF594	0.025843	1.56172	0.979383	0.986122
184	Met C1	SPATA17	0.0246345	1.14363	0.980346	0.986122
185	Met C1	AVPI1	0.0246345	2.04115	0.980346	0.986122
186	Met C1	PCDHA9	0.0246345	1.2914	0.980346	0.986122
187	Met C1	FAM167B	0.0245416	1.14711	0.980421	0.986122
188	Met C1	USP35	0.0244486	1.17511	0.980495	0.986122
189	Met C1	AC008079.2	0.0237049	1.20052	0.981088	0.986122
190	Met C1	TEC	0.0237049	2.54111	0.981088	0.986122
191	Met C1	MORF4L2-AS1	0.0237049	1.80287	0.981088	0.986122
192	Met C1	SEC14L2	0.0237049	1.70172	0.981088	0.986122
193	Met C1	PBX4	0.0237049	2.64811	0.981088	0.986122
194	Met C1	ARL10	0.0237049	2.86309	0.981088	0.986122
195	Met C1	TAPT1-AS1	0.0237049	2.39773	0.981088	0.986122
196	Met C1	ANKRD31	0.023612	1.38141	0.981162	0.986122
197	Met C1	AC009570.1	0.0230542	1.05845	0.981607	0.986122
198	Met C1	ANXA3	0.0230542	4.28523	0.981607	0.986122
199	Met C1	AC108451.2	0.0230542	2.24347	0.981607	0.986122
200	Met C1	DNAH12	0.0230542	3.55554	0.981607	0.986122
201	Met C1	FZD9	0.0230542	2.22976	0.981607	0.986122
202	Met C1	Z82243.1	0.0230542	3.10435	0.981607	0.986122
203	Met C1	CIRBP-AS1	0.0230542	3.98954	0.981607	0.986122
204	Met C1	CACNA1C	0.0230542	1.32086	0.981607	0.986122
205	Met C1	AP001267.2	0.0230542	2.00468	0.981607	0.986122
206	Met C1	FSIP2	0.0230542	1.71338	0.981607	0.986122
207	Met C1	AL353803.4	0.0230542	1.37604	0.981607	0.986122
208	Met C1	LCTL	0.0230542	1.12128	0.981607	0.986122
209	Met C1	AC016596.1	0.0230542	1.87858	0.981607	0.986122
210	Met C1	SAGE1	0.0230542	1.31232	0.981607	0.986122
211	Met C1	LINC02242	0.0230542	2.8858	0.981607	0.986122
212	Met C1	IFIT3	0.0230542	4.32758	0.981607	0.986122
213	Met C1	SLC41A2	0.0230542	2.31662	0.981607	0.986122
214	Met C1	NRL	0.0230542	2.2486	0.981607	0.986122
215	Met C1	OPN3	0.0230542	1.48131	0.981607	0.986122
216	Met C1	USP27X-AS1	0.0230542	3.16955	0.981607	0.986122
217	Met C1	FGFR4	0.0230542	3.01476	0.981607	0.986122
218	Met C1	AKT2	0.0230542	2.28237	0.981607	0.986122
219	Met C1	AFAP1L1	0.0230542	0.930504	0.981607	0.986122
220	Met C1	AL390860.1	0.0230542	1.03326	0.981607	0.986122
221	Met C1	TBC1D2	0.0230542	2.76266	0.981607	0.986122
222	Met C1	AC092910.3	0.0230542	3.40689	0.981607	0.986122
223	Met C1	AL731563.3	0.0230542	3.66593	0.981607	0.986122
224	Met C1	AC016831.7	0.0230542	1.34533	0.981607	0.986122
225	Met C1	FBXO5	0.0230542	2.42104	0.981607	0.986122
226	Met C1	LTK	0.0230542	2.15933	0.981607	0.986122
227	Met C1	GREM1	0.0230542	1.14247	0.981607	0.986122
228	Met C1	RASL12	0.0230542	3.37869	0.981607	0.986122
229	Met C1	PLEKHG6	0.0229612	0.58608	0.981681	0.986122
230	Met C1	LINC02076	0.0229612	1.04655	0.981681	0.986122
231	Met C1	CCDC168	0.0229612	0.674271	0.981681	0.986122
232	Met C1	HOXA6	0.0228683	0.568592	0.981755	0.986122
233	Met C1	CNTLN	0.0203583	1.08448	0.983758	0.98673
234	Met C1	CENPF	0.0126891	1.17157	0.989876	0.992282
235	Met C1	CCDC88A	0.00613539	2.21769	0.995105	0.997303
236	Met C1	GINS4	0.00604243	1.36225	0.995179	0.997304
237	Met C1	AL138966.2	0.00297474	1.55018	0.997627	0.99961
238	Met C1	DLG4	0.00297474	1.49853	0.997627	0.99961
239	Met C1	AL512625.2	0.00181273	1.35661	0.998554	0.99974
240	Met C1	AC008543.1	0.00181273	1.56697	0.998554	0.99974
241	Met C1	HLA-DOB	0.00181273	2.62943	0.998554	0.99974
242	Met C1	AC134682.1	0.00181273	2.15164	0.998554	0.99974
243	Met C1	HOXA7	0.000929605	1.50134	0.999258	0.99974
244	Met C1	PCDHGA7	0.000929605	1.26809	0.999258	0.99974
245	Met C1	AC079089.1	0.000929605	1.84166	0.999258	0.99974
246	Met C1	SOX5	0.000929605	1.00759	0.999258	0.99974
247	Met C1	NCAPG	0.000929605	2.04882	0.999258	0.99974
248	Met C1	AC093677.2	0.000929605	1.03567	0.999258	0.99974
249	Met C1	GPR34	0.000929605	1.60053	0.999258	0.99974
250	Met C1	EFCC1	0.000929605	1.81118	0.999258	0.99974
251	Met C1	ALS2CL	0.000929605	1.67474	0.999258	0.99974
252	Met C1	CCDC154	0.000929605	1.63068	0.999258	0.99974
253	Met C1	HLA-DOA	0.000929605	2.05891	0.999258	0.99974
254	Met C1	ARAP2	0.000929605	1.18844	0.999258	0.99974
255	Met C1	FILIP1L	0.000929605	1.96135	0.999258	0.99974
256	Met C1	ANOS1	0.000929605	1.01542	0.999258	0.99974
257	Met C1	FYB2	0.000929605	1.29563	0.999258	0.99974
258	Met C1	ANK2	0.000929605	1.51702	0.999258	0.99974
259	Met C1	AL592494.3	0.000743684	1.1131	0.999407	0.99974
260	Met C1	AP001636.3	0.000325362	1.02169	0.99974	0.99974
261	Met C1	PLCD3	0.000325362	2.71695	0.99974	0.99974
262	Met C1	HYPK	0.000325362	2.17779	0.99974	0.99974
263	Met C1	LIN37	0.000325362	3.27122	0.99974	0.99974
264	Met C1	LINC01873	0.000325362	0.654695	0.99974	0.99974
265	Met C1	LINC01238	0.000325362	1.80949	0.99974	0.99974
266	Met C1	ZNF354B	-0.00734388	1.76233	0.99414	0.99641
267	Met C1	IGHG1	-0.00734388	2.21065	0.99414	0.99641
268	Met C1	TAF1B	-0.0134793	1.19114	0.989245	0.991723
269	Met C1	TCERG1	-0.0137582	1.05785	0.989023	0.991573
270	Met C1	TBC1D8B	-0.0198935	1.45873	0.984128	0.986739
271	Met C1	KIF2C	-0.0198935	1.22437	0.984128	0.986739
272	Met C1	MIR210HG	-0.0198935	1.89856	0.984128	0.986739
273	Met C1	SIGLEC1	-0.0198935	1.16635	0.984128	0.986739
274	Met C1	TPM1-AS	-0.0199865	0.897498	0.984054	0.986739
275	Met C1	KCNRG	-0.0210091	2.26469	0.983238	0.986282
276	Met C1	AC087239.1	-0.0210091	2.97893	0.983238	0.986282
277	Met C1	KIF24	-0.0210091	1.20434	0.983238	0.986282
278	Met C1	HIST3H2BB	-0.0210091	1.43378	0.983238	0.986282
279	Met C1	ZNF778	-0.021102	0.801213	0.983164	0.986282
280	Met C1	PSRC1	-0.021102	0.553613	0.983164	0.986282
281	Met C1	RWDD2A	-0.0212879	0.338556	0.983016	0.986282
282	Met C1	FAM83D	-0.0218457	1.84962	0.982571	0.986122
283	Met C1	TRIM58	-0.0218457	0.987619	0.982571	0.986122
284	Met C1	CCDC69	-0.0218457	1.76941	0.982571	0.986122
285	Met C1	GLRX	-0.0218457	2.4116	0.982571	0.986122
286	Met C1	AC007786.2	-0.0218457	2.38281	0.982571	0.986122
287	Met C1	AC112907.3	-0.0218457	1.7806	0.982571	0.986122
288	Met C1	CENPU	-0.0218457	1.18579	0.982571	0.986122
289	Met C1	PTPRE	-0.0218457	0.90239	0.982571	0.986122
290	Met C1	AP001469.3	-0.0218457	0.549767	0.982571	0.986122
291	Met C1	GAS7	-0.0218457	1.80061	0.982571	0.986122
292	Met C1	RFLNB	-0.0218457	1.11608	0.982571	0.986122
293	Met C1	AL139384.1	-0.0218457	0.93066	0.982571	0.986122
294	Met C1	MX1	-0.0218457	0.920373	0.982571	0.986122
295	Met C1	AC009831.1	-0.0218457	0.722314	0.982571	0.986122
296	Met C1	NOX4	-0.0218457	2.0537	0.982571	0.986122
297	Met C1	AC068987.5	-0.0218457	1.32426	0.982571	0.986122
298	Met C1	SSTR2	-0.0218457	1.39405	0.982571	0.986122
299	Met C1	AC097641.2	-0.0218457	1.32407	0.982571	0.986122
300	Met C1	CYP27A1	-0.0218457	1.07539	0.982571	0.986122
301	Met C1	HYDIN	-0.0218457	2.51347	0.982571	0.986122
302	Met C1	TBC1D3C	-0.0218457	0.879184	0.982571	0.986122
303	Met C1	NALCN	-0.0218457	1.2168	0.982571	0.986122
304	Met C1	SCN3A	-0.0218457	0.698544	0.982571	0.986122
305	Met C1	AC007040.2	-0.0218457	0.738455	0.982571	0.986122
306	Met C1	FAS	-0.0218457	2.33698	0.982571	0.986122
307	Met C1	ZNF660	-0.0218457	1.39496	0.982571	0.986122
308	Met C1	LINC01933	-0.0219387	0.488277	0.982497	0.986122
309	Met C1	MRVI1	-0.0219387	0.4276	0.982497	0.986122
310	Met C1	CMKLR1	-0.0219387	0.548983	0.982497	0.986122
311	Met C1	PHTF1	-0.0220316	0.799619	0.982423	0.986122
312	Met C1	IFITM10	-0.0224035	0.343216	0.982126	0.986122
313	Met C1	CCDC66	-0.0335587	0.799547	0.973229	0.982688
314	Met C1	AC004951.1	-0.0366264	0.971292	0.970783	0.980291
315	Met C1	FIGNL2	-0.0380673	1.40018	0.969634	0.979204
316	Met C1	HIST1H1D	-0.0397871	1.84429	0.968263	0.977892
317	Met C1	HIST1H4C	-0.0397871	2.15743	0.968263	0.977892
318	Met C1	NUP50-DT	-0.03988	1.49107	0.968189	0.977892
319	Met C1	AL450384.2	-0.0405308	0.955845	0.96767	0.97751
320	Met C1	HIST1H1E	-0.0414139	1.39007	0.966966	0.976872
321	Met C1	AC092683.1	-0.0414139	1.44452	0.966966	0.976872
322	Met C1	CDCA2	-0.0414139	0.853144	0.966966	0.976872
323	Met C1	NEK2	-0.0416928	0.710674	0.966744	0.976865
324	Met C1	AC020656.2	-0.0427618	2.1288	0.965891	0.976149
325	Met C1	LINC01783	-0.0427618	2.2118	0.965891	0.976149
326	Met C1	LINC01411	-0.0427618	1.45145	0.965891	0.976149
327	Met C1	AL360270.3	-0.0428548	1.33291	0.965817	0.976149
328	Met C1	SHF	-0.0428548	1.03311	0.965817	0.976149
329	Met C1	PCDHA10	-0.0429477	0.447832	0.965743	0.976149
330	Met C1	PLXNB3	-0.0437844	0.387337	0.965076	0.97576
331	Met C1	UNC5CL	-0.0438309	0.94399	0.965039	0.97576
332	Met C1	WNT10A	-0.0438309	0.584518	0.965039	0.97576
333	Met C1	FAM186B	-0.0438309	0.252034	0.965039	0.97576
334	Met C1	C5orf66	-0.0438309	2.01661	0.965039	0.97576
335	Met C1	PTOV1-AS2	-0.0438309	0.962189	0.965039	0.97576
336	Met C1	NPL	-0.0438309	2.06158	0.965039	0.97576
337	Met C1	SYN2	-0.0438309	0.940348	0.965039	0.97576
338	Met C1	ATXN7	-0.0438309	1.33428	0.965039	0.97576
339	Met C1	ODF3L2	-0.0438309	1.40316	0.965039	0.97576
340	Met C1	AL691447.2	-0.0438309	0.955725	0.965039	0.97576
341	Met C1	CCDC30	-0.0438309	1.72351	0.965039	0.97576
342	Met C1	KIAA1841	-0.0438309	2.22773	0.965039	0.97576
343	Met C1	AC006206.2	-0.0438309	0.75199	0.965039	0.97576
344	Met C1	AC079174.2	-0.0438309	1.41973	0.965039	0.97576
345	Met C1	AC018645.2	-0.0438309	1.60231	0.965039	0.97576
346	Met C1	B4GALNT1	-0.0438309	0.937731	0.965039	0.97576
347	Met C1	AC090796.1	-0.0439238	0.664485	0.964965	0.97576
348	Met C1	MYH11	-0.0440168	0.566545	0.964891	0.97576
349	Met C1	GOLGA8N	-0.0441097	0.438822	0.964817	0.97576
350	Met C1	AC015802.4	-0.044621	1.08068	0.964409	0.97576
351	Met C1	AC091982.3	-0.044621	1.92516	0.964409	0.97576
352	Met C1	AL117350.1	-0.044621	1.165	0.964409	0.97576
353	Met C1	FGF2	-0.044621	1.21967	0.964409	0.97576
354	Met C1	CD37	-0.044621	1.28632	0.964409	0.97576
355	Met C1	RSPH14	-0.044621	1.02084	0.964409	0.97576
356	Met C1	HYKK	-0.044621	0.445283	0.964409	0.97576
357	Met C1	DEPDC4	-0.044621	1.13659	0.964409	0.97576
358	Met C1	ERMAP	-0.044621	1.28617	0.964409	0.97576
359	Met C1	ZFP3	-0.044621	0.0922721	0.964409	0.97576
360	Met C1	TRAF6	-0.044621	0.781205	0.964409	0.97576
361	Met C1	BIRC3	-0.044621	2.27412	0.964409	0.97576
362	Met C1	TBXA2R	-0.044621	0.847141	0.964409	0.97576
363	Met C1	CALHM2	-0.044621	1.33336	0.964409	0.97576
364	Met C1	CAVIN4	-0.044621	1.21015	0.964409	0.97576
365	Met C1	P2RX5-TAX1BP3	-0.044621	1.2966	0.964409	0.97576
366	Met C1	SLC22A17	-0.044621	0.875324	0.964409	0.97576
367	Met C1	PDLIM3	-0.044621	2.14864	0.964409	0.97576
368	Met C1	SPAG4	-0.044621	0.520298	0.964409	0.97576
369	Met C1	LINC01473	-0.044621	0.61611	0.964409	0.97576
370	Met C1	NEIL3	-0.044621	0.12164	0.964409	0.97576
371	Met C1	NEDD4	-0.044621	1.66018	0.964409	0.97576
372	Met C1	CTH	-0.044621	0.741681	0.964409	0.97576
373	Met C1	GPX2	-0.044621	1.97634	0.964409	0.97576
374	Met C1	ADAM28	-0.044621	2.2346	0.964409	0.97576
375	Met C1	GNMT	-0.044621	0.806869	0.964409	0.97576
376	Met C1	DMRTA1	-0.044621	0.634886	0.964409	0.97576
377	Met C1	DACT2	-0.044621	1.23555	0.964409	0.97576
378	Met C1	MATN1-AS1	-0.044621	1.20796	0.964409	0.97576
379	Met C1	HMX1	-0.044621	0.464648	0.964409	0.97576
380	Met C1	COL4A6	-0.044621	1.20909	0.964409	0.97576
381	Met C1	BEND7	-0.044621	0.82435	0.964409	0.97576
382	Met C1	EPB41L3	-0.044621	0.943687	0.964409	0.97576
383	Met C1	P2RY8	-0.044621	1.69405	0.964409	0.97576
384	Met C1	CELF4	-0.044621	1.38811	0.964409	0.97576
385	Met C1	FOXP2	-0.044621	0.456983	0.964409	0.97576
386	Met C1	TSPOAP1-AS1	-0.044621	2.09907	0.964409	0.97576
387	Met C1	GPR161	-0.044621	0.393925	0.964409	0.97576
388	Met C1	CENPI	-0.044621	1.73371	0.964409	0.97576
389	Met C1	ADAMTS17	-0.044621	0.639435	0.964409	0.97576
390	Met C1	AC231981.1	-0.044621	0.87919	0.964409	0.97576
391	Met C1	SPRED3	-0.044621	1.50231	0.964409	0.97576
392	Met C1	AC013394.1	-0.044621	0.639529	0.964409	0.97576
393	Met C1	AL135791.1	-0.044621	1.43858	0.964409	0.97576
394	Met C1	MTRNR2L4	-0.044621	0.418236	0.964409	0.97576
395	Met C1	RASSF4	-0.044621	1.79925	0.964409	0.97576
396	Met C1	PCDHGB6	-0.044621	0.539542	0.964409	0.97576
397	Met C1	NFAM1	-0.044621	0.52438	0.964409	0.97576
398	Met C1	AP003774.1	-0.044621	1.82874	0.964409	0.97576
399	Met C1	EMX2OS	-0.044714	-0.00889957	0.964335	0.97576
400	Met C1	PAEP	-0.044714	0.50518	0.964335	0.97576
401	Met C1	SPINK1	-0.044714	0.441461	0.964335	0.97576
402	Met C1	CD52	-0.044714	0.809329	0.964335	0.97576
403	Met C1	PRDM12	-0.044714	0.556977	0.964335	0.97576
404	Met C1	ENTPD1-AS1	-0.044807	0.216958	0.964261	0.97576
405	Met C1	DRAIC	-0.0560552	1.29802	0.955298	0.974123
406	Met C1	CCDC102B	-0.0608891	1.52666	0.951448	0.97027
407	Met C1	SCNN1G	-0.0627483	2.29769	0.949967	0.968832
408	Met C1	TMEM91	-0.0627483	1.40253	0.949967	0.968832
409	Met C1	PCLO	-0.0628413	1.20423	0.949893	0.968832
410	Met C1	FANCD2	-0.0629342	0.889206	0.949819	0.968832
411	Met C1	PARPBP	-0.0643287	1.24642	0.948709	0.967839
412	Met C1	TROAP	-0.0643287	1.50644	0.948709	0.967839
413	Met C1	AL022322.2	-0.0645146	0.997234	0.948561	0.967833
414	Met C1	CCDC171	-0.0656301	0.990262	0.947672	0.967
415	Met C1	C9orf163	-0.0656301	2.16496	0.947672	0.967
416	Met C1	TEX15	-0.0656301	1.29598	0.947672	0.967
417	Met C1	SRPK3	-0.0656301	1.74405	0.947672	0.967
418	Met C1	R3HCC1L	-0.0656301	1.43216	0.947672	0.967
419	Met C1	TRIT1	-0.0656301	1.19891	0.947672	0.967
420	Met C1	PAOX	-0.0656301	0.83756	0.947672	0.967
421	Met C1	HMMR	-0.0656301	0.663554	0.947672	0.967
422	Met C1	AC072061.1	-0.0657231	0.388256	0.947598	0.967
423	Met C1	IFIH1	-0.0657231	1.27652	0.947598	0.967
424	Met C1	ZNF773	-0.0660949	0.372775	0.947302	0.967
425	Met C1	CENPS	-0.0666527	1.47019	0.946858	0.966966
426	Met C1	UCP2	-0.0666527	0.678187	0.946858	0.966966
427	Met C1	TMEM81	-0.0666527	1.1854	0.946858	0.966966
428	Met C1	ELOVL2	-0.0666527	0.856586	0.946858	0.966966
429	Met C1	CYP4X1	-0.0666527	1.359	0.946858	0.966966
430	Met C1	IL21R-AS1	-0.0666527	0.259314	0.946858	0.966966
431	Met C1	TNNT2	-0.0666527	0.67826	0.946858	0.966966
432	Met C1	ERICH6-AS1	-0.0666527	1.2971	0.946858	0.966966
433	Met C1	RASD2	-0.0666527	0.722962	0.946858	0.966966
434	Met C1	STARD8	-0.0666527	0.702338	0.946858	0.966966
435	Met C1	FHL3	-0.0666527	1.68274	0.946858	0.966966
436	Met C1	ARHGEF28	-0.0666527	0.733607	0.946858	0.966966
437	Met C1	GINS1	-0.0666527	1.29857	0.946858	0.966966
438	Met C1	TMEM200B	-0.0666527	1.58144	0.946858	0.966966
439	Met C1	HIST1H2BE	-0.0666527	0.840272	0.946858	0.966966
440	Met C1	AMN	-0.0666527	1.04024	0.946858	0.966966
441	Met C1	NRP2	-0.0666527	2.35433	0.946858	0.966966
442	Met C1	GPR82	-0.0666527	0.615084	0.946858	0.966966
443	Met C1	MACC1	-0.0666527	1.15245	0.946858	0.966966
444	Met C1	BRINP3	-0.0666527	2.26796	0.946858	0.966966
445	Met C1	HOMER1	-0.0666527	0.931272	0.946858	0.966966
446	Met C1	RIMS4	-0.0666527	0.652502	0.946858	0.966966
447	Met C1	AP006623.1	-0.0666527	1.10483	0.946858	0.966966
448	Met C1	TTK	-0.0666527	0.588127	0.946858	0.966966
449	Met C1	PCK2	-0.0667456	0.801021	0.946784	0.966966
450	Met C1	AP001626.1	-0.0667456	0.536102	0.946784	0.966966
451	Met C1	FGF18	-0.0667456	0.64305	0.946784	0.966966
452	Met C1	POLE2	-0.0667456	0.790011	0.946784	0.966966
453	Met C1	PRKG1	-0.0668386	0.492857	0.94671	0.966966
454	Met C1	ZBTB47	-0.0668386	0.0773032	0.94671	0.966966
455	Met C1	RANBP17	-0.0669315	0.568037	0.946636	0.966966
456	Met C1	FUT1	-0.0670245	0.0505321	0.946562	0.966966
457	Met C1	CCDC68	-0.0673964	0.864328	0.946266	0.966966
458	Met C1	SERPINF2	-0.0673964	0.412148	0.946266	0.966966
459	Met C1	PCSK5	-0.0673964	0.832865	0.946266	0.966966
460	Met C1	TSNAXIP1	-0.0673964	0.00289019	0.946266	0.966966
461	Met C1	AC073314.1	-0.0673964	0.275806	0.946266	0.966966
462	Met C1	ICAM5	-0.0673964	1.43292	0.946266	0.966966
463	Met C1	ZNF425	-0.0673964	1.89831	0.946266	0.966966
464	Met C1	AL158212.2	-0.0673964	1.62961	0.946266	0.966966
465	Met C1	TRBC2	-0.0673964	0.645839	0.946266	0.966966
466	Met C1	PPP1R1A	-0.0673964	0.0722147	0.946266	0.966966
467	Met C1	LINC01285	-0.0673964	0.906127	0.946266	0.966966
468	Met C1	TMEM44	-0.0673964	1.18718	0.946266	0.966966
469	Met C1	KCND1	-0.0673964	0.828663	0.946266	0.966966
470	Met C1	PDE1B	-0.0673964	0.605484	0.946266	0.966966
471	Met C1	DPH1	-0.0673964	-0.032798	0.946266	0.966966
472	Met C1	SOX6	-0.0673964	1.87366	0.946266	0.966966
473	Met C1	SPACA6P-AS	-0.0673964	1.00741	0.946266	0.966966
474	Met C1	DENND2A	-0.0673964	0.736598	0.946266	0.966966
475	Met C1	WFDC2	-0.0673964	0.477902	0.946266	0.966966
476	Met C1	MDFIC	-0.0673964	1.64855	0.946266	0.966966
477	Met C1	CDKL5	-0.0673964	0.786183	0.946266	0.966966
478	Met C1	PABPC1L	-0.0673964	1.73623	0.946266	0.966966
479	Met C1	SLC5A2	-0.0673964	1.27404	0.946266	0.966966
480	Met C1	MYOCD	-0.0673964	1.08838	0.946266	0.966966
481	Met C1	AQP11	-0.0673964	0.761515	0.946266	0.966966
482	Met C1	BX004987.1	-0.0673964	1.1363	0.946266	0.966966
483	Met C1	CSF1	-0.0673964	0.460774	0.946266	0.966966
484	Met C1	SFTPA2	-0.0673964	0.90736	0.946266	0.966966
485	Met C1	UMODL1	-0.0673964	0.107218	0.946266	0.966966
486	Met C1	GPR143	-0.0673964	1.13333	0.946266	0.966966
487	Met C1	CALCRL	-0.0673964	0.902006	0.946266	0.966966
488	Met C1	AC079922.2	-0.0673964	-0.223438	0.946266	0.966966
489	Met C1	DARS-AS1	-0.0673964	0.547976	0.946266	0.966966
490	Met C1	AC119403.1	-0.0673964	0.26268	0.946266	0.966966
491	Met C1	AC007952.6	-0.0673964	2.05133	0.946266	0.966966
492	Met C1	AC011468.5	-0.0673964	0.471742	0.946266	0.966966
493	Met C1	AL512343.2	-0.0673964	0.306565	0.946266	0.966966
494	Met C1	PHACTR1	-0.0673964	0.00571422	0.946266	0.966966
495	Met C1	LINC02021	-0.0673964	0.90898	0.946266	0.966966
496	Met C1	CHST7	-0.0673964	2.06818	0.946266	0.966966
497	Met C1	FOXD3-AS1	-0.0673964	0.42459	0.946266	0.966966
498	Met C1	AC025165.5	-0.0673964	1.26462	0.946266	0.966966
499	Met C1	CYP27B1	-0.0673964	1.19719	0.946266	0.966966
500	Met C1	AC244517.2	-0.0673964	-0.0458013	0.946266	0.966966
501	Met C1	TYW1B	-0.0673964	1.29648	0.946266	0.966966
502	Met C1	MX2	-0.0673964	0.281165	0.946266	0.966966
503	Met C1	MTFR2	-0.0673964	1.38734	0.946266	0.966966
504	Met C1	KCNK5	-0.0673964	1.62578	0.946266	0.966966
505	Met C1	TNFRSF13C	-0.0673964	0.133613	0.946266	0.966966
506	Met C1	UCP3	-0.0673964	2.01086	0.946266	0.966966
507	Met C1	ITGA2	-0.0673964	0.410573	0.946266	0.966966
508	Met C1	AC022296.3	-0.0673964	0.828921	0.946266	0.966966
509	Met C1	LINC02043	-0.0673964	1.64529	0.946266	0.966966
510	Met C1	MAP3K10	-0.0673964	0.384585	0.946266	0.966966
511	Met C1	INHBA	-0.0673964	0.462186	0.946266	0.966966
512	Met C1	AC013726.1	-0.0673964	-0.295953	0.946266	0.966966
513	Met C1	SNED1	-0.0673964	1.35585	0.946266	0.966966
514	Met C1	MYO1G	-0.0673964	0.784607	0.946266	0.966966
515	Met C1	CATSPERE	-0.0673964	0.948221	0.946266	0.966966
516	Met C1	SLC4A5	-0.0673964	0.312681	0.946266	0.966966
517	Met C1	GLYATL2	-0.0673964	0.794633	0.946266	0.966966
518	Met C1	AC112236.2	-0.0673964	0.166457	0.946266	0.966966
519	Met C1	ANO7	-0.0673964	1.40348	0.946266	0.966966
520	Met C1	CCDC148	-0.0673964	1.0286	0.946266	0.966966
521	Met C1	UCKL1-AS1	-0.0673964	1.29018	0.946266	0.966966
522	Met C1	MND1	-0.0673964	0.498227	0.946266	0.966966
523	Met C1	UNC5A	-0.0673964	1.56355	0.946266	0.966966
524	Met C1	PIEZO2	-0.0673964	0.707042	0.946266	0.966966
525	Met C1	ERICD	-0.0673964	0.490596	0.946266	0.966966
526	Met C1	LINC01235	-0.0673964	-0.152326	0.946266	0.966966
527	Met C1	ERCC5	-0.0673964	1.53121	0.946266	0.966966
528	Met C1	AL671710.1	-0.0673964	1.1719	0.946266	0.966966
529	Met C1	LRTM2	-0.0673964	0.625907	0.946266	0.966966
530	Met C1	RAG1	-0.0673964	1.79385	0.946266	0.966966
531	Met C1	AC010643.1	-0.0673964	0.527213	0.946266	0.966966
532	Met C1	LRAT	-0.0673964	0.162985	0.946266	0.966966
533	Met C1	SLFNL1	-0.0673964	-0.00186758	0.946266	0.966966
534	Met C1	IGF2BP2	-0.0673964	1.86969	0.946266	0.966966
535	Met C1	FAM47E	-0.0673964	1.06513	0.946266	0.966966
536	Met C1	ETV2	-0.0673964	1.89832	0.946266	0.966966
537	Met C1	GPR153	-0.0673964	1.08394	0.946266	0.966966
538	Met C1	FAM157C	-0.0673964	-0.625214	0.946266	0.966966
539	Met C1	ZNF491	-0.0673964	1.94151	0.946266	0.966966
540	Met C1	AL356489.2	-0.0673964	0.671291	0.946266	0.966966
541	Met C1	RBP1	-0.0673964	0.761418	0.946266	0.966966
542	Met C1	MESP2	-0.0673964	0.475566	0.946266	0.966966
543	Met C1	TM6SF1	-0.0673964	0.861496	0.946266	0.966966
544	Met C1	ZNF670-ZNF695	-0.0673964	-0.418669	0.946266	0.966966
545	Met C1	AC004223.2	-0.0674893	-0.211225	0.946192	0.966966
546	Met C1	AC005840.4	-0.0674893	-0.387074	0.946192	0.966966
547	Met C1	GAL	-0.0674893	0.0700759	0.946192	0.966966
548	Met C1	ALB	-0.0674893	-0.491854	0.946192	0.966966
549	Met C1	CYP2W1	-0.0674893	-0.295332	0.946192	0.966966
550	Met C1	ARHGAP44	-0.0674893	-0.167037	0.946192	0.966966
551	Met C1	AC116609.3	-0.0674893	0.00583081	0.946192	0.966966
552	Met C1	AC007292.1	-0.0674893	-0.246228	0.946192	0.966966
553	Met C1	DEPDC1	-0.0675823	-0.439467	0.946118	0.966966
554	Met C1	CMPK2	-0.0675823	-0.767655	0.946118	0.966966
555	Met C1	YBX2	-0.0675823	-0.398354	0.946118	0.966966
556	Met C1	ERCC6L2	-0.070464	1.31056	0.943824	0.966966
557	Met C1	MIRLET7BHG	-0.0784122	0.945056	0.9375	0.966966
558	Met C1	CELSR2	-0.0794347	1.5307	0.936687	0.966966
559	Met C1	PTH1R	-0.0797601	0.624786	0.936428	0.966835
560	Met C1	AC138150.1	-0.0802714	1.28854	0.936021	0.966488
561	Met C1	ZSCAN30	-0.0872434	2.05135	0.930478	0.96091
562	Met C1	CLN6	-0.0872434	0.967303	0.930478	0.96091
563	Met C1	AC011815.2	-0.0872434	1.48093	0.930478	0.96091
564	Met C1	AL596442.2	-0.0872434	1.59737	0.930478	0.96091
565	Met C1	SPAG1	-0.0872434	1.26968	0.930478	0.96091
566	Met C1	KCNK1	-0.0874293	0.422158	0.93033	0.96091
567	Met C1	AC106739.1	-0.0877082	0.72354	0.930109	0.96091
568	Met C1	IBA57-DT	-0.0884984	1.22814	0.929481	0.96039
569	Met C1	EFCAB13	-0.0884984	0.564584	0.929481	0.96039
570	Met C1	AC006480.2	-0.0884984	1.33896	0.929481	0.96039
571	Met C1	AGBL3	-0.0884984	1.1903	0.929481	0.96039
572	Met C1	AC010809.2	-0.0884984	1.20113	0.929481	0.96039
573	Met C1	SLC9A2	-0.0884984	0.654134	0.929481	0.96039
574	Met C1	AL035587.1	-0.0884984	0.233265	0.929481	0.96039
575	Met C1	GMDS-DT	-0.0884984	1.18089	0.929481	0.96039
576	Met C1	MAP6	-0.0886843	0.265809	0.929333	0.96039
577	Met C1	AC015961.2	-0.0888702	0.181988	0.929185	0.96039
578	Met C1	IFT81	-0.0888702	1.54245	0.929185	0.96039
579	Met C1	AC245452.1	-0.0894745	0.538596	0.928705	0.96039
580	Met C1	C20orf197	-0.0894745	0.676155	0.928705	0.96039
581	Met C1	AGAP9	-0.0894745	1.26034	0.928705	0.96039
582	Met C1	APLP1	-0.0894745	0.227051	0.928705	0.96039
583	Met C1	TTC36	-0.0894745	0.585112	0.928705	0.96039
584	Met C1	AC125494.2	-0.0894745	0.649698	0.928705	0.96039
585	Met C1	FRMD6-AS1	-0.0894745	0.692958	0.928705	0.96039
586	Met C1	FBXL19-AS1	-0.0894745	0.40684	0.928705	0.96039
587	Met C1	SPNS2	-0.0894745	1.20463	0.928705	0.96039
588	Met C1	NPW	-0.0894745	-0.0546995	0.928705	0.96039
589	Met C1	AC022079.2	-0.0894745	0.32111	0.928705	0.96039
590	Met C1	SYNPO2	-0.0894745	0.622438	0.928705	0.96039
591	Met C1	JDP2	-0.0894745	1.38058	0.928705	0.96039
592	Met C1	C17orf107	-0.0894745	0.735874	0.928705	0.96039
593	Met C1	NAIP	-0.0894745	0.598159	0.928705	0.96039
594	Met C1	ADAM8	-0.0894745	0.607299	0.928705	0.96039
595	Met C1	AL356512.1	-0.0894745	1.47752	0.928705	0.96039
596	Met C1	FOXH1	-0.0894745	0.965773	0.928705	0.96039
597	Met C1	ZBTB49	-0.0894745	0.400532	0.928705	0.96039
598	Met C1	LARGE1	-0.0894745	0.503055	0.928705	0.96039
599	Met C1	LINC02542	-0.0894745	1.50374	0.928705	0.96039
600	Met C1	LRRC69	-0.0894745	0.293705	0.928705	0.96039
601	Met C1	AC000093.1	-0.0894745	0.332933	0.928705	0.96039
602	Met C1	LINC02519	-0.0894745	0.818327	0.928705	0.96039
603	Met C1	DNAH3	-0.0894745	0.221063	0.928705	0.96039
604	Met C1	AC068831.6	-0.0894745	0.738507	0.928705	0.96039
605	Met C1	PGM1	-0.0894745	0.681956	0.928705	0.96039
606	Met C1	DHRS4L2	-0.0894745	1.06004	0.928705	0.96039
607	Met C1	HSD17B14	-0.0894745	1.78982	0.928705	0.96039
608	Met C1	AL023806.1	-0.0895674	0.551028	0.928631	0.96039
609	Met C1	HIST1H1B	-0.0895674	0.132732	0.928631	0.96039
610	Met C1	CENPA	-0.0895674	0.277603	0.928631	0.96039
611	Met C1	AC003101.2	-0.0896604	0.118018	0.928557	0.96039
612	Met C1	CDKL3	-0.0896604	0.319198	0.928557	0.96039
613	Met C1	HESX1	-0.0897533	-0.168283	0.928483	0.96039
614	Met C1	ZNF852	-0.0901717	-0.168404	0.928151	0.96039
615	Met C1	FCN1	-0.0901717	0.83677	0.928151	0.96039
616	Met C1	DYSF	-0.0901717	0.37548	0.928151	0.96039
617	Met C1	ATP5MGL	-0.0901717	0.234501	0.928151	0.96039
618	Met C1	DPYSL4	-0.0901717	0.339394	0.928151	0.96039
619	Met C1	ERVE-1	-0.0901717	0.766323	0.928151	0.96039
620	Met C1	ZNF185	-0.0901717	1.08152	0.928151	0.96039
621	Met C1	AP003352.1	-0.0901717	1.08276	0.928151	0.96039
622	Met C1	TLR2	-0.0901717	0.0679222	0.928151	0.96039
623	Met C1	SMAD6	-0.0901717	-0.632577	0.928151	0.96039
624	Met C1	P2RX1	-0.0901717	0.177842	0.928151	0.96039
625	Met C1	LINC00940	-0.0901717	-0.501798	0.928151	0.96039
626	Met C1	LTA	-0.0901717	0.410961	0.928151	0.96039
627	Met C1	AZU1	-0.0901717	-0.714089	0.928151	0.96039
628	Met C1	DOCK11	-0.0901717	0.385385	0.928151	0.96039
629	Met C1	VHL	-0.091845	1.27879	0.926821	0.96039
630	Met C1	SRGAP1	-0.0946338	1.43772	0.924606	0.96039
631	Met C1	POTEE	-0.0955634	1.06818	0.923867	0.959876
632	Met C1	GNL3L	-0.0986311	1.00815	0.921431	0.957453
633	Met C1	CMYA5	-0.106905	1.63284	0.914865	0.950775
634	Met C1	SLC15A3	-0.107183	1.33896	0.914643	0.950617
635	Met C1	DBF4B	-0.108671	1.61037	0.913464	0.949536
636	Met C1	PRICKLE3	-0.108671	1.20988	0.913464	0.949536
637	Met C1	PTGIS	-0.108671	0.83624	0.913464	0.949536
638	Met C1	ZNF649	-0.108903	0.98371	0.913279	0.949536
639	Met C1	AC099676.1	-0.109043	0.590192	0.913169	0.94952
640	Met C1	SLC25A41	-0.109229	0.48242	0.913021	0.949439
641	Met C1	AC012588.1	-0.110158	0.987117	0.912284	0.948817
642	Met C1	SERF1A	-0.110158	0.715903	0.912284	0.948817
643	Met C1	IQGAP2	-0.110158	1.34079	0.912284	0.948817
644	Met C1	SLC11A1	-0.110158	0.701631	0.912284	0.948817
645	Met C1	COBL	-0.110158	1.01844	0.912284	0.948817
646	Met C1	PRR26	-0.110158	1.33196	0.912284	0.948817
647	Met C1	TBCE	-0.110251	0.664934	0.91221	0.948817
648	Met C1	MORN3	-0.110437	0.30576	0.912063	0.948817
649	Met C1	LINC01087	-0.110809	0.70264	0.911768	0.948817
650	Met C1	LRRIQ1	-0.110948	0.830932	0.911657	0.948817
651	Met C1	DMPK	-0.110995	0.751178	0.91162	0.948817
652	Met C1	ZSCAN23	-0.111367	0.581703	0.911326	0.948618
653	Met C1	DSCC1	-0.111367	1.13395	0.911326	0.948618
654	Met C1	NMU	-0.111367	1.25136	0.911326	0.948618
655	Met C1	AC016737.1	-0.111367	0.364476	0.911326	0.948618
656	Met C1	ZDHHC14	-0.111367	1.42752	0.911326	0.948618
657	Met C1	GDF11	-0.111367	0.553834	0.911326	0.948618
658	Met C1	ITGA10	-0.111367	0.716563	0.911326	0.948618
659	Met C1	FAM111B	-0.111367	0.238855	0.911326	0.948618
660	Met C1	AL845472.1	-0.111367	0.672929	0.911326	0.948618
661	Met C1	MTM1	-0.111367	0.862308	0.911326	0.948618
662	Met C1	CCDC110	-0.111367	0.495874	0.911326	0.948618
663	Met C1	AL162713.1	-0.111367	1.29704	0.911326	0.948618
664	Met C1	NEXMIF	-0.11146	0.578054	0.911252	0.948618
665	Met C1	FKRP	-0.11146	0.496325	0.911252	0.948618
666	Met C1	AC010336.1	-0.11146	0.243464	0.911252	0.948618
667	Met C1	KLHL7-DT	-0.111553	0.656063	0.911178	0.948618
668	Met C1	ACADL	-0.112203	-0.0335514	0.910662	0.948618
669	Met C1	NKX2-3	-0.112296	0.306598	0.910589	0.948618
670	Met C1	AC005944.1	-0.112296	0.416729	0.910589	0.948618
671	Met C1	AC007220.1	-0.112296	0.0658618	0.910589	0.948618
672	Met C1	LTB	-0.112296	1.55935	0.910589	0.948618
673	Met C1	SKA3	-0.112296	1.17311	0.910589	0.948618
674	Met C1	PLA2G2C	-0.112296	-0.18307	0.910589	0.948618
675	Met C1	NBPF10	-0.112296	1.25067	0.910589	0.948618
676	Met C1	C5orf34	-0.112296	0.980809	0.910589	0.948618
677	Met C1	GCNT1	-0.112296	0.013196	0.910589	0.948618
678	Met C1	AC106820.2	-0.112296	-0.125708	0.910589	0.948618
679	Met C1	LINC01136	-0.112296	0.0782933	0.910589	0.948618
680	Met C1	MAPK4	-0.112296	0.141223	0.910589	0.948618
681	Met C1	TEX29	-0.112296	0.678751	0.910589	0.948618
682	Met C1	AC116407.2	-0.112296	1.11398	0.910589	0.948618
683	Met C1	KLHL29	-0.112296	0.220518	0.910589	0.948618
684	Met C1	SLFN11	-0.112296	0.0400323	0.910589	0.948618
685	Met C1	AL117329.1	-0.112296	0.952789	0.910589	0.948618
686	Met C1	ITGA8	-0.112296	0.723197	0.910589	0.948618
687	Met C1	PPP4R1-AS1	-0.112296	0.23854	0.910589	0.948618
688	Met C1	RDM1	-0.112296	1.11758	0.910589	0.948618
689	Met C1	GPRIN1	-0.112296	0.569199	0.910589	0.948618
690	Met C1	SCOC-AS1	-0.112296	1.32242	0.910589	0.948618
691	Met C1	LOXL1	-0.112296	0.909917	0.910589	0.948618
692	Met C1	ZNF670	-0.112296	1.72289	0.910589	0.948618
693	Met C1	DPYD	-0.112296	0.409953	0.910589	0.948618
694	Met C1	PLK4	-0.112296	1.55291	0.910589	0.948618
695	Met C1	DOCK2	-0.112296	0.869899	0.910589	0.948618
696	Met C1	PACSIN3	-0.112296	0.59562	0.910589	0.948618
697	Met C1	AC068620.1	-0.112296	0.371426	0.910589	0.948618
698	Met C1	UNC13D	-0.112296	0.969677	0.910589	0.948618
699	Met C1	TBC1D8-AS1	-0.112296	0.293309	0.910589	0.948618
700	Met C1	TMEM151A	-0.112296	0.4098	0.910589	0.948618
701	Met C1	AL512306.2	-0.112296	0.208081	0.910589	0.948618
702	Met C1	SLC23A3	-0.112296	0.5661	0.910589	0.948618
703	Met C1	POLR3G	-0.112296	1.0149	0.910589	0.948618
704	Met C1	FALEC	-0.112296	0.351159	0.910589	0.948618
705	Met C1	PDE1A	-0.112296	0.496197	0.910589	0.948618
706	Met C1	AC027288.3	-0.112296	0.187818	0.910589	0.948618
707	Met C1	LSP1	-0.112296	1.58886	0.910589	0.948618
708	Met C1	VSTM4	-0.112296	0.076116	0.910589	0.948618
709	Met C1	AC127537.1	-0.112296	0.737415	0.910589	0.948618
710	Met C1	IRAK3	-0.112296	0.797282	0.910589	0.948618
711	Met C1	ZNF214	-0.112296	0.70779	0.910589	0.948618
712	Met C1	PCDHA5	-0.112296	1.12936	0.910589	0.948618
713	Met C1	PABPC1L2A	-0.112296	-0.171643	0.910589	0.948618
714	Met C1	AC099791.2	-0.112296	0.910766	0.910589	0.948618
715	Met C1	ZNF543	-0.112296	0.934951	0.910589	0.948618
716	Met C1	AC010973.2	-0.112296	0.0838085	0.910589	0.948618
717	Met C1	NALT1	-0.112296	0.578189	0.910589	0.948618
718	Met C1	AC106047.1	-0.112296	0.263334	0.910589	0.948618
719	Met C1	AC008946.1	-0.112296	0.356541	0.910589	0.948618
720	Met C1	ENPP1	-0.112296	-0.3456	0.910589	0.948618
721	Met C1	FGL1	-0.112296	1.20225	0.910589	0.948618
722	Met C1	ZNF296	-0.112389	0.161905	0.910515	0.948618
723	Met C1	MYO1F	-0.112668	-0.403545	0.910294	0.948618
724	Met C1	NUF2	-0.125822	1.02788	0.899873	0.943044
725	Met C1	LINC01521	-0.126473	0.867254	0.899358	0.942649
726	Met C1	MTRNR2L10	-0.126566	0.570175	0.899284	0.942645
727	Met C1	SPC25	-0.129912	0.664228	0.896636	0.939941
728	Met C1	EGFL8	-0.130098	0.977422	0.896489	0.939859
729	Met C1	IFI16	-0.130284	0.818452	0.896342	0.939778
730	Met C1	CCDC146	-0.131632	0.557396	0.895275	0.938732
731	Met C1	CDH7	-0.131632	0.665645	0.895275	0.938732
732	Met C1	AC006504.1	-0.131725	0.882206	0.895202	0.938732
733	Met C1	AC017083.1	-0.131725	0.909373	0.895202	0.938732
734	Met C1	BBS1	-0.131818	0.613485	0.895128	0.938732
735	Met C1	ZNF69	-0.133073	1.631	0.894136	0.937898
736	Met C1	DGKH	-0.133073	0.0577367	0.894136	0.937898
737	Met C1	FAM198B-AS1	-0.133073	2.20849	0.894136	0.937898
738	Met C1	CCSER1	-0.133073	0.812697	0.894136	0.937898
739	Met C1	CEP72	-0.133073	1.0015	0.894136	0.937898
740	Met C1	NAF1	-0.133073	1.47866	0.894136	0.937898
741	Met C1	ISG20	-0.133073	0.354332	0.894136	0.937898
742	Met C1	BRIP1	-0.133166	0.436455	0.894062	0.937898
743	Met C1	AC004923.4	-0.133166	0.980218	0.894062	0.937898
744	Met C1	AC090948.3	-0.133259	0.404374	0.893989	0.937898
745	Met C1	POLH	-0.133538	0.305716	0.893768	0.937898
746	Met C1	NWD1	-0.134235	0.76178	0.893217	0.937729
747	Met C1	AL590999.1	-0.134235	0.545038	0.893217	0.937729
748	Met C1	TCP11L2	-0.134235	0.581938	0.893217	0.937729
749	Met C1	SLC2A13	-0.134235	1.06852	0.893217	0.937729
750	Met C1	CAMK2B	-0.134235	0.459805	0.893217	0.937729
751	Met C1	PARD3B	-0.134235	2.02156	0.893217	0.937729
752	Met C1	SKA1	-0.134235	0.461195	0.893217	0.937729
753	Met C1	TMEM86A	-0.134235	0.0631963	0.893217	0.937729
754	Met C1	IFI27L2	-0.134235	0.293271	0.893217	0.937729
755	Met C1	TTC39C	-0.134235	0.984871	0.893217	0.937729
756	Met C1	CD84	-0.134235	0.339848	0.893217	0.937729
757	Met C1	POU5F2	-0.134235	0.893016	0.893217	0.937729
758	Met C1	ZNF724	-0.134235	0.382642	0.893217	0.937729
759	Met C1	FBXO24	-0.134235	1.17205	0.893217	0.937729
760	Met C1	TLE4	-0.134235	0.690374	0.893217	0.937729
761	Met C1	RASSF2	-0.134235	1.22228	0.893217	0.937729
762	Met C1	SEMA3E	-0.134235	0.424556	0.893217	0.937729
763	Met C1	AC073389.3	-0.134235	1.74445	0.893217	0.937729
764	Met C1	AL138781.2	-0.134235	0.568663	0.893217	0.937729
765	Met C1	FAM57B	-0.134235	0.178212	0.893217	0.937729
766	Met C1	LAG3	-0.134235	0.344256	0.893217	0.937729
767	Met C1	GRAMD1B	-0.134235	0.0722806	0.893217	0.937729
768	Met C1	AL357078.1	-0.134235	0.660454	0.893217	0.937729
769	Met C1	ATP2B1-AS1	-0.134328	0.608706	0.893143	0.937729
770	Met C1	PKN3	-0.134328	0.034451	0.893143	0.937729
771	Met C1	RCBTB2	-0.134421	0.0990531	0.89307	0.937729
772	Met C1	AP005121.1	-0.135118	-0.167677	0.892519	0.937729
773	Met C1	AL357078.3	-0.135118	-0.178138	0.892519	0.937729
774	Met C1	LINC02585	-0.135118	0.472937	0.892519	0.937729
775	Met C1	AP001029.2	-0.135118	-0.0470698	0.892519	0.937729
776	Met C1	XK	-0.135118	-0.338871	0.892519	0.937729
777	Met C1	USP2-AS1	-0.135118	-0.0288624	0.892519	0.937729
778	Met C1	CPED1	-0.135118	-0.358507	0.892519	0.937729
779	Met C1	SDK1	-0.135118	0.0779497	0.892519	0.937729
780	Met C1	VLDLR	-0.135118	0.651213	0.892519	0.937729
781	Met C1	CD72	-0.135118	-0.1493	0.892519	0.937729
782	Met C1	AC145124.1	-0.135118	0.0521688	0.892519	0.937729
783	Met C1	AC120114.1	-0.135118	0.380943	0.892519	0.937729
784	Met C1	AC132938.1	-0.135118	0.419961	0.892519	0.937729
785	Met C1	GBE1	-0.135118	-0.378019	0.892519	0.937729
786	Met C1	SLC26A1	-0.135118	-0.0459655	0.892519	0.937729
787	Met C1	AL031963.3	-0.135118	-0.698128	0.892519	0.937729
788	Met C1	PCDH17	-0.135118	0.493312	0.892519	0.937729
789	Met C1	CSPG4	-0.135118	-0.104248	0.892519	0.937729
790	Met C1	TSPAN18	-0.135118	-0.1978	0.892519	0.937729
791	Met C1	TM4SF18	-0.135118	0.261848	0.892519	0.937729
792	Met C1	PREX2	-0.135118	-0.472781	0.892519	0.937729
793	Met C1	LINC00939	-0.135118	-0.37447	0.892519	0.937729
794	Met C1	HOXB-AS3	-0.135118	-0.466805	0.892519	0.937729
795	Met C1	VANGL1	-0.135118	0.136373	0.892519	0.937729
796	Met C1	CKAP2L	-0.135118	-0.270033	0.892519	0.937729
797	Met C1	RUNX3	-0.135118	0.45872	0.892519	0.937729
798	Met C1	CA1	-0.135118	0.118981	0.892519	0.937729
799	Met C1	BEST1	-0.135118	0.647139	0.892519	0.937729
800	Met C1	ZNF675	-0.135118	0.193838	0.892519	0.937729
801	Met C1	LOXL4	-0.135118	-0.61828	0.892519	0.937729
802	Met C1	PPM1E	-0.135118	-0.252837	0.892519	0.937729
803	Met C1	SMG8	-0.135118	0.277206	0.892519	0.937729
804	Met C1	AC140725.1	-0.135118	-0.0579515	0.892519	0.937729
805	Met C1	ZNF117	-0.135118	0.0309006	0.892519	0.937729
806	Met C1	AC087362.2	-0.135118	-0.111249	0.892519	0.937729
807	Met C1	MANBA	-0.135118	0.207118	0.892519	0.937729
808	Met C1	PDE3A	-0.135118	0.648816	0.892519	0.937729
809	Met C1	AC027290.1	-0.135118	-0.666092	0.892519	0.937729
810	Met C1	AC137630.3	-0.135118	-0.242044	0.892519	0.937729
811	Met C1	PARVG	-0.135118	0.16837	0.892519	0.937729
812	Met C1	S100A4	-0.135118	0.666661	0.892519	0.937729
813	Met C1	AC009509.1	-0.135118	-0.197053	0.892519	0.937729
814	Met C1	GALNT10	-0.135118	-0.228865	0.892519	0.937729
815	Met C1	SLC47A1	-0.135118	0.155574	0.892519	0.937729
816	Met C1	TMC3-AS1	-0.135118	-0.148708	0.892519	0.937729
817	Met C1	AC026979.3	-0.135118	-0.2678	0.892519	0.937729
818	Met C1	ISPD	-0.135118	-0.111936	0.892519	0.937729
819	Met C1	ZNF853	-0.135118	-0.0599639	0.892519	0.937729
820	Met C1	HEY2	-0.135118	0.463856	0.892519	0.937729
821	Met C1	CCDC102A	-0.135118	0.296008	0.892519	0.937729
822	Met C1	AL161729.3	-0.135118	0.791727	0.892519	0.937729
823	Met C1	QPCTL	-0.135118	-0.321294	0.892519	0.937729
824	Met C1	MMP10	-0.135118	1.17021	0.892519	0.937729
825	Met C1	RNF112	-0.135118	-0.274439	0.892519	0.937729
826	Met C1	RASIP1	-0.135118	0.940653	0.892519	0.937729
827	Met C1	SIGLEC8	-0.135118	1.49707	0.892519	0.937729
828	Met C1	SGTB	-0.135118	-0.307703	0.892519	0.937729
829	Met C1	SLC30A3	-0.135118	0.813266	0.892519	0.937729
830	Met C1	LINC01623	-0.135118	-0.306108	0.892519	0.937729
831	Met C1	MATN4	-0.135118	-0.483129	0.892519	0.937729
832	Met C1	MECOM	-0.135118	-0.141611	0.892519	0.937729
833	Met C1	ARMC2	-0.135118	-0.0248334	0.892519	0.937729
834	Met C1	AC026150.3	-0.135118	1.03453	0.892519	0.937729
835	Met C1	AL139286.2	-0.135118	0.373605	0.892519	0.937729
836	Met C1	AL512274.1	-0.135118	0.752516	0.892519	0.937729
837	Met C1	C9orf147	-0.135118	0.21781	0.892519	0.937729
838	Met C1	FAM183A	-0.135118	-0.486109	0.892519	0.937729
839	Met C1	OTOGL	-0.135118	-0.116602	0.892519	0.937729
840	Met C1	NFYC-AS1	-0.135118	-0.309813	0.892519	0.937729
841	Met C1	MDP1	-0.135118	0.74634	0.892519	0.937729
842	Met C1	EID3	-0.135118	-0.348478	0.892519	0.937729
843	Met C1	AL358781.2	-0.135118	0.332123	0.892519	0.937729
844	Met C1	BACH2	-0.135118	0.593472	0.892519	0.937729
845	Met C1	ZNF483	-0.135211	-0.923043	0.892445	0.937729
846	Met C1	AP003486.1	-0.135211	-0.397615	0.892445	0.937729
847	Met C1	RELN	-0.135211	-0.162102	0.892445	0.937729
848	Met C1	BX284668.6	-0.135211	-0.498436	0.892445	0.937729
849	Met C1	Z68871.1	-0.135211	-0.789768	0.892445	0.937729
850	Met C1	MPP2	-0.135211	-0.843347	0.892445	0.937729
851	Met C1	ATP10A	-0.135211	-0.808204	0.892445	0.937729
852	Met C1	SLC4A11	-0.135211	-0.594943	0.892445	0.937729
853	Met C1	RPRM	-0.135304	-0.620319	0.892372	0.937729
854	Met C1	GPR137C	-0.135304	-0.826519	0.892372	0.937729
855	Met C1	AC005363.2	-0.135304	-0.601163	0.892372	0.937729
856	Met C1	ERCC6L	-0.135583	-1.24107	0.892151	0.937729
857	Met C1	ANKRD36	-0.139441	1.32964	0.889102	0.937729
858	Met C1	SYNE2	-0.140184	0.9251	0.888514	0.937729
859	Met C1	CCDC142	-0.140928	1.01412	0.887927	0.937729
860	Met C1	CLDND2	-0.146692	0.959194	0.883375	0.936282
861	Met C1	AL137002.1	-0.150968	0.972045	0.880001	0.932778
862	Met C1	GGACT	-0.15292	1.31593	0.878461	0.931291
863	Met C1	SERAC1	-0.15292	0.911968	0.878461	0.931291
864	Met C1	THUMPD2	-0.153385	1.45808	0.878095	0.931047
865	Met C1	GOLGA6L4	-0.153478	0.625226	0.878022	0.931042
866	Met C1	NIPSNAP3B	-0.154593	0.953676	0.877142	0.930182
867	Met C1	AP000866.1	-0.154593	0.993047	0.877142	0.930182
868	Met C1	QRICH2	-0.154593	0.849261	0.877142	0.930182
869	Met C1	PRSS27	-0.154593	1.21768	0.877142	0.930182
870	Met C1	ZNF415	-0.154593	0.549993	0.877142	0.930182
871	Met C1	PCDHGA5	-0.154872	0.582801	0.876922	0.930182
872	Met C1	MCM10	-0.155988	1.33886	0.876043	0.929451
873	Met C1	LMOD1	-0.155988	0.212888	0.876043	0.929451
874	Met C1	INMT	-0.155988	0.183737	0.876043	0.929451
875	Met C1	CRYBG3	-0.155988	0.581712	0.876043	0.929451
876	Met C1	AL359504.2	-0.155988	1.51076	0.876043	0.929451
877	Met C1	C12orf75	-0.155988	1.22049	0.876043	0.929451
878	Met C1	PLXDC1	-0.155988	1.11568	0.876043	0.929451
879	Met C1	C2CD6	-0.155988	0.376849	0.876043	0.929451
880	Met C1	ALG11	-0.155988	0.555952	0.876043	0.929451
881	Met C1	AL121672.3	-0.155988	0.717386	0.876043	0.929451
882	Met C1	KDELC1	-0.156081	0.898073	0.875969	0.929451
883	Met C1	TMEM234	-0.156081	0.129288	0.875969	0.929451
884	Met C1	PCDHGA10	-0.156267	0.578934	0.875823	0.929451
885	Met C1	DOK3	-0.156267	0.363713	0.875823	0.929451
886	Met C1	LRGUK	-0.157103	0.888861	0.875164	0.929451
887	Met C1	KCNN4	-0.157103	0.516868	0.875164	0.929451
888	Met C1	SLC7A7	-0.157103	0.450334	0.875164	0.929451
889	Met C1	LIFR-AS1	-0.157103	0.597708	0.875164	0.929451
890	Met C1	AC087741.2	-0.157103	0.53928	0.875164	0.929451
891	Met C1	TGFBR3	-0.157103	0.95737	0.875164	0.929451
892	Met C1	LPP-AS2	-0.157103	-0.158584	0.875164	0.929451
893	Met C1	AC092111.1	-0.157103	0.363485	0.875164	0.929451
894	Met C1	AC011374.2	-0.157103	0.788016	0.875164	0.929451
895	Met C1	AC011337.1	-0.157103	0.849499	0.875164	0.929451
896	Met C1	PDE2A	-0.157103	1.159	0.875164	0.929451
897	Met C1	WDR66	-0.157103	0.840891	0.875164	0.929451
898	Met C1	DUSP5	-0.157103	0.388368	0.875164	0.929451
899	Met C1	TBC1D8	-0.157103	0.144208	0.875164	0.929451
900	Met C1	TGM3	-0.157103	0.101645	0.875164	0.929451
901	Met C1	SLC49A3	-0.157103	-0.255485	0.875164	0.929451
902	Met C1	EML6	-0.157103	0.526148	0.875164	0.929451
903	Met C1	AL138885.3	-0.157103	0.574789	0.875164	0.929451
904	Met C1	AL513327.3	-0.157103	0.29346	0.875164	0.929451
905	Met C1	AP001437.1	-0.157103	1.23159	0.875164	0.929451
906	Met C1	KLK1	-0.157103	0.638296	0.875164	0.929451
907	Met C1	AXIN2	-0.157103	0.523868	0.875164	0.929451
908	Met C1	ETNK2	-0.157103	0.573201	0.875164	0.929451
909	Met C1	CFAP54	-0.157103	0.874584	0.875164	0.929451
910	Met C1	POU2F2	-0.157103	-0.000363758	0.875164	0.929451
911	Met C1	BEND5	-0.157103	0.5305	0.875164	0.929451
912	Met C1	AC093635.1	-0.157103	0.473342	0.875164	0.929451
913	Met C1	GPHA2	-0.157103	-0.0298826	0.875164	0.929451
914	Met C1	FICD	-0.157103	0.203513	0.875164	0.929451
915	Met C1	AC099521.1	-0.157103	0.662681	0.875164	0.929451
916	Met C1	TMEM140	-0.157103	0.759155	0.875164	0.929451
917	Met C1	CCDC151	-0.157103	0.824049	0.875164	0.929451
918	Met C1	FAM92A	-0.157103	0.108966	0.875164	0.929451
919	Met C1	ST8SIA4	-0.157103	0.713097	0.875164	0.929451
920	Met C1	TCP11L1	-0.157103	-0.117446	0.875164	0.929451
921	Met C1	AC091736.1	-0.157103	0.666166	0.875164	0.929451
922	Met C1	SLC4A1	-0.157103	-0.0477882	0.875164	0.929451
923	Met C1	LZTS1	-0.157196	-0.122127	0.87509	0.929451
924	Met C1	AC093157.1	-0.157196	0.182167	0.87509	0.929451
925	Met C1	PRKN	-0.157196	0.151113	0.87509	0.929451
926	Met C1	CNTRL	-0.157289	1.1258	0.875017	0.929451
927	Met C1	NLGN3	-0.157289	-0.245639	0.875017	0.929451
928	Met C1	UBL7-AS1	-0.157475	-0.351176	0.87487	0.929451
929	Met C1	AL606807.1	-0.157475	-0.519982	0.87487	0.929451
930	Met C1	CCNE1	-0.15794	-0.532653	0.874504	0.929451
931	Met C1	SYNGAP1-AS1	-0.15794	-0.25821	0.874504	0.929451
932	Met C1	AC174065.1	-0.15794	-1.22648	0.874504	0.929451
933	Met C1	MEDAG	-0.15794	-0.411866	0.874504	0.929451
934	Met C1	ATP6V1G2	-0.15794	-0.642946	0.874504	0.929451
935	Met C1	ZNF684	-0.15794	-1.0725	0.874504	0.929451
936	Met C1	AL136379.1	-0.15794	-0.964593	0.874504	0.929451
937	Met C1	HSPA2	-0.15794	-1.31512	0.874504	0.929451
938	Met C1	CYBB	-0.15794	-0.504278	0.874504	0.929451
939	Met C1	CYP3A5	-0.15794	-0.174967	0.874504	0.929451
940	Met C1	OSR2	-0.15794	-0.496662	0.874504	0.929451
941	Met C1	ZNF655	-0.15794	-0.769352	0.874504	0.929451
942	Met C1	MEFV	-0.15794	-0.075231	0.874504	0.929451
943	Met C1	GBGT1	-0.15794	0.328792	0.874504	0.929451
944	Met C1	AP003465.1	-0.15794	-0.489803	0.874504	0.929451
945	Met C1	RAMP2	-0.15794	-0.704276	0.874504	0.929451
946	Met C1	SH3KBP1	-0.15794	-0.323997	0.874504	0.929451
947	Met C1	ADAM32	-0.15794	-1.26803	0.874504	0.929451
948	Met C1	ELANE	-0.15794	-0.395805	0.874504	0.929451
949	Met C1	AL031708.1	-0.15794	0.305771	0.874504	0.929451
950	Met C1	DIO2	-0.15794	0.30424	0.874504	0.929451
951	Met C1	AC015712.2	-0.15794	-0.141773	0.874504	0.929451
952	Met C1	IGFN1	-0.15794	-0.73271	0.874504	0.929451
953	Met C1	BEGAIN	-0.15794	-1.02145	0.874504	0.929451
954	Met C1	DCST1	-0.15794	-0.82479	0.874504	0.929451
955	Met C1	HIST2H2AA4	-0.15794	-0.195124	0.874504	0.929451
956	Met C1	KCNQ1	-0.15794	-0.876468	0.874504	0.929451
957	Met C1	PLEKHG1	-0.15794	-0.649349	0.874504	0.929451
958	Met C1	FOXC1	-0.15794	-0.831	0.874504	0.929451
959	Met C1	IGFBPL1	-0.15794	-0.574057	0.874504	0.929451
960	Met C1	AL928654.2	-0.15794	-0.303018	0.874504	0.929451
961	Met C1	AL162412.1	-0.15794	-1.13905	0.874504	0.929451
962	Met C1	AL357556.4	-0.15794	0.198546	0.874504	0.929451
963	Met C1	AL080317.2	-0.15794	-1.33142	0.874504	0.929451
964	Met C1	AL121761.2	-0.15794	-0.881629	0.874504	0.929451
965	Met C1	NPR1	-0.15794	-1.20035	0.874504	0.929451
966	Met C1	PARD6G-AS1	-0.15794	-0.964045	0.874504	0.929451
967	Met C1	AL357060.1	-0.15794	-0.986395	0.874504	0.929451
968	Met C1	SATB2	-0.15794	-0.0468897	0.874504	0.929451
969	Met C1	CES3	-0.15794	-1.30187	0.874504	0.929451
970	Met C1	STMND1	-0.15794	-0.841895	0.874504	0.929451
971	Met C1	FAM122C	-0.15794	-0.683868	0.874504	0.929451
972	Met C1	ITGAX	-0.15794	0.174335	0.874504	0.929451
973	Met C1	KLF1	-0.15794	-0.187663	0.874504	0.929451
974	Met C1	TLE6	-0.15794	-0.884242	0.874504	0.929451
975	Met C1	AL590714.1	-0.15794	-0.5021	0.874504	0.929451
976	Met C1	SLA	-0.15794	-0.543524	0.874504	0.929451
977	Met C1	LINC00957	-0.15794	-0.750446	0.874504	0.929451
978	Met C1	HAPLN3	-0.15794	-1.06068	0.874504	0.929451
979	Met C1	HCG14	-0.15794	-0.670348	0.874504	0.929451
980	Met C1	PLA1A	-0.15794	-0.375672	0.874504	0.929451
981	Met C1	TRGV9	-0.15794	-0.678751	0.874504	0.929451
982	Met C1	DPY19L1	-0.15794	-0.181362	0.874504	0.929451
983	Met C1	FAM78A	-0.15794	-0.662257	0.874504	0.929451
984	Met C1	HAND1	-0.15794	-0.152246	0.874504	0.929451
985	Met C1	AL136131.3	-0.15794	-0.921302	0.874504	0.929451
986	Met C1	GOLGA6L10	-0.15794	-1.03112	0.874504	0.929451
987	Met C1	AC129492.1	-0.15794	-0.484288	0.874504	0.929451
988	Met C1	LINC00324	-0.15794	0.459676	0.874504	0.929451
989	Met C1	SLC25A53	-0.15794	0.269776	0.874504	0.929451
990	Met C1	ZNF619	-0.15794	0.767797	0.874504	0.929451
991	Met C1	FOXD2	-0.15794	-0.399095	0.874504	0.929451
992	Met C1	AL590428.1	-0.15794	-0.938099	0.874504	0.929451
993	Met C1	FGD5	-0.15794	-0.29734	0.874504	0.929451
994	Met C1	CCNYL1	-0.15794	-0.280597	0.874504	0.929451
995	Met C1	ARL4C	-0.15794	0.190779	0.874504	0.929451
996	Met C1	AL133353.1	-0.15794	-0.0907529	0.874504	0.929451
997	Met C1	KHK	-0.15794	-0.848608	0.874504	0.929451
998	Met C1	NCKAP1L	-0.15794	-0.578011	0.874504	0.929451
999	Met C1	RNLS	-0.15794	0.428315	0.874504	0.929451
1000	Met C1	ROBO4	-0.15794	-1.07143	0.874504	0.929451
1001	Met C1	FAM81B	-0.15794	0.464376	0.874504	0.929451
1002	Met C1	CCDC134	-0.15794	-1.24392	0.874504	0.929451
1003	Met C1	AC007823.1	-0.15794	-0.238275	0.874504	0.929451
1004	Met C1	OAS2	-0.15794	-0.470867	0.874504	0.929451
1005	Met C1	PIK3CD	-0.15794	-0.354525	0.874504	0.929451
1006	Met C1	AL157392.4	-0.15794	-0.362749	0.874504	0.929451
1007	Met C1	POLN	-0.15794	-0.344278	0.874504	0.929451
1008	Met C1	FAM149A	-0.15794	-0.939636	0.874504	0.929451
1009	Met C1	TIGD2	-0.15794	-0.689219	0.874504	0.929451
1010	Met C1	LINC02062	-0.15794	0.635774	0.874504	0.929451
1011	Met C1	PLEKHH2	-0.15794	-0.03382	0.874504	0.929451
1012	Met C1	PCAT19	-0.15794	-1.18482	0.874504	0.929451
1013	Met C1	AC125616.1	-0.15794	-1.42656	0.874504	0.929451
1014	Met C1	AATBC	-0.15794	-1.45316	0.874504	0.929451
1015	Met C1	CDC45	-0.15794	-0.761379	0.874504	0.929451
1016	Met C1	AL359878.2	-0.15794	-0.128519	0.874504	0.929451
1017	Met C1	GEMIN7-AS1	-0.15794	0.495852	0.874504	0.929451
1018	Met C1	AC097382.2	-0.15794	0.00693266	0.874504	0.929451
1019	Met C1	PYGM	-0.15794	-0.358517	0.874504	0.929451
1020	Met C1	MAP3K7CL	-0.15794	0.334335	0.874504	0.929451
1021	Met C1	AL157888.1	-0.15794	-1.04115	0.874504	0.929451
1022	Met C1	LILRA6	-0.15794	-0.141065	0.874504	0.929451
1023	Met C1	AC093274.1	-0.15794	-0.986748	0.874504	0.929451
1024	Met C1	C4orf33	-0.15794	-0.167931	0.874504	0.929451
1025	Met C1	AC025754.2	-0.15794	-0.873542	0.874504	0.929451
1026	Met C1	AP001267.3	-0.15794	-0.635657	0.874504	0.929451
1027	Met C1	C11orf53	-0.15794	0.197297	0.874504	0.929451
1028	Met C1	ACSS3	-0.15794	-0.542697	0.874504	0.929451
1029	Met C1	AP000251.1	-0.15794	-0.0140753	0.874504	0.929451
1030	Met C1	AC004069.1	-0.15794	-0.563774	0.874504	0.929451
1031	Met C1	KCNC3	-0.15794	0.470756	0.874504	0.929451
1032	Met C1	UGT2B17	-0.15794	-0.531469	0.874504	0.929451
1033	Met C1	MIAT	-0.15794	0.182446	0.874504	0.929451
1034	Met C1	CCDC85A	-0.15794	-0.79366	0.874504	0.929451
1035	Met C1	PLK2	-0.15794	-0.566072	0.874504	0.929451
1036	Met C1	ZNF805	-0.15794	-0.558437	0.874504	0.929451
1037	Met C1	ABLIM2	-0.15794	-0.893523	0.874504	0.929451
1038	Met C1	RASSF6	-0.15794	-1.15925	0.874504	0.929451
1039	Met C1	HCAR1	-0.15794	-1.23777	0.874504	0.929451
1040	Met C1	AKAP3	-0.15794	0.219989	0.874504	0.929451
1041	Met C1	RASGRP2	-0.15794	-0.813358	0.874504	0.929451
1042	Met C1	OR2L2	-0.158033	-1.57264	0.874431	0.929451
1043	Met C1	AC004908.3	-0.158033	-1.49276	0.874431	0.929451
1044	Met C1	MCUB	-0.158033	-0.81609	0.874431	0.929451
1045	Met C1	CPNE8	-0.158126	-0.43581	0.874358	0.929451
1046	Met C1	KCNIP2	-0.158126	-1.49463	0.874358	0.929451
1047	Met C1	CFB	-0.158126	-1.4252	0.874358	0.929451
1048	Met C1	AC025034.1	-0.158219	-1.46721	0.874284	0.929451
1049	Met C1	PTCH2	-0.16124	1.39686	0.871904	0.929451
1050	Met C1	MYO1E	-0.167654	0.690762	0.866855	0.929451
1051	Met C1	ANKRD42	-0.174022	0.917369	0.861848	0.927992
1052	Met C1	UBE3D	-0.174208	1.08164	0.861702	0.927908
1053	Met C1	PROSER3	-0.175928	0.947325	0.860351	0.926526
1054	Met C1	TAF5	-0.1763	0.66385	0.860059	0.926285
1055	Met C1	REV1	-0.176997	1.2807	0.859511	0.925768
1056	Met C1	FSCN2	-0.177555	0.300155	0.859073	0.92537
1057	Met C1	BRCA2	-0.177555	0.664561	0.859073	0.92537
1058	Met C1	SAP130	-0.177555	1.22819	0.859073	0.92537
1059	Met C1	FANCA	-0.177555	0.918506	0.859073	0.92537
1060	Met C1	AC245140.2	-0.177555	0.344591	0.859073	0.92537
1061	Met C1	KDM4C	-0.177555	0.627532	0.859073	0.92537
1062	Met C1	NBPF14	-0.177833	0.35261	0.858854	0.92537
1063	Met C1	LINC00910	-0.177926	0.108167	0.858781	0.92537
1064	Met C1	PRKACB	-0.178902	1.1444	0.858014	0.924815
1065	Met C1	HAP1	-0.178902	0.388943	0.858014	0.924815
1066	Met C1	CAV2	-0.178902	0.249697	0.858014	0.924815
1067	Met C1	RBMS3	-0.178902	-0.0330888	0.858014	0.924815
1068	Met C1	PTPN14	-0.178902	0.584265	0.858014	0.924815
1069	Met C1	AC080013.5	-0.178902	0.594833	0.858014	0.924815
1070	Met C1	AC135012.1	-0.178902	-0.467006	0.858014	0.924815
1071	Met C1	AC013731.1	-0.178902	0.772266	0.858014	0.924815
1072	Met C1	TRIM62	-0.178902	0.500245	0.858014	0.924815
1073	Met C1	C2orf76	-0.178902	0.320866	0.858014	0.924815
1074	Met C1	ZNF607	-0.178902	0.546141	0.858014	0.924815
1075	Met C1	ANXA1	-0.178902	0.837812	0.858014	0.924815
1076	Met C1	PCDHGA8	-0.178902	0.421278	0.858014	0.924815
1077	Met C1	MFSD9	-0.178902	0.99536	0.858014	0.924815
1078	Met C1	AL162586.1	-0.178902	0.949582	0.858014	0.924815
1079	Met C1	RWDD2B	-0.178902	0.761612	0.858014	0.924815
1080	Met C1	LINC01372	-0.178902	0.891494	0.858014	0.924815
1081	Met C1	AC138696.2	-0.178995	0.15087	0.857941	0.924815
1082	Met C1	PAXBP1-AS1	-0.179088	0.167207	0.857868	0.924815
1083	Met C1	AC005498.2	-0.179274	-0.0892401	0.857722	0.924815
1084	Met C1	TBC1D1	-0.179971	0.241216	0.857175	0.924815
1085	Met C1	CTRL	-0.179971	0.137819	0.857175	0.924815
1086	Met C1	MACROD2	-0.179971	-0.488471	0.857175	0.924815
1087	Met C1	ZNF534	-0.179971	0.233701	0.857175	0.924815
1088	Met C1	ADORA1	-0.179971	-0.293022	0.857175	0.924815
1089	Met C1	AC010624.2	-0.179971	-0.182572	0.857175	0.924815
1090	Met C1	ANKRD39	-0.179971	-0.148953	0.857175	0.924815
1091	Met C1	FGL2	-0.179971	-0.0748482	0.857175	0.924815
1092	Met C1	PHLDA3	-0.179971	1.43207	0.857175	0.924815
1093	Met C1	GNAL	-0.179971	0.209877	0.857175	0.924815
1094	Met C1	BSN-DT	-0.179971	-0.0100012	0.857175	0.924815
1095	Met C1	SPN	-0.179971	0.534929	0.857175	0.924815
1096	Met C1	KIF20A	-0.179971	0.896356	0.857175	0.924815
1097	Met C1	AL353708.1	-0.179971	0.540908	0.857175	0.924815
1098	Met C1	CXCL8	-0.179971	0.716324	0.857175	0.924815
1099	Met C1	SCGB1B2P	-0.179971	0.0597472	0.857175	0.924815
1100	Met C1	PTGIR	-0.179971	-0.623043	0.857175	0.924815
1101	Met C1	HIST1H2BJ	-0.179971	-0.356556	0.857175	0.924815
1102	Met C1	AL590399.3	-0.179971	1.1817	0.857175	0.924815
1103	Met C1	WBP2NL	-0.179971	0.0169947	0.857175	0.924815
1104	Met C1	ZNF230	-0.179971	0.291003	0.857175	0.924815
1105	Met C1	CRYBA2	-0.179971	-0.155306	0.857175	0.924815
1106	Met C1	ULBP1	-0.179971	1.25265	0.857175	0.924815
1107	Met C1	HLA-F	-0.179971	0.260701	0.857175	0.924815
1108	Met C1	LINC02562	-0.179971	0.205862	0.857175	0.924815
1109	Met C1	APLF	-0.179971	0.0857598	0.857175	0.924815
1110	Met C1	ABI3	-0.179971	0.00907844	0.857175	0.924815
1111	Met C1	TIAM2	-0.179971	0.598734	0.857175	0.924815
1112	Met C1	AC006116.8	-0.179971	-0.453702	0.857175	0.924815
1113	Met C1	AC084346.2	-0.179971	-0.565778	0.857175	0.924815
1114	Met C1	AC023509.4	-0.179971	-0.557642	0.857175	0.924815
1115	Met C1	FMO4	-0.179971	-0.339163	0.857175	0.924815
1116	Met C1	LRRIQ3	-0.179971	0.624999	0.857175	0.924815
1117	Met C1	CDCP1	-0.179971	-0.505147	0.857175	0.924815
1118	Met C1	AC108488.1	-0.179971	0.322719	0.857175	0.924815
1119	Met C1	DNAH10	-0.179971	-0.142969	0.857175	0.924815
1120	Met C1	MAPRE2	-0.179971	-0.432826	0.857175	0.924815
1121	Met C1	AP000350.5	-0.179971	-0.213804	0.857175	0.924815
1122	Met C1	HOXB6	-0.179971	0.450634	0.857175	0.924815
1123	Met C1	AC010536.1	-0.179971	-0.17811	0.857175	0.924815
1124	Met C1	AC022113.1	-0.179971	0.117763	0.857175	0.924815
1125	Met C1	TNFRSF12A	-0.179971	0.777467	0.857175	0.924815
1126	Met C1	AC148476.1	-0.179971	0.696294	0.857175	0.924815
1127	Met C1	NEBL-AS1	-0.179971	0.215969	0.857175	0.924815
1128	Met C1	RUNDC3A	-0.179971	0.320759	0.857175	0.924815
1129	Met C1	AC005920.1	-0.180064	-0.142972	0.857102	0.924815
1130	Met C1	KLHL6	-0.180064	0.112879	0.857102	0.924815
1131	Met C1	ZNF252P-AS1	-0.180064	-0.196781	0.857102	0.924815
1132	Met C1	CDC37L1-DT	-0.180157	-0.560967	0.857029	0.924815
1133	Met C1	TLL2	-0.180157	-0.405281	0.857029	0.924815
1134	Met C1	SIX2	-0.180157	-0.581493	0.857029	0.924815
1135	Met C1	NOXO1	-0.180157	-0.915773	0.857029	0.924815
1136	Met C1	AC008736.1	-0.180343	-0.781021	0.856883	0.924815
1137	Met C1	AL731537.1	-0.180529	-1.29002	0.856737	0.924815
1138	Met C1	AL162258.2	-0.180762	-2.27396	0.856555	0.924815
1139	Met C1	AL080317.3	-0.180762	-1.42431	0.856555	0.924815
1140	Met C1	AL627171.1	-0.180762	-1.2367	0.856555	0.924815
1141	Met C1	AC040162.3	-0.180762	-1.51714	0.856555	0.924815
1142	Met C1	CFAP300	-0.180762	-1.43433	0.856555	0.924815
1143	Met C1	MSS51	-0.180762	-1.1577	0.856555	0.924815
1144	Met C1	SUSD4	-0.180762	-0.535917	0.856555	0.924815
1145	Met C1	AP001412.1	-0.180762	-2.22375	0.856555	0.924815
1146	Met C1	CPLANE1	-0.182342	1.41339	0.855314	0.924815
1147	Met C1	KCNQ1OT1	-0.192335	1.3488	0.84748	0.919798
1148	Met C1	AUTS2	-0.195031	0.653705	0.845369	0.917653
1149	Met C1	CSPP1	-0.195031	1.16886	0.845369	0.917653
1150	Met C1	AC245060.5	-0.195682	0.900816	0.844859	0.917247
1151	Met C1	MDK	-0.197076	1.30193	0.843768	0.916135
1152	Met C1	AFF3	-0.197262	0.911738	0.843622	0.91605
1153	Met C1	PMM2	-0.197262	0.217116	0.843622	0.91605
1154	Met C1	RN7SL832P	-0.198935	0.607127	0.842313	0.914775
1155	Met C1	DDX19B	-0.198935	1.0618	0.842313	0.914775
1156	Met C1	AC083880.1	-0.198935	1.04019	0.842313	0.914775
1157	Met C1	AC093788.1	-0.198935	0.680503	0.842313	0.914775
1158	Met C1	TIPARP	-0.198935	1.37359	0.842313	0.914775
1159	Met C1	GTSE1	-0.199028	0.765901	0.842241	0.914775
1160	Met C1	N4BP2	-0.199121	0.67761	0.842168	0.914775
1161	Met C1	LRP2BP	-0.199214	0.414551	0.842095	0.914775
1162	Met C1	ANKRD20A8P	-0.199214	0.241135	0.842095	0.914775
1163	Met C1	AC037459.2	-0.199214	0.757846	0.842095	0.914775
1164	Met C1	MAP7D2	-0.1994	0.505162	0.84195	0.914775
1165	Met C1	PHLDA1	-0.200516	0.659729	0.841077	0.914235
1166	Met C1	EGR1	-0.200516	1.26449	0.841077	0.914235
1167	Met C1	FANCB	-0.200516	0.269491	0.841077	0.914235
1168	Met C1	HIVEP1	-0.200516	0.502872	0.841077	0.914235
1169	Met C1	PIP	-0.200609	0.449986	0.841005	0.914235
1170	Met C1	BARD1	-0.200609	0.0971611	0.841005	0.914235
1171	Met C1	ANKRD34A	-0.200702	0.319776	0.840932	0.914235
1172	Met C1	PTTG1	-0.200795	0.177686	0.840859	0.914235
1173	Met C1	KANK3	-0.200795	0.278304	0.840859	0.914235
1174	Met C1	TSPAN15	-0.201166	0.0446537	0.840568	0.914235
1175	Met C1	PECR	-0.201817	0.225055	0.84006	0.913859
1176	Met C1	JMJD7-PLA2G4B	-0.201817	0.00715955	0.84006	0.913859
1177	Met C1	CTSO	-0.201817	-0.22788	0.84006	0.913859
1178	Met C1	AC242426.2	-0.201817	0.391785	0.84006	0.913859
1179	Met C1	AC092747.4	-0.201817	0.225888	0.84006	0.913859
1180	Met C1	ZNF66	-0.201817	0.352286	0.84006	0.913859
1181	Met C1	SP2-AS1	-0.201817	0.0858352	0.84006	0.913859
1182	Met C1	PCGF6	-0.201817	0.131003	0.84006	0.913859
1183	Met C1	TNFAIP8L1	-0.201817	-0.0753203	0.84006	0.913859
1184	Met C1	AC139795.2	-0.201817	0.727994	0.84006	0.913859
1185	Met C1	SRGAP3	-0.201817	0.00586537	0.84006	0.913859
1186	Met C1	FES	-0.201817	0.489477	0.84006	0.913859
1187	Met C1	LILRB3	-0.201817	-0.136483	0.84006	0.913859
1188	Met C1	TENM1	-0.201817	-0.0200995	0.84006	0.913859
1189	Met C1	KLC3	-0.201817	0.663329	0.84006	0.913859
1190	Met C1	RNF165	-0.201817	0.206178	0.84006	0.913859
1191	Met C1	AC068338.2	-0.201817	0.446743	0.84006	0.913859
1192	Met C1	ANKAR	-0.201817	0.286383	0.84006	0.913859
1193	Met C1	LEKR1	-0.201817	0.297932	0.84006	0.913859
1194	Met C1	TTLL7	-0.20191	-0.489987	0.839987	0.913859
1195	Met C1	ULK4	-0.20191	-0.000350358	0.839987	0.913859
1196	Met C1	ARMC9	-0.202003	-0.231505	0.839914	0.913859
1197	Met C1	CCDC17	-0.202003	0.131392	0.839914	0.913859
1198	Met C1	PAX8	-0.202003	0.0386106	0.839914	0.913859
1199	Met C1	GRIK4	-0.202003	-0.322104	0.839914	0.913859
1200	Met C1	ACTR3C	-0.202189	-0.254887	0.839769	0.913859
1201	Met C1	AL080276.2	-0.202282	-0.337655	0.839696	0.913859
1202	Met C1	PFN4	-0.20284	-1.25484	0.83926	0.913859
1203	Met C1	SDR42E2	-0.20284	0.328307	0.83926	0.913859
1204	Met C1	SMN1	-0.20284	-0.0399661	0.83926	0.913859
1205	Met C1	IL1RAP	-0.20284	0.00846587	0.83926	0.913859
1206	Met C1	TCAP	-0.20284	-0.587071	0.83926	0.913859
1207	Met C1	GNG3	-0.20284	-0.0307135	0.83926	0.913859
1208	Met C1	BHLHE41	-0.20284	-1.12862	0.83926	0.913859
1209	Met C1	SMIM11A	-0.20284	-0.107763	0.83926	0.913859
1210	Met C1	TP73	-0.20284	-0.194035	0.83926	0.913859
1211	Met C1	NAPSA	-0.20284	-0.262123	0.83926	0.913859
1212	Met C1	NDRG4	-0.20284	-0.143423	0.83926	0.913859
1213	Met C1	FSTL4	-0.20284	-0.00587879	0.83926	0.913859
1214	Met C1	S1PR2	-0.20284	-0.296637	0.83926	0.913859
1215	Met C1	PLPP6	-0.20284	-0.427838	0.83926	0.913859
1216	Met C1	ZNF578	-0.20284	-0.375307	0.83926	0.913859
1217	Met C1	AP003559.1	-0.20284	-0.906822	0.83926	0.913859
1218	Met C1	CEACAM16	-0.20284	-0.641535	0.83926	0.913859
1219	Met C1	IL33	-0.20284	0.131451	0.83926	0.913859
1220	Met C1	H2BFM	-0.20284	-0.94605	0.83926	0.913859
1221	Met C1	STIL	-0.20284	0.0078508	0.83926	0.913859
1222	Met C1	AL022341.2	-0.20284	-0.297355	0.83926	0.913859
1223	Met C1	AC109347.1	-0.20284	0.380332	0.83926	0.913859
1224	Met C1	COL26A1	-0.20284	-0.200054	0.83926	0.913859
1225	Met C1	MAGEE1	-0.20284	-0.380964	0.83926	0.913859
1226	Met C1	AL162431.2	-0.20284	-0.725474	0.83926	0.913859
1227	Met C1	CHADL	-0.20284	-0.776819	0.83926	0.913859
1228	Met C1	MYCBPAP	-0.20284	-0.478927	0.83926	0.913859
1229	Met C1	AP000866.5	-0.20284	-0.27964	0.83926	0.913859
1230	Met C1	DND1	-0.20284	-0.227349	0.83926	0.913859
1231	Met C1	ACHE	-0.20284	0.0547754	0.83926	0.913859
1232	Met C1	CHRD	-0.20284	-1.1785	0.83926	0.913859
1233	Met C1	ARMC12	-0.20284	-0.606544	0.83926	0.913859
1234	Met C1	ADAMTSL2	-0.20284	-0.525729	0.83926	0.913859
1235	Met C1	SYNPO2L	-0.20284	-0.440398	0.83926	0.913859
1236	Met C1	GPR183	-0.20284	0.0656474	0.83926	0.913859
1237	Met C1	ENTPD1	-0.20284	-0.387589	0.83926	0.913859
1238	Met C1	AC009120.5	-0.20284	-0.124867	0.83926	0.913859
1239	Met C1	CD109	-0.20284	-0.159032	0.83926	0.913859
1240	Met C1	NTN4	-0.20284	-0.217724	0.83926	0.913859
1241	Met C1	OBSCN-AS1	-0.20284	0.178043	0.83926	0.913859
1242	Met C1	OGDHL	-0.20284	0.396694	0.83926	0.913859
1243	Met C1	IL32	-0.20284	-0.598016	0.83926	0.913859
1244	Met C1	AC130343.2	-0.20284	-0.352455	0.83926	0.913859
1245	Met C1	AC012313.9	-0.20284	-0.590084	0.83926	0.913859
1246	Met C1	RAD51AP2	-0.20284	-0.0601777	0.83926	0.913859
1247	Met C1	AC099508.1	-0.20284	-0.42958	0.83926	0.913859
1248	Met C1	PPIC	-0.20284	-0.569873	0.83926	0.913859
1249	Met C1	U47924.1	-0.20284	-0.12806	0.83926	0.913859
1250	Met C1	GRIK5	-0.20284	0.630522	0.83926	0.913859
1251	Met C1	AC026367.3	-0.20284	-0.107214	0.83926	0.913859
1252	Met C1	TRGC2	-0.20284	-0.295833	0.83926	0.913859
1253	Met C1	AC007032.1	-0.20284	-0.671522	0.83926	0.913859
1254	Met C1	FGF7	-0.202933	-0.927653	0.839188	0.913859
1255	Met C1	IGSF6	-0.202933	-1.14989	0.839188	0.913859
1256	Met C1	AL355001.2	-0.202933	-0.774169	0.839188	0.913859
1257	Met C1	RIMKLA	-0.202933	-0.554416	0.839188	0.913859
1258	Met C1	SND1-IT1	-0.202933	-0.830038	0.839188	0.913859
1259	Met C1	ESYT3	-0.202933	-0.762475	0.839188	0.913859
1260	Met C1	KIF7	-0.202933	-0.641916	0.839188	0.913859
1261	Met C1	AC124016.2	-0.202933	-0.518919	0.839188	0.913859
1262	Met C1	AC087294.1	-0.202933	-0.701679	0.839188	0.913859
1263	Met C1	ZNF540	-0.203026	-0.721414	0.839115	0.913859
1264	Met C1	TMEM269	-0.203026	-1.18651	0.839115	0.913859
1265	Met C1	LINC01876	-0.203026	-1.19701	0.839115	0.913859
1266	Met C1	CCNT2-AS1	-0.203026	-1.13787	0.839115	0.913859
1267	Met C1	STPG3-AS1	-0.203026	-1.19126	0.839115	0.913859
1268	Met C1	C10orf143	-0.203119	-1.49491	0.839042	0.913859
1269	Met C1	IL34	-0.203119	-1.40018	0.839042	0.913859
1270	Met C1	A2M-AS1	-0.203212	-1.53045	0.83897	0.913859
1271	Met C1	SLC16A3	-0.210091	1.62185	0.833597	0.913859
1272	Met C1	TBC1D32	-0.21116	1.14114	0.832763	0.913073
1273	Met C1	PRR11	-0.213019	0.807763	0.831312	0.91163
1274	Met C1	PIWIL1	-0.213019	0.991836	0.831312	0.91163
1275	Met C1	NAB1	-0.213298	1.28429	0.831095	0.911538
1276	Met C1	Z93930.2	-0.214692	0.628489	0.830007	0.910419
1277	Met C1	ZNF334	-0.215389	1.1664	0.829464	0.909896
1278	Met C1	CALML6	-0.215668	1.31908	0.829246	0.909731
1279	Met C1	C9orf66	-0.216226	0.522276	0.828812	0.909327
1280	Met C1	AC009005.1	-0.218039	1.46775	0.827399	0.907851
1281	Met C1	ZNF563	-0.218039	0.698378	0.827399	0.907851
1282	Met C1	AC133919.1	-0.218039	0.954117	0.827399	0.907851
1283	Met C1	SPATA6	-0.218318	0.696684	0.827182	0.907832
1284	Met C1	WDR62	-0.218968	0.208308	0.826675	0.907349
1285	Met C1	KIF14	-0.220223	0.658966	0.825697	0.906422
1286	Met C1	POLQ	-0.22106	-0.116314	0.825046	0.905853
1287	Met C1	HDX	-0.221943	0.907101	0.824358	0.905171
1288	Met C1	CCDC138	-0.221943	0.271577	0.824358	0.905171
1289	Met C1	CFP	-0.221943	0.548454	0.824358	0.905171
1290	Met C1	FAM86B1	-0.221943	0.383961	0.824358	0.905171
1291	Met C1	CIP2A	-0.221943	0.327469	0.824358	0.905171
1292	Met C1	VRK2	-0.221943	0.925735	0.824358	0.905171
1293	Met C1	GREB1L	-0.221943	0.935146	0.824358	0.905171
1294	Met C1	CDR2	-0.221943	0.53151	0.824358	0.905171
1295	Met C1	SPRED1	-0.222222	0.200209	0.824141	0.905171
1296	Met C1	AKAP7	-0.222222	0.413049	0.824141	0.905171
1297	Met C1	F2RL3	-0.222687	-0.0174983	0.823779	0.905171
1298	Met C1	GAREM2	-0.223477	0.389857	0.823164	0.904663
1299	Met C1	DDR2	-0.223477	0.450515	0.823164	0.904663
1300	Met C1	PLEKHN1	-0.223477	0.282301	0.823164	0.904663
1301	Met C1	LINC01956	-0.223477	1.08293	0.823164	0.904663
1302	Met C1	LRRC39	-0.223477	0.0713087	0.823164	0.904663
1303	Met C1	AC007388.1	-0.223477	0.80742	0.823164	0.904663
1304	Met C1	TMEM86B	-0.223477	0.70098	0.823164	0.904663
1305	Met C1	ZKSCAN7	-0.223477	0.265687	0.823164	0.904663
1306	Met C1	DNAAF4	-0.223477	0.265474	0.823164	0.904663
1307	Met C1	ADGRA2	-0.223477	0.277785	0.823164	0.904663
1308	Met C1	NFIL3	-0.223477	0.00605988	0.823164	0.904663
1309	Met C1	PLAC9	-0.223477	1.1947	0.823164	0.904663
1310	Met C1	MAP3K20	-0.223477	0.143448	0.823164	0.904663
1311	Met C1	CAV1	-0.223477	0.0298015	0.823164	0.904663
1312	Met C1	C8orf37	-0.22357	0.531606	0.823092	0.904663
1313	Met C1	EXOG	-0.22357	0.174873	0.823092	0.904663
1314	Met C1	PRIM1	-0.223756	0.217974	0.822947	0.904663
1315	Met C1	KCNMB2-AS1	-0.223849	0.434203	0.822875	0.904663
1316	Met C1	SEC24B-AS1	-0.223849	-0.0844759	0.822875	0.904663
1317	Met C1	LINC00663	-0.224035	-0.428443	0.82273	0.904663
1318	Met C1	LDB2	-0.224732	-0.358829	0.822188	0.904663
1319	Met C1	PLA2R1	-0.224732	0.31182	0.822188	0.904663
1320	Met C1	HOXA4	-0.224732	0.346627	0.822188	0.904663
1321	Met C1	IGHG3	-0.224732	0.501219	0.822188	0.904663
1322	Met C1	NKPD1	-0.224732	-0.276839	0.822188	0.904663
1323	Met C1	AL035563.1	-0.224732	0.213489	0.822188	0.904663
1324	Met C1	PLIN5	-0.224732	-0.364695	0.822188	0.904663
1325	Met C1	ENDOD1	-0.224732	0.3327	0.822188	0.904663
1326	Met C1	ITGA2B	-0.224732	-0.00457125	0.822188	0.904663
1327	Met C1	MTBP	-0.224732	-0.643067	0.822188	0.904663
1328	Met C1	RGS19	-0.224732	0.223267	0.822188	0.904663
1329	Met C1	ZGRF1	-0.224732	0.294652	0.822188	0.904663
1330	Met C1	BAMBI	-0.224732	0.414328	0.822188	0.904663
1331	Met C1	ILDR1	-0.224732	0.89166	0.822188	0.904663
1332	Met C1	LINC00638	-0.224732	-0.212269	0.822188	0.904663
1333	Met C1	APOL3	-0.224732	0.796823	0.822188	0.904663
1334	Met C1	THSD4	-0.224732	-0.440841	0.822188	0.904663
1335	Met C1	RAD54L	-0.224732	-0.193163	0.822188	0.904663
1336	Met C1	AC069224.1	-0.224732	0.187621	0.822188	0.904663
1337	Met C1	SYNJ1	-0.224732	0.175644	0.822188	0.904663
1338	Met C1	MDH1B	-0.224732	-0.0669887	0.822188	0.904663
1339	Met C1	RNF212	-0.224732	-0.0262348	0.822188	0.904663
1340	Met C1	CLSTN2	-0.224732	-0.227151	0.822188	0.904663
1341	Met C1	ATXN7L2	-0.224732	0.445747	0.822188	0.904663
1342	Met C1	CLEC18B	-0.224732	0.535893	0.822188	0.904663
1343	Met C1	MTRF1	-0.224732	-0.123969	0.822188	0.904663
1344	Met C1	TBX2	-0.224732	-0.235235	0.822188	0.904663
1345	Met C1	NPTX2	-0.224732	-0.0387336	0.822188	0.904663
1346	Met C1	TLN2	-0.224732	-0.517651	0.822188	0.904663
1347	Met C1	ADAM7	-0.224732	0.227976	0.822188	0.904663
1348	Met C1	HIPK1-AS1	-0.224732	-0.129776	0.822188	0.904663
1349	Met C1	AC018653.3	-0.224732	0.318991	0.822188	0.904663
1350	Met C1	ASMTL-AS1	-0.224825	-0.447685	0.822115	0.904663
1351	Met C1	AL355297.4	-0.224825	0.00646744	0.822115	0.904663
1352	Met C1	GPR37	-0.224825	-0.851301	0.822115	0.904663
1353	Met C1	AF213884.3	-0.224825	-0.300835	0.822115	0.904663
1354	Met C1	ANKLE1	-0.224825	-0.364337	0.822115	0.904663
1355	Met C1	GRAP	-0.224825	-0.463277	0.822115	0.904663
1356	Met C1	PDGFRA	-0.224825	-0.07524	0.822115	0.904663
1357	Met C1	AC027601.4	-0.224825	-0.541785	0.822115	0.904663
1358	Met C1	FAM19A2	-0.224825	-0.0592871	0.822115	0.904663
1359	Met C1	SLC39A8	-0.224918	-1.11052	0.822043	0.904663
1360	Met C1	LRRC37A3	-0.225104	-0.790862	0.821899	0.904663
1361	Met C1	ASGR1	-0.225197	-0.424504	0.821826	0.904663
1362	Met C1	DNAJB5	-0.225708	-0.0109917	0.821428	0.904663
1363	Met C1	AL021807.1	-0.225708	-1.46649	0.821428	0.904663
1364	Met C1	CEP55	-0.225708	-1.19637	0.821428	0.904663
1365	Met C1	GUCY2D	-0.225708	-0.942821	0.821428	0.904663
1366	Met C1	ARHGAP30	-0.225708	-1.12269	0.821428	0.904663
1367	Met C1	ALLC	-0.225708	-0.880035	0.821428	0.904663
1368	Met C1	IL20RB	-0.225708	-0.587935	0.821428	0.904663
1369	Met C1	SHISA2	-0.225708	-1.24393	0.821428	0.904663
1370	Met C1	MANEA-DT	-0.225708	-0.736057	0.821428	0.904663
1371	Met C1	RGL1	-0.225708	-1.50389	0.821428	0.904663
1372	Met C1	WISP1	-0.225708	-0.971965	0.821428	0.904663
1373	Met C1	AC006012.1	-0.225708	-0.917823	0.821428	0.904663
1374	Met C1	LIN28B	-0.225708	0.498483	0.821428	0.904663
1375	Met C1	LINC01637	-0.225708	-0.949724	0.821428	0.904663
1376	Met C1	ZNF567	-0.225708	-1.19457	0.821428	0.904663
1377	Met C1	ITFG2-AS1	-0.225708	-1.0066	0.821428	0.904663
1378	Met C1	MYRFL	-0.225708	-0.593558	0.821428	0.904663
1379	Met C1	PANX1	-0.225708	-0.514308	0.821428	0.904663
1380	Met C1	LIPE	-0.225708	-1.31595	0.821428	0.904663
1381	Met C1	SEPSECS-AS1	-0.225708	-1.08277	0.821428	0.904663
1382	Met C1	LINC01431	-0.225708	-0.852949	0.821428	0.904663
1383	Met C1	FAM83C-AS1	-0.225708	-0.851045	0.821428	0.904663
1384	Met C1	SEPT7-AS1	-0.225708	-0.32833	0.821428	0.904663
1385	Met C1	DNAAF3	-0.225708	-0.28499	0.821428	0.904663
1386	Met C1	TICRR	-0.225708	-1.33822	0.821428	0.904663
1387	Met C1	STARD4	-0.225708	-1.12185	0.821428	0.904663
1388	Met C1	EFCAB2	-0.225708	-1.21373	0.821428	0.904663
1389	Met C1	GLYCTK	-0.225708	-0.0161354	0.821428	0.904663
1390	Met C1	ARHGEF19	-0.225708	-0.581125	0.821428	0.904663
1391	Met C1	SLC35F1	-0.225708	-1.15849	0.821428	0.904663
1392	Met C1	TLDC1	-0.225708	-1.06562	0.821428	0.904663
1393	Met C1	CPB2	-0.225708	-0.642147	0.821428	0.904663
1394	Met C1	ADAM22	-0.225708	-1.01642	0.821428	0.904663
1395	Met C1	SYTL1	-0.225708	-1.0802	0.821428	0.904663
1396	Met C1	PLCL2	-0.225708	-0.902071	0.821428	0.904663
1397	Met C1	AL109615.3	-0.225708	-0.666223	0.821428	0.904663
1398	Met C1	STX19	-0.225708	-0.66561	0.821428	0.904663
1399	Met C1	LINC01703	-0.225708	-0.681521	0.821428	0.904663
1400	Met C1	MOV10L1	-0.225708	-1.12283	0.821428	0.904663
1401	Met C1	TPTEP2-CSNK1E	-0.225708	-1.52117	0.821428	0.904663
1402	Met C1	CAPN13	-0.225708	-1.54494	0.821428	0.904663
1403	Met C1	AP003392.3	-0.225708	0.14796	0.821428	0.904663
1404	Met C1	SERTAD1	-0.225708	-1.98618	0.821428	0.904663
1405	Met C1	CLDN23	-0.225708	-0.555521	0.821428	0.904663
1406	Met C1	GBP2	-0.225708	-0.578499	0.821428	0.904663
1407	Met C1	DLX5	-0.225708	-0.77239	0.821428	0.904663
1408	Met C1	MPEG1	-0.225708	0.211055	0.821428	0.904663
1409	Met C1	CYP4F11	-0.225708	0.151221	0.821428	0.904663
1410	Met C1	HERC6	-0.225708	-1.17494	0.821428	0.904663
1411	Met C1	THSD7A	-0.225708	-0.428785	0.821428	0.904663
1412	Met C1	PRR16	-0.225708	-1.29808	0.821428	0.904663
1413	Met C1	AC107871.1	-0.225708	-1.401	0.821428	0.904663
1414	Met C1	AC026471.2	-0.225708	-0.779842	0.821428	0.904663
1415	Met C1	ADM5	-0.225708	-1.31479	0.821428	0.904663
1416	Met C1	SCARF1	-0.225708	-0.069606	0.821428	0.904663
1417	Met C1	AC004854.2	-0.225708	-1.04918	0.821428	0.904663
1418	Met C1	AC093525.4	-0.225708	-0.935509	0.821428	0.904663
1419	Met C1	AC074032.1	-0.225708	-1.2198	0.821428	0.904663
1420	Met C1	PLPPR1	-0.225708	-1.01451	0.821428	0.904663
1421	Met C1	AC007786.1	-0.225708	-0.424159	0.821428	0.904663
1422	Met C1	ID1	-0.225708	-1.66666	0.821428	0.904663
1423	Met C1	AL138724.1	-0.225708	-0.744402	0.821428	0.904663
1424	Met C1	COL5A3	-0.225708	-0.713187	0.821428	0.904663
1425	Met C1	LOXL2	-0.225708	-0.420884	0.821428	0.904663
1426	Met C1	AL133367.1	-0.225708	-1.16789	0.821428	0.904663
1427	Met C1	AC008915.2	-0.225708	-1.82404	0.821428	0.904663
1428	Met C1	AC106028.4	-0.225708	-0.649046	0.821428	0.904663
1429	Met C1	AC026726.1	-0.225708	-0.884795	0.821428	0.904663
1430	Met C1	LMCD1	-0.225708	-0.352697	0.821428	0.904663
1431	Met C1	OR51E1	-0.225708	-1.22362	0.821428	0.904663
1432	Met C1	BRWD1-AS2	-0.225708	-1.45193	0.821428	0.904663
1433	Met C1	VMO1	-0.225708	-1.92675	0.821428	0.904663
1434	Met C1	ADAT1	-0.225708	-0.905229	0.821428	0.904663
1435	Met C1	TRIM21	-0.225708	-0.327807	0.821428	0.904663
1436	Met C1	AC114490.3	-0.225708	-0.66861	0.821428	0.904663
1437	Met C1	AP001160.2	-0.225708	0.818411	0.821428	0.904663
1438	Met C1	TMEM179	-0.225708	-1.2137	0.821428	0.904663
1439	Met C1	THAP8	-0.225708	-1.02774	0.821428	0.904663
1440	Met C1	GJA5	-0.225708	-1.43258	0.821428	0.904663
1441	Met C1	RASGRP3	-0.225801	-1.79144	0.821356	0.904663
1442	Met C1	SLFN13	-0.225801	-1.4974	0.821356	0.904663
1443	Met C1	EGFLAM	-0.225801	-1.68208	0.821356	0.904663
1444	Met C1	GTF2H2C	-0.225801	-1.58606	0.821356	0.904663
1445	Met C1	SLC25A34	-0.225894	-2.05752	0.821284	0.904663
1446	Met C1	B3GLCT	-0.225987	-2.20143	0.821212	0.904663
1447	Met C1	LINC01116	-0.225987	-2.22656	0.821212	0.904663
1448	Met C1	ABCA10	-0.225987	-2.3685	0.821212	0.904663
1449	Met C1	AC092279.1	-0.23017	1.03468	0.81796	0.904663
1450	Met C1	CEP162	-0.23017	0.992719	0.81796	0.904663
1451	Met C1	CEP112	-0.236677	0.680832	0.812907	0.904663
1452	Met C1	SLX4	-0.236956	0.747255	0.812691	0.904548
1453	Met C1	BRICD5	-0.239187	0.703194	0.81096	0.90277
1454	Met C1	SPICE1	-0.239745	1.23739	0.810528	0.902362
1455	Met C1	SWT1	-0.241232	0.962945	0.809375	0.901152
1456	Met C1	TSSK6	-0.241325	0.480134	0.809303	0.901146
1457	Met C1	RCCD1	-0.241604	0.588918	0.809087	0.900979
1458	Met C1	LCORL	-0.241697	0.190102	0.809015	0.900972
1459	Met C1	HACE1	-0.243185	0.537007	0.807862	0.899836
1460	Met C1	TM9SF1	-0.243185	0.236682	0.807862	0.899836
1461	Met C1	PYY	-0.243278	0.543629	0.80779	0.899836
1462	Met C1	UVRAG	-0.243371	0.46244	0.807718	0.899836
1463	Met C1	ADA	-0.243556	0.411348	0.807574	0.89981
1464	Met C1	AC127024.6	-0.243835	0.160353	0.807358	0.899643
1465	Met C1	ARL17B	-0.244951	1.01944	0.806494	0.898754
1466	Met C1	AC104564.4	-0.244951	0.756081	0.806494	0.898754
1467	Met C1	MIR193BHG	-0.244951	0.502248	0.806494	0.898754
1468	Met C1	LAT2	-0.244951	0.715831	0.806494	0.898754
1469	Met C1	MITF	-0.244951	0.213945	0.806494	0.898754
1470	Met C1	TNFRSF4	-0.245137	0.0534549	0.806351	0.898754
1471	Met C1	AC010531.6	-0.246438	-0.0561601	0.805343	0.897912
1472	Met C1	MORN2	-0.246438	0.411889	0.805343	0.897912
1473	Met C1	NOXRED1	-0.246438	0.539272	0.805343	0.897912
1474	Met C1	SCAMP1-AS1	-0.246438	0.69618	0.805343	0.897912
1475	Met C1	AL354836.1	-0.246438	0.321809	0.805343	0.897912
1476	Met C1	AC011476.3	-0.246438	0.692764	0.805343	0.897912
1477	Met C1	CAPS2	-0.246438	0.720952	0.805343	0.897912
1478	Met C1	TMEM176B	-0.246438	0.335097	0.805343	0.897912
1479	Met C1	EFCAB7	-0.246438	0.675795	0.805343	0.897912
1480	Met C1	HIF3A	-0.246531	-0.277831	0.805271	0.897912
1481	Met C1	AL109936.2	-0.246531	-0.0114753	0.805271	0.897912
1482	Met C1	AL137077.2	-0.246717	0.133741	0.805127	0.897912
1483	Met C1	UFSP1	-0.246717	0.0499909	0.805127	0.897912
1484	Met C1	TTLL11	-0.24681	-0.104688	0.805055	0.897912
1485	Met C1	CAMK1D	-0.246903	-0.125099	0.804983	0.897912
1486	Met C1	AC006027.1	-0.247647	-0.476595	0.804408	0.897912
1487	Met C1	PLA2G2F	-0.247647	0.535291	0.804408	0.897912
1488	Met C1	AC104187.1	-0.247647	-0.205163	0.804408	0.897912
1489	Met C1	CDC7	-0.247647	-0.355715	0.804408	0.897912
1490	Met C1	DNAJC15	-0.247647	0.233419	0.804408	0.897912
1491	Met C1	ZNF233	-0.247647	-0.625037	0.804408	0.897912
1492	Met C1	DLGAP1	-0.247647	0.638277	0.804408	0.897912
1493	Met C1	CHIC2	-0.247647	0.0397281	0.804408	0.897912
1494	Met C1	AC007262.2	-0.247647	-0.707959	0.804408	0.897912
1495	Met C1	MAP4K1	-0.247647	-0.179421	0.804408	0.897912
1496	Met C1	NTF3	-0.247647	-0.472522	0.804408	0.897912
1497	Met C1	CLEC2B	-0.247647	-0.079194	0.804408	0.897912
1498	Met C1	CWH43	-0.247647	0.100412	0.804408	0.897912
1499	Met C1	AL022328.3	-0.247647	-0.191691	0.804408	0.897912
1500	Met C1	LTBP2	-0.247647	0.0365875	0.804408	0.897912
1501	Met C1	SP6	-0.247647	-0.158735	0.804408	0.897912
1502	Met C1	LINC01238-1	-0.247647	-0.0597326	0.804408	0.897912
1503	Met C1	RASSF3	-0.247647	-0.167637	0.804408	0.897912
1504	Met C1	AC245060.6	-0.247647	-0.179806	0.804408	0.897912
1505	Met C1	LYG1	-0.247647	-0.31781	0.804408	0.897912
1506	Met C1	MAPK15	-0.247647	-0.528617	0.804408	0.897912
1507	Met C1	TAPBPL	-0.247647	0.597489	0.804408	0.897912
1508	Met C1	PLCH1	-0.247647	0.0220288	0.804408	0.897912
1509	Met C1	SRR	-0.247647	-0.379265	0.804408	0.897912
1510	Met C1	BLM	-0.247647	-0.737368	0.804408	0.897912
1511	Met C1	AC020915.3	-0.247647	-0.256588	0.804408	0.897912
1512	Met C1	SLCO3A1	-0.247647	-0.40347	0.804408	0.897912
1513	Met C1	TNFAIP3	-0.247647	-1.14849	0.804408	0.897912
1514	Met C1	PPT2-EGFL8	-0.247647	0.0255425	0.804408	0.897912
1515	Met C1	LZTS3	-0.247647	0.0348725	0.804408	0.897912
1516	Met C1	ZNF788P	-0.247647	0.178775	0.804408	0.897912
1517	Met C1	AL020996.1	-0.247647	0.358481	0.804408	0.897912
1518	Met C1	LINC02447	-0.247647	-0.315728	0.804408	0.897912
1519	Met C1	TRDMT1	-0.247647	0.249936	0.804408	0.897912
1520	Met C1	AC097478.1	-0.247647	0.090993	0.804408	0.897912
1521	Met C1	GINS3	-0.247647	-0.596845	0.804408	0.897912
1522	Met C1	CDH11	-0.247647	0.594167	0.804408	0.897912
1523	Met C1	PINX1-1	-0.24774	-1.07132	0.804336	0.897912
1524	Met C1	BORCS8-MEF2B	-0.24774	-0.523696	0.804336	0.897912
1525	Met C1	KITLG	-0.24774	-0.503518	0.804336	0.897912
1526	Met C1	CAPN14	-0.247833	-0.401639	0.804264	0.897912
1527	Met C1	WIPF3	-0.247926	-0.76253	0.804192	0.897912
1528	Met C1	DNAI1	-0.247926	-1.20773	0.804192	0.897912
1529	Met C1	TESK2	-0.248019	-1.09288	0.80412	0.897912
1530	Met C1	AC130324.3	-0.248019	-1.03987	0.80412	0.897912
1531	Met C1	USHBP1	-0.248576	-2.0234	0.803689	0.897912
1532	Met C1	IGSF9B	-0.248576	-2.01665	0.803689	0.897912
1533	Met C1	EPHA5-AS1	-0.248576	-2.18983	0.803689	0.897912
1534	Met C1	KRTAP10-7	-0.248576	-2.02033	0.803689	0.897912
1535	Met C1	AC025265.1	-0.248576	-2.13046	0.803689	0.897912
1536	Met C1	AL121658.1	-0.248576	-1.49268	0.803689	0.897912
1537	Met C1	ADAMTSL4	-0.248576	-1.76584	0.803689	0.897912
1538	Met C1	TOE1	-0.248576	-1.59	0.803689	0.897912
1539	Met C1	ZNF20	-0.248576	-2.35347	0.803689	0.897912
1540	Met C1	CARD10	-0.248576	-2.76547	0.803689	0.897912
1541	Met C1	PQLC3	-0.248576	-2.11497	0.803689	0.897912
1542	Met C1	FGR	-0.248576	-2.31705	0.803689	0.897912
1543	Met C1	ARHGAP25	-0.248576	-1.22195	0.803689	0.897912
1544	Met C1	PLEKHF1	-0.248576	-1.17578	0.803689	0.897912
1545	Met C1	CDA	-0.248576	-2.3727	0.803689	0.897912
1546	Met C1	CYTOR	-0.248576	-1.8413	0.803689	0.897912
1547	Met C1	SMIM5	-0.248576	-2.20732	0.803689	0.897912
1548	Met C1	SLITRK4	-0.248576	-1.48825	0.803689	0.897912
1549	Met C1	AC015849.1	-0.248576	-2.02904	0.803689	0.897912
1550	Met C1	STON2	-0.248576	-2.66363	0.803689	0.897912
1551	Met C1	BOC	-0.248576	-1.78093	0.803689	0.897912
1552	Met C1	UNC5B	-0.248576	-1.10117	0.803689	0.897912
1553	Met C1	KLHDC8A	-0.248576	-1.74392	0.803689	0.897912
1554	Met C1	MSMB	-0.248576	-1.80787	0.803689	0.897912
1555	Met C1	SOCS1	-0.248576	-2.45007	0.803689	0.897912
1556	Met C1	ABCC9	-0.248576	-1.7735	0.803689	0.897912
1557	Met C1	CACNB2	-0.248576	-1.1168	0.803689	0.897912
1558	Met C1	AL606970.3	-0.248576	-2.40445	0.803689	0.897912
1559	Met C1	GAS1	-0.248576	-2.77201	0.803689	0.897912
1560	Met C1	AC010719.1	-0.248576	-2.01795	0.803689	0.897912
1561	Met C1	AP000759.1	-0.248576	-1.92942	0.803689	0.897912
1562	Met C1	NCF1	-0.248576	-1.93659	0.803689	0.897912
1563	Met C1	AC036176.1	-0.248576	-1.38136	0.803689	0.897912
1564	Met C1	MIS18A-AS1	-0.248576	-1.92195	0.803689	0.897912
1565	Met C1	MICA	-0.248576	-1.52301	0.803689	0.897912
1566	Met C1	ZNF442	-0.248576	-2.67335	0.803689	0.897912
1567	Met C1	ANO6	-0.248576	-1.24742	0.803689	0.897912
1568	Met C1	TMEM37	-0.248576	-1.72031	0.803689	0.897912
1569	Met C1	CFAP43	-0.248576	-2.81874	0.803689	0.897912
1570	Met C1	GPR83	-0.248576	-2.24535	0.803689	0.897912
1571	Met C1	AL353194.1	-0.248576	-2.87097	0.803689	0.897912
1572	Met C1	DSCR9	-0.248576	-2.03234	0.803689	0.897912
1573	Met C1	UBA7	-0.248576	-1.83022	0.803689	0.897912
1574	Met C1	CLIC2	-0.248576	-1.46141	0.803689	0.897912
1575	Met C1	AL512625.1	-0.248576	-0.556542	0.803689	0.897912
1576	Met C1	DCAF4L1	-0.248576	-2.08507	0.803689	0.897912
1577	Met C1	GPRC5B	-0.248576	-2.29884	0.803689	0.897912
1578	Met C1	MTMR11	-0.248576	-1.89001	0.803689	0.897912
1579	Met C1	LINC01588	-0.248576	-2.15479	0.803689	0.897912
1580	Met C1	AL139393.2	-0.248576	-2.41692	0.803689	0.897912
1581	Met C1	ARHGEF6	-0.248576	-1.27761	0.803689	0.897912
1582	Met C1	ARSB	-0.248576	-2.31649	0.803689	0.897912
1583	Met C1	ZNF669	-0.248576	-2.00191	0.803689	0.897912
1584	Met C1	AC233280.1	-0.248576	-2.45807	0.803689	0.897912
1585	Met C1	AC092653.1	-0.248576	-1.52566	0.803689	0.897912
1586	Met C1	POMZP3	-0.248576	-0.695173	0.803689	0.897912
1587	Met C1	GPIHBP1	-0.248576	-2.96642	0.803689	0.897912
1588	Met C1	AL008718.2	-0.248576	-2.01951	0.803689	0.897912
1589	Met C1	AC015813.1	-0.248576	-2.08972	0.803689	0.897912
1590	Met C1	CCDC155	-0.248576	-1.27242	0.803689	0.897912
1591	Met C1	KIAA0391	-0.248576	-1.77366	0.803689	0.897912
1592	Met C1	MROH8	-0.248576	-1.56435	0.803689	0.897912
1593	Met C1	ST6GALNAC3	-0.248576	-2.37231	0.803689	0.897912
1594	Met C1	PSMB8-AS1	-0.248576	-2.71247	0.803689	0.897912
1595	Met C1	AC004982.1	-0.248576	-2.27793	0.803689	0.897912
1596	Met C1	PDZD2	-0.248576	-1.97043	0.803689	0.897912
1597	Met C1	IL15RA	-0.248576	-2.5307	0.803689	0.897912
1598	Met C1	DUBR	-0.248576	-0.931824	0.803689	0.897912
1599	Met C1	FGD3	-0.248576	-2.57898	0.803689	0.897912
1600	Met C1	KCNMB4	-0.248576	-2.28989	0.803689	0.897912
1601	Met C1	ZNF521	-0.248576	-2.58164	0.803689	0.897912
1602	Met C1	SMPDL3B	-0.248576	-1.14689	0.803689	0.897912
1603	Met C1	PYGL	-0.248576	-2.2928	0.803689	0.897912
1604	Met C1	AL136038.3	-0.248576	-1.5351	0.803689	0.897912
1605	Met C1	PDGFD	-0.248576	-2.66481	0.803689	0.897912
1606	Met C1	AL157373.2	-0.248576	-1.6892	0.803689	0.897912
1607	Met C1	CXCL12	-0.248576	-2.51455	0.803689	0.897912
1608	Met C1	AC003956.1	-0.248576	-1.8195	0.803689	0.897912
1609	Met C1	LMO2	-0.248576	-1.68599	0.803689	0.897912
1610	Met C1	GULP1	-0.248669	-2.69331	0.803617	0.897912
1611	Met C1	AC026191.1	-0.248669	-2.59646	0.803617	0.897912
1612	Met C1	GHRHR	-0.248669	-2.51109	0.803617	0.897912
1613	Met C1	PLK3	-0.248762	-3.22413	0.803545	0.897912
1614	Met C1	CCL2	-0.250064	0.987823	0.802538	0.897912
1615	Met C1	AC243964.2	-0.259081	0.429569	0.795573	0.897757
1616	Met C1	KNL1	-0.262056	0.815677	0.793279	0.895317
1617	Met C1	CLN3	-0.262149	0.79936	0.793207	0.89531
1618	Met C1	U73166.1	-0.26252	0.440372	0.79292	0.895061
1619	Met C1	NBPF20	-0.262706	0.442074	0.792777	0.894973
1620	Met C1	ERCC8	-0.262799	0.456646	0.792705	0.894967
1621	Met C1	SFXN5	-0.26345	0.523664	0.792204	0.894474
1622	Met C1	DLX6-AS1	-0.26424	1.36167	0.791595	0.893861
1623	Met C1	ADAMTS9	-0.26424	1.11743	0.791595	0.893861
1624	Met C1	GANC	-0.26424	1.22881	0.791595	0.893861
1625	Met C1	GPR12	-0.264519	0.834684	0.79138	0.893841
1626	Met C1	MYO18A	-0.26517	0.0360732	0.790879	0.893349
1627	Met C1	NPHP1	-0.265728	0.338317	0.790449	0.892938
1628	Met C1	ZNF81	-0.266239	0.375243	0.790055	0.892567
1629	Met C1	ZNF665	-0.266239	0.255582	0.790055	0.892567
1630	Met C1	C1QTNF12	-0.266239	0.602265	0.790055	0.892567
1631	Met C1	RNGTT	-0.266425	0.530276	0.789912	0.892567
1632	Met C1	ADGRB1	-0.266518	0.104376	0.789841	0.892567
1633	Met C1	PET117	-0.266611	0.348798	0.789769	0.892567
1634	Met C1	AASDH	-0.267029	1.10834	0.789447	0.892324
1635	Met C1	AC004156.1	-0.267959	0.910525	0.788731	0.891589
1636	Met C1	AL138976.2	-0.267959	0.350145	0.788731	0.891589
1637	Met C1	HIC2	-0.267959	0.842543	0.788731	0.891589
1638	Met C1	KATNAL2	-0.267959	0.563634	0.788731	0.891589
1639	Met C1	IL10RA	-0.267959	0.607147	0.788731	0.891589
1640	Met C1	N6AMT1	-0.267959	0.442441	0.788731	0.891589
1641	Met C1	IGFBP6	-0.267959	0.0506856	0.788731	0.891589
1642	Met C1	KLHL2	-0.267959	0.48868	0.788731	0.891589
1643	Met C1	AC005332.1	-0.268052	0.322212	0.78866	0.891589
1644	Met C1	ZNF407	-0.268052	0.177689	0.78866	0.891589
1645	Met C1	AC026471.1	-0.268145	0.0882546	0.788588	0.891589
1646	Met C1	TMEM240	-0.268145	0.254814	0.788588	0.891589
1647	Met C1	ERAP2	-0.268237	0.232572	0.788517	0.891589
1648	Met C1	ZSCAN21	-0.268609	0.230868	0.78823	0.891589
1649	Met C1	AC020928.1	-0.269399	-0.204121	0.787622	0.891372
1650	Met C1	VTN	-0.269399	0.754936	0.787622	0.891372
1651	Met C1	CRYGS	-0.269399	-0.0417745	0.787622	0.891372
1652	Met C1	RASGEF1B	-0.269399	-0.0700143	0.787622	0.891372
1653	Met C1	AFG1L	-0.269399	0.0973596	0.787622	0.891372
1654	Met C1	FIG4	-0.269399	0.421484	0.787622	0.891372
1655	Met C1	RNF122	-0.269399	0.476668	0.787622	0.891372
1656	Met C1	DUSP2	-0.269399	-0.0932786	0.787622	0.891372
1657	Met C1	FRMD4B	-0.269399	0.404988	0.787622	0.891372
1658	Met C1	VEGFC	-0.269399	-0.148509	0.787622	0.891372
1659	Met C1	AC027097.1	-0.269399	-0.129734	0.787622	0.891372
1660	Met C1	CEP192	-0.269399	-0.0930914	0.787622	0.891372
1661	Met C1	RELT	-0.269399	0.314255	0.787622	0.891372
1662	Met C1	ARSJ	-0.269399	0.200609	0.787622	0.891372
1663	Met C1	PHOSPHO2	-0.269399	0.0880627	0.787622	0.891372
1664	Met C1	SRGAP2B	-0.269399	-0.00928188	0.787622	0.891372
1665	Met C1	DFFB	-0.269399	0.24655	0.787622	0.891372
1666	Met C1	HMOX1	-0.269678	-0.2218	0.787408	0.891372
1667	Met C1	ZFP1	-0.269678	-0.372656	0.787408	0.891372
1668	Met C1	CBLC	-0.269771	-0.729586	0.787336	0.891372
1669	Met C1	STX17-AS1	-0.269864	-0.478174	0.787265	0.891372
1670	Met C1	DEPDC7	-0.270561	-0.735832	0.786728	0.891372
1671	Met C1	AL021707.6	-0.270561	-0.686268	0.786728	0.891372
1672	Met C1	POLR3B	-0.270561	-0.742344	0.786728	0.891372
1673	Met C1	AIFM2	-0.270561	-0.847602	0.786728	0.891372
1674	Met C1	AC015818.2	-0.270561	-0.721989	0.786728	0.891372
1675	Met C1	MS4A4A	-0.270561	-0.93026	0.786728	0.891372
1676	Met C1	HJURP	-0.270561	-0.830098	0.786728	0.891372
1677	Met C1	GIMAP6	-0.270561	-0.930847	0.786728	0.891372
1678	Met C1	AL158071.3	-0.270561	-0.707665	0.786728	0.891372
1679	Met C1	TMEM56	-0.270561	-1.35058	0.786728	0.891372
1680	Met C1	AP001318.2	-0.270561	-0.359727	0.786728	0.891372
1681	Met C1	GOLGA7B	-0.270561	-1.485	0.786728	0.891372
1682	Met C1	AL606760.1	-0.270561	-0.241698	0.786728	0.891372
1683	Met C1	ARHGAP27	-0.270561	-1.32434	0.786728	0.891372
1684	Met C1	TMEM176A	-0.270561	-0.777815	0.786728	0.891372
1685	Met C1	TMEM246	-0.270561	0.502003	0.786728	0.891372
1686	Met C1	CIDEB	-0.270561	-0.63442	0.786728	0.891372
1687	Met C1	ADCY4	-0.270561	-1.13311	0.786728	0.891372
1688	Met C1	KCNE3	-0.270561	-0.592719	0.786728	0.891372
1689	Met C1	COL14A1	-0.270561	-0.759144	0.786728	0.891372
1690	Met C1	AP003108.2	-0.270561	-0.0989443	0.786728	0.891372
1691	Met C1	DCHS1	-0.270561	0.303282	0.786728	0.891372
1692	Met C1	WSCD1	-0.270561	-0.691878	0.786728	0.891372
1693	Met C1	AL449106.1	-0.270561	-0.577154	0.786728	0.891372
1694	Met C1	IHH	-0.270561	-0.616756	0.786728	0.891372
1695	Met C1	NUDT7	-0.270561	-0.449659	0.786728	0.891372
1696	Met C1	ZNF697	-0.270561	-0.319906	0.786728	0.891372
1697	Met C1	BNIP1	-0.270561	-0.694153	0.786728	0.891372
1698	Met C1	MASP1	-0.270561	-0.3521	0.786728	0.891372
1699	Met C1	STAT5A	-0.270561	-1.33115	0.786728	0.891372
1700	Met C1	NPIPA5	-0.270561	-0.910732	0.786728	0.891372
1701	Met C1	ANXA2R	-0.270561	-0.900495	0.786728	0.891372
1702	Met C1	TRMO	-0.270561	-0.543649	0.786728	0.891372
1703	Met C1	TERT	-0.270561	-1.05268	0.786728	0.891372
1704	Met C1	BLNK	-0.270561	0.351914	0.786728	0.891372
1705	Met C1	ERI1	-0.270561	-0.048676	0.786728	0.891372
1706	Met C1	CU638689.4	-0.270561	-0.834343	0.786728	0.891372
1707	Met C1	EBF1	-0.270561	-0.39216	0.786728	0.891372
1708	Met C1	AC233309.1	-0.270561	-0.986304	0.786728	0.891372
1709	Met C1	APBB1IP	-0.270561	-0.0793569	0.786728	0.891372
1710	Met C1	METAP1D	-0.270561	-0.629431	0.786728	0.891372
1711	Met C1	SSC4D	-0.270561	-0.477224	0.786728	0.891372
1712	Met C1	AC097103.2	-0.270561	-1.39439	0.786728	0.891372
1713	Met C1	MARVELD3	-0.270561	-0.444975	0.786728	0.891372
1714	Met C1	AC009275.1	-0.270561	0.14143	0.786728	0.891372
1715	Met C1	AC120053.1	-0.270561	0.0243554	0.786728	0.891372
1716	Met C1	AL592211.1	-0.270561	-1.20555	0.786728	0.891372
1717	Met C1	ANGPT2	-0.270561	-0.837654	0.786728	0.891372
1718	Met C1	LAMA4	-0.270561	-0.431169	0.786728	0.891372
1719	Met C1	AC010997.4	-0.270561	-0.427738	0.786728	0.891372
1720	Met C1	P2RX6	-0.270561	-0.568049	0.786728	0.891372
1721	Met C1	CREB3L1	-0.270654	-1.14027	0.786657	0.891372
1722	Met C1	FGGY	-0.270654	-1.0809	0.786657	0.891372
1723	Met C1	TMEM253	-0.270654	-1.17201	0.786657	0.891372
1724	Met C1	SERPINI1	-0.270654	-0.748092	0.786657	0.891372
1725	Met C1	LINC00092	-0.270747	-1.61688	0.786585	0.891372
1726	Met C1	AC004241.1	-0.27084	-1.45091	0.786514	0.891372
1727	Met C1	LINC00924	-0.271445	-21.2771	0.786049	0.891372
1728	Met C1	MGAT3	-0.271445	-21.622	0.786049	0.891372
1729	Met C1	CACNA2D4	-0.271445	-21.8314	0.786049	0.891372
1730	Met C1	PIF1	-0.271445	-22.0382	0.786049	0.891372
1731	Met C1	AC007485.1	-0.271445	-21.5813	0.786049	0.891372
1732	Met C1	CACNB1	-0.279997	0.752422	0.77948	0.888288
1733	Met C1	PMS2	-0.282693	0.815074	0.777412	0.886007
1734	Met C1	ZNF449	-0.282879	0.812178	0.77727	0.885918
1735	Met C1	XRCC2	-0.283251	0.206187	0.776985	0.885668
1736	Met C1	SLC1A4	-0.284924	0.236727	0.775702	0.88428
1737	Met C1	PGBD4	-0.28511	0.691335	0.77556	0.884192
1738	Met C1	COL6A3	-0.286225	0.570728	0.774706	0.883292
1739	Met C1	TRIM59	-0.287341	0.482649	0.773851	0.882392
1740	Met C1	CEP85L	-0.287434	0.720036	0.77378	0.882384
1741	Met C1	ESCO2	-0.287434	0.602819	0.77378	0.882384
1742	Met C1	ABCA1	-0.287434	0.86847	0.77378	0.882384
1743	Met C1	DAB2	-0.28762	0.410747	0.773638	0.882384
1744	Met C1	KIN	-0.287852	0.976251	0.77346	0.882315
1745	Met C1	AC016705.2	-0.287992	0.483163	0.773353	0.882267
1746	Met C1	ZNF70	-0.287992	0.221584	0.773353	0.882267
1747	Met C1	GCHFR	-0.289293	0.48352	0.772357	0.881278
1748	Met C1	PLEKHG3	-0.289293	0.313522	0.772357	0.881278
1749	Met C1	AC087203.3	-0.289293	1.12709	0.772357	0.881278
1750	Met C1	ICA1L	-0.289293	0.761984	0.772357	0.881278
1751	Met C1	NHLRC4	-0.289386	0.866397	0.772286	0.881278
1752	Met C1	C1QTNF6	-0.289572	0.0648527	0.772144	0.881278
1753	Met C1	LRRC73	-0.289572	0.0435919	0.772144	0.881278
1754	Met C1	MIR2052HG	-0.290966	1.18581	0.771077	0.880335
1755	Met C1	AVIL	-0.290966	0.912703	0.771077	0.880335
1756	Met C1	NGEF	-0.290966	0.342419	0.771077	0.880335
1757	Met C1	ADAMTS10	-0.290966	0.395159	0.771077	0.880335
1758	Met C1	NUCB2	-0.291059	0.112453	0.771006	0.880335
1759	Met C1	WDR60	-0.291292	1.06161	0.770828	0.880335
1760	Met C1	RFPL3S	-0.291338	0.0372857	0.770793	0.880335
1761	Met C1	GSEC	-0.291431	-0.371257	0.770722	0.880335
1762	Met C1	MYRF	-0.291431	0.140611	0.770722	0.880335
1763	Met C1	TTC7A	-0.291617	-0.412384	0.770579	0.880335
1764	Met C1	DDX60L	-0.292361	-0.502007	0.770011	0.879855
1765	Met C1	HSD17B6	-0.292361	-0.222233	0.770011	0.879855
1766	Met C1	MYO1D	-0.292361	-0.0238648	0.770011	0.879855
1767	Met C1	AC009133.4	-0.292361	-0.0943662	0.770011	0.879855
1768	Met C1	AL009176.1	-0.292361	0.402894	0.770011	0.879855
1769	Met C1	EIF5A2	-0.292361	0.396105	0.770011	0.879855
1770	Met C1	ADAM11	-0.292361	-0.408446	0.770011	0.879855
1771	Met C1	ZNF2	-0.292361	-0.639692	0.770011	0.879855
1772	Met C1	ARHGEF26	-0.292361	0.342833	0.770011	0.879855
1773	Met C1	AL355472.4	-0.292361	-0.29774	0.770011	0.879855
1774	Met C1	KLHL35	-0.292361	-0.474944	0.770011	0.879855
1775	Met C1	RNASE6	-0.292361	0.148218	0.770011	0.879855
1776	Met C1	AC036108.4	-0.292361	-0.159804	0.770011	0.879855
1777	Met C1	FAM102B	-0.292361	-0.00137941	0.770011	0.879855
1778	Met C1	YY2	-0.292361	-0.233858	0.770011	0.879855
1779	Met C1	AL121944.1	-0.292361	0.284427	0.770011	0.879855
1780	Met C1	STX1B	-0.292361	0.0615449	0.770011	0.879855
1781	Met C1	LY86	-0.292361	-0.00269342	0.770011	0.879855
1782	Met C1	RIBC1	-0.292361	-0.0894418	0.770011	0.879855
1783	Met C1	AL121917.2	-0.292361	-0.746892	0.770011	0.879855
1784	Met C1	AC008403.3	-0.292361	0.441538	0.770011	0.879855
1785	Met C1	INPP5D	-0.292361	-0.374226	0.770011	0.879855
1786	Met C1	VASH2	-0.292361	-0.392402	0.770011	0.879855
1787	Met C1	SLC2A10	-0.292361	-0.786529	0.770011	0.879855
1788	Met C1	PPP1R14A	-0.292361	0.312445	0.770011	0.879855
1789	Met C1	OPHN1	-0.292361	-0.107505	0.770011	0.879855
1790	Met C1	AC010201.2	-0.292361	-0.242759	0.770011	0.879855
1791	Met C1	AC004221.1	-0.292361	-0.223843	0.770011	0.879855
1792	Met C1	ZDHHC8	-0.292454	-0.615967	0.76994	0.879855
1793	Met C1	PRKAR2B	-0.292454	-0.242347	0.76994	0.879855
1794	Met C1	AOC2	-0.292454	0.157364	0.76994	0.879855
1795	Met C1	EVC	-0.292454	-0.692633	0.76994	0.879855
1796	Met C1	SGK1	-0.292454	-0.626001	0.76994	0.879855
1797	Met C1	TLR4	-0.292454	-0.80394	0.76994	0.879855
1798	Met C1	KBTBD11-OT1	-0.292454	-0.0886891	0.76994	0.879855
1799	Met C1	SHISA4	-0.292454	-0.707175	0.76994	0.879855
1800	Met C1	ZBTB14	-0.292454	-0.351934	0.76994	0.879855
1801	Met C1	REEP1	-0.292547	-0.855936	0.769869	0.879855
1802	Met C1	N4BP3	-0.293011	-1.20202	0.769513	0.879855
1803	Met C1	AC080129.2	-0.293476	-1.74902	0.769158	0.879855
1804	Met C1	NLRP1	-0.293476	-1.65447	0.769158	0.879855
1805	Met C1	CT45A10	-0.293476	-0.785694	0.769158	0.879855
1806	Met C1	AC245884.8	-0.293476	-1.51129	0.769158	0.879855
1807	Met C1	ZRANB3	-0.293476	-0.718026	0.769158	0.879855
1808	Met C1	C17orf100	-0.293476	-1.39774	0.769158	0.879855
1809	Met C1	AL358113.1	-0.293476	-1.9039	0.769158	0.879855
1810	Met C1	AC005034.4	-0.293476	-1.11361	0.769158	0.879855
1811	Met C1	SDCBP2	-0.293476	-0.764549	0.769158	0.879855
1812	Met C1	MORC2-AS1	-0.293476	-1.41317	0.769158	0.879855
1813	Met C1	NMNAT2	-0.293476	-1.58168	0.769158	0.879855
1814	Met C1	RAB43	-0.293476	-0.918171	0.769158	0.879855
1815	Met C1	ADCY7	-0.293476	-1.03538	0.769158	0.879855
1816	Met C1	AL133255.1	-0.293476	-1.15699	0.769158	0.879855
1817	Met C1	SYTL5	-0.293476	-1.31896	0.769158	0.879855
1818	Met C1	EMCN	-0.293476	-1.17594	0.769158	0.879855
1819	Met C1	AL161457.2	-0.293476	-1.20041	0.769158	0.879855
1820	Met C1	RUNDC3A-AS1	-0.293476	-1.18074	0.769158	0.879855
1821	Met C1	STARD13	-0.293476	-1.50078	0.769158	0.879855
1822	Met C1	LINC01515	-0.293476	-0.906063	0.769158	0.879855
1823	Met C1	ZNF396	-0.293476	-1.27987	0.769158	0.879855
1824	Met C1	SPIN2B	-0.293476	-0.0130219	0.769158	0.879855
1825	Met C1	STYK1	-0.293476	-1.27091	0.769158	0.879855
1826	Met C1	TLL1	-0.293476	-1.44727	0.769158	0.879855
1827	Met C1	AC107952.2	-0.293476	-1.66824	0.769158	0.879855
1828	Met C1	THEMIS2	-0.293476	-0.901156	0.769158	0.879855
1829	Met C1	FBXL14	-0.293476	-1.74165	0.769158	0.879855
1830	Met C1	ITGA9	-0.293476	-0.229125	0.769158	0.879855
1831	Met C1	E2F2	-0.293476	-1.06787	0.769158	0.879855
1832	Met C1	TPPP3	-0.293476	-1.19759	0.769158	0.879855
1833	Met C1	TMEM255B	-0.293476	-1.42854	0.769158	0.879855
1834	Met C1	TBC1D3I	-0.293476	-0.973639	0.769158	0.879855
1835	Met C1	ADAMTS2	-0.293476	-1.26668	0.769158	0.879855
1836	Met C1	STIMATE	-0.293476	-1.4069	0.769158	0.879855
1837	Met C1	NSG1	-0.293476	-0.807306	0.769158	0.879855
1838	Met C1	FOLR2	-0.293476	-1.20367	0.769158	0.879855
1839	Met C1	PATL2	-0.293476	-1.39913	0.769158	0.879855
1840	Met C1	AL022341.1	-0.293476	-1.80604	0.769158	0.879855
1841	Met C1	STX18-AS1	-0.293476	-1.36233	0.769158	0.879855
1842	Met C1	ABCC11	-0.293476	-1.84415	0.769158	0.879855
1843	Met C1	SH3BGR	-0.293476	-1.57697	0.769158	0.879855
1844	Met C1	POLD3	-0.293476	-0.585292	0.769158	0.879855
1845	Met C1	HIVEP3	-0.293476	-1.71926	0.769158	0.879855
1846	Met C1	SNTB1	-0.293476	-2.14189	0.769158	0.879855
1847	Met C1	CTSV	-0.293476	-1.43882	0.769158	0.879855
1848	Met C1	SLC5A9	-0.293476	-1.11503	0.769158	0.879855
1849	Met C1	AC233992.3	-0.293476	-1.47806	0.769158	0.879855
1850	Met C1	GTSE1-DT	-0.293476	-1.10814	0.769158	0.879855
1851	Met C1	PYCARD	-0.293476	-1.16987	0.769158	0.879855
1852	Met C1	ACP4	-0.293476	-0.269165	0.769158	0.879855
1853	Met C1	AC016957.2	-0.293476	-0.702051	0.769158	0.879855
1854	Met C1	AASS	-0.293476	-0.557757	0.769158	0.879855
1855	Met C1	RADIL	-0.293476	-1.01209	0.769158	0.879855
1856	Met C1	FCMR	-0.293476	-0.513343	0.769158	0.879855
1857	Met C1	ZBTB9	-0.293476	-0.805709	0.769158	0.879855
1858	Met C1	SMYD2	-0.293476	-1.56037	0.769158	0.879855
1859	Met C1	PRSS53	-0.293476	-1.02677	0.769158	0.879855
1860	Met C1	NUTM2E	-0.293476	-1.24092	0.769158	0.879855
1861	Met C1	LINC01816	-0.293476	-1.33464	0.769158	0.879855
1862	Met C1	ZBTB46	-0.293476	-0.645809	0.769158	0.879855
1863	Met C1	AC007038.2	-0.293476	-0.845164	0.769158	0.879855
1864	Met C1	FBLN5	-0.293476	-1.57546	0.769158	0.879855
1865	Met C1	ZNF501	-0.293476	-1.52077	0.769158	0.879855
1866	Met C1	AL445250.1	-0.293476	-0.921772	0.769158	0.879855
1867	Met C1	NKD2	-0.293569	-1.95824	0.769087	0.879855
1868	Met C1	AC068620.2	-0.293569	-1.62109	0.769087	0.879855
1869	Met C1	FBLN2	-0.293569	-1.69542	0.769087	0.879855
1870	Met C1	TTC30B	-0.293569	-1.77229	0.769087	0.879855
1871	Met C1	AL109917.1	-0.293569	-1.55674	0.769087	0.879855
1872	Met C1	AL121917.1	-0.293569	-1.86432	0.769087	0.879855
1873	Met C1	AC092681.3	-0.293569	-1.87253	0.769087	0.879855
1874	Met C1	FAM107A	-0.293569	-1.91622	0.769087	0.879855
1875	Met C1	IRF5	-0.293569	-1.82791	0.769087	0.879855
1876	Met C1	AC090527.3	-0.293662	-1.6358	0.769016	0.879855
1877	Met C1	AL358472.3	-0.293662	-2.25129	0.769016	0.879855
1878	Met C1	INTU	-0.294964	1.22561	0.768022	0.879855
1879	Met C1	REV3L	-0.295382	1.2464	0.767702	0.879855
1880	Met C1	PRPF4B	-0.297055	1.23098	0.766424	0.879855
1881	Met C1	KCNMB3	-0.300867	0.636829	0.763516	0.879855
1882	Met C1	SENP7	-0.30161	0.770876	0.762949	0.879855
1883	Met C1	AGMAT	-0.30175	0.14788	0.762843	0.879855
1884	Met C1	RNF40	-0.303562	0.224522	0.761461	0.878942
1885	Met C1	MPHOSPH6	-0.305793	1.12716	0.759762	0.877055
1886	Met C1	EDN1	-0.305793	1.01001	0.759762	0.877055
1887	Met C1	LINC01144	-0.308257	0.737903	0.757887	0.875039
1888	Met C1	CDC6	-0.308629	0.0925884	0.757604	0.874786
1889	Met C1	SCAPER	-0.30993	1.2767	0.756614	0.873717
1890	Met C1	PARP14	-0.310116	1.01859	0.756473	0.873628
1891	Met C1	BBOF1	-0.310442	0.632347	0.756225	0.873417
1892	Met C1	RNF152	-0.310442	1.20552	0.756225	0.873417
1893	Met C1	AL445228.2	-0.310442	1.31631	0.756225	0.873417
1894	Met C1	BX649601.1	-0.310442	0.823873	0.756225	0.873417
1895	Met C1	AL354707.1	-0.310627	0.499028	0.756084	0.873417
1896	Met C1	ZNF93	-0.310813	0.141937	0.755943	0.873417
1897	Met C1	CNN2	-0.311464	-0.311856	0.755448	0.873037
1898	Met C1	AL022328.1	-0.312347	0.938522	0.754777	0.872336
1899	Met C1	CORO6	-0.312347	0.234159	0.754777	0.872336
1900	Met C1	PPP1R3B	-0.312347	0.512853	0.754777	0.872336
1901	Met C1	LTC4S	-0.312347	0.245001	0.754777	0.872336
1902	Met C1	POC1A	-0.312347	0.676201	0.754777	0.872336
1903	Met C1	NR1H3	-0.312347	0.746971	0.754777	0.872336
1904	Met C1	BCKDHA	-0.312347	0.833731	0.754777	0.872336
1905	Met C1	AC106886.3	-0.312347	0.848912	0.754777	0.872336
1906	Met C1	AC010864.1	-0.312533	-0.0990049	0.754635	0.872336
1907	Met C1	ZNF530	-0.312719	-0.0189506	0.754494	0.872336
1908	Met C1	MARVELD1	-0.313974	0.768517	0.753541	0.871648
1909	Met C1	WNT7B	-0.313974	1.07693	0.753541	0.871648
1910	Met C1	SEPT10	-0.313974	-0.402268	0.753541	0.871648
1911	Met C1	XKR9	-0.313974	0.0612704	0.753541	0.871648
1912	Met C1	RFTN1	-0.313974	0.21534	0.753541	0.871648
1913	Met C1	ZNF850	-0.313974	0.360531	0.753541	0.871648
1914	Met C1	CBLN3	-0.313974	0.0554368	0.753541	0.871648
1915	Met C1	ETFBKMT	-0.313974	0.770089	0.753541	0.871648
1916	Met C1	LGALS3BP	-0.313974	0.281126	0.753541	0.871648
1917	Met C1	IMMP1L	-0.313974	0.990424	0.753541	0.871648
1918	Met C1	MADCAM1	-0.313974	0.0798266	0.753541	0.871648
1919	Met C1	MIATNB	-0.313974	0.00383372	0.753541	0.871648
1920	Met C1	HSF2BP	-0.313974	0.558337	0.753541	0.871648
1921	Met C1	HOXB5	-0.313974	0.00790262	0.753541	0.871648
1922	Met C1	AC093458.1	-0.313974	-0.0983689	0.753541	0.871648
1923	Met C1	AC007114.1	-0.313974	0.281037	0.753541	0.871648
1924	Met C1	RIPK1	-0.313974	0.017587	0.753541	0.871648
1925	Met C1	TMEM102	-0.313974	-0.159552	0.753541	0.871648
1926	Met C1	SLC35E4	-0.313974	-0.481139	0.753541	0.871648
1927	Met C1	ARHGAP45	-0.314067	-0.486966	0.75347	0.871648
1928	Met C1	AC008764.8	-0.314067	-0.38036	0.75347	0.871648
1929	Met C1	ACAP1	-0.314067	-0.240091	0.75347	0.871648
1930	Met C1	ABAT	-0.314067	0.358347	0.75347	0.871648
1931	Met C1	AC069544.1	-0.314067	0.249413	0.75347	0.871648
1932	Met C1	AC064807.1	-0.314067	-0.619693	0.75347	0.871648
1933	Met C1	FERMT3	-0.31416	0.123702	0.7534	0.871648
1934	Met C1	CCDC15	-0.314764	0.826192	0.752941	0.871648
1935	Met C1	ALMS1	-0.315043	0.740077	0.752729	0.871648
1936	Met C1	EXO1	-0.315322	-0.796252	0.752517	0.871648
1937	Met C1	AC090425.1	-0.315322	0.028162	0.752517	0.871648
1938	Met C1	RIN2	-0.315322	-0.34874	0.752517	0.871648
1939	Met C1	HUNK	-0.315322	-0.489864	0.752517	0.871648
1940	Met C1	AC116348.3	-0.315322	-0.610042	0.752517	0.871648
1941	Met C1	SPTSSB	-0.315322	-0.815461	0.752517	0.871648
1942	Met C1	ID4	-0.315322	-0.251243	0.752517	0.871648
1943	Met C1	CAMTA1-DT	-0.315322	-0.750054	0.752517	0.871648
1944	Met C1	CEP83-DT	-0.315322	0.254849	0.752517	0.871648
1945	Met C1	KIF5A	-0.315322	-0.26128	0.752517	0.871648
1946	Met C1	KCNJ8	-0.315322	0.255954	0.752517	0.871648
1947	Met C1	ZNF280B	-0.315322	-0.866556	0.752517	0.871648
1948	Met C1	WIPF1	-0.315322	-0.489648	0.752517	0.871648
1949	Met C1	ZNF555	-0.315322	-0.304511	0.752517	0.871648
1950	Met C1	PCDHA1	-0.315322	-0.590454	0.752517	0.871648
1951	Met C1	TMC8	-0.315322	-0.416263	0.752517	0.871648
1952	Met C1	MEG3	-0.315322	-0.404536	0.752517	0.871648
1953	Met C1	CEBPA-DT	-0.315322	-0.379879	0.752517	0.871648
1954	Met C1	B3GALT1	-0.315322	-0.245543	0.752517	0.871648
1955	Met C1	AC007950.2	-0.315322	-0.800752	0.752517	0.871648
1956	Met C1	C1orf53	-0.315322	-0.356959	0.752517	0.871648
1957	Met C1	ALOX15B	-0.315322	-0.386831	0.752517	0.871648
1958	Met C1	FYB1	-0.315322	-0.830912	0.752517	0.871648
1959	Met C1	SPOCD1	-0.315322	-0.735351	0.752517	0.871648
1960	Met C1	ETV1	-0.315322	-0.770324	0.752517	0.871648
1961	Met C1	ANO1	-0.315322	-0.162711	0.752517	0.871648
1962	Met C1	KLHL13	-0.315322	-0.213262	0.752517	0.871648
1963	Met C1	ZNF112	-0.315322	-0.254474	0.752517	0.871648
1964	Met C1	DGKA	-0.315322	-0.832192	0.752517	0.871648
1965	Met C1	AP002495.2	-0.315322	-0.789173	0.752517	0.871648
1966	Met C1	AC009061.2	-0.315322	0.305131	0.752517	0.871648
1967	Met C1	COL4A4	-0.315322	-0.762067	0.752517	0.871648
1968	Met C1	TSPAN5	-0.315322	-0.541304	0.752517	0.871648
1969	Met C1	IL18BP	-0.315322	-0.0394002	0.752517	0.871648
1970	Met C1	GEM	-0.315322	-0.560988	0.752517	0.871648
1971	Met C1	EDNRA	-0.315322	-0.59197	0.752517	0.871648
1972	Met C1	BAG2	-0.315322	-0.376547	0.752517	0.871648
1973	Met C1	MEF2C	-0.315415	-0.954174	0.752447	0.871648
1974	Met C1	GADD45A	-0.315415	-0.949347	0.752447	0.871648
1975	Met C1	AC024560.3	-0.315415	-1.33681	0.752447	0.871648
1976	Met C1	ST20-AS1	-0.315415	-1.09806	0.752447	0.871648
1977	Met C1	DUSP6	-0.315415	-0.696946	0.752447	0.871648
1978	Met C1	DKK3	-0.315415	-0.272029	0.752447	0.871648
1979	Met C1	NOSTRIN	-0.315415	-0.638021	0.752447	0.871648
1980	Met C1	KIAA1324L	-0.315415	-1.09702	0.752447	0.871648
1981	Met C1	GNB1L	-0.315601	-1.2467	0.752306	0.871648
1982	Met C1	DDB2	-0.315601	-0.651601	0.752306	0.871648
1983	Met C1	SEPT4	-0.315601	-1.36056	0.752306	0.871648
1984	Met C1	U47924.2	-0.316391	-0.83992	0.751706	0.871648
1985	Met C1	SUSD2	-0.316391	-2.59484	0.751706	0.871648
1986	Met C1	OLR1	-0.316391	-1.95555	0.751706	0.871648
1987	Met C1	AC024361.2	-0.316391	-1.40413	0.751706	0.871648
1988	Met C1	SPDYE16	-0.316391	-2.17584	0.751706	0.871648
1989	Met C1	CCL3	-0.316391	-1.92358	0.751706	0.871648
1990	Met C1	LRRC8C	-0.316391	-1.22648	0.751706	0.871648
1991	Met C1	SNX7	-0.316391	-2.61565	0.751706	0.871648
1992	Met C1	WNT2B	-0.316391	-2.5019	0.751706	0.871648
1993	Met C1	NR3C2	-0.316391	-2.63443	0.751706	0.871648
1994	Met C1	HOXB2	-0.316391	-2.55439	0.751706	0.871648
1995	Met C1	U2AF1L4	-0.316391	-2.29241	0.751706	0.871648
1996	Met C1	PODN	-0.316391	-1.98917	0.751706	0.871648
1997	Met C1	AL359513.1	-0.316391	-2.44442	0.751706	0.871648
1998	Met C1	PTGER1	-0.316391	-2.67199	0.751706	0.871648
[truncated: 25,105 more rows]

## Sheet: Met D DEGs
	group	names	scores	logfoldchanges	pvals	pvals_adj
0	Met D1	MALAT1	42.6732	2.30193	0	0
1	Met D1	MTRNR2L8	32.7975	1.42372	6.40074e-236	1.96464e-232
2	Met D1	HSP90AA1	32.6058	0.965475	3.39438e-233	7.44193e-230
3	Met D1	NEAT1	30.1127	0.922638	3.30107e-199	4.60559e-196
4	Met D1	ARGLU1	22.8067	2.02688	3.93784e-115	3.35744e-112
5	Met D1	MTRNR2L1	21.9772	1.10263	4.76045e-107	3.84519e-104
6	Met D1	AR	20.0365	0.411955	2.64481e-89	1.6236e-86
7	Met D1	AC245060.5	15.7803	2.5803	4.25196e-56	1.9479e-54
8	Met D1	PNISR	15.5119	1.34744	2.88101e-54	1.13663e-52
9	Met D1	RPL13	13.3631	0.181956	9.9349e-41	1.7688e-39
10	Met D1	AKAP9	12.5143	1.2992	6.23626e-36	8.83729e-35
11	Met D1	POTEJ	12.45	2.09859	1.39805e-35	1.95053e-34
12	Met D1	GOLGA4	11.7179	1.40849	1.03167e-31	1.20403e-30
13	Met D1	CCAR1	11.2333	1.05397	2.79852e-29	2.91772e-28
14	Met D1	MTRNR2L12	10.8078	0.81492	3.16063e-27	2.99052e-26
15	Met D1	NCOR1	10.8022	1.31967	3.36201e-27	3.17519e-26
16	Met D1	MAP1B	9.07751	0.826294	1.11087e-19	7.5436e-19
17	Met D1	LUC7L3	8.56298	0.82906	1.0999e-17	6.8175e-17
18	Met D1	TTC3	6.43111	0.909812	1.26675e-10	5.28715e-10
19	Met D1	ANKRD12	6.24931	1.00872	4.12267e-10	1.66502e-09
20	Met D1	RPL39	5.83619	0.00480013	5.34084e-09	1.99139e-08
21	Met D1	MPHOSPH8	5.07337	1.34808	3.90841e-07	1.28168e-06
22	Met D1	NEMF	5.05053	1.32672	4.40581e-07	1.4365e-06
23	Met D1	GOLGB1	4.88609	0.895555	1.02856e-06	3.24801e-06
24	Met D1	BDP1	4.3679	1.4542	1.25447e-05	3.60261e-05
25	Met D1	NUPR1	4.31247	-0.0977126	1.6144e-05	4.58392e-05
26	Met D1	ATRX	3.60716	1.00297	0.000309563	0.000776412
27	Met D1	NKTR	3.39883	1.1987	0.000676747	0.00163174
28	Met D1	CEP290	3.30344	1.39089	0.000955054	0.00225357
29	Met D1	HSP90B1	3.13135	-0.175701	0.00174006	0.00396094
30	Met D1	RPL36	2.94683	-0.0625624	0.00321047	0.00707206
31	Met D1	BOD1L1	2.70242	1.25388	0.00688368	0.0144165
32	Met D1	CWF19L2	2.65089	1.6173	0.00802805	0.0166248
33	Met D1	BPTF	2.41098	1.07492	0.0159096	0.0316194
34	Met D1	ZNF587	2.37087	1.76186	0.0177464	0.0349441
35	Met D1	LRRIQ1	2.19761	1.59727	0.0279769	0.053198
36	Met D1	KCNK6	2.19078	2.29787	0.0284677	0.0541246
37	Met D1	BAZ2B	1.99715	1.34028	0.0458087	0.0836538
38	Met D1	ANKRD26	1.94164	1.5672	0.0521803	0.0939037
39	Met D1	POTEI	1.70146	1.25599	0.0888562	0.152128
40	Met D1	POTEE	1.63312	1.61922	0.102444	0.172903
41	Met D1	ANKRD18A	1.39463	1.72422	0.163127	0.261272
42	Met D1	CDK11A	1.23702	1.87304	0.216078	0.334087
43	Met D1	CHD9	1.18388	1.27559	0.236461	0.361751
44	Met D1	ANKRD36C	1.15807	1.73103	0.246834	0.375289
45	Met D1	UBA52	1.09406	-0.193411	0.273928	0.410344
46	Met D1	KTN1	1.02775	0.764734	0.304069	0.449484
47	Met D1	PCDH9	0.984699	2.14986	0.324772	0.475327
48	Met D1	DRAIC	0.909881	1.58614	0.362885	0.521217
49	Met D1	DNAJB1	0.882501	-0.275073	0.377506	0.538218
50	Met D1	THOC2	0.843606	0.866869	0.39889	0.563076
51	Met D1	HOMER2	0.787113	-0.0898313	0.431216	0.599879
52	Met D1	ANKRD36	0.766327	1.48451	0.443482	0.613495
53	Met D1	PHIP	0.733692	0.638462	0.463137	0.635302
54	Met D1	ZNF292	0.726094	1.08534	0.467781	0.640643
55	Met D1	CCDC88A	0.655409	1.67826	0.512204	0.687433
56	Met D1	AL683813.1	0.647477	1.60664	0.517323	0.69212
57	Met D1	CHD7	0.62549	1.52146	0.531649	0.70816
58	Met D1	PRRC2C	0.550712	1.06725	0.581831	0.754832
59	Met D1	NBPF9	0.43068	3.0334	0.666701	0.830278
60	Met D1	AL031708.1	0.424362	1.87507	0.671302	0.8326
61	Met D1	PDLIM5	0.420976	-0.284906	0.673773	0.834239
62	Met D1	AL450384.2	0.351748	1.77635	0.725027	0.872158
63	Met D1	ANKRD36B	0.350311	1.60484	0.726105	0.873249
64	Met D1	MIATNB	0.348127	2.1588	0.727745	0.87481
65	Met D1	Z97200.1	0.337182	2.44959	0.735979	0.883106
66	Met D1	CCDC102B	0.313503	2.25071	0.753899	0.892891
67	Met D1	AC004951.1	0.300039	1.33437	0.764147	0.899724
68	Met D1	CCDC144A	0.275336	1.40241	0.783058	0.911976
69	Met D1	MEIS2	0.258487	2.05781	0.796031	0.911976
70	Met D1	ZNF665	0.251794	2.11823	0.8012	0.917134
71	Met D1	FBXL19-AS1	0.246303	1.6597	0.805448	0.921172
72	Met D1	AC004494.1	0.229571	3.0619	0.818425	0.923022
73	Met D1	MEG8	0.20723	22.6007	0.83583	0.92899
74	Met D1	CCDC171	0.201955	1.57089	0.839952	0.92899
75	Met D1	DNAH11	0.196385	1.5848	0.844309	0.92899
76	Met D1	AC005070.3	0.190617	2.02365	0.848825	0.931226
77	Met D1	AC005838.2	0.175894	1.58633	0.860377	0.932637
78	Met D1	CCDC148	0.161603	1.95349	0.871618	0.932637
79	Met D1	NOS1AP	0.15873	2.30845	0.873882	0.934597
80	Met D1	AC005224.3	0.148022	22.1479	0.882326	0.942218
81	Met D1	TMEM150B	0.148022	22.0047	0.882326	0.942218
82	Met D1	AL365394.1	0.145502	4.84854	0.884314	0.942218
83	Met D1	AC008269.1	0.145502	3.9636	0.884314	0.942218
84	Met D1	AC010325.2	0.143022	3.61368	0.886273	0.942218
85	Met D1	HOXA6	0.13818	2.7421	0.890098	0.942218
86	Met D1	LINC01993	0.13814	2.56855	0.890129	0.942218
87	Met D1	AL022322.2	0.133416	1.86806	0.893864	0.942218
88	Met D1	ANKRD20A4	0.133377	1.72801	0.893895	0.942218
89	Met D1	CCBE1	0.128968	1.83337	0.897383	0.944203
90	Met D1	AC092683.1	0.123161	1.33781	0.901979	0.948779
91	Met D1	PLEKHH2	0.120386	1.86621	0.904178	0.950581
92	Met D1	ADAMTSL3	0.116292	1.77341	0.907422	0.950581
93	Met D1	EID3	0.115878	4.21668	0.907749	0.950581
94	Met D1	RENBP	0.115878	3.77683	0.907749	0.950581
95	Met D1	AL078639.1	0.113378	3.17967	0.909731	0.950581
96	Met D1	RASGRP3	0.112355	2.01111	0.910542	0.950581
97	Met D1	Z93241.1	0.110918	2.66357	0.911681	0.950581
98	Met D1	AC099329.3	0.110918	2.4752	0.911681	0.950581
99	Met D1	AC007292.2	0.108497	2.24008	0.913602	0.950581
100	Met D1	NBPF26	0.0946788	1.44783	0.92457	0.954036
101	Met D1	ANKRD11	0.0943245	1.08535	0.924851	0.954262
102	Met D1	OR10H1	0.0862541	3.8365	0.931264	0.96004
103	Met D1	ANKRD31	0.0862541	2.7098	0.931264	0.96004
104	Met D1	AC007038.1	0.0862541	4.63653	0.931264	0.96004
105	Met D1	AC111006.1	0.0862541	3.64919	0.931264	0.96004
106	Met D1	LTA	0.0862541	3.45231	0.931264	0.96004
107	Met D1	AC020907.3	0.0862541	3.58489	0.931264	0.96004
108	Met D1	CATSPERB	0.0862541	2.68347	0.931264	0.96004
109	Met D1	ANKRD20A8P	0.0862541	2.72193	0.931264	0.96004
110	Met D1	CD2	0.0862541	3.63291	0.931264	0.96004
111	Met D1	ENTPD1-AS1	0.0837346	2.80314	0.933267	0.961524
112	Met D1	PRKCB	0.0837346	3.20752	0.933267	0.961524
113	Met D1	KCNE1	0.0837346	3.05325	0.933267	0.961524
114	Met D1	AC025171.2	0.0837346	2.49705	0.933267	0.961524
115	Met D1	LRRC63	0.0837346	2.38397	0.933267	0.961524
116	Met D1	ACSBG1	0.0837346	2.66276	0.933267	0.961524
117	Met D1	XKRX	0.0837346	2.65356	0.933267	0.961524
118	Met D1	TMEM233	0.0812545	2.71512	0.93524	0.963103
119	Met D1	TTN	0.0812545	2.25843	0.93524	0.963103
120	Met D1	EBLN2	0.0812545	2.81588	0.93524	0.963103
121	Met D1	AC020917.3	0.0812151	1.89107	0.935271	0.963103
122	Met D1	ZNF385D	0.0811757	1.42689	0.935302	0.963103
123	Met D1	ZNF608	0.0788137	2.23571	0.937181	0.964303
124	Met D1	IRF9	0.0762942	1.59853	0.939185	0.964303
125	Met D1	LINC02242	0.0740502	1.85837	0.94097	0.964303
126	Met D1	RBM34	0.0671609	1.83923	0.946454	0.966223
127	Met D1	LINC00887	0.064917	1.41734	0.94824	0.967918
128	Met D1	GNL3L	0.0643265	1.37643	0.94871	0.968333
129	Met D1	AP001469.3	0.0607046	1.64	0.951594	0.971212
130	Met D1	HOOK3	0.0605472	1.03607	0.95172	0.971276
131	Met D1	TAS2R4	0.0583032	1.51979	0.953507	0.973035
132	Met D1	ALG11	0.0564136	1.63205	0.955012	0.974377
133	Met D1	STAMBPL1	0.0540909	2.70466	0.956863	0.975745
134	Met D1	AL034417.3	0.0540909	2.44355	0.956863	0.975745
135	Met D1	CLEC7A	0.0540909	2.44369	0.956863	0.975745
136	Met D1	RYR2	0.0540909	2.6688	0.956863	0.975745
137	Met D1	CADM2	0.0540122	1.41644	0.956925	0.975745
138	Met D1	C15orf48	0.0515911	2.10851	0.958855	0.977159
139	Met D1	DNAJC5B	0.0515911	1.91626	0.958855	0.977159
140	Met D1	CLIC6	0.0515911	2.26366	0.958855	0.977159
141	Met D1	ACSL6	0.0515517	1.79735	0.958886	0.977159
142	Met D1	AC027307.3	0.0515517	1.62029	0.958886	0.977159
143	Met D1	LRRIQ3	0.0491306	2.33749	0.960815	0.978134
144	Met D1	CASC1	0.0491306	2.14576	0.960815	0.978134
145	Met D1	AC020741.1	0.0491306	1.83262	0.960815	0.978134
146	Met D1	LINC01133	0.0491306	1.79176	0.960815	0.978134
147	Met D1	LINC00526	0.0491306	1.60994	0.960815	0.978134
148	Met D1	IL7R	0.0491306	2.13621	0.960815	0.978134
149	Met D1	AC125807.2	0.0491306	2.58194	0.960815	0.978134
150	Met D1	AC118553.2	0.0467095	1.62191	0.962745	0.978134
151	Met D1	FAM129C	0.0467095	1.98906	0.962745	0.978134
152	Met D1	EFCAB13	0.0467095	1.87854	0.962745	0.978134
153	Met D1	SYCP3	0.0466701	1.42985	0.962776	0.978134
154	Met D1	LINC01783	0.0466701	1.1282	0.962776	0.978134
155	Met D1	TCP11L2	0.0466308	1.34564	0.962808	0.978134
156	Met D1	PIWIL1	0.0419854	1.66472	0.96651	0.978134
157	Met D1	VSNL1	0.0244472	1.89576	0.980496	0.986053
158	Met D1	EFCAB5	0.0244472	1.90898	0.980496	0.986053
159	Met D1	SLC10A5	0.0244472	2.40012	0.980496	0.986053
160	Met D1	AL133245.1	0.0244472	1.94469	0.980496	0.986053
161	Met D1	Z98752.4	0.0244472	1.82979	0.980496	0.986053
162	Met D1	FSIP2-AS1	0.0244472	2.24283	0.980496	0.986053
163	Met D1	ADAM32	0.0244472	2.54341	0.980496	0.986053
164	Met D1	PODNL1	0.0244472	2.65507	0.980496	0.986053
165	Met D1	HRH4	0.0244472	1.53867	0.980496	0.986053
166	Met D1	ZSCAN23	0.0244472	2.00238	0.980496	0.986053
167	Met D1	SCART1	0.0244472	2.41578	0.980496	0.986053
168	Met D1	ABCB4	0.0244472	2.19483	0.980496	0.986053
169	Met D1	AL162311.3	0.0244472	2.66291	0.980496	0.986053
170	Met D1	AC080038.2	0.0244472	1.88656	0.980496	0.986053
171	Met D1	CDKL1	0.0244472	1.75926	0.980496	0.986053
172	Met D1	SPDYE16	0.0244472	1.39755	0.980496	0.986053
173	Met D1	LY6G6C	0.0244472	1.72229	0.980496	0.986053
174	Met D1	AC073332.1	0.0244472	1.77356	0.980496	0.986053
175	Met D1	MNDA	0.0244472	1.39766	0.980496	0.986053
176	Met D1	AL357497.1	0.0244472	2.05095	0.980496	0.986053
177	Met D1	SYNPO2L	0.0244472	2.04976	0.980496	0.986053
178	Met D1	AC108463.3	0.0244472	1.47048	0.980496	0.986053
179	Met D1	WEE2-AS1	0.0244472	1.48399	0.980496	0.986053
180	Met D1	PCDHAC1	0.0244472	1.76117	0.980496	0.986053
181	Met D1	LY9	0.0244472	1.77383	0.980496	0.986053
182	Met D1	CLMP	0.0244472	1.97732	0.980496	0.986053
183	Met D1	AC145285.3	0.0244472	2.28704	0.980496	0.986053
184	Met D1	AL078644.2	0.0244472	2.68704	0.980496	0.986053
185	Met D1	AC009120.5	0.0244472	1.35488	0.980496	0.986053
186	Met D1	AC084125.4	0.0244078	1.70931	0.980527	0.986053
187	Met D1	S100P	0.0244078	1.04222	0.980527	0.986053
188	Met D1	CELF5	0.0244078	1.0056	0.980527	0.986053
189	Met D1	PRDM8	0.0219277	1.29868	0.982506	0.987266
190	Met D1	NEURL2	0.0219277	1.56373	0.982506	0.987266
191	Met D1	GPAT2	0.0219277	1.85275	0.982506	0.987266
192	Met D1	AC092069.1	0.0219277	2.03569	0.982506	0.987266
193	Met D1	AC015802.6	0.0219277	1.6709	0.982506	0.987266
194	Met D1	FBXO15	0.0219277	2.22793	0.982506	0.987266
195	Met D1	PADI2	0.0219277	1.92367	0.982506	0.987266
196	Met D1	AL031666.1	0.0219277	1.44727	0.982506	0.987266
197	Met D1	AC091167.5	0.0219277	1.55151	0.982506	0.987266
198	Met D1	ZC3H12D	0.0219277	2.17885	0.982506	0.987266
199	Met D1	AP001267.2	0.0194475	2.16782	0.984484	0.98893
200	Met D1	SLC2A1-AS1	0.0194475	1.72583	0.984484	0.98893
201	Met D1	AC231981.1	0.0194475	1.76226	0.984484	0.98893
202	Met D1	TSPAN18	0.0194475	1.67623	0.984484	0.98893
203	Met D1	PCLO	0.0188964	1.31506	0.984924	0.989307
204	Met D1	RGS9BP	0.0169674	1.37542	0.986463	0.990658
205	Met D1	RPL39L	0.0168493	0.974193	0.986557	0.990688
206	Met D1	AC135050.3	0.0146053	1.27649	0.988347	0.992095
207	Met D1	TTC25	0.0146053	1.3284	0.988347	0.992095
208	Met D1	MSX2	0.0146053	1.66621	0.988347	0.992095
209	Met D1	LINC02356	0.0146053	1.42012	0.988347	0.992095
210	Met D1	AC127024.2	0.0145266	1.36663	0.98841	0.992095
211	Met D1	ARID4A	0.0124008	1.31824	0.990106	0.993533
212	Met D1	PLEKHA4	0.0122433	1.94354	0.990232	0.993533
213	Met D1	SP140L	0.0122433	1.49831	0.990232	0.993533
214	Met D1	CCDC168	0.00988124	1.51614	0.992116	0.994217
215	Met D1	CTBP1-AS	0.00940883	1.2271	0.992493	0.994217
216	Met D1	UBE3D	0.00647595	1.62582	0.994833	0.995157
217	Met D1	LINC01772	0.0058067	1.40057	0.995367	0.995626
218	Met D1	FAM126A	0.00311003	1.33732	0.997519	0.997649
219	Met D1	ITSN2	-0.000393675	1.33088	0.999686	0.999686
220	Met D1	SHROOM4	-0.00118102	1.51016	0.999058	0.999123
221	Met D1	SAA1	-0.00519651	1.42331	0.995854	0.996049
222	Met D1	WDR31	-0.00773571	0.919034	0.993828	0.994217
223	Met D1	VSIG1	-0.00773571	1.60801	0.993828	0.994217
224	Met D1	OR52I1	-0.00773571	1.23575	0.993828	0.994217
225	Met D1	VIP	-0.00773571	1.53669	0.993828	0.994217
226	Met D1	EPB41L4A	-0.00773571	2.01171	0.993828	0.994217
227	Met D1	SYT12	-0.00773571	1.34123	0.993828	0.994217
228	Met D1	SLC4A10	-0.00773571	1.56533	0.993828	0.994217
229	Met D1	CDC14A	-0.00773571	1.14065	0.993828	0.994217
230	Met D1	SLFN12	-0.00773571	1.80398	0.993828	0.994217
231	Met D1	ARMC4	-0.00773571	1.97216	0.993828	0.994217
232	Met D1	Z83847.1	-0.00773571	1.10251	0.993828	0.994217
233	Met D1	GALNT6	-0.00773571	1.70559	0.993828	0.994217
234	Met D1	VPS33B-DT	-0.00773571	1.83541	0.993828	0.994217
235	Met D1	CSRNP3	-0.00773571	1.8238	0.993828	0.994217
236	Met D1	MGAM	-0.00773571	1.08394	0.993828	0.994217
237	Met D1	AC010547.1	-0.00773571	1.63253	0.993828	0.994217
238	Met D1	CACNA1A	-0.00773571	1.16941	0.993828	0.994217
239	Met D1	RYR1	-0.00773571	1.84828	0.993828	0.994217
240	Met D1	SLC4A11	-0.00773571	1.14334	0.993828	0.994217
241	Met D1	EPHA6	-0.00773571	0.90958	0.993828	0.994217
242	Met D1	SYTL3	-0.00773571	1.10155	0.993828	0.994217
243	Met D1	MMP7	-0.00773571	1.5542	0.993828	0.994217
244	Met D1	NOX5	-0.00773571	1.27349	0.993828	0.994217
245	Met D1	AC012213.1	-0.00773571	0.669266	0.993828	0.994217
246	Met D1	AL136040.1	-0.00773571	0.965446	0.993828	0.994217
247	Met D1	AC135012.1	-0.00773571	0.874392	0.993828	0.994217
248	Met D1	GPR85	-0.00777508	0.88822	0.993796	0.994217
249	Met D1	ZNF454	-0.00777508	0.808057	0.993796	0.994217
250	Met D1	AC004839.1	-0.00785381	0.102712	0.993734	0.994217
251	Met D1	AC021205.3	-0.0102355	1.34555	0.991833	0.994217
252	Met D1	IFIT3	-0.0102355	1.47497	0.991833	0.994217
253	Met D1	HIST1H1D	-0.0102355	0.913527	0.991833	0.994217
254	Met D1	AC079807.1	-0.0102355	1.53584	0.991833	0.994217
255	Met D1	AC025580.3	-0.0102355	1.50339	0.991833	0.994217
256	Met D1	NCR3LG1	-0.0102355	1.07429	0.991833	0.994217
257	Met D1	AC026471.1	-0.0102355	1.80397	0.991833	0.994217
258	Met D1	POTEF	-0.0102355	1.01635	0.991833	0.994217
259	Met D1	CEACAM1	-0.0102355	1.25198	0.991833	0.994217
260	Met D1	SEMA7A	-0.0102355	1.60008	0.991833	0.994217
261	Met D1	AC016705.2	-0.0102355	1.03697	0.991833	0.994217
262	Met D1	ZNF626	-0.0102355	1.32085	0.991833	0.994217
263	Met D1	AL592183.1	-0.0102355	1.63857	0.991833	0.994217
264	Met D1	CMYA5	-0.011141	1.454	0.991111	0.994217
265	Met D1	BTN3A2	-0.0124795	1.31728	0.990043	0.993533
266	Met D1	EFCAB6	-0.012696	1.18602	0.98987	0.993431
267	Met D1	WNK4	-0.0127354	1.29944	0.989839	0.993431
268	Met D1	AHNAK2	-0.0151171	1.57898	0.987939	0.991946
269	Met D1	SGMS1-AS1	-0.0151958	1.02995	0.987876	0.991946
270	Met D1	AC013394.1	-0.0174988	1.46232	0.986039	0.990297
271	Met D1	FGF18	-0.0176563	0.635444	0.985913	0.990236
272	Met D1	AL161756.1	-0.0198412	1.80439	0.98417	0.988874
273	Met D1	TSHZ2	-0.0221245	1.33876	0.982349	0.987266
274	Met D1	PLEKHN1	-0.0221442	1.15186	0.982333	0.987266
275	Met D1	CPNE5	-0.0244078	1.46702	0.980527	0.986053
276	Met D1	AP002495.2	-0.024644	1.07076	0.980339	0.986053
277	Met D1	SAMD15	-0.0266321	1.35806	0.978753	0.986053
278	Met D1	ARL10	-0.0266321	1.52563	0.978753	0.986053
279	Met D1	FAM71F2	-0.0266715	1.12181	0.978722	0.986053
280	Met D1	AC133919.1	-0.0310413	1.54896	0.975237	0.983116
281	Met D1	MTRNR2L3	-0.0330687	1.27599	0.97362	0.981551
282	Met D1	GCC2-AS1	-0.0373991	0.579611	0.970167	0.978134
283	Met D1	SGCA	-0.0373991	0.867899	0.970167	0.978134
284	Met D1	AC012557.1	-0.0373991	0.657753	0.970167	0.978134
285	Met D1	RNASEK	-0.0373991	0.785558	0.970167	0.978134
286	Met D1	AC000124.1	-0.0373991	0.764101	0.970167	0.978134
287	Met D1	AL031008.1	-0.0373991	1.45727	0.970167	0.978134
288	Met D1	AL357078.1	-0.0373991	1.46883	0.970167	0.978134
289	Met D1	AC245297.2	-0.0373991	0.338162	0.970167	0.978134
290	Met D1	SMIM25	-0.0373991	0.931446	0.970167	0.978134
291	Met D1	KCNJ6	-0.0373991	0.647228	0.970167	0.978134
292	Met D1	TMEM31	-0.0373991	0.341725	0.970167	0.978134
293	Met D1	AC034102.5	-0.0373991	0.673247	0.970167	0.978134
294	Met D1	AL691447.2	-0.0373991	0.970274	0.970167	0.978134
295	Met D1	PRDM6	-0.0373991	1.1989	0.970167	0.978134
296	Met D1	BEND7	-0.0373991	0.721031	0.970167	0.978134
297	Met D1	FGF7	-0.0373991	0.96112	0.970167	0.978134
298	Met D1	STXBP5-AS1	-0.0373991	1.5191	0.970167	0.978134
299	Met D1	MX1	-0.0373991	1.12501	0.970167	0.978134
300	Met D1	AC104472.3	-0.0373991	0.435723	0.970167	0.978134
301	Met D1	TNFAIP8L3	-0.0373991	0.224377	0.970167	0.978134
302	Met D1	FIBCD1	-0.0373991	0.795227	0.970167	0.978134
303	Met D1	FAM160A1	-0.0373991	0.847452	0.970167	0.978134
304	Met D1	RASGEF1B	-0.0373991	0.369079	0.970167	0.978134
305	Met D1	DQX1	-0.0373991	1.13379	0.970167	0.978134
306	Met D1	LINC00106	-0.0373991	0.243485	0.970167	0.978134
307	Met D1	LINC00299	-0.0373991	0.805264	0.970167	0.978134
308	Met D1	GRIN2D	-0.0373991	0.357819	0.970167	0.978134
309	Met D1	PLEKHG4	-0.0373991	1.04543	0.970167	0.978134
310	Met D1	ADAMTS9-AS2	-0.0373991	0.781267	0.970167	0.978134
311	Met D1	AC130352.1	-0.0373991	0.900882	0.970167	0.978134
312	Met D1	C2CD4A	-0.0373991	0.642972	0.970167	0.978134
313	Met D1	VWA5B1	-0.0373991	1.3317	0.970167	0.978134
314	Met D1	HSF2BP	-0.0373991	0.77105	0.970167	0.978134
315	Met D1	CASC11	-0.0373991	0.667643	0.970167	0.978134
316	Met D1	IGHGP	-0.0373991	1.3173	0.970167	0.978134
317	Met D1	LINC01632	-0.0373991	1.00799	0.970167	0.978134
318	Met D1	COL28A1	-0.0373991	0.56088	0.970167	0.978134
319	Met D1	TNFRSF13C	-0.0373991	0.977203	0.970167	0.978134
320	Met D1	AC131025.1	-0.0373991	0.74799	0.970167	0.978134
321	Met D1	NAP1L5	-0.0373991	0.327775	0.970167	0.978134
322	Met D1	AL121655.1	-0.0373991	1.0448	0.970167	0.978134
323	Met D1	NKX2-1-AS1	-0.0373991	0.778826	0.970167	0.978134
324	Met D1	POTEG	-0.0373991	-0.0667336	0.970167	0.978134
325	Met D1	PHF7	-0.0373991	-0.0824286	0.970167	0.978134
326	Met D1	ZNF660	-0.0373991	0.967337	0.970167	0.978134
327	Met D1	BHLHE22	-0.0373991	1.50134	0.970167	0.978134
328	Met D1	RASGRF1	-0.0373991	1.02315	0.970167	0.978134
329	Met D1	AC135050.1	-0.0373991	1.12982	0.970167	0.978134
330	Met D1	AC013468.1	-0.0373991	1.39966	0.970167	0.978134
331	Met D1	AC108704.1	-0.0373991	0.714905	0.970167	0.978134
332	Met D1	ENKUR	-0.0373991	0.533472	0.970167	0.978134
333	Met D1	GPR12	-0.0373991	0.765917	0.970167	0.978134
334	Met D1	SLC35G1	-0.0373991	0.441161	0.970167	0.978134
335	Met D1	ISL1	-0.0373991	1.06126	0.970167	0.978134
336	Met D1	PRR34	-0.0373991	0.791235	0.970167	0.978134
337	Met D1	CLEC3B	-0.0373991	0.668412	0.970167	0.978134
338	Met D1	DUSP27	-0.0373991	1.30366	0.970167	0.978134
339	Met D1	AC112907.3	-0.0373991	0.894344	0.970167	0.978134
340	Met D1	SOX15	-0.0373991	0.499809	0.970167	0.978134
341	Met D1	GNLY	-0.0373991	1.13058	0.970167	0.978134
342	Met D1	DNLZ	-0.0373991	1.09706	0.970167	0.978134
343	Met D1	HAR1A	-0.0373991	0.0894058	0.970167	0.978134
344	Met D1	DSG3	-0.0373991	0.587887	0.970167	0.978134
345	Met D1	TRPC4	-0.0373991	1.05663	0.970167	0.978134
346	Met D1	NPIPB15	-0.0373991	1.27692	0.970167	0.978134
347	Met D1	ZSCAN20	-0.0373991	0.791673	0.970167	0.978134
348	Met D1	AL390208.1	-0.0373991	0.549762	0.970167	0.978134
349	Met D1	AC007370.2	-0.0373991	0.499926	0.970167	0.978134
350	Met D1	AC073869.3	-0.0373991	1.23904	0.970167	0.978134
351	Met D1	SCN3A	-0.0373991	1.20697	0.970167	0.978134
352	Met D1	WDR11-AS1	-0.0373991	0.543243	0.970167	0.978134
353	Met D1	FBXO24	-0.0373991	0.505013	0.970167	0.978134
354	Met D1	ERICH2	-0.0373991	1.65385	0.970167	0.978134
355	Met D1	RIBC1	-0.0373991	0.761005	0.970167	0.978134
356	Met D1	AC040162.1	-0.0373991	1.57284	0.970167	0.978134
357	Met D1	KIAA0319	-0.0373991	1.30931	0.970167	0.978134
358	Met D1	SV2A	-0.0374385	0.21912	0.970135	0.978134
359	Met D1	IBSP	-0.0399186	0.930747	0.968158	0.978134
360	Met D1	PCDH11Y	-0.0399186	0.779772	0.968158	0.978134
361	Met D1	NOV	-0.0399186	0.882177	0.968158	0.978134
362	Met D1	AC002511.2	-0.0399186	0.452873	0.968158	0.978134
363	Met D1	IQUB	-0.0399186	1.03682	0.968158	0.978134
364	Met D1	LINC02019	-0.0399186	1.33289	0.968158	0.978134
365	Met D1	FGF11	-0.0399186	1.2558	0.968158	0.978134
366	Met D1	Z68871.1	-0.0399186	0.529642	0.968158	0.978134
367	Met D1	MTRNR2L4	-0.0399186	0.831867	0.968158	0.978134
368	Met D1	TMC8	-0.0399186	0.811483	0.968158	0.978134
369	Met D1	SPOCD1	-0.0399186	0.186675	0.968158	0.978134
370	Met D1	ZNF805	-0.0399186	1.07725	0.968158	0.978134
371	Met D1	SLC5A2	-0.0399186	1.30898	0.968158	0.978134
372	Met D1	RPA4	-0.0399186	1.35761	0.968158	0.978134
373	Met D1	BTBD19	-0.0399186	1.38975	0.968158	0.978134
374	Met D1	ST6GALNAC6	-0.0399186	1.1821	0.968158	0.978134
375	Met D1	IFIT1	-0.0399186	0.948234	0.968158	0.978134
376	Met D1	ANKRD34A	-0.0399186	1.42766	0.968158	0.978134
377	Met D1	CCL2	-0.0399186	0.479651	0.968158	0.978134
378	Met D1	FOXL1	-0.0399186	0.977361	0.968158	0.978134
379	Met D1	LINC01285	-0.0399186	0.710405	0.968158	0.978134
380	Met D1	PLA2R1	-0.0399186	0.686386	0.968158	0.978134
381	Met D1	CACNB4	-0.0399186	0.718625	0.968158	0.978134
382	Met D1	PPEF2	-0.0399186	1.73393	0.968158	0.978134
383	Met D1	ZNF484	-0.0399186	1.10769	0.968158	0.978134
384	Met D1	EVC	-0.0399186	0.761391	0.968158	0.978134
385	Met D1	ABCA6	-0.0399186	0.91334	0.968158	0.978134
386	Met D1	DUSP15	-0.0399186	0.611553	0.968158	0.978134
387	Met D1	AC022306.2	-0.0399186	1.44917	0.968158	0.978134
388	Met D1	RFLNA	-0.0399186	1.1402	0.968158	0.978134
389	Met D1	AC025171.5	-0.0399186	0.968546	0.968158	0.978134
390	Met D1	AL121992.1	-0.0399186	1.68992	0.968158	0.978134
391	Met D1	ABCA8	-0.0399186	0.86651	0.968158	0.978134
392	Met D1	MLXIPL	-0.0423988	1.24168	0.966181	0.978134
393	Met D1	PAMR1	-0.0423988	1.29796	0.966181	0.978134
394	Met D1	KCNN3	-0.0423988	1.53915	0.966181	0.978134
395	Met D1	AC008040.5	-0.0423988	1.47577	0.966181	0.978134
396	Met D1	AC090515.2	-0.0423988	1.35997	0.966181	0.978134
397	Met D1	AKR1C2	-0.0423988	0.871191	0.966181	0.978134
398	Met D1	SLC2A5	-0.0423988	1.43833	0.966181	0.978134
399	Met D1	ASCL2	-0.0423988	1.13875	0.966181	0.978134
400	Met D1	SCUBE3	-0.0423988	0.921944	0.966181	0.978134
401	Met D1	CXCL14	-0.0423988	0.946118	0.966181	0.978134
402	Met D1	AC245100.7	-0.0423988	1.59081	0.966181	0.978134
403	Met D1	AL732292.2	-0.0423988	1.49996	0.966181	0.978134
404	Met D1	TMEM236	-0.0423988	0.859557	0.966181	0.978134
405	Met D1	CCR1	-0.0423988	0.968538	0.966181	0.978134
406	Met D1	AC007292.1	-0.0423988	1.26106	0.966181	0.978134
407	Met D1	AL354760.1	-0.0423988	0.908752	0.966181	0.978134
408	Met D1	AC108471.2	-0.0423988	0.447325	0.966181	0.978134
409	Met D1	EMID1	-0.0424381	0.958344	0.966149	0.978134
410	Met D1	AC097532.2	-0.0424381	1.20779	0.966149	0.978134
411	Met D1	PCDHA12	-0.0424775	0.709723	0.966118	0.978134
412	Met D1	CSPP1	-0.0437963	1.32636	0.965067	0.978134
413	Met D1	PDK2	-0.0448396	1.33087	0.964235	0.978134
414	Met D1	DYTN	-0.0448396	1.23589	0.964235	0.978134
415	Met D1	AL034417.2	-0.0448396	1.78608	0.964235	0.978134
416	Met D1	SLC22A1	-0.0448396	1.31475	0.964235	0.978134
417	Met D1	ETV7	-0.0448396	1.59323	0.964235	0.978134
418	Met D1	POU5F2	-0.0448396	0.823587	0.964235	0.978134
419	Met D1	PNMA3	-0.0448789	0.554361	0.964204	0.978134
420	Met D1	SAMHD1	-0.0448789	1.45811	0.964204	0.978134
421	Met D1	PPP1R3G	-0.0448789	0.670608	0.964204	0.978134
422	Met D1	PCDHB12	-0.047241	1.2917	0.962321	0.978134
423	Met D1	IFI44L	-0.047241	1.01651	0.962321	0.978134
424	Met D1	LINC00942	-0.047241	0.881962	0.962321	0.978134
425	Met D1	BCL11B	-0.0472803	0.901533	0.96229	0.978134
426	Met D1	AD000090.1	-0.0495243	1.03231	0.960501	0.978134
427	Met D1	ZMAT1	-0.049603	1.3191	0.960439	0.978134
428	Met D1	AC127070.2	-0.049603	1.40143	0.960439	0.978134
429	Met D1	PCDH17	-0.0496818	1.22961	0.960376	0.978134
430	Met D1	AL136295.5	-0.0519257	0.869867	0.958588	0.977159
431	Met D1	AP001107.9	-0.0519257	1.1357	0.958588	0.977159
432	Met D1	CYTH4	-0.0519257	1.26691	0.958588	0.977159
433	Met D1	KCTD21-AS1	-0.0520832	1.09009	0.958462	0.977159
434	Met D1	DNAAF4	-0.0541696	1.47512	0.9568	0.975745
435	Met D1	SEMA3E	-0.054209	0.939642	0.956769	0.975745
436	Met D1	AL034549.1	-0.0542484	1.33464	0.956737	0.975745
437	Met D1	TTR	-0.0543665	0.88814	0.956643	0.975745
438	Met D1	NEXMIF	-0.0567679	0.922488	0.95473	0.974153
439	Met D1	NBPF14	-0.0570041	1.32649	0.954542	0.974026
440	Met D1	OFD1	-0.0650351	1.17721	0.948146	0.967886
441	Met D1	SPN	-0.0696017	0.488436	0.944511	0.964303
442	Met D1	AC109361.1	-0.0696017	0.967741	0.944511	0.964303
443	Met D1	AL139339.2	-0.0696017	0.618708	0.944511	0.964303
444	Met D1	HFE	-0.0696017	0.638406	0.944511	0.964303
445	Met D1	AC008966.2	-0.0696017	-0.272411	0.944511	0.964303
446	Met D1	CDHR1	-0.0696017	0.148814	0.944511	0.964303
447	Met D1	FAM209A	-0.0696017	0.0923601	0.944511	0.964303
448	Met D1	AC006027.1	-0.0696017	0.349905	0.944511	0.964303
449	Met D1	SLC49A3	-0.0696017	-0.0744333	0.944511	0.964303
450	Met D1	FGF1	-0.0696017	0.232582	0.944511	0.964303
451	Met D1	CCDC136	-0.0696017	0.793942	0.944511	0.964303
452	Met D1	KCNB1	-0.0696017	0.146239	0.944511	0.964303
453	Met D1	GPR183	-0.0696017	0.361193	0.944511	0.964303
454	Met D1	AC009065.1	-0.0696017	0.0914408	0.944511	0.964303
455	Met D1	HCK	-0.0696017	0.208888	0.944511	0.964303
456	Met D1	LKAAEAR1	-0.0696017	0.602542	0.944511	0.964303
457	Met D1	AL136379.1	-0.0696017	0.595358	0.944511	0.964303
458	Met D1	HIST1H2BG	-0.0696017	0.413202	0.944511	0.964303
459	Met D1	CPED1	-0.0696017	0.525127	0.944511	0.964303
460	Met D1	AL158211.1	-0.0696017	0.0659307	0.944511	0.964303
461	Met D1	AL445183.2	-0.0696017	0.167903	0.944511	0.964303
462	Met D1	ROR2	-0.0696017	1.14068	0.944511	0.964303
463	Met D1	SLC18B1	-0.0696017	0.0591513	0.944511	0.964303
464	Met D1	AC034111.1	-0.0696017	0.306248	0.944511	0.964303
465	Met D1	LINC00702	-0.0696017	0.406634	0.944511	0.964303
466	Met D1	AC026726.1	-0.0696017	0.570125	0.944511	0.964303
467	Met D1	RNF112	-0.0696017	0.197968	0.944511	0.964303
468	Met D1	AC011468.5	-0.0696017	0.530277	0.944511	0.964303
469	Met D1	AC092368.3	-0.0696017	0.526287	0.944511	0.964303
470	Met D1	SOX17	-0.0696017	0.281267	0.944511	0.964303
471	Met D1	MBNL3	-0.0696017	0.334987	0.944511	0.964303
472	Met D1	GCNT3	-0.0696017	0.245493	0.944511	0.964303
473	Met D1	AP001330.5	-0.0696017	0.0260714	0.944511	0.964303
474	Met D1	NPR2	-0.0696017	1.05143	0.944511	0.964303
475	Met D1	FAM3D	-0.0696017	-0.156595	0.944511	0.964303
476	Met D1	KRBA2	-0.0696017	0.217265	0.944511	0.964303
477	Met D1	AL008729.1	-0.0696017	0.77876	0.944511	0.964303
478	Met D1	AC233992.3	-0.0696017	0.437857	0.944511	0.964303
479	Met D1	SALL1	-0.0696017	0.732921	0.944511	0.964303
480	Met D1	MRPS24	-0.0696017	0.865494	0.944511	0.964303
481	Met D1	TM4SF1-AS1	-0.0696017	0.733082	0.944511	0.964303
482	Met D1	KCNK7	-0.0696017	0.113665	0.944511	0.964303
483	Met D1	LAMA1	-0.0696017	-0.124503	0.944511	0.964303
484	Met D1	FAM110D	-0.0696017	0.94987	0.944511	0.964303
485	Met D1	AC012531.1	-0.0696017	0.721538	0.944511	0.964303
486	Met D1	GPC3	-0.0696017	0.753224	0.944511	0.964303
487	Met D1	AC068338.2	-0.0696017	0.431305	0.944511	0.964303
488	Met D1	AC009318.4	-0.0696017	0.409736	0.944511	0.964303
489	Met D1	NOCT	-0.0696017	0.172641	0.944511	0.964303
490	Met D1	TLR3	-0.0696017	0.636125	0.944511	0.964303
491	Met D1	LINC00852	-0.0696017	0.862145	0.944511	0.964303
492	Met D1	OSGIN1	-0.0696017	0.622495	0.944511	0.964303
493	Met D1	SEC16B	-0.0696017	0.25332	0.944511	0.964303
494	Met D1	MST1R	-0.0696017	0.346419	0.944511	0.964303
495	Met D1	GATA6-AS1	-0.0696017	0.284889	0.944511	0.964303
496	Met D1	VWA2	-0.0696411	-0.215803	0.944479	0.964303
497	Met D1	ZNF556	-0.0696804	-0.405397	0.944448	0.964303
498	Met D1	AL117339.5	-0.0696804	-0.467454	0.944448	0.964303
499	Met D1	PMEPA1	-0.0708615	-0.320608	0.943508	0.964303
500	Met D1	ALOX15	-0.0721015	0.605945	0.942521	0.964303
501	Met D1	MAP7D2	-0.0721015	-0.087345	0.942521	0.964303
502	Met D1	AC009961.1	-0.0721015	0.771558	0.942521	0.964303
503	Met D1	AC103952.1	-0.0721015	0.791709	0.942521	0.964303
504	Met D1	AC107419.1	-0.0721015	0.609617	0.942521	0.964303
505	Met D1	DYNLRB2	-0.0721015	0.80526	0.942521	0.964303
506	Met D1	NLGN1	-0.0721015	0.244286	0.942521	0.964303
507	Met D1	AL138694.1	-0.0721015	0.510086	0.942521	0.964303
508	Met D1	MSH4	-0.0721015	0.701422	0.942521	0.964303
509	Met D1	AL360270.3	-0.0721015	0.966353	0.942521	0.964303
510	Met D1	TAL1	-0.0721015	0.629428	0.942521	0.964303
511	Met D1	STMN2	-0.0721015	0.582509	0.942521	0.964303
512	Met D1	RAB42	-0.0721015	0.81258	0.942521	0.964303
513	Met D1	AC097662.1	-0.0721015	0.830951	0.942521	0.964303
514	Met D1	AL021453.1	-0.0721015	1.18695	0.942521	0.964303
515	Met D1	AC079610.2	-0.0721015	0.559379	0.942521	0.964303
516	Met D1	STARD9	-0.0721015	1.26739	0.942521	0.964303
517	Met D1	PABPC4L	-0.0721015	0.571762	0.942521	0.964303
518	Met D1	AC007114.1	-0.0721015	0.404551	0.942521	0.964303
519	Met D1	AC090409.1	-0.0721015	0.208607	0.942521	0.964303
520	Met D1	AP002360.2	-0.0721015	0.4218	0.942521	0.964303
521	Met D1	DUSP4	-0.0721015	0.720188	0.942521	0.964303
522	Met D1	ZNF69	-0.0721015	0.67399	0.942521	0.964303
523	Met D1	S100A9	-0.0721015	0.260465	0.942521	0.964303
524	Met D1	NAV3	-0.0721015	1.2707	0.942521	0.964303
525	Met D1	NCKAP5	-0.0721015	0.964141	0.942521	0.964303
526	Met D1	KIF26B	-0.0721015	0.45265	0.942521	0.964303
527	Met D1	AL590434.1	-0.0721015	0.876764	0.942521	0.964303
528	Met D1	CETP	-0.0721015	1.0832	0.942521	0.964303
529	Met D1	Z98259.3	-0.0721015	0.355993	0.942521	0.964303
530	Met D1	AL513217.1	-0.0721015	0.638755	0.942521	0.964303
531	Met D1	AC008105.3	-0.0721015	0.547411	0.942521	0.964303
532	Met D1	ANGPT1	-0.0721015	0.394583	0.942521	0.964303
533	Met D1	LRMP	-0.0721015	0.132751	0.942521	0.964303
534	Met D1	AC007220.1	-0.0721015	0.914922	0.942521	0.964303
535	Met D1	HSPB9	-0.0721409	0.140588	0.94249	0.964303
536	Met D1	SGIP1	-0.0721409	0.255502	0.94249	0.964303
537	Met D1	SYDE2	-0.0721409	0.309674	0.94249	0.964303
538	Met D1	ZNF521	-0.074562	1.11199	0.940563	0.964303
539	Met D1	IL17RE	-0.074562	1.19487	0.940563	0.964303
540	Met D1	AC022400.7	-0.074562	0.974645	0.940563	0.964303
541	Met D1	LETM2	-0.074562	0.608086	0.940563	0.964303
542	Met D1	AC244197.2	-0.074562	0.811379	0.940563	0.964303
543	Met D1	LINC02256	-0.074562	0.662933	0.940563	0.964303
544	Met D1	AC016831.7	-0.074562	0.806833	0.940563	0.964303
545	Met D1	DTNA	-0.074562	0.398355	0.940563	0.964303
546	Met D1	PDPN	-0.074562	0.755166	0.940563	0.964303
547	Met D1	F13A1	-0.074562	0.673398	0.940563	0.964303
548	Met D1	QPRT	-0.0746014	0.679895	0.940532	0.964303
549	Met D1	EPHA1-AS1	-0.0746014	0.515587	0.940532	0.964303
550	Met D1	AL359220.1	-0.0746014	0.419427	0.940532	0.964303
551	Met D1	NAV2	-0.0746014	0.362789	0.940532	0.964303
552	Met D1	CCDC188	-0.0746407	0.501404	0.940501	0.964303
553	Met D1	ITGA4	-0.0746801	0.443099	0.940469	0.964303
554	Met D1	TLR2	-0.0769831	0.984839	0.938637	0.964303
555	Met D1	THBD	-0.0769831	1.04442	0.938637	0.964303
556	Met D1	PTGS1	-0.0769831	1.01998	0.938637	0.964303
557	Met D1	AC020656.1	-0.0769831	1.04563	0.938637	0.964303
558	Met D1	EMX2	-0.0769831	1.13329	0.938637	0.964303
559	Met D1	SYNGR3	-0.0769831	0.941028	0.938637	0.964303
560	Met D1	MAN2B1	-0.0770225	0.536731	0.938606	0.964303
561	Met D1	AC007823.1	-0.0770225	0.832567	0.938606	0.964303
562	Met D1	AC009118.2	-0.0793648	0.784219	0.936742	0.964303
563	Met D1	CYBB	-0.0793648	1.30682	0.936742	0.964303
564	Met D1	MUC12	-0.0793648	1.13907	0.936742	0.964303
565	Met D1	NKG7	-0.0794042	0.671435	0.936711	0.964303
566	Met D1	DOCK8	-0.0817072	0.972483	0.93488	0.962991
567	Met D1	HIPK1-AS1	-0.0817859	0.53117	0.934817	0.962991
568	Met D1	PCDHGA10	-0.0818253	0.70213	0.934786	0.962991
569	Met D1	GALM	-0.0840102	1.23714	0.933048	0.961524
570	Met D1	NPPA-AS1	-0.0841677	0.728839	0.932923	0.961524
571	Met D1	DERA	-0.0862738	0.972882	0.931249	0.96004
572	Met D1	CARF	-0.0884981	1.2947	0.929481	0.958845
573	Met D1	EPHA4	-0.0886162	1.07706	0.929387	0.958813
574	Met D1	PIEZO2	-0.0929466	1.07821	0.925946	0.955327
575	Met D1	MTRNR2L6	-0.0958598	1.37998	0.923632	0.953132
576	Met D1	AC007388.1	-0.0971196	1.05284	0.922631	0.952164
577	Met D1	CYP46A1	-0.0971589	0.848426	0.9226	0.952164
578	Met D1	RAB11FIP2	-0.0977101	1.34814	0.922163	0.951808
579	Met D1	IDNK	-0.0992848	-0.491157	0.920912	0.950581
580	Met D1	SATB2	-0.0992848	-0.968532	0.920912	0.950581
581	Met D1	AC004824.1	-0.0992848	-0.534844	0.920912	0.950581
582	Met D1	EMX2OS	-0.0992848	-0.415139	0.920912	0.950581
583	Met D1	TMEM202-AS1	-0.0992848	-0.563902	0.920912	0.950581
584	Met D1	TBX18	-0.0992848	-0.971122	0.920912	0.950581
585	Met D1	AL139011.1	-0.0992848	-0.231676	0.920912	0.950581
586	Met D1	AC024257.4	-0.0992848	-0.660465	0.920912	0.950581
587	Met D1	CORO2B	-0.0992848	-0.805718	0.920912	0.950581
588	Met D1	AC025031.4	-0.0992848	-0.922486	0.920912	0.950581
589	Met D1	AC006064.3	-0.0992848	-0.804388	0.920912	0.950581
590	Met D1	AL139289.2	-0.0992848	-0.109451	0.920912	0.950581
591	Met D1	AP000265.1	-0.0992848	-0.661361	0.920912	0.950581
592	Met D1	CATSPER3	-0.0992848	-0.398073	0.920912	0.950581
593	Met D1	LINC00957	-0.0992848	-1.06202	0.920912	0.950581
594	Met D1	PSTPIP2	-0.0992848	-0.515036	0.920912	0.950581
595	Met D1	ADGRF3	-0.0992848	-1.24496	0.920912	0.950581
596	Met D1	ADRA2B	-0.0992848	0.0833926	0.920912	0.950581
597	Met D1	AL512306.2	-0.0992848	-0.0158409	0.920912	0.950581
598	Met D1	AC010654.1	-0.0992848	-0.152887	0.920912	0.950581
599	Met D1	VAX2	-0.0992848	-1.06717	0.920912	0.950581
600	Met D1	ASB9	-0.0992848	-0.751907	0.920912	0.950581
601	Met D1	AC068620.1	-0.0992848	-1.04885	0.920912	0.950581
602	Met D1	TRAC	-0.0992848	-0.816473	0.920912	0.950581
603	Met D1	GZMH	-0.0992848	-0.354997	0.920912	0.950581
604	Met D1	AL132800.1	-0.0992848	-0.357815	0.920912	0.950581
605	Met D1	IL1RN	-0.0992848	-0.531302	0.920912	0.950581
606	Met D1	USP2	-0.0992848	-0.539307	0.920912	0.950581
607	Met D1	AL662890.1	-0.0992848	-0.753516	0.920912	0.950581
608	Met D1	AC092807.3	-0.0992848	-0.432681	0.920912	0.950581
609	Met D1	ZIC3	-0.0992848	-0.856774	0.920912	0.950581
610	Met D1	RNF207	-0.0992848	-0.963893	0.920912	0.950581
611	Met D1	LINC01354	-0.0992848	-0.777247	0.920912	0.950581
612	Met D1	AL162412.1	-0.0992848	-0.613898	0.920912	0.950581
613	Met D1	AC087742.1	-0.0992848	-0.886542	0.920912	0.950581
614	Met D1	PLEKHS1	-0.0992848	-0.738542	0.920912	0.950581
615	Met D1	CCDC71	-0.0992848	-0.96496	0.920912	0.950581
616	Met D1	AC008264.2	-0.0992848	-0.170554	0.920912	0.950581
617	Met D1	AL139082.1	-0.0992848	-0.442165	0.920912	0.950581
618	Met D1	RCSD1	-0.0992848	-0.460659	0.920912	0.950581
619	Met D1	LPAR1	-0.0992848	-1.16644	0.920912	0.950581
620	Met D1	LINC01301	-0.0992848	-1.1369	0.920912	0.950581
621	Met D1	TJP3	-0.0992848	-0.694582	0.920912	0.950581
622	Met D1	FOXG1	-0.0992848	-0.598654	0.920912	0.950581
623	Met D1	AL157786.1	-0.0992848	-0.365915	0.920912	0.950581
624	Met D1	AC026471.2	-0.0992848	-1.15305	0.920912	0.950581
625	Met D1	GEMIN7-AS1	-0.0992848	-0.77711	0.920912	0.950581
626	Met D1	GBP5	-0.0992848	-0.998177	0.920912	0.950581
627	Met D1	BARHL2	-0.0992848	0.089087	0.920912	0.950581
628	Met D1	AL596325.1	-0.0992848	-0.151567	0.920912	0.950581
629	Met D1	C1QL1	-0.0992848	-0.674386	0.920912	0.950581
630	Met D1	DENND2C	-0.0992848	-0.170857	0.920912	0.950581
631	Met D1	AL645608.5	-0.0992848	-1.66224	0.920912	0.950581
632	Met D1	DIO3OS	-0.0992848	-0.214661	0.920912	0.950581
633	Met D1	AL845472.1	-0.0992848	-1.10317	0.920912	0.950581
634	Met D1	AC145207.4	-0.0992848	-0.874263	0.920912	0.950581
635	Met D1	ARL4D	-0.0992848	0.100347	0.920912	0.950581
636	Met D1	DUOX2	-0.0992848	-0.949199	0.920912	0.950581
637	Met D1	FAM72D	-0.0992848	-0.825373	0.920912	0.950581
638	Met D1	HAS3	-0.0992848	-0.169105	0.920912	0.950581
639	Met D1	AC093151.2	-0.0992848	-0.211929	0.920912	0.950581
640	Met D1	GSTM4	-0.0992848	-0.080945	0.920912	0.950581
641	Met D1	TNFRSF11A	-0.0992848	-0.822767	0.920912	0.950581
642	Met D1	AC093458.1	-0.0992848	-1.07446	0.920912	0.950581
643	Met D1	SEPT12	-0.0992848	-0.857805	0.920912	0.950581
644	Met D1	CRISP2	-0.0992848	-0.827282	0.920912	0.950581
645	Met D1	AC051619.5	-0.0992848	-0.951173	0.920912	0.950581
646	Met D1	AC003681.1	-0.0992848	-0.935899	0.920912	0.950581
647	Met D1	CMTM2	-0.0992848	0.142182	0.920912	0.950581
648	Met D1	PCDHB15	-0.0992848	-0.685179	0.920912	0.950581
649	Met D1	AL158071.5	-0.0992848	-0.402291	0.920912	0.950581
650	Met D1	AC010680.3	-0.0992848	-0.30161	0.920912	0.950581
651	Met D1	KCNN1	-0.0992848	-0.420933	0.920912	0.950581
652	Met D1	AL161421.1	-0.0992848	-0.142594	0.920912	0.950581
653	Met D1	GPR65	-0.0992848	-0.65946	0.920912	0.950581
654	Met D1	AC021321.1	-0.0992848	-1.14158	0.920912	0.950581
655	Met D1	SYPL2	-0.0992848	-0.704461	0.920912	0.950581
656	Met D1	LINC01926	-0.0992848	-0.824595	0.920912	0.950581
657	Met D1	FKBP1B	-0.0992848	-0.75147	0.920912	0.950581
658	Met D1	KBTBD11-OT1	-0.0992848	-1.00727	0.920912	0.950581
659	Met D1	METTL27	-0.0992848	-0.160138	0.920912	0.950581
660	Met D1	AC073046.1	-0.0992848	-1.01008	0.920912	0.950581
661	Met D1	SIK1	-0.0992848	-0.896833	0.920912	0.950581
662	Met D1	AC017083.2	-0.0992848	-0.337326	0.920912	0.950581
663	Met D1	ANO9	-0.0992848	-1.47155	0.920912	0.950581
664	Met D1	EXTL3-AS1	-0.0992848	-1.28434	0.920912	0.950581
665	Met D1	AC026202.2	-0.0992848	-0.130426	0.920912	0.950581
666	Met D1	FUT10	-0.0992848	-1.07385	0.920912	0.950581
667	Met D1	TTLL10	-0.0992848	-1.04789	0.920912	0.950581
668	Met D1	AL122125.1	-0.0992848	-0.64188	0.920912	0.950581
669	Met D1	TEKT5	-0.0992848	-0.427642	0.920912	0.950581
670	Met D1	BARX2	-0.0992848	-0.591952	0.920912	0.950581
671	Met D1	CMPK2	-0.0992848	-0.0581291	0.920912	0.950581
672	Met D1	CYP4F3	-0.0992848	-0.467072	0.920912	0.950581
673	Met D1	AC138207.2	-0.0992848	-0.464497	0.920912	0.950581
674	Met D1	AC012074.1	-0.0992848	-0.547258	0.920912	0.950581
675	Met D1	SLC6A12	-0.0992848	-0.66298	0.920912	0.950581
676	Met D1	AC099518.5	-0.0992848	-0.0895704	0.920912	0.950581
677	Met D1	AP003068.1	-0.0992848	-0.487182	0.920912	0.950581
678	Met D1	AC015689.1	-0.0992848	-0.568811	0.920912	0.950581
679	Met D1	FAM3B	-0.0992848	-0.638177	0.920912	0.950581
680	Met D1	DCLK3	-0.0992848	-0.530364	0.920912	0.950581
681	Met D1	IFITM1	-0.0992848	-0.851857	0.920912	0.950581
682	Met D1	PCDHB6	-0.0992848	-0.625219	0.920912	0.950581
683	Met D1	CREG2	-0.0992848	-0.286693	0.920912	0.950581
684	Met D1	FABP3	-0.0992848	-0.884325	0.920912	0.950581
685	Met D1	AC005962.1	-0.0992848	-0.2075	0.920912	0.950581
686	Met D1	CSF2RB	-0.0992848	-0.0518386	0.920912	0.950581
687	Met D1	PAPLN	-0.0992848	-0.852035	0.920912	0.950581
688	Met D1	BCL2L10	-0.0993241	-1.27798	0.920881	0.950581
689	Met D1	REEP2	-0.0993241	-1.67639	0.920881	0.950581
690	Met D1	AC018653.3	-0.101804	-0.482006	0.918912	0.950581
691	Met D1	DAB1	-0.101804	0.526505	0.918912	0.950581
692	Met D1	PITPNM3	-0.101804	0.0928434	0.918912	0.950581
693	Met D1	AL157392.4	-0.101804	-0.0716445	0.918912	0.950581
694	Met D1	FP565260.3	-0.101804	0.300729	0.918912	0.950581
695	Met D1	CYP7B1	-0.101804	0.588433	0.918912	0.950581
696	Met D1	TRIM29	-0.101804	0.486786	0.918912	0.950581
697	Met D1	ODF3L2	-0.101804	-0.136665	0.918912	0.950581
698	Met D1	LINC00581	-0.101804	0.150693	0.918912	0.950581
699	Met D1	FAM124A	-0.101804	0.0471368	0.918912	0.950581
700	Met D1	AC009005.1	-0.101804	-0.298883	0.918912	0.950581
701	Met D1	AP000842.3	-0.101804	0.40429	0.918912	0.950581
702	Met D1	AC009065.8	-0.101804	0.0390983	0.918912	0.950581
703	Met D1	TBC1D8-AS1	-0.101804	0.179098	0.918912	0.950581
704	Met D1	AC019129.2	-0.101804	0.0597312	0.918912	0.950581
705	Met D1	EVC2	-0.101804	-0.340855	0.918912	0.950581
706	Met D1	SYN2	-0.101804	0.349035	0.918912	0.950581
707	Met D1	RPGRIP1	-0.101804	0.0861531	0.918912	0.950581
708	Met D1	AC004908.1	-0.101804	0.473552	0.918912	0.950581
709	Met D1	DLGAP2	-0.101804	-0.634623	0.918912	0.950581
710	Met D1	LIFR-AS1	-0.101804	-0.566008	0.918912	0.950581
711	Met D1	NLRC3	-0.101804	0.138553	0.918912	0.950581
712	Met D1	SOD2-OT1	-0.101804	-0.0952502	0.918912	0.950581
713	Met D1	GDF5	-0.101804	0.328754	0.918912	0.950581
714	Met D1	USP2-AS1	-0.101804	0.267074	0.918912	0.950581
715	Met D1	SULT2B1	-0.101804	0.227765	0.918912	0.950581
716	Met D1	VSIG10L	-0.101804	-0.0406816	0.918912	0.950581
717	Met D1	AC073655.2	-0.101804	0.055435	0.918912	0.950581
718	Met D1	P3H2	-0.101804	-0.184902	0.918912	0.950581
719	Met D1	PHETA2	-0.101804	-0.0582668	0.918912	0.950581
720	Met D1	MSH5	-0.101804	-0.263162	0.918912	0.950581
721	Met D1	ECSCR	-0.101804	-0.478394	0.918912	0.950581
722	Met D1	AL021154.1	-0.101804	0.104452	0.918912	0.950581
723	Met D1	TERC	-0.101804	0.140678	0.918912	0.950581
724	Met D1	NCMAP	-0.101804	0.511674	0.918912	0.950581
725	Met D1	FOXB1	-0.101804	-0.260316	0.918912	0.950581
726	Met D1	GLRB	-0.101804	-0.314389	0.918912	0.950581
727	Met D1	GNAL	-0.101804	0.32976	0.918912	0.950581
728	Met D1	AC254629.1	-0.101804	-0.246989	0.918912	0.950581
729	Met D1	KCNAB1	-0.101804	-0.416619	0.918912	0.950581
730	Met D1	ANXA3	-0.101804	0.128581	0.918912	0.950581
731	Met D1	ZNF490	-0.101804	0.966262	0.918912	0.950581
732	Met D1	TCEAL7	-0.101804	-0.138512	0.918912	0.950581
733	Met D1	AL359513.1	-0.101804	-0.0540689	0.918912	0.950581
734	Met D1	AL358781.1	-0.101804	-0.383916	0.918912	0.950581
735	Met D1	LRRN4CL	-0.101804	0.237093	0.918912	0.950581
736	Met D1	ERICH5	-0.101804	-0.260263	0.918912	0.950581
737	Met D1	PIH1D2	-0.101804	0.249995	0.918912	0.950581
738	Met D1	GRM4	-0.101804	0.44315	0.918912	0.950581
739	Met D1	BISPR	-0.101804	0.0797074	0.918912	0.950581
740	Met D1	CAPS2	-0.101804	0.283959	0.918912	0.950581
741	Met D1	AC015917.2	-0.101804	0.420015	0.918912	0.950581
742	Met D1	PAEP	-0.101804	-0.119867	0.918912	0.950581
743	Met D1	AC174065.1	-0.101804	0.0901946	0.918912	0.950581
744	Met D1	CCDC116	-0.101804	0.468245	0.918912	0.950581
745	Met D1	AC006547.2	-0.101804	0.62272	0.918912	0.950581
746	Met D1	AC087623.3	-0.101804	-0.440194	0.918912	0.950581
747	Met D1	C2orf74	-0.101804	-0.179426	0.918912	0.950581
748	Met D1	MYH7B	-0.101804	-0.107237	0.918912	0.950581
749	Met D1	MRGPRF	-0.101804	-0.000698495	0.918912	0.950581
750	Met D1	Z82243.1	-0.101804	0.181582	0.918912	0.950581
751	Met D1	AC091132.5	-0.101804	-0.788682	0.918912	0.950581
752	Met D1	FNDC4	-0.101804	0.115946	0.918912	0.950581
753	Met D1	LINC00471	-0.101804	-0.0304005	0.918912	0.950581
754	Met D1	SPATA18	-0.101804	0.278901	0.918912	0.950581
755	Met D1	MPPED1	-0.101804	0.345593	0.918912	0.950581
756	Met D1	SFTA1P	-0.101804	0.24918	0.918912	0.950581
757	Met D1	NEBL-AS1	-0.101844	-0.336581	0.918881	0.950581
758	Met D1	AUNIP	-0.101844	-0.128481	0.918881	0.950581
759	Met D1	SLC5A11	-0.101844	-0.48661	0.918881	0.950581
760	Met D1	TFEC	-0.101844	-0.136399	0.918881	0.950581
761	Met D1	ADAM7	-0.101883	-0.683118	0.91885	0.950581
762	Met D1	AC007613.1	-0.101883	-0.842491	0.91885	0.950581
763	Met D1	AC097359.2	-0.101883	-0.965481	0.91885	0.950581
764	Met D1	ZNF559	-0.102513	1.36679	0.91835	0.950581
765	Met D1	PAOX	-0.104284	-0.0613228	0.916944	0.950581
766	Met D1	DNM3OS	-0.104284	0.392643	0.916944	0.950581
767	Met D1	PKD2L2	-0.104284	0.487427	0.916944	0.950581
768	Met D1	SCGB1B2P	-0.104284	0.248545	0.916944	0.950581
769	Met D1	SORCS2	-0.104284	0.748945	0.916944	0.950581
770	Met D1	TENM4	-0.104284	0.649101	0.916944	0.950581
771	Met D1	TMEM154	-0.104284	0.353545	0.916944	0.950581
772	Met D1	AP002907.1	-0.104284	0.270027	0.916944	0.950581
773	Met D1	CHST8	-0.104284	0.56684	0.916944	0.950581
774	Met D1	GFPT2	-0.104284	0.982167	0.916944	0.950581
775	Met D1	AC120498.10	-0.104284	-0.0178093	0.916944	0.950581
776	Met D1	LINC01952	-0.104284	0.191846	0.916944	0.950581
777	Met D1	ZNF410	-0.104284	0.443519	0.916944	0.950581
778	Met D1	GLYCTK	-0.104284	0.885198	0.916944	0.950581
779	Met D1	PABPC1L2B	-0.104284	-0.12363	0.916944	0.950581
780	Met D1	AC011498.6	-0.104284	0.504033	0.916944	0.950581
781	Met D1	AC245452.1	-0.104284	0.47482	0.916944	0.950581
782	Met D1	AC032011.1	-0.104284	-0.0109958	0.916944	0.950581
783	Met D1	PCAT5	-0.104284	0.79114	0.916944	0.950581
784	Met D1	PNCK	-0.104284	0.266661	0.916944	0.950581
785	Met D1	NKX2-3	-0.104284	0.865792	0.916944	0.950581
786	Met D1	CALHM5	-0.104284	0.475806	0.916944	0.950581
787	Met D1	AC037459.2	-0.104284	0.63587	0.916944	0.950581
788	Met D1	RAB6C	-0.104324	0.1659	0.916912	0.950581
789	Met D1	CPLANE2	-0.104324	-0.113238	0.916912	0.950581
790	Met D1	TNFSF14	-0.104324	0.284836	0.916912	0.950581
791	Met D1	PRSS35	-0.104324	-0.0224126	0.916912	0.950581
792	Met D1	AP000487.1	-0.104324	0.357808	0.916912	0.950581
793	Met D1	IFITM10	-0.104324	0.0979445	0.916912	0.950581
794	Met D1	AC124312.3	-0.106725	0.378457	0.915007	0.950581
795	Met D1	ZNF396	-0.106725	0.711488	0.915007	0.950581
796	Met D1	ZNF423	-0.106725	0.438363	0.915007	0.950581
797	Met D1	TFAP2A-AS1	-0.106725	0.94682	0.915007	0.950581
798	Met D1	ADAMTS15	-0.106725	0.28178	0.915007	0.950581
799	Met D1	AC026333.4	-0.106725	0.371236	0.915007	0.950581
800	Met D1	C6orf99	-0.106725	0.697185	0.915007	0.950581
801	Met D1	FAM107A	-0.106725	0.893874	0.915007	0.950581
802	Met D1	EMG1-1	-0.106725	0.135468	0.915007	0.950581
803	Met D1	ALDH3B1	-0.106725	0.484729	0.915007	0.950581
804	Met D1	AC145207.2	-0.106725	0.492089	0.915007	0.950581
805	Met D1	ABCA10	-0.106725	0.618116	0.915007	0.950581
806	Met D1	PPT2-EGFL8	-0.106725	0.339045	0.915007	0.950581
807	Met D1	CD300A	-0.106765	0.372108	0.914976	0.950581
808	Met D1	AC007620.2	-0.106804	-0.125968	0.914945	0.950581
809	Met D1	ARID4B	-0.107434	0.906953	0.914445	0.950581
810	Met D1	AC025048.4	-0.109127	0.705365	0.913102	0.950581
811	Met D1	HAP1	-0.109127	0.109297	0.913102	0.950581
812	Met D1	LTK	-0.109127	0.878651	0.913102	0.950581
813	Met D1	CDKN2B-AS1	-0.109127	0.811365	0.913102	0.950581
814	Met D1	PCDHGA8	-0.109166	0.185315	0.913071	0.950581
815	Met D1	AC026202.3	-0.111489	0.799004	0.911229	0.950581
816	Met D1	IL6R	-0.111489	1.15376	0.911229	0.950581
817	Met D1	GPR82	-0.111489	0.947684	0.911229	0.950581
818	Met D1	CFB	-0.111489	0.732387	0.911229	0.950581
819	Met D1	NCKAP1L	-0.111489	0.676288	0.911229	0.950581
820	Met D1	PRR7-AS1	-0.111489	0.898514	0.911229	0.950581
821	Met D1	TMCC2	-0.111489	0.927578	0.911229	0.950581
822	Met D1	SLC25A35	-0.111489	0.767387	0.911229	0.950581
823	Met D1	AL359881.3	-0.111528	0.899404	0.911198	0.950581
824	Met D1	UCKL1-AS1	-0.111528	0.946132	0.911198	0.950581
825	Met D1	LRRC29	-0.111528	0.726171	0.911198	0.950581
826	Met D1	ZNF724	-0.111567	0.3278	0.911166	0.950581
827	Met D1	ELAVL3	-0.111646	0.326007	0.911104	0.950581
828	Met D1	LINC01473	-0.111725	0.326571	0.911042	0.950581
829	Met D1	CLN6	-0.112945	0.969428	0.910074	0.950581
830	Met D1	TNFRSF10A	-0.113811	0.912174	0.909387	0.950581
831	Met D1	ZNF324B	-0.11389	0.884185	0.909325	0.950581
832	Met D1	PLCB1	-0.113949	1.28499	0.909278	0.950581
833	Met D1	TBCE	-0.1145	1.29349	0.908841	0.950581
834	Met D1	AL022069.1	-0.116134	0.836926	0.907546	0.950581
835	Met D1	PAK3	-0.116134	0.947602	0.907546	0.950581
836	Met D1	NBPF10	-0.116134	0.82726	0.907546	0.950581
837	Met D1	DEPDC4	-0.116173	0.767625	0.907515	0.950581
838	Met D1	TRANK1	-0.116173	0.886222	0.907515	0.950581
839	Met D1	ZCWPW1	-0.118339	0.974326	0.905799	0.950581
840	Met D1	ESRRG	-0.118339	0.892236	0.905799	0.950581
841	Met D1	AP003559.1	-0.118417	1.12093	0.905737	0.950581
842	Met D1	NCALD	-0.118496	0.572534	0.905675	0.950581
843	Met D1	ZNF774	-0.120543	1.1519	0.904053	0.950581
844	Met D1	SMOX	-0.120661	0.575949	0.903959	0.950581
845	Met D1	NPIPB5	-0.121842	1.30215	0.903024	0.949682
846	Met D1	PTGIR	-0.122708	1.2188	0.902338	0.949026
847	Met D1	AC124312.1	-0.122827	0.892611	0.902244	0.948992
848	Met D1	CEP112	-0.124874	0.885686	0.900624	0.947417
849	Met D1	AC006206.2	-0.124913	0.756858	0.900592	0.947417
850	Met D1	FHL3	-0.127078	1.12299	0.898878	0.945711
851	Met D1	AC009035.1	-0.128968	-20.0562	0.897383	0.944203
852	Met D1	ANK2	-0.131507	-0.907893	0.895374	0.942218
853	Met D1	AC010809.1	-0.131507	-0.85355	0.895374	0.942218
854	Met D1	GPIHBP1	-0.131507	-0.822304	0.895374	0.942218
855	Met D1	ST3GAL6	-0.131507	-0.925608	0.895374	0.942218
856	Met D1	NOS3	-0.131507	-1.22407	0.895374	0.942218
857	Met D1	LINC01876	-0.131507	-0.84139	0.895374	0.942218
858	Met D1	GLS2	-0.131507	-0.76344	0.895374	0.942218
859	Met D1	AC092634.3	-0.131507	-0.924017	0.895374	0.942218
860	Met D1	AL136141.1	-0.131507	-1.37619	0.895374	0.942218
861	Met D1	PSPC1-AS2	-0.131507	-1.1906	0.895374	0.942218
862	Met D1	LY6K	-0.131507	-1.39061	0.895374	0.942218
863	Met D1	DHDH	-0.131507	-1.70973	0.895374	0.942218
864	Met D1	LINC00539	-0.131507	-0.384026	0.895374	0.942218
865	Met D1	LGI2	-0.131507	-0.672266	0.895374	0.942218
866	Met D1	BEAN1	-0.131507	-1.57998	0.895374	0.942218
867	Met D1	AC005041.3	-0.131507	-0.872462	0.895374	0.942218
868	Met D1	AC078864.2	-0.131507	-0.926049	0.895374	0.942218
869	Met D1	S100A8	-0.131507	-0.896474	0.895374	0.942218
870	Met D1	GRAMD1C	-0.131507	-1.21204	0.895374	0.942218
871	Met D1	AL009176.1	-0.131507	-0.815055	0.895374	0.942218
872	Met D1	AC019197.1	-0.131507	-0.734802	0.895374	0.942218
873	Met D1	ACSS3	-0.131507	-0.716266	0.895374	0.942218
874	Met D1	HES7	-0.131507	-1.09714	0.895374	0.942218
875	Met D1	AC005498.1	-0.131507	-0.700271	0.895374	0.942218
876	Met D1	ADGRG6	-0.131507	-0.309984	0.895374	0.942218
877	Met D1	CD6	-0.131507	-0.451865	0.895374	0.942218
878	Met D1	PTGER2	-0.131507	-1.01335	0.895374	0.942218
879	Met D1	AC093677.2	-0.131507	-1.43231	0.895374	0.942218
880	Met D1	AL136038.3	-0.131507	-1.05176	0.895374	0.942218
881	Met D1	ARSE	-0.131507	-0.940131	0.895374	0.942218
882	Met D1	LBHD1	-0.131507	-1.04285	0.895374	0.942218
883	Met D1	P2RY8	-0.131507	-0.929115	0.895374	0.942218
884	Met D1	SVOP	-0.131507	-1.19501	0.895374	0.942218
885	Met D1	LYPD5	-0.131507	-1.45707	0.895374	0.942218
886	Met D1	AP000527.1	-0.131507	-0.769659	0.895374	0.942218
887	Met D1	CSF2RA	-0.131507	-0.566421	0.895374	0.942218
888	Met D1	LDAH	-0.131507	-1.41214	0.895374	0.942218
889	Met D1	HAL	-0.131507	-1.04559	0.895374	0.942218
890	Met D1	ARHGAP15	-0.131507	-1.22223	0.895374	0.942218
891	Met D1	OSCAR	-0.131507	-1.21408	0.895374	0.942218
892	Met D1	IGLV1-51	-0.131507	-1.498	0.895374	0.942218
893	Met D1	RSPH14	-0.131507	-0.984724	0.895374	0.942218
894	Met D1	AL928654.2	-0.131507	-0.591342	0.895374	0.942218
895	Met D1	AL021707.2	-0.131507	-1.30809	0.895374	0.942218
896	Met D1	AC138466.3	-0.131507	-1.29167	0.895374	0.942218
897	Met D1	HMGA1P4	-0.131507	-1.15631	0.895374	0.942218
898	Met D1	CNGA1	-0.131507	-0.936592	0.895374	0.942218
899	Met D1	AC010273.2	-0.131507	-1.00233	0.895374	0.942218
900	Met D1	NEURL3	-0.131507	-1.01257	0.895374	0.942218
901	Met D1	KCNH1	-0.131507	-0.764943	0.895374	0.942218
902	Met D1	PTGER3	-0.131507	-1.22895	0.895374	0.942218
903	Met D1	STRA6	-0.131507	-0.903996	0.895374	0.942218
904	Met D1	CNTD1	-0.131507	-0.940113	0.895374	0.942218
905	Met D1	CPXM1	-0.131507	-1.04063	0.895374	0.942218
906	Met D1	IKBKE	-0.131507	-0.778188	0.895374	0.942218
907	Met D1	SLC26A4	-0.131507	-0.90487	0.895374	0.942218
908	Met D1	AL139423.1	-0.131507	-0.596515	0.895374	0.942218
909	Met D1	ADCY10	-0.131507	-1.13537	0.895374	0.942218
910	Met D1	AC233723.1	-0.131507	-1.12866	0.895374	0.942218
911	Met D1	ERFE	-0.131507	-0.807723	0.895374	0.942218
912	Met D1	TRIM46	-0.131507	-0.421897	0.895374	0.942218
913	Met D1	ANKRD34C-AS1	-0.131507	0.0279793	0.895374	0.942218
914	Met D1	C5	-0.131507	-1.30186	0.895374	0.942218
915	Met D1	CBWD6	-0.131507	-0.490959	0.895374	0.942218
916	Met D1	C10orf143	-0.131507	-0.275322	0.895374	0.942218
917	Met D1	KLK12	-0.131507	-1.31495	0.895374	0.942218
918	Met D1	ACSM1	-0.131507	-0.534543	0.895374	0.942218
919	Met D1	TEX43	-0.131507	-1.75829	0.895374	0.942218
920	Met D1	TAF1A-AS1	-0.131507	-1.00153	0.895374	0.942218
921	Met D1	ACRV1	-0.131507	-0.65784	0.895374	0.942218
922	Met D1	AC003991.1	-0.131507	-1.33527	0.895374	0.942218
923	Met D1	AL035420.3	-0.131507	-0.322198	0.895374	0.942218
924	Met D1	AL021368.1	-0.131507	-1.22331	0.895374	0.942218
925	Met D1	AC022007.1	-0.131507	-0.611723	0.895374	0.942218
926	Met D1	WNT3	-0.131507	-1.05386	0.895374	0.942218
927	Met D1	MYO16	-0.131507	-1.44965	0.895374	0.942218
928	Met D1	NRSN2-AS1	-0.131507	-1.3564	0.895374	0.942218
929	Met D1	CNTNAP1	-0.131507	-0.658965	0.895374	0.942218
930	Met D1	VSIG8	-0.131507	-1.24701	0.895374	0.942218
931	Met D1	AL008582.1	-0.131507	-0.860837	0.895374	0.942218
932	Met D1	AC027237.3	-0.131507	-0.942596	0.895374	0.942218
933	Met D1	AC004080.2	-0.131507	-0.293637	0.895374	0.942218
934	Met D1	CAVIN4	-0.131546	-1.76846	0.895343	0.942218
935	Met D1	AC009163.2	-0.131546	-1.80489	0.895343	0.942218
936	Met D1	DCST2	-0.131546	-1.6533	0.895343	0.942218
937	Met D1	RASGRP1	-0.131546	-1.85606	0.895343	0.942218
938	Met D1	AC008622.2	-0.131546	-1.89446	0.895343	0.942218
939	Met D1	GPR146	-0.131546	-2.06159	0.895343	0.942218
940	Met D1	NALCN	-0.131586	-1.93459	0.895312	0.942218
941	Met D1	NEURL1	-0.134007	-0.0362415	0.893397	0.942218
942	Met D1	NCF4	-0.134007	-0.12018	0.893397	0.942218
943	Met D1	ZCWPW2	-0.134007	-0.358345	0.893397	0.942218
944	Met D1	TRIM58	-0.134007	-0.0125639	0.893397	0.942218
945	Met D1	FAM20A	-0.134007	-0.0205544	0.893397	0.942218
946	Met D1	PCDHB11	-0.134007	-0.626675	0.893397	0.942218
947	Met D1	C20orf144	-0.134007	-0.559197	0.893397	0.942218
948	Met D1	ADAD2	-0.134007	-0.603342	0.893397	0.942218
949	Met D1	LEKR1	-0.134007	-0.0693644	0.893397	0.942218
950	Met D1	VAV3	-0.134007	-0.201727	0.893397	0.942218
951	Met D1	VANGL2	-0.134007	-0.444386	0.893397	0.942218
952	Met D1	NDRG4	-0.134007	0.389886	0.893397	0.942218
953	Met D1	AC034198.2	-0.134007	-0.184157	0.893397	0.942218
954	Met D1	MYO1G	-0.134007	-0.339977	0.893397	0.942218
955	Met D1	JCHAIN	-0.134007	-0.0919619	0.893397	0.942218
956	Met D1	SHE	-0.134007	-0.175856	0.893397	0.942218
957	Met D1	TCAF2	-0.134007	-0.170787	0.893397	0.942218
958	Met D1	RSPH10B2	-0.134007	-0.39058	0.893397	0.942218
959	Met D1	AL391069.3	-0.134007	-0.304337	0.893397	0.942218
960	Met D1	BARHL1	-0.134007	0.37781	0.893397	0.942218
961	Met D1	PLIN4	-0.134007	0.0708255	0.893397	0.942218
962	Met D1	SLCO1C1	-0.134007	-0.240623	0.893397	0.942218
963	Met D1	CENPI	-0.134007	-0.0813562	0.893397	0.942218
964	Met D1	CEP72	-0.134007	-0.268551	0.893397	0.942218
965	Met D1	CR381653.1	-0.134007	-0.594914	0.893397	0.942218
966	Met D1	AC137630.3	-0.134007	-0.238276	0.893397	0.942218
967	Met D1	ADAMTS5	-0.134007	0.532416	0.893397	0.942218
968	Met D1	HBZ	-0.134007	-0.06583	0.893397	0.942218
969	Met D1	AC018797.2	-0.134007	-0.465405	0.893397	0.942218
970	Met D1	ITGAM	-0.134007	-0.392281	0.893397	0.942218
971	Met D1	SYT2	-0.134007	-0.526846	0.893397	0.942218
972	Met D1	AC011337.1	-0.134007	0.0682747	0.893397	0.942218
973	Met D1	BMP8B	-0.134007	-0.282415	0.893397	0.942218
974	Met D1	PLEKHB1	-0.134007	0.135756	0.893397	0.942218
975	Met D1	BX649601.1	-0.134007	0.605837	0.893397	0.942218
976	Met D1	AC007262.2	-0.134007	-0.371361	0.893397	0.942218
977	Met D1	C3orf52	-0.134007	-0.00279569	0.893397	0.942218
978	Met D1	AC025287.3	-0.134007	-0.207377	0.893397	0.942218
979	Met D1	HERC5	-0.134007	-0.200468	0.893397	0.942218
980	Met D1	AC012557.2	-0.134007	-0.589456	0.893397	0.942218
981	Met D1	PCDH8	-0.134007	-0.274673	0.893397	0.942218
982	Met D1	AL121658.1	-0.134007	-0.0373955	0.893397	0.942218
983	Met D1	LILRB1	-0.134007	-0.249065	0.893397	0.942218
984	Met D1	SPDYA	-0.134007	-0.475145	0.893397	0.942218
985	Met D1	LRRC7	-0.134007	-0.48444	0.893397	0.942218
986	Met D1	TECTA	-0.134007	0.139225	0.893397	0.942218
987	Met D1	POU2F3	-0.134007	-0.258284	0.893397	0.942218
988	Met D1	AC022893.1	-0.134007	-0.180826	0.893397	0.942218
989	Met D1	BATF	-0.134046	-0.634763	0.893366	0.942218
990	Met D1	AQP11	-0.134046	-0.37829	0.893366	0.942218
991	Met D1	AC100803.3	-0.134046	-0.669085	0.893366	0.942218
992	Met D1	ZXDA	-0.134046	-0.24497	0.893366	0.942218
993	Met D1	MX2	-0.134046	-0.257474	0.893366	0.942218
994	Met D1	ZNF620	-0.134991	0.98559	0.892619	0.942218
995	Met D1	SLC25A53	-0.136467	-0.132337	0.891452	0.942218
996	Met D1	RASL11B	-0.136467	0.233206	0.891452	0.942218
997	Met D1	SUSD5	-0.136467	0.372292	0.891452	0.942218
998	Met D1	TEK	-0.136467	0.0344597	0.891452	0.942218
999	Met D1	ENTPD3	-0.136467	-0.206023	0.891452	0.942218
1000	Met D1	LURAP1	-0.136467	0.391385	0.891452	0.942218
1001	Met D1	CATSPERG	-0.136467	-0.0375215	0.891452	0.942218
1002	Met D1	FOXF1	-0.136467	0.404966	0.891452	0.942218
1003	Met D1	POMZP3	-0.136467	0.143446	0.891452	0.942218
1004	Met D1	DISC1	-0.136467	0.205285	0.891452	0.942218
1005	Met D1	FGD2	-0.136467	0.288212	0.891452	0.942218
1006	Met D1	STMN4	-0.136467	0.0836032	0.891452	0.942218
1007	Met D1	ABHD14A-ACY1	-0.136467	0.252522	0.891452	0.942218
1008	Met D1	IFNLR1	-0.136467	-0.499039	0.891452	0.942218
1009	Met D1	INHA	-0.136467	0.0354314	0.891452	0.942218
1010	Met D1	CALML4	-0.136467	0.292631	0.891452	0.942218
1011	Met D1	PCDHGA2	-0.136467	0.0773668	0.891452	0.942218
1012	Met D1	FOSB	-0.136467	0.274953	0.891452	0.942218
1013	Met D1	GPR162	-0.136467	-0.0127514	0.891452	0.942218
1014	Met D1	FAM69A	-0.136467	0.114514	0.891452	0.942218
1015	Met D1	LNP1	-0.136467	0.5257	0.891452	0.942218
1016	Met D1	BBS12	-0.136467	0.241836	0.891452	0.942218
1017	Met D1	VSIG2	-0.136467	0.423371	0.891452	0.942218
1018	Met D1	NRN1L	-0.136467	0.247736	0.891452	0.942218
1019	Met D1	GALNT15	-0.136467	0.373841	0.891452	0.942218
1020	Met D1	GATM	-0.136507	-0.0821708	0.891421	0.942218
1021	Met D1	TRPV2	-0.136507	-0.398702	0.891421	0.942218
1022	Met D1	AP000759.1	-0.136507	0.26315	0.891421	0.942218
1023	Met D1	DHRS4	-0.136507	-0.389473	0.891421	0.942218
1024	Met D1	ZNF90	-0.136507	-0.316677	0.891421	0.942218
1025	Met D1	HACD1	-0.136507	-0.132835	0.891421	0.942218
1026	Met D1	SCML1	-0.138888	0.645076	0.889538	0.942218
1027	Met D1	AC009318.1	-0.138888	0.516673	0.889538	0.942218
1028	Met D1	SLC24A2	-0.138888	0.49604	0.889538	0.942218
1029	Met D1	PRR19	-0.138888	0.553311	0.889538	0.942218
1030	Met D1	MUC3A	-0.138888	0.400666	0.889538	0.942218
1031	Met D1	BATF3	-0.138888	0.606051	0.889538	0.942218
1032	Met D1	PIK3CD	-0.138888	0.327574	0.889538	0.942218
1033	Met D1	ZFP69B	-0.138888	0.665459	0.889538	0.942218
1034	Met D1	ERC2	-0.138888	0.119633	0.889538	0.942218
1035	Met D1	LINC00365	-0.138888	0.277002	0.889538	0.942218
1036	Met D1	CPNE8	-0.138888	0.549788	0.889538	0.942218
1037	Met D1	C9orf153	-0.138928	-0.0109751	0.889507	0.942218
1038	Met D1	NRXN3	-0.138928	0.458339	0.889507	0.942218
1039	Met D1	CISH	-0.138928	0.134811	0.889507	0.942218
1040	Met D1	AL158835.1	-0.138928	0.218908	0.889507	0.942218
1041	Met D1	GAS6-AS1	-0.138967	0.18811	0.889476	0.942218
1042	Met D1	FRMD6-AS1	-0.138967	-0.00718583	0.889476	0.942218
1043	Met D1	GSTO2	-0.14127	-0.00608443	0.887657	0.942218
1044	Met D1	C2orf15	-0.14127	0.620234	0.887657	0.942218
1045	Met D1	ABCA9	-0.14127	0.474876	0.887657	0.942218
1046	Met D1	HMGN5	-0.14127	0.53684	0.887657	0.942218
1047	Met D1	AC002553.1	-0.14127	0.769058	0.887657	0.942218
1048	Met D1	MSC-AS1	-0.14127	0.650578	0.887657	0.942218
1049	Met D1	GLI3	-0.14127	0.66497	0.887657	0.942218
1050	Met D1	ASPHD2	-0.14131	0.383927	0.887625	0.942218
1051	Met D1	Z84485.1	-0.142235	1.13812	0.886895	0.942218
1052	Met D1	RAB7B	-0.143613	0.783006	0.885806	0.942218
1053	Met D1	PGC	-0.143613	0.834104	0.885806	0.942218
1054	Met D1	RASSF6	-0.143613	0.954038	0.885806	0.942218
1055	Met D1	HOXB4	-0.143691	0.266868	0.885744	0.942218
1056	Met D1	GVQW3	-0.144124	0.99997	0.885402	0.942218
1057	Met D1	KIF27	-0.144675	1.27454	0.884967	0.942218
1058	Met D1	BANK1	-0.145916	0.870235	0.883988	0.942218
1059	Met D1	ROM1	-0.145955	0.340111	0.883957	0.942218
1060	Met D1	KLF12	-0.145955	0.437916	0.883957	0.942218
1061	Met D1	GNA14	-0.145994	0.493162	0.883926	0.942218
1062	Met D1	AC093627.5	-0.145994	0.442989	0.883926	0.942218
1063	Met D1	SLC4A1	-0.146191	0.412857	0.883771	0.942218
1064	Met D1	WNT5A-AS1	-0.148179	1.04166	0.882201	0.942218
1065	Met D1	PCSK5	-0.148179	0.860292	0.882201	0.942218
1066	Met D1	CCDC69	-0.148179	0.781799	0.882201	0.942218
1067	Met D1	DBF4B	-0.148179	0.935883	0.882201	0.942218
1068	Met D1	AC135178.5	-0.150403	1.00965	0.880446	0.941027
1069	Met D1	SLC46A3	-0.150403	0.834146	0.880446	0.941027
1070	Met D1	CNTRL	-0.150856	1.17926	0.880089	0.940777
1071	Met D1	TLCD2	-0.152588	1.20972	0.878723	0.939381
1072	Met D1	KATNAL2	-0.152588	0.957424	0.878723	0.939381
1073	Met D1	AC012588.1	-0.152667	0.888992	0.878661	0.939381
1074	Met D1	LRRC69	-0.152667	0.752889	0.878661	0.939381
1075	Met D1	POLH	-0.157037	0.729021	0.875216	0.935893
1076	Met D1	THSD7A	-0.157352	0.309323	0.874968	0.935693
1077	Met D1	POU2F2	-0.159182	0.802843	0.873525	0.934281
1078	Met D1	EFCC1	-0.16121	-20.3764	0.871928	0.932637
1079	Met D1	DOK7	-0.16121	-20.0011	0.871928	0.932637
1080	Met D1	HSD17B3	-0.16121	-21.0266	0.871928	0.932637
1081	Met D1	ZNF486	-0.16121	-20.6113	0.871928	0.932637
1082	Met D1	AC133550.1	-0.16121	-20.881	0.871928	0.932637
1083	Met D1	ERICD	-0.16121	-20.7942	0.871928	0.932637
1084	Met D1	RBM14-RBM4	-0.16121	-20.8149	0.871928	0.932637
1085	Met D1	AC104695.3	-0.16121	-20.3501	0.871928	0.932637
1086	Met D1	AC011247.1	-0.16121	-20.2992	0.871928	0.932637
1087	Met D1	AC090922.1	-0.16121	-20.585	0.871928	0.932637
1088	Met D1	C19orf38	-0.16121	-20.5561	0.871928	0.932637
1089	Met D1	C3orf14	-0.16121	-20.9753	0.871928	0.932637
1090	Met D1	AL157702.2	-0.16121	-20.4903	0.871928	0.932637
1091	Met D1	PRG4	-0.16121	-20.6386	0.871928	0.932637
1092	Met D1	STXBP5L	-0.16121	-20.9409	0.871928	0.932637
1093	Met D1	HAPLN3	-0.16121	-20.4977	0.871928	0.932637
1094	Met D1	ERVE-1	-0.16121	-20.5492	0.871928	0.932637
1095	Met D1	AC009242.1	-0.16121	-20.5835	0.871928	0.932637
1096	Met D1	AL157871.1	-0.16121	-20.819	0.871928	0.932637
1097	Met D1	AC006012.1	-0.16121	-20.2957	0.871928	0.932637
1098	Met D1	SLCO4A1-AS1	-0.16121	-20.4554	0.871928	0.932637
1099	Met D1	MAP3K21	-0.16121	-20.6904	0.871928	0.932637
1100	Met D1	MEIOC	-0.16121	-20.2662	0.871928	0.932637
1101	Met D1	USP27X-AS1	-0.16121	-20.7309	0.871928	0.932637
1102	Met D1	AC090241.3	-0.16121	-20.2802	0.871928	0.932637
1103	Met D1	AL162258.2	-0.16121	-20.6395	0.871928	0.932637
1104	Met D1	AL358472.3	-0.16121	-20.6662	0.871928	0.932637
1105	Met D1	AC084035.1	-0.16121	-20.4389	0.871928	0.932637
1106	Met D1	MYO15A	-0.16121	-20.9351	0.871928	0.932637
1107	Met D1	CLEC4E	-0.16121	-20.3507	0.871928	0.932637
1108	Met D1	BIRC7	-0.16121	-20.5225	0.871928	0.932637
1109	Met D1	ATOH1	-0.16121	-20.309	0.871928	0.932637
1110	Met D1	RNASEK-C17orf49	-0.16121	-20.2276	0.871928	0.932637
1111	Met D1	TDRD12	-0.16121	-20.6709	0.871928	0.932637
1112	Met D1	AC092335.1	-0.16121	-20.7701	0.871928	0.932637
1113	Met D1	STIMATE	-0.16121	-20.4483	0.871928	0.932637
1114	Met D1	ALDH1A2	-0.16121	-20.6517	0.871928	0.932637
1115	Met D1	LINC01759	-0.16121	-20.6157	0.871928	0.932637
1116	Met D1	DOCK3	-0.16121	-20.7473	0.871928	0.932637
1117	Met D1	AC026954.2	-0.16121	-20.4879	0.871928	0.932637
1118	Met D1	DCHS2	-0.16121	-20.6426	0.871928	0.932637
1119	Met D1	ADHFE1	-0.16121	-20.6455	0.871928	0.932637
1120	Met D1	GRM2	-0.16121	-20.3781	0.871928	0.932637
1121	Met D1	Z83844.2	-0.16121	-20.2147	0.871928	0.932637
1122	Met D1	AC106897.1	-0.16121	-20.5784	0.871928	0.932637
1123	Met D1	AL159163.1	-0.16121	-20.632	0.871928	0.932637
[truncated: 44,749 more rows]
