# Supplementary material for: Single cell and spatial transcriptomics highlight the interaction of club-like cells with immunosuppressive myeloid cells in prostate cancer
Source: Nat Commun. 2024 Nov 16;15:9949. doi: 10.1038/s41467-024-54364-1 (PMC11569175; doi:10.1038/s41467-024-54364-1)
Supplement: Supplementary file 13 — Supplementary Dataset 11 [file 41467_2024_54364_MOESM13_ESM.xlsx]

## Sheet: Sheet1
	gene	baseMean	log2FoldChange	lfcSE	stat	pvalue	padj
0	A1BG	421.276	0.767528	0.327602	2.34286	0.0191363	0.0588056
1	A1BG-AS1	53.165	0.829052	0.31968	2.59338	0.00950374	0.0344665
2	A1CF	0.285621	0.893868	3.08177	0.29005	0.771778
3	A2M	15241.3	0.436836	0.300557	1.45342	0.146107	0.274791
4	A2M-AS1	51.5856	0.677634	0.198633	3.41149	0.000646094	0.00417834
5	A2ML1	16.1268	1.13066	0.441701	2.55979	0.0104737	0.0370989
6	A4GALT	595.504	0.597332	0.197079	3.03092	0.00243806	0.0119611
7	AAAS	619.358	0.282352	0.0785034	3.59669	0.000322297	0.00242605
8	AACS	469.093	-0.498676	0.151716	-3.2869	0.00101297	0.00595211
9	AADACL4	0.840532	-0.442232	2.5516	-0.173315	0.862404	0.916962
10	AADAT	352.243	-0.636759	0.266532	-2.38906	0.0168917	0.0535881
11	AAGAB	473.302	-0.439703	0.113967	-3.85814	0.000114252	0.00107294
12	AAK1	919.241	-0.190469	0.157923	-1.20609	0.227782	0.378573
13	AAMDC	991.28	0.208108	0.150176	1.38576	0.165819	0.301661
14	AAMP	2098.08	0.237078	0.156561	1.51428	0.129954	0.25194
15	AAR2	590.197	-0.145025	0.0703467	-2.06157	0.0392489	0.101116
16	AARD	11.0971	-0.751948	0.821183	-0.915689	0.35983	0.521079
17	AARS2	229.127	0.782068	0.206551	3.78632	0.000152896	0.00134555
18	AARSD1	349.369	2.55777	0.377414	6.7771	1.22611e-11	3.37239e-09
19	AASDH	258.996	-0.145472	0.0965271	-1.50706	0.131794	0.254333
20	AASDHPPT	582.855	-0.257962	0.083367	-3.0943	0.00197278	0.0101527
21	AASS	305.529	1.50613	0.301943	4.98812	6.09697e-07	1.56142e-05
22	AATBC	6.62145	1.17994	0.745392	1.58298	0.113425	0.227559
23	AATF	583.961	0.0820595	0.0848695	0.966891	0.333599	0.493436
24	AATK	94.1492	0.905706	0.297844	3.04088	0.00235891	0.011692
25	ABAT	660.779	-0.902937	0.276254	-3.2685	0.00108118	0.00623634
26	ABCA1	423.478	0.428818	0.164426	2.60797	0.00910809	0.0333668
27	ABCA10	60.8574	0.172762	0.325475	0.530799	0.595558	0.72639
28	ABCA12	0.628009	2.53415	3.05094	0.830614	0.406191	0.564651
29	ABCA13	0.741243	2.73898	3.04898	0.898327	0.369011	0.529938
30	ABCA2	747.646	0.368589	0.195471	1.88564	0.0593429	0.13979
31	ABCA3	543.356	-0.135941	0.204648	-0.664266	0.50652	0.653782
32	ABCA4	3.03124	0.580763	1.084	0.535761	0.592124	0.723628
33	ABCA5	443.377	-0.0899048	0.109206	-0.823257	0.410362	0.568541
34	ABCA6	56.5367	0.675449	0.313127	2.15711	0.0309974	0.0846816
35	ABCA7	265.664	0.732569	0.203508	3.59971	0.00031857	0.00240112
36	ABCA8	438.996	0.531406	0.242301	2.19317	0.0282953	0.0790367
37	ABCA9	60.7546	1.12317	0.250809	4.47818	7.52823e-06	0.000121574
38	ABCA9-AS1	0
39	ABCB1	139.66	0.294432	0.296726	0.992267	0.321067	0.481059
40	ABCB10	303.484	-0.300155	0.0880372	-3.40941	0.000651027	0.00420129
41	ABCB4	13.8306	0.574079	0.430224	1.33437	0.182082	0.322345
42	ABCB5	3.42233	0.598096	1.26465	0.472934	0.63626	0.758079
43	ABCB6	210.309	2.60234	0.514509	5.0579	4.23903e-07	1.17307e-05
44	ABCB7	382.672	0.0792153	0.0542012	1.46151	0.143877	0.271432
45	ABCB8	763.611	-0.295097	0.158444	-1.86246	0.0625382	0.145644
46	ABCB9	80.1834	0.549642	0.124937	4.39936	1.0857e-05	0.000162041
47	ABCC1	664.264	-0.865629	0.139034	-6.22604	4.78378e-10	6.57884e-08
48	ABCC10	262.251	0.611398	0.116543	5.24612	1.55336e-07	5.38332e-06
49	ABCC11	107.895	1.90243	0.680242	2.7967	0.00516277	0.0213983
50	ABCC12	8.62342	2.49102	1.23835	2.01157	0.0442655	0.111116
51	ABCC2	4.42808	1.64054	0.811112	2.02258	0.0431164	0.108989
52	ABCC3	165.434	0.889527	0.347874	2.55704	0.0105568	0.0373018
53	ABCC4	4612.44	-2.53108	0.45145	-5.60655	2.06404e-08	1.15373e-06
54	ABCC5	679.851	0.378596	0.165618	2.28596	0.0222568	0.0661521
55	ABCC6	120.037	-0.804968	0.379182	-2.1229	0.033762	0.090258
56	ABCC8	37.3073	-0.480117	0.350122	-1.37128	0.170286	0.307224
57	ABCC9	283.244	0.41285	0.313802	1.31564	0.188295	0.330377
58	ABCD1	357.89	0.345239	0.132235	2.61079	0.00903327	0.0331277
59	ABCD2	14.1627	0.518393	0.597864	0.867074	0.385901	0.545246
60	ABCD3	670.136	-0.241025	0.107383	-2.24454	0.0247975	0.0718068
61	ABCD4	507.862	0.206768	0.0613373	3.371	0.000748947	0.00469624
62	ABCE1	701.493	-0.0194108	0.119329	-0.162666	0.870781	0.922868
63	ABCF1	1119.17	-0.0754627	0.0659213	-1.14474	0.252317	0.406561
64	ABCF2	220.293	7.0201	0.819068	8.57084	1.02732e-17	1.78015e-14
65	ABCF3	793.903	0.151143	0.129389	1.16813	0.242753	0.396048
66	ABCG1	402.913	-0.0575088	0.225247	-0.255314	0.798481	0.873765
67	ABCG2	129.738	0.135208	0.241958	0.558808	0.576293	0.711913
68	ABCG4	2.39815	1.70856	1.18456	1.44236	0.149202	0.278927
69	ABHD1	59.9203	-0.251893	0.258995	-0.972575	0.330764	0.490709
70	ABHD10	752.569	-0.313268	0.131238	-2.38702	0.0169857	0.0538148
71	ABHD11	1213.97	-0.574353	0.226444	-2.5364	0.0111998	0.0389702
72	ABHD12	1553.1	0.501266	0.19283	2.59952	0.00933543	0.0339627
73	ABHD13	434.596	-0.195197	0.0980746	-1.99029	0.0465593	0.115756
74	ABHD14A	795.773	0.114506	0.103928	1.10178	0.270557	0.426978
75	ABHD14A-ACY1	2.60468	-0.763694	1.05052	-0.726968	0.467246	0.619989
76	ABHD14B	1784.53	0.202122	0.126519	1.59756	0.110142	0.222829
77	ABHD15	179.662	0.219391	0.139416	1.57365	0.115569	0.230979
78	ABHD16A	437.671	1.62059	0.344507	4.70407	2.55023e-06	5.02163e-05
79	ABHD17A	1820.49	0.312237	0.105812	2.95086	0.00316892	0.0146743
80	ABHD17B	425.134	-0.445547	0.112491	-3.96073	7.47203e-05	0.000762517
81	ABHD17C	914.408	-0.865199	0.253207	-3.41697	0.000633233	0.00410346
82	ABHD18	254.122	-0.0930091	0.107229	-0.867392	0.385728	0.545111
83	ABHD2	5058.83	-1.1619	0.314639	-3.6928	0.000221795	0.00180435
84	ABHD3	267.829	-0.804208	0.137934	-5.8304	5.52937e-09	4.32122e-07
85	ABHD4	344.773	0.458962	0.132697	3.45873	0.000542729	0.00361152
86	ABHD5	350.507	-0.150249	0.139619	-1.07613	0.281868	0.439324
87	ABHD6	149.992	0.0453552	0.157955	0.28714	0.774005	0.856612
88	ABHD8	375.662	0.854878	0.178262	4.79562	1.62169e-06	3.4234e-05
89	ABI1	974.926	-0.0956363	0.0847288	-1.12873	0.25901	0.413805
90	ABI2	963.094	0.205901	0.0793006	2.59646	0.00941902	0.0342052
91	ABI3	180.502	0.772255	0.217444	3.55152	0.00038302	0.00278864
92	ABI3BP	218.869	0.929525	0.25708	3.6157	0.000299539	0.0022805
93	ABITRAM	49.861	8.82918	1.76608	4.9993	5.75377e-07	1.49477e-05
94	ABL1	1108.55	0.0653791	0.101675	0.643023	0.520209	0.665645
95	ABL2	390.672	-0.295505	0.151634	-1.94881	0.0513181	0.125016
96	ABLIM1	768.399	0.596798	0.204077	2.92437	0.00345157	0.0156527
97	ABLIM2	40.701	-0.13707	0.345757	-0.396434	0.691785	0.799523
98	ABLIM3	186.023	-0.564527	0.242744	-2.32561	0.0200394	0.0609765
99	ABO	170.899	-0.886997	0.487183	-1.82067	0.0686577	0.156211
100	ABR	880.816	0.261084	0.10134	2.57632	0.00998593	0.0358105
101	ABRA	2.8952	0.343539	1.34227	0.255939	0.797998	0.873671
102	ABRACL	435.449	-0.0927612	0.21258	-0.436359	0.662576	0.77738
103	ABRAXAS1	191.051	0.282816	0.113204	2.49828	0.0124798	0.0422958
104	ABRAXAS2	230.814	-0.160471	0.0596329	-2.69099	0.0071241	0.0275366
105	ABT1	402.269	0.158909	0.104096	1.52657	0.126868	0.247452
106	ABTB1	893.307	0.794377	0.150744	5.26972	1.36628e-07	4.93229e-06
107	ABTB2	150.666	0.450933	0.25445	1.77219	0.0763632	0.169405
108	ACAA1	1861.91	-0.297474	0.158121	-1.88131	0.0599298	0.140862
109	ACAA2	414.062	-0.365445	0.16321	-2.23911	0.0251489	0.0725333
110	ACACA	1737.47	-1.15541	0.232236	-4.97517	6.51904e-07	1.64428e-05
111	ACACB	423.974	0.99501	0.223342	4.4551	8.38555e-06	0.000131736
112	ACAD10	389.19	0.270286	0.156255	1.72978	0.0836699	0.180664
113	ACAD11	200.832	2.11375	0.389675	5.4244	5.81507e-08	2.53175e-06
114	ACAD8	1112.66	-2.17428	0.279665	-7.7746	7.56889e-15	5.46474e-12
115	ACAD9	570.343	-0.0148466	0.0839986	-0.176748	0.859706	0.91533
116	ACADL	366.264	-1.57315	0.34633	-4.54235	5.56308e-06	9.4879e-05
117	ACADM	628.855	-0.390673	0.103814	-3.76321	0.000167746	0.00144901
118	ACADS	605.178	0.164417	0.143896	1.14261	0.253198	0.407639
119	ACADSB	1066.82	-0.64502	0.179984	-3.58376	0.00033868	0.00252959
120	ACADVL	4308.63	0.0376154	0.107837	0.348817	0.727227	0.82515
121	ACAN	9.50127	0.657806	0.618116	1.06421	0.287233	0.445026
122	ACAP1	307.34	0.716527	0.186246	3.84721	0.000119468	0.00111
123	ACAP2	773.561	-0.226322	0.129196	-1.75177	0.0798134	0.174931
124	ACAP3	869.45	0.423902	0.144899	2.92551	0.00343893	0.0156281
125	ACAT1	1240.64	-0.394969	0.150971	-2.61619	0.00889158	0.0327398
126	ACAT2	717.812	-0.973274	0.229591	-4.23916	2.2436e-05	0.000290996
127	ACBD3	866.782	-0.26791	0.0887521	-3.01864	0.00253914	0.0123348
128	ACBD3-AS1	39.9419	-1.05731	0.38639	-2.73638	0.00621186	0.0247902
129	ACBD4	401.999	0.84091	0.16914	4.97168	6.63736e-07	1.66926e-05
130	ACBD5	440.878	-0.504493	0.125911	-4.00674	6.15634e-05	0.000655667
131	ACBD6	612.277	0.0927648	0.0698722	1.32764	0.184299	0.325107
132	ACBD7	7.02817	5.99604	1.6538	3.62561	0.000288278	0.00221226
133	ACCS	448.834	0.0245484	0.151685	0.161838	0.871433	0.923333
134	ACD	449.53	0.513704	0.101132	5.07957	3.78296e-07	1.07814e-05
135	ACE	305.786	-0.135658	0.256506	-0.52887	0.596895	0.727305
136	ACE2	7.1797	0.0939968	0.876848	0.107199	0.914631	0.94931
137	ACER1	5.53168	-0.105972	0.846374	-0.125208	0.900359	0.941469
138	ACER2	2.25962	3.50576	1.45478	2.40982	0.0159602	0.0511388
139	ACER3	556.689	0.244194	0.283947	0.859999	0.38979	0.548905
140	ACHE	203.245	0.467812	0.358008	1.30671	0.191312	0.333944
141	ACIN1	935.848	0.129941	0.093251	1.39346	0.163481	0.298661
142	ACKR1	585.774	0.537238	0.338184	1.5886	0.112152	0.225946
143	ACKR2	14.2767	-0.423081	0.22906	-1.84703	0.0647422	0.149461
144	ACKR3	257.253	-0.126573	0.297016	-0.426148	0.67	0.783091
145	ACKR4	6.5064	1.65222	0.777202	2.12586	0.0335148	0.0897458
146	ACLY	2840.66	-0.64481	0.225172	-2.86363	0.00418811	0.0182203
147	ACO1	560.925	-0.18314	0.0957704	-1.91228	0.0558398	0.133406
148	ACO2	1781.9	-0.456067	0.0864092	-5.27799	1.30608e-07	4.77464e-06
149	ACOT1	9.4062	0.834244	1.18158	0.706043	0.480161	0.631373
150	ACOT11	89.5814	0.723347	0.347884	2.07928	0.0375917	0.0975717
151	ACOT13	747.281	-0.0914871	0.115898	-0.789376	0.429892	0.586041
152	ACOT2	286.3	-0.381779	0.168005	-2.27242	0.0230611	0.0679135
153	ACOT4	44.7807	-0.633154	0.170151	-3.72113	0.000198334	0.00165307
154	ACOT7	397.125	0.11357	0.0978293	1.1609	0.245682	0.399023
155	ACOT8	728.321	-0.230911	0.164238	-1.40596	0.159737	0.293336
156	ACOT9	369.791	0.0650094	0.114812	0.566227	0.571239	0.708397
157	ACOX1	1305.25	-0.520781	0.0852565	-6.10841	1.0063e-09	1.15478e-07
158	ACOX2	165.407	0.418878	0.294801	1.42088	0.15535	0.287168
159	ACOX3	426.384	-0.449298	0.191734	-2.34334	0.0191119	0.0587808
160	ACOXL	46.0774	0.234804	0.460226	0.510192	0.609917	0.738549
161	ACOXL-AS1	2.55993	4.54369	1.83731	2.47302	0.0133977	0.0446884
162	ACP1	1538.13	-0.300334	0.119451	-2.51428	0.0119277	0.040918
163	ACP2	853.357	-0.64223	0.123978	-5.1802	2.21643e-07	7.09913e-06
164	ACP4	2.85292	-1.66866	1.32004	-1.2641	0.206195	0.352084
165	ACP5	636.946	0.692787	0.290304	2.38642	0.0170133	0.0538557
166	ACP6	401.834	-0.0143056	0.16962	-0.0843393	0.932787	0.960274
167	ACP7	2.66857	0.390033	1.11574	0.349574	0.726658	0.824863
168	ACR	10.4783	0.434678	0.677843	0.641267	0.521349	0.666613
169	ACRBP	36.079	-0.107495	0.0742953	-1.44686	0.147937	0.277326
170	ACRV1	8.20237	1.21449	0.812217	1.49528	0.134841	0.258294
171	ACSBG1	20.7214	0.170514	0.312939	0.544879	0.585837	0.718631
172	ACSF2	340.85	0.549542	0.261748	2.09951	0.0357723	0.0941043
173	ACSF3	600.318	-0.00152882	0.101499	-0.0150624	0.987982	0.993083
174	ACSL1	2801.29	-0.676813	0.191733	-3.52997	0.0004156	0.00294541
175	ACSL3	2820.09	-1.27238	0.188092	-6.76464	1.33639e-11	3.61827e-09
176	ACSL4	399.007	0.21922	0.235168	0.932185	0.351241	0.511889
177	ACSL5	594.385	-0.15854	0.307802	-0.515071	0.606503	0.735392
178	ACSL6	27.3261	0.0853099	0.32335	0.263832	0.79191	0.869815
179	ACSM1	351.378	-1.22699	0.508058	-2.41506	0.0157325	0.050589
180	ACSM3	577.712	-1.34169	0.268273	-5.00121	5.69708e-07	1.48227e-05
181	ACSM5	15.4255	0.892912	0.412398	2.16517	0.0303747	0.083446
182	ACSS1	1153.66	-0.366584	0.184899	-1.98262	0.0474101	0.117327
183	ACSS2	583.207	-0.384704	0.102837	-3.74092	0.000183349	0.0015513
184	ACSS3	239.878	0.293239	0.257741	1.13772	0.255236	0.409663
185	ACTA1	73.6118	1.32042	0.556999	2.3706	0.0177592	0.0556275
186	ACTA2	22240.6	0.19629	0.302049	0.64986	0.515782	0.661692
187	ACTA2-AS1	25.7725	0.168345	0.482158	0.349149	0.726978	0.825063
188	ACTB	50179	0.138936	0.162443	0.855294	0.392388	0.551126
189	ACTC1	308.699	-0.120692	0.450873	-0.267685	0.788941	0.867655
190	ACTG1	37981.9	-0.374593	0.12925	-2.8982	0.00375307	0.0166795
191	ACTG2	20694.8	-0.438407	0.340475	-1.28763	0.197874	0.341986
192	ACTL10	177.6	-1.74849	0.28924	-6.0451	1.49316e-09	1.61709e-07
193	ACTL6A	484.148	-0.221704	0.109204	-2.03019	0.0423372	0.10738
194	ACTN1	3101.18	0.201603	0.189211	1.06549	0.286653	0.444445
195	ACTN2	21.0507	1.0187	0.737288	1.38168	0.167069	0.303206
196	ACTN3	3.33073	1.43089	1.55805	0.918387	0.358416	0.519675
197	ACTN4	3739.4	0.055333	0.138278	0.400158	0.68904	0.797421
198	ACTR10	1006.33	-0.097794	0.0632922	-1.54512	0.122318	0.241092
199	ACTR1A	1182.83	-0.0396601	0.0863377	-0.45936	0.645976	0.764999
200	ACTR1B	1159.13	0.127844	0.105985	1.20624	0.227724	0.37855
201	ACTR2	3188.92	-0.482987	0.147221	-3.2807	0.00103551	0.00604558
202	ACTR3	1539.43	-0.0837609	0.113878	-0.735532	0.462015	0.615452
203	ACTR3B	167.056	-0.0614713	0.183322	-0.335319	0.737384	0.83216
204	ACTR3C	94.6786	-0.472442	0.18622	-2.53701	0.0111803	0.0389178
205	ACTR5	149.331	-0.0745987	0.122132	-0.610805	0.541329	0.684033
206	ACTR6	395.104	-0.109226	0.0769012	-1.42034	0.155507	0.287428
207	ACTR8	178.632	-0.0120091	0.0892475	-0.134559	0.89296	0.936933
208	ACTRT3	16.8975	-0.301654	0.285286	-1.05737	0.290342	0.448399
209	ACVR1	372.742	0.0747152	0.0949882	0.786573	0.431532	0.587326
210	ACVR1B	552.52	-0.0945163	0.0968557	-0.975846	0.329141	0.48877
211	ACVR1C	14.9937	-0.104237	0.33268	-0.313326	0.754033	0.843123
212	ACVR2A	322.862	-0.0886462	0.0892696	-0.993017	0.320701	0.480719
213	ACVR2B	146.407	-0.0699337	0.153915	-0.454365	0.649566	0.767363
214	ACVR2B-AS1	33.6205	-0.654771	0.195145	-3.3553	0.000792789	0.00490981
215	ACVRL1	276.102	0.347257	0.237949	1.45937	0.144462	0.272358
216	ACY1	325.624	0.5186	0.321665	1.61224	0.106911	0.217695
217	ACY3	20.6987	0.839342	0.648043	1.29519	0.195253	0.338843
218	ACYP1	245.373	0.220425	0.102209	2.15662	0.0310355	0.0847181
219	ACYP2	558.594	-0.289685	0.111402	-2.60037	0.00931245	0.0339076
220	ADA	91.3728	0.466273	0.225191	2.07057	0.0383991	0.0992794
221	ADA2	573.517	0.688052	0.275241	2.49981	0.0124259	0.0421776
222	ADAD2	8.75349	1.00974	0.59856	1.68695	0.0916131	0.193641
223	ADAL	131.241	-0.163721	0.12374	-1.32311	0.185798	0.327072
224	ADAM10	1797.07	-0.439763	0.139716	-3.14754	0.00164649	0.0087975
225	ADAM11	57.8935	0.841236	0.228414	3.68294	0.000230555	0.00186163
226	ADAM12	15.5825	0.804811	0.512057	1.57172	0.116016	0.23163
227	ADAM15	2071.51	0.0868733	0.126808	0.685078	0.493295	0.643176
228	ADAM17	357.633	0.0306517	0.147741	0.207469	0.835643	0.898729
229	ADAM18	0.397125	0.160948	2.99464	0.0537453	0.957138
230	ADAM19	133.744	0.414708	0.300563	1.37977	0.167657	0.303964
231	ADAM2	13.8257	-0.317298	1.00343	-0.316213	0.751841	0.841948
232	ADAM20	2.10957	-0.475627	1.24913	-0.380766	0.703377	0.808291
233	ADAM21	0.339292	-2.26117	3.03402	-0.745272	0.456107
234	ADAM22	419.849	0.642205	0.251755	2.55091	0.0107443	0.0378295
235	ADAM23	38.4837	0.468182	0.26089	1.79456	0.0727245	0.16315
236	ADAM28	174.777	0.535588	0.248596	2.15445	0.0312051	0.0850058
237	ADAM32	26.4934	0.0255816	0.34907	0.0732848	0.94158	0.965825
238	ADAM33	747.011	0.759942	0.277518	2.73835	0.00617482	0.0246837
239	ADAM7	4.78153	-4.22811	1.96835	-2.14804	0.0317102	0.0860033
240	ADAM8	198.728	0.549836	0.188504	2.91685	0.00353591	0.015902
241	ADAM9	1171.8	-0.909967	0.190353	-4.78041	1.74942e-06	3.65669e-05
242	ADAMDEC1	46.1812	1.3907	0.515705	2.69669	0.00700321	0.027215
243	ADAMTS1	2837.58	-0.328305	0.34084	-0.963224	0.335435	0.495222
244	ADAMTS10	233.343	1.066	0.252703	4.2184	2.46043e-05	0.000312568
245	ADAMTS12	30.4704	0.470467	0.269201	1.74765	0.0805254	0.175913
246	ADAMTS13	142.527	0.41068	0.211718	1.93975	0.0524102	0.127087
247	ADAMTS14	27.3514	1.55037	0.469699	3.30077	0.000964211	0.00573267
248	ADAMTS15	31.6114	0.450313	0.3003	1.49954	0.133732	0.256766
249	ADAMTS16	2.0331	-1.3432	1.49566	-0.898063	0.369152	0.530032
250	ADAMTS17	28.2104	0.741252	0.208126	3.56155	0.000368666	0.00270459
251	ADAMTS18	4.92701	-0.945847	1.8856	-0.501617	0.615937	0.743139
252	ADAMTS19	5.99675	4.19569	1.40631	2.98347	0.00284998	0.0135411
253	ADAMTS2	179.399	-0.137067	0.255702	-0.53604	0.591931	0.723494
254	ADAMTS3	41.4858	0.13363	0.27167	0.491884	0.622801	0.747983
255	ADAMTS4	497.994	-0.558485	0.509611	-1.0959	0.273121	0.429716
256	ADAMTS5	137.58	0.40839	0.437509	0.933443	0.350591	0.511433
257	ADAMTS6	12.0835	0.414323	0.534479	0.77519	0.438227	0.593575
258	ADAMTS7	49.5627	0.76359	0.229097	3.33304	0.000859011	0.00524672
259	ADAMTS8	170.192	0.228415	0.259008	0.881881	0.377841	0.537893
260	ADAMTS9	174.49	-0.172475	0.304934	-0.565615	0.571655	0.708771
261	ADAMTS9-AS1	76.6009	-0.232479	0.423886	-0.548446	0.583386	0.716944
262	ADAMTS9-AS2	75.5469	0.716521	0.401699	1.78373	0.0744682	0.16603
263	ADAMTSL1	241.878	0.78964	0.39925	1.97781	0.0479502	0.118359
264	ADAMTSL2	386.165	1.35	0.309212	4.36593	1.26583e-05	0.000184168
265	ADAMTSL3	209.874	1.03704	0.302403	3.42934	0.00060505	0.00394889
266	ADAMTSL4	183.363	0.977284	0.371829	2.62832	0.00858086	0.0318528
267	ADAMTSL4-AS1	4.81466	5.45432	1.86804	2.91981	0.00350243	0.0158088
268	ADAMTSL5	45.1383	-0.0381086	0.336075	-0.113393	0.909719	0.947218
269	ADAP1	130.93	0.616571	0.175025	3.52276	0.000427076	0.00300096
270	ADAP2	101.222	0.311497	0.172268	1.80821	0.0705745	0.159275
271	ADAR	2186.83	0.121805	0.0785129	1.55141	0.120804	0.238798
272	ADARB1	507.953	-0.175579	0.137273	-1.27905	0.20088	0.345872
273	ADARB2	32.7185	-1.08269	0.50567	-2.14111	0.0322651	0.0870857
274	ADAT1	144.093	0.0316534	0.132925	0.238129	0.811781	0.882523
275	ADAT2	203.458	0.0588437	0.144848	0.406243	0.684564	0.794007
276	ADAT3	24.5556	-0.0668389	0.419235	-0.159431	0.87333	0.924664
277	ADCK1	180.165	-0.12856	0.101345	-1.26853	0.204608	0.350209
278	ADCK2	507.13	0.0982002	0.122607	0.800937	0.423168	0.580606
279	ADCK5	397.465	0.364188	0.208129	1.74982	0.0801497	0.175424
280	ADCY1	160.203	-0.596744	0.331312	-1.80115	0.071679	0.161099
281	ADCY2	252.038	0.342681	0.33234	1.03112	0.302486	0.461479
282	ADCY3	485.961	0.483984	0.181568	2.66558	0.00768558	0.0291732
283	ADCY4	147.212	0.56594	0.218441	2.59082	0.00957489	0.0346882
284	ADCY5	532.633	0.67341	0.26356	2.55506	0.0106171	0.037469
285	ADCY6	617.572	-0.0164791	0.115961	-0.142108	0.886995	0.933713
286	ADCY6-DT	5.42174	5.62738	1.75357	3.2091	0.00133153	0.00739274
287	ADCY7	152.527	0.672239	0.221372	3.0367	0.00239181	0.0118078
288	ADCY9	158.848	0.419911	0.17997	2.33322	0.0196365	0.0600214
289	ADCYAP1	49.9209	0.405727	0.713758	0.568437	0.569738	0.70694
290	ADCYAP1R1	41.0887	0.361656	0.528774	0.683951	0.494006	0.643861
291	ADD1	2978.12	0.081322	0.0731856	1.11118	0.266493	0.42214
292	ADD2	36.1574	1.60395	0.517434	3.09981	0.00193642	0.0100222
293	ADD3	1008.37	-0.111907	0.198304	-0.564322	0.572535	0.70921
294	ADD3-AS1	2.49211	4.50101	2.06558	2.17905	0.0293276	0.0812322
295	ADGB	0.0563021	-0.825225	3.08234	-0.267726	0.78891
296	ADGRA2	1474.52	0.454689	0.222427	2.04421	0.0409327	0.104676
297	ADGRA3	456.757	-0.0568051	0.121461	-0.467683	0.640011	0.760696
298	ADGRB1	50.6668	1.15207	0.289442	3.98032	6.88225e-05	0.000711974
299	ADGRB2	110.599	0.774825	0.236793	3.27215	0.00106731	0.00618109
300	ADGRB3	22.9248	-0.135434	0.501608	-0.269999	0.787161	0.866247
301	ADGRD1	199.872	0.136745	0.326862	0.418358	0.675685	0.787534
302	ADGRD2	10.5606	0.412732	0.907326	0.454888	0.64919	0.76718
303	ADGRE1	5.18817	0.967184	0.892728	1.0834	0.27863	0.43567
304	ADGRE2	70.6228	0.558971	0.242027	2.30954	0.0209134	0.0629693
305	ADGRE3	1.70563	2.26729	1.4171	1.59995	0.109609	0.221938
306	ADGRE5	703.706	0.317819	0.194776	1.63171	0.10274	0.211191
307	ADGRF1	90.3314	0.0589528	0.603569	0.0976736	0.922191	0.953615
308	ADGRF3	1.92024	0.46898	1.23792	0.378847	0.704802	0.809438
309	ADGRF4	0.814748	2.04598	2.29821	0.89025	0.373332	0.533912
310	ADGRF5	215.953	0.726335	0.305036	2.38115	0.0172589	0.0544316
311	ADGRG1	1090.74	-0.228478	0.139666	-1.63589	0.101863	0.209779
312	ADGRG2	48.7103	-1.86645	0.367096	-5.08437	3.6884e-07	1.05832e-05
313	ADGRG3	6.45671	0.946754	0.724128	1.30744	0.191063	0.333643
314	ADGRG5	22.528	0.738423	0.466069	1.58436	0.113111	0.227174
315	ADGRG6	101.216	0.763619	0.286955	2.66111	0.00778839	0.0294924
316	ADGRL1	383.941	0.313472	0.207041	1.51406	0.130012	0.252024
317	ADGRL2	818.822	0.00119118	0.187436	0.00635516	0.994929	0.997462
318	ADGRL3	58.202	0.62203	0.434235	1.43247	0.152008	0.282043
319	ADGRL4	209.042	0.142815	0.217228	0.657444	0.510895	0.657516
320	ADGRV1	136.591	0.0235189	0.197529	0.119065	0.905224	0.944524
321	ADH1B	295.517	0.32167	0.493933	0.651243	0.51489	0.661054
322	ADH1C	98.6352	-0.111911	0.487188	-0.229709	0.818318	0.886616
323	ADH5	2665.9	-0.688628	0.121591	-5.66349	1.48325e-08	9.01819e-07
324	ADH6	2.95259	-0.540513	2.28669	-0.236373	0.813143	0.883529
325	ADHFE1	400.511	-0.156581	0.162292	-0.964811	0.33464	0.494427
326	ADI1	4179.25	-0.772774	0.153221	-5.04354	4.57008e-07	1.24709e-05
327	ADIPOQ	1.02506	3.20883	3.04538	1.05367	0.292034	0.45001
328	ADIPOR1	1677.41	-0.359344	0.131715	-2.7282	0.00636809	0.0252861
329	ADIPOR2	732.519	-0.148233	0.0979654	-1.51311	0.130251	0.252233
330	ADIRF	17243.1	0.234188	0.261248	0.896421	0.370028	0.530694
331	ADIRF-AS1	20.7342	7.56224	1.68674	4.48334	7.34829e-06	0.000119112
332	ADK	416.559	-0.179694	0.115263	-1.55899	0.118998	0.23598
333	ADM	480.681	-0.640327	0.379854	-1.68572	0.0918501	0.193977
334	ADM2	190.586	-1.71427	0.381764	-4.49039	7.10933e-06	0.000115889
335	ADM5	108.617	1.07046	0.217417	4.92351	8.50064e-07	2.01779e-05
336	ADNP	1636.9	-0.129275	0.0592483	-2.18193	0.0291151	0.0808503
337	ADNP-AS1	26.7264	0.0546619	0.215082	0.254145	0.799384	0.874257
338	ADNP2	552.262	-0.426499	0.117139	-3.64095	0.00027163	0.00211163
339	ADO	532.662	-0.252608	0.0723923	-3.48944	0.000484036	0.00329952
340	ADORA1	16.9138	0.554439	0.500041	1.10879	0.267522	0.423366
341	ADORA2A	36.102	6.20327	1.09603	5.65978	1.51565e-08	9.13353e-07
342	ADORA2B	21.8665	0.882924	0.450741	1.95883	0.0501326	0.122784
343	ADORA3	48.1064	1.64424	0.483716	3.39919	0.000675859	0.0043327
344	ADPGK	1126.18	-0.214776	0.245819	-0.873719	0.382271	0.541929
345	ADPGK-AS1	34.3531	-0.933953	0.659987	-1.41511	0.157037	0.289482
346	ADPRH	130.077	-0.0190518	0.176088	-0.108194	0.913842	0.948987
347	ADPRHL1	128.671	-0.760791	0.360585	-2.10988	0.0348685	0.092329
348	ADPRM	318.47	-0.672725	0.229751	-2.92806	0.00341089	0.0155332
349	ADRA1A	18.5787	0.153441	0.505334	0.303643	0.7614	0.848022
350	ADRA1B	3.34171	4.91817	1.92842	2.55036	0.0107612	0.0378542
351	ADRA1D	70.6491	0.130096	0.552438	0.235495	0.813825	0.883779
352	ADRA2A	168.452	-0.704005	0.306471	-2.29713	0.0216113	0.0646324
353	ADRA2B	16.1623	-0.198901	0.415597	-0.478592	0.632229	0.754963
354	ADRA2C	437.953	0.64679	0.494561	1.3078	0.19094	0.333521
355	ADRB1	680.073	-2.02734	0.308853	-6.56411	5.23435e-11	1.07977e-08
356	ADRB2	351.009	-0.748743	0.29406	-2.54623	0.0108894	0.0381889
357	ADRB3	8.42404	0.382732	1.06793	0.358386	0.720054	0.820377
358	ADRM1	1422.5	0.30279	0.12131	2.49599	0.0125605	0.042468
359	ADSL	616.706	-0.24688	0.135041	-1.82818	0.067522	0.154246
360	ADTRP	20.0799	0.335622	0.497287	0.674904	0.499736	0.648431
361	AEBP1	11960.9	1.40642	0.319448	4.40266	1.06934e-05	0.000160429
362	AEBP2	595.792	0.177462	0.0736296	2.4102	0.015944	0.051134
363	AEN	423.006	-0.163963	0.18439	-0.889219	0.373885	0.534324
364	AFAP1	330.362	-0.0470854	0.115724	-0.406877	0.684098	0.793722
365	AFAP1L1	57.0869	0.590703	0.208166	2.83765	0.00454473	0.019373
366	AFAP1L2	246.424	-0.0230059	0.325853	-0.070602	0.943715	0.966985
367	AFDN	1832	-0.463219	0.134818	-3.43588	0.000590642	0.00387236
368	AFDN-DT	152.476	-0.66655	0.316266	-2.10756	0.0350692	0.0926763
369	AFF1	1284.71	-0.342753	0.0992699	-3.45274	0.000554917	0.00367429
370	AFF2	14.5992	-0.161928	0.679047	-0.238463	0.811522	0.882408
371	AFF3	1025.08	-2.22213	0.299653	-7.41566	1.21024e-13	5.99171e-11
372	AFF4	1575.38	-0.372116	0.104975	-3.54481	0.00039289	0.00284166
373	AFG1L	53.7157	0.0803073	0.120286	0.667634	0.504367	0.652117
374	AFG3L2	860.237	-0.0627187	0.0706459	-0.887789	0.374654	0.535026
375	AFMID	604.363	-0.0956815	0.141018	-0.678505	0.497451	0.646698
376	AFP	1.63733	0.730017	0	0
377	AFTPH	1105.94	-0.0318719	0.146751	-0.217184	0.828065	0.893164
378	AGA	391.691	-0.567444	0.1197	-4.74054	2.13147e-06	4.29966e-05
379	AGAP1	381.903	-0.489832	0.123433	-3.9684	7.23574e-05	0.00074141
380	AGAP2	41.6821	0.510358	0.252243	2.02328	0.043044	0.108854
381	AGAP2-AS1	90.9311	0.840225	0.26473	3.1739	0.00150408	0.00818551
382	AGAP3	1464.16	0.225238	0.112938	1.99435	0.0461135	0.114955
383	AGAP4	407.006	-0.155296	0.170994	-0.908195	0.363775	0.524723
384	AGAP5	115.903	0.295221	0.12368	2.38697	0.0169877	0.0538148
385	AGAP6	169.356	-1.10466	0.806657	-1.36942	0.170867	0.307965
386	AGAP9	130.087	0.412177	0.218866	1.88324	0.059668	0.140384
387	AGBL1	14.7362	3.40425	1.21205	2.80867	0.0049746	0.0207911
388	AGBL2	26.6604	0.740306	0.300233	2.46577	0.0136717	0.0453578
389	AGBL3	46.3834	0.0740444	0.168162	0.440316	0.659709	0.775335
390	AGBL4	3.64795	0.798039	0.865254	0.922317	0.356363	0.517434
391	AGBL5	545.586	-0.0614084	0.160638	-0.382277	0.702256	0.807761
392	AGBL5-AS1	3.38731	0.547248	0.831002	0.65854	0.510191	0.657147
393	AGER	144.272	0.46462	0.146668	3.16782	0.00153584	0.00832959
394	AGFG1	625.63	-0.191387	0.0857259	-2.23254	0.0255792	0.0734566
395	AGFG2	596.177	-0.243013	0.133908	-1.81478	0.0695576	0.157622
396	AGGF1	435.739	-0.346134	0.0953825	-3.62891	0.000284623	0.00219006
397	AGK	266.331	-0.370441	0.11401	-3.24921	0.00115726	0.00658338
398	AGL	682.111	-0.263451	0.138367	-1.904	0.0569105	0.135385
399	AGMAT	18.8662	0.189616	0.344249	0.55081	0.581764	0.715966
400	AGMO	0.518571	-2.77737	3.02523	-0.918069	0.358583
401	AGO1	630.978	-0.0812613	0.0762073	-1.06632	0.286279	0.444042
402	AGO2	593.485	0.0387358	0.126795	0.305499	0.759986	0.846992
403	AGO3	451.543	0.0558425	0.148369	0.376375	0.706638	0.810634
404	AGO4	370.969	0.00481396	0.0992452	0.0485057	0.961313	0.97779
405	AGPAT1	1041.66	0.356549	0.113534	3.14045	0.0016869	0.00896606
406	AGPAT2	1100.37	0.426704	0.164003	2.60182	0.00927317	0.0337929
407	AGPAT3	813.249	-0.0454947	0.125771	-0.361726	0.717556	0.818995
408	AGPAT4	116.693	0.590781	0.272093	2.17124	0.0299127	0.0825494
409	AGPAT5	508.89	-0.231281	0.129068	-1.79194	0.073143	0.163877
410	AGPS	291.3	0.26206	0.201527	1.30037	0.193474	0.336564
411	AGR2	7474.37	-0.647407	0.51054	-1.26808	0.204769	0.350304
412	AGR3	132.756	0.359695	0.47306	0.760357	0.447041	0.60175
413	AGRN	1080.35	-0.309677	0.200903	-1.54142	0.123214	0.242179
414	AGRP	0.885529	-1.90418	2.5792	-0.738282	0.460343	0.613885
415	AGT	146.694	-0.181067	0.40683	-0.445069	0.65627	0.772702
416	AGTPBP1	200.203	-0.18162	0.17754	-1.02298	0.30632	0.466178
417	AGTR1	205.77	-0.38843	0.480218	-0.808861	0.418595	0.576227
418	AGTRAP	2309.7	-0.936628	0.191161	-4.89969	9.59874e-07	2.23258e-05
419	AHCTF1	671.656	-0.0099424	0.0811565	-0.122509	0.902496	0.942936
420	AHCY	2610.72	-0.162037	0.224073	-0.723146	0.46959	0.622099
421	AHCYL1	1433.66	-0.124768	0.0709487	-1.75857	0.0786504	0.173281
422	AHCYL2	304.596	-0.230675	0.0809816	-2.84849	0.00439274	0.0188954
423	AHDC1	345.482	0.197728	0.192617	1.02653	0.30464	0.46412
424	AHI1	904.532	0.0672472	0.182406	0.368669	0.712375	0.815363
425	AHNAK	7003.86	-0.052317	0.17969	-0.291152	0.770935	0.854578
426	AHNAK2	577.85	0.675494	0.334882	2.01711	0.0436842	0.110135
427	AHR	731.284	0.652244	0.220279	2.96099	0.00306647	0.014303
428	AHRR	16.413	0.0896802	0.817355	0.10972	0.912631	0.948303
429	AHSA1	1091.14	-0.0546723	0.145133	-0.376704	0.706394	0.810568
430	AHSG	0.239778	-0.327583	3.02609	-0.108253	0.913795
431	AICDA	0.148061	0.994918	3.07875	0.323157	0.746576
432	AIDA	1215.72	-0.00871698	0.159402	-0.0546857	0.956389	0.974903
433	AIF1	710.911	0.518089	0.235653	2.19852	0.0279118	0.0783376
434	AIF1L	215.888	-0.211329	0.215863	-0.978996	0.327582	0.487365
435	AIFM1	459.15	-0.497732	0.0978951	-5.08434	3.68897e-07	1.05832e-05
436	AIFM2	244.008	0.654305	0.153605	4.25967	2.04732e-05	0.000269984
437	AIFM3	48.4399	0.558891	0.31787	1.75824	0.0787071	0.17334
438	AIG1	938.647	-0.15976	0.101179	-1.57898	0.11434	0.229024
439	AIM2	13.2213	2.06239	0.647655	3.1844	0.00145054	0.00794403
440	AIMP1	1097.66	-0.137954	0.0695739	-1.98284	0.0473858	0.117284
441	AIMP2	426.074	-0.416583	0.143783	-2.89731	0.00376383	0.01671
442	AIP	1171.88	0.646927	0.153325	4.21933	2.45034e-05	0.000311744
443	AIRE	4.68572	3.46321	1.42999	2.42185	0.0154419	0.0498838
444	AJAP1	51.018	0.270349	0.44916	0.6019	0.547241	0.68897
445	AJM1	171.4	0.352235	0.186676	1.88688	0.0591763	0.139492
446	AJUBA	182.39	0.681414	0.237076	2.87424	0.00405002	0.0177193
447	AK1	458.045	1.03532	0.341237	3.03401	0.00241325	0.0118696
448	AK2	1554	-0.0798259	0.0839549	-0.950819	0.341696	0.50128
449	AK3	1683.6	-0.358865	0.100308	-3.57764	0.000346709	0.00258343
450	AK4	925.011	-0.745378	0.221571	-3.36405	0.000768068	0.00479058
451	AK5	81.5928	-0.328227	0.410182	-0.800198	0.423596	0.580885
452	AK6	642.748	-0.138268	0.111889	-1.23576	0.216547	0.365013
453	AK7	18.1366	0.230031	0.310444	0.740974	0.458709	0.612413
454	AK8	32.2756	0.261622	0.23628	1.10726	0.268182	0.424157
455	AK9	117.952	-0.11956	0.157883	-0.757268	0.44889	0.603441
456	AKAP1	1141.95	-0.573903	0.135853	-4.22446	2.39518e-05	0.000306526
457	AKAP10	377.495	0.0940777	0.056695	1.65936	0.0970424	0.202129
458	AKAP11	687.677	0.167427	0.163982	1.02101	0.307249	0.467068
459	AKAP12	1044.17	-0.0212466	0.280237	-0.0758166	0.939565	0.964387
460	AKAP13	1218.1	0.354174	0.149778	2.36467	0.0180462	0.056252
461	AKAP14	1.7441	2.68483	2.9728	0.903134	0.366455	0.52771
462	AKAP17A	830.537	-0.0602872	0.0979885	-0.615247	0.538392	0.681514
463	AKAP3	17.7487	-0.0735785	0.305293	-0.24101	0.809548	0.881035
464	AKAP5	26.4211	0.193474	0.235998	0.819811	0.412324	0.570338
465	AKAP6	51.027	1.03656	0.225984	4.58687	4.49945e-06	7.96388e-05
466	AKAP7	323.722	-0.939484	0.222239	-4.22737	2.36441e-05	0.000303485
467	AKAP8	627.196	0.24293	0.0662264	3.66817	0.000244289	0.00194444
468	AKAP8L	1572.92	0.533601	0.121791	4.38129	1.17979e-05	0.000173691
469	AKAP9	2860.02	-0.301079	0.214782	-1.40179	0.160978	0.295084
470	AKIP1	330.204	0.339509	0.131697	2.57796	0.00993851	0.0356847
471	AKIRIN1	1057.65	-0.293725	0.147756	-1.9879	0.0468224	0.116287
472	AKIRIN2	287.138	1.08354	0.180663	5.99754	2.00324e-09	2.0419e-07
473	AKNA	498.301	0.545302	0.18603	2.93127	0.00337584	0.0154223
474	AKNAD1	6.34568	0.248469	0.836285	0.29711	0.766382	0.851874
475	AKR1A1	2666.59	-0.253768	0.12241	-2.0731	0.0381633	0.0988482
476	AKR1B1	793.61	0.543752	0.259715	2.09365	0.0362914	0.0951516
477	AKR1B10	1.24948	3.50589	2.95546	1.18624	0.235527	0.387689
478	AKR1C1	134.306	0.485916	0.284202	1.70976	0.087311	0.186712
479	AKR1C2	67.3283	0.0427537	0.467689	0.0914148	0.927163	0.956829
480	AKR1C3	144.375	0.459768	0.304888	1.50799	0.131557	0.254026
481	AKR1E2	11.6704	-0.0292998	0.495262	-0.0591601	0.952825	0.972607
482	AKR7A2	1397.53	0.218776	0.152115	1.43823	0.150369	0.280021
483	AKR7A3	37.321	0.203162	0.167598	1.2122	0.225436	0.375936
484	AKT1	2685.19	-0.269472	0.13509	-1.99476	0.0460687	0.11486
485	AKT1S1	1135.42	0.160806	0.112153	1.43381	0.151626	0.281545
486	AKT2	1529.82	-0.0502843	0.0563109	-0.892976	0.37187	0.532587
487	AKT3	1082.58	-0.0612349	0.105801	-0.578775	0.562741	0.701322
488	AKTIP	435.513	-0.0585001	0.0955695	-0.612121	0.540458	0.683486
489	ALAD	605.291	-0.180526	0.174423	-1.03499	0.300673	0.459441
490	ALAS1	562.121	-0.121212	0.141126	-0.85889	0.390401	0.549346
491	ALB	27.5239	-1.85589	0.634021	-2.92717	0.00342064	0.0155735
492	ALCAM	2440.98	-0.370501	0.219315	-1.68936	0.0911514	0.192901
493	ALDH16A1	481.901	0.281194	0.132064	2.12922	0.0332362	0.0892064
494	ALDH18A1	994.958	-0.429577	0.137767	-3.11814	0.00181995	0.00952178
495	ALDH1A1	1495.55	0.188947	0.292958	0.644965	0.51895	0.664526
496	ALDH1A2	447.542	-0.0648196	0.324766	-0.199588	0.841803	0.902813
497	ALDH1A3	6357.03	-1.5168	0.27813	-5.45357	4.93673e-08	2.2277e-06
498	ALDH1B1	715.021	-0.0396901	0.183007	-0.216877	0.828304	0.893164
499	ALDH1L1	329.231	1.04076	0.31574	3.29625	0.000979852	0.00580844
500	ALDH1L1-AS2	5.4148	1.83695	0.952031	1.92951	0.0536674	0.129375
501	ALDH1L2	71.1316	-0.37748	0.330514	-1.1421	0.253412	0.407861
502	ALDH2	1989.93	0.190892	0.198805	0.960198	0.336956	0.496334
503	ALDH3A1	27.6133	1.17814	0.43771	2.6916	0.00711104	0.0275229
504	ALDH3A2	2033.41	-0.250791	0.132454	-1.89342	0.0583016	0.137993
505	ALDH3B1	161.204	0.655568	0.308224	2.12692	0.0334268	0.0896346
506	ALDH3B2	296.186	-0.926878	0.536206	-1.72859	0.0838831	0.180944
507	ALDH4A1	770.512	-1.01119	0.218267	-4.6328	3.60748e-06	6.70712e-05
508	ALDH5A1	377.756	-0.38776	0.116991	-3.31444	0.000918253	0.00553251
509	ALDH6A1	1237.55	-0.642379	0.173689	-3.69845	0.000216923	0.00177879
510	ALDH7A1	1329.13	-0.636102	0.197668	-3.21802	0.00129077	0.00721035
511	ALDH8A1	13.1712	0.564214	0.37984	1.4854	0.137438	0.261908
512	ALDH9A1	1373.38	-0.509367	0.118868	-4.28517	1.82603e-05	0.000246621
513	ALDOA	671.997	-0.0363661	0.227385	-0.159932	0.872934	0.924359
514	ALDOC	425.568	0.768933	0.175225	4.38826	1.14259e-05	0.000169365
515	ALG1	535.326	-0.52796	0.109209	-4.83439	1.33554e-06	2.91205e-05
516	ALG10	61.064	-0.649718	0.130256	-4.98801	6.1004e-07	1.56142e-05
517	ALG10B	201.765	-0.342296	0.103565	-3.30515	0.000949265	0.00567398
518	ALG11	34.1829	-0.0924181	0.273064	-0.338449	0.735025	0.83039
519	ALG12	739.971	-0.183226	0.123403	-1.48478	0.137601	0.26219
520	ALG13	924.138	-0.166738	0.0990033	-1.68416	0.0921499	0.194349
521	ALG14	321.326	-0.59213	0.124857	-4.74247	2.11125e-06	4.2738e-05
522	ALG1L9P	8.62281	6.29326	1.53471	4.10061	4.12059e-05	0.000482117
523	ALG2	850.898	-0.545314	0.122272	-4.45986	8.20127e-06	0.000129664
524	ALG3	825.711	-0.207295	0.119642	-1.73263	0.0831617	0.180016
525	ALG5	907.796	-0.657815	0.174412	-3.77162	0.000162191	0.001413
526	ALG6	315.289	-0.346302	0.128997	-2.68458	0.00726216	0.0279262
527	ALG8	737.763	-0.719263	0.156038	-4.60954	4.03567e-06	7.36107e-05
528	ALG9	237.597	0.489187	0.148911	3.28509	0.00101948	0.00598195
529	ALK	1.79538	2.5732	2.58587	0.995102	0.319686	0.479888
530	ALKAL1	15.4374	-0.503644	0.917884	-0.548701	0.583211	0.716932
531	ALKAL2	41.9077	1.50933	0.468274	3.22318	0.00126777	0.00710705
532	ALKBH1	150.362	0.0855543	0.0723762	1.18208	0.237175	0.38947
533	ALKBH2	337.115	0.0126006	0.147872	0.0852129	0.932092	0.959901
534	ALKBH3	435.609	-0.0961748	0.105584	-0.910884	0.362356	0.523417
535	ALKBH4	235.81	0.0532383	0.128225	0.415194	0.678	0.789168
536	ALKBH5	1552.9	-0.0521934	0.0814167	-0.641065	0.52148	0.666637
537	ALKBH6	360.668	0.228365	0.108063	2.11327	0.0345779	0.091884
538	ALKBH7	3688.05	0.0516646	0.134183	0.385032	0.700214	0.8062
539	ALKBH8	105.163	0.0761739	0.108296	0.703383	0.481817	0.632957
540	ALLC	1.42977	-0.154221	2.659	-0.0579996	0.953749	0.973306
541	ALMS1	216.488	0.136084	0.117017	1.16294	0.244854	0.398072
542	ALMS1-IT1	4.48451	5.3485	1.61856	3.30448	0.000951512	0.00568349
543	ALOX12-AS1	112.76	0.162172	0.160158	1.01258	0.311263	0.471177
544	ALOX12B	3.92501	1.35646	0.956797	1.4177	0.156277	0.288419
545	ALOX15	19.4783	0.811173	0.8496	0.95477	0.339694	0.499086
546	ALOX15B	2126.44	-2.3044	0.542244	-4.24974	2.1402e-05	0.000279467
547	ALOX5	279.041	0.19248	0.187636	1.02582	0.304978	0.464463
548	ALOX5AP	221.054	0.398527	0.237941	1.6749	0.0939548	0.197363
549	ALOXE3	5.87688	1.05263	0.660906	1.5927	0.111228	0.224581
550	ALPK1	182.567	0.732802	0.165502	4.42774	9.52247e-06	0.000146541
551	ALPK3	52.2557	0.202444	0.235808	0.858509	0.390611	0.549486
552	ALPL	77.347	0.506741	0.284363	1.78202	0.0747457	0.166434
553	ALS2	215.234	-0.09585	0.0640571	-1.49632	0.13457	0.258002
554	ALS2CL	198.426	1.44236	0.270383	5.33452	9.57977e-08	3.70532e-06
555	ALX1	0.52022	0.0806432	2.72172	0.0296295	0.976363
556	ALX4	5.79444	0.275965	1.37271	0.201036	0.84067	0.902045
557	ALYREF	520.058	-0.123637	0.0867513	-1.42519	0.154102	0.285348
558	AMACR	1797.27	0.113116	0.67266	0.168162	0.866456	0.919865
559	AMBP	3.13584	0.00926545	0.993984	0.00932152	0.992563	0.996011
560	AMBRA1	355.184	-0.0738472	0.079573	-0.928044	0.353385	0.513994
561	AMD1	7375.58	-0.246056	0.278738	-0.882751	0.377371	0.537665
562	AMDHD1	5.36078	2.01466	0.897873	2.24382	0.0248442	0.0719057
563	AMDHD2	576.792	0.356503	0.165343	2.15615	0.0310723	0.0847647
564	AMER1	74.5297	-0.126673	0.126377	-1.00234	0.316177	0.476073
565	AMER2	8.98521	-0.766521	0.937332	-0.817769	0.413489	0.571549
566	AMER3	0.104565	0.757473	3.08618	0.24544	0.806116
567	AMFR	1187.54	-0.318692	0.106913	-2.98086	0.0028744	0.0136259
568	AMH	90.934	1.6616	0.46937	3.54007	0.000400017	0.00287494
569	AMHR2	7.28034	0.0793307	0.773524	0.102558	0.918314	0.951041
570	AMIGO1	236.636	-0.343929	0.136794	-2.51422	0.0119297	0.040918
571	AMIGO2	328.366	1.21616	0.33194	3.6638	0.000248496	0.00196849
572	AMIGO3	16.3457	-0.529995	0.239506	-2.21287	0.0269068	0.0762454
573	AMMECR1	152.608	-0.315603	0.124255	-2.53996	0.0110864	0.0386764
574	AMMECR1L	354.605	0.06107	0.0967548	0.631183	0.527921	0.672732
575	AMN	44.7281	2.0562	0.473888	4.33899	1.43139e-05	0.000204309
576	AMN1	157.907	0.0370315	0.0747192	0.495609	0.620171	0.745754
577	AMOT	313.646	0.211187	0.275686	0.766045	0.44365	0.598691
578	AMOTL1	1526.79	0.0896781	0.18574	0.482814	0.629227	0.753115
579	AMOTL2	824.066	0.260668	0.291898	0.89301	0.371852	0.532587
580	AMPD1	19.1166	1.25425	0.635585	1.97339	0.0484515	0.119257
581	AMPD2	739.668	0.625598	0.137527	4.54892	5.39232e-06	9.23301e-05
582	AMPD3	255.721	0.445908	0.183089	2.43548	0.0148722	0.0484682
583	AMPH	41.9891	0.271476	0.384082	0.706818	0.47968	0.630979
584	AMT	171.375	6.19364	0.76664	8.07894	6.53319e-16	6.65924e-13
585	AMTN	54.975	1.24485	0.558491	2.22895	0.0258174	0.0739565
586	AMY2B	326.815	1.565	0.322505	4.85263	1.21835e-06	2.69624e-05
587	AMZ1	0.522806	2.30742	2.28017	1.01195	0.311561
588	AMZ2	800.189	-0.166429	0.0674088	-2.46896	0.0135508	0.0450947
589	ANAPC1	418.631	0.188605	0.0954484	1.97599	0.0481556	0.118663
590	ANAPC10	196.591	-0.121573	0.112975	-1.07611	0.281879	0.439324
591	ANAPC11	3324.71	-0.362004	0.18513	-1.95541	0.0505348	0.123507
592	ANAPC13	870.414	-0.467119	0.0928282	-5.03209	4.85172e-07	1.30956e-05
593	ANAPC15	843.893	-0.207036	0.15315	-1.35184	0.176425	0.315359
594	ANAPC16	3751.88	-0.322137	0.0813845	-3.95821	7.55132e-05	0.000769249
595	ANAPC2	232.454	0.183437	0.116889	1.56933	0.116572	0.232499
596	ANAPC4	391.352	0.398886	0.0999941	3.9891	6.63245e-05	0.000695684
597	ANAPC5	1579.81	-0.191882	0.0909976	-2.10866	0.0349743	0.0925527
598	ANAPC7	818.286	0.315762	0.0706901	4.46685	7.93806e-06	0.000126658
599	ANG	702.834	-0.446214	0.214441	-2.08082	0.0374504	0.0973363
600	ANGEL1	247.286	-0.0399236	0.125312	-0.318592	0.750036	0.840933
601	ANGEL2	463.493	0.022493	0.0849494	0.264782	0.791178	0.869177
602	ANGPT1	363.135	0.0179247	0.359659	0.0498379	0.960252	0.977399
603	ANGPT2	63.2327	-0.112056	0.2963	-0.378186	0.705293	0.809734
604	ANGPT4	5.82094	0.0357798	0.7549	0.0473968	0.962197	0.978459
605	ANGPTL1	133.423	-0.238424	0.401793	-0.5934	0.552914	0.693542
606	ANGPTL2	640.865	0.384659	0.247305	1.5554	0.11985	0.237289
607	ANGPTL3	5.93815	-3.98725	2.03055	-1.96363	0.0495731	0.121611
608	ANGPTL4	417.222	0.246763	0.406907	0.606436	0.544225	0.686492
609	ANGPTL5	0.611908	2.20222	3.05476	0.720914	0.470963
610	ANGPTL6	7.50405	1.53023	0.661426	2.31353	0.0206934	0.0624805
611	ANGPTL7	38.1455	1.15472	0.57441	2.01026	0.0444032	0.111397
612	ANGPTL8	7.19091	0.659589	0.526144	1.25363	0.209977	0.356915
613	ANK1	43.9229	-0.209978	0.343389	-0.611487	0.540877	0.683712
614	ANK2	236.473	0.523745	0.355138	1.47476	0.140276	0.266145
615	ANK3	719.283	-0.522378	0.149445	-3.49545	0.000473268	0.00324014
616	ANK3-DT	1.69157	3.94002	2.65791	1.48238	0.13824	0.263176
617	ANKAR	72.9294	0.187208	0.154219	1.21391	0.224783	0.375245
618	ANKDD1A	145.255	0.387267	0.288915	1.34042	0.180109	0.319899
619	ANKDD1B	14.8698	0.226396	0.520885	0.434637	0.663826	0.778214
620	ANKEF1	89.9842	-0.340927	0.171911	-1.98316	0.0473494	0.11726
621	ANKFN1	4.21437	0.787544	1.0693	0.736505	0.461424	0.6149
622	ANKFY1	428.111	0.592763	0.0991167	5.98045	2.22519e-09	2.16734e-07
623	ANKH	3144.17	-0.48687	0.200976	-2.42252	0.0154131	0.0498281
624	ANKHD1	445.032	1.73354	0.301768	5.74463	9.21217e-09	6.33447e-07
625	ANKHD1-EIF4EBP3	15.2029	-1.30966	0.566351	-2.31245	0.020753	0.0626058
626	ANKIB1	494.895	-0.0443697	0.0913239	-0.48585	0.627074	0.751604
627	ANKK1	36.4279	-0.489445	0.314127	-1.55811	0.119206	0.236259
628	ANKLE1	15.1367	-0.0793756	0.245887	-0.322814	0.746836	0.839065
629	ANKLE2	811.844	0.0926265	0.0502538	1.84317	0.0653036	0.150453
630	ANKMY1	246.052	0.176845	0.133662	1.32308	0.185809	0.327072
631	ANKMY2	258.629	0.206975	0.107979	1.91681	0.0552615	0.13228
632	ANKRA2	467.368	-0.228368	0.129721	-1.76045	0.0783322	0.172668
633	ANKRD1	14.7134	-2.27127	1.5708	-1.44593	0.148196	0.277615
634	ANKRD10	2083.76	0.059708	0.0793589	0.75238	0.451823	0.606362
635	ANKRD10-IT1	1.36974	3.63171	2.21026	1.64311	0.10036	0.207333
636	ANKRD11	1418.56	0.00660972	0.130664	0.0505856	0.959656	0.976965
637	ANKRD12	2267.54	-0.272798	0.284026	-0.96047	0.336819	0.496299
638	ANKRD13A	669.697	0.32664	0.126782	2.57639	0.00998365	0.0358097
639	ANKRD13B	155.19	0.503512	0.195713	2.5727	0.0100909	0.0361196
640	ANKRD13C	381.919	-0.21666	0.0606049	-3.57496	0.000350282	0.0026039
641	ANKRD13D	1017.37	0.898677	0.194812	4.61304	3.96818e-06	7.25323e-05
642	ANKRD16	183.841	0.157001	0.103751	1.51326	0.130215	0.252214
643	ANKRD17	1087.38	-0.250952	0.100994	-2.48481	0.0129622	0.0435119
644	ANKRD18A	109.881	-0.244499	0.367232	-0.665788	0.505546	0.653106
645	ANKRD18B	43.9086	0.269756	0.587483	0.459173	0.64611	0.765106
646	ANKRD2	9.19714	2.08711	0.513201	4.06685	4.76538e-05	0.000540957
647	ANKRD20A8P	25.8417	-0.325204	0.887055	-0.366611	0.71391	0.816582
648	ANKRD22	106.278	0.122101	0.373181	0.327191	0.743523	0.836554
649	ANKRD23	107.006	0.17693	0.214319	0.825546	0.409062	0.567376
650	ANKRD24	124.241	0.0645545	0.1848	0.349322	0.726848	0.82497
651	ANKRD26	381.088	-0.12326	0.289506	-0.42576	0.670283	0.783292
652	ANKRD27	339.866	-0.0545705	0.0844743	-0.646001	0.518279	0.664059
653	ANKRD28	494.175	0.0779313	0.0198776	3.92057	8.83407e-05	0.000878237
654	ANKRD29	251.469	0.505102	0.192705	2.62111	0.00876439	0.0323702
655	ANKRD30A	2.70677	-1.98452	2.21232	-0.897032	0.369702	0.530533
656	ANKRD30B	0.746836	2.76917	3.04871	0.908308	0.363715	0.52468
657	ANKRD30BL	0.670286	-1.25181	2.04628	-0.611751	0.540702	0.68359
658	ANKRD31	9.17456	0.21559	0.55937	0.385416	0.699929	0.80607
659	ANKRD33B	90.869	0.491418	0.306178	1.60501	0.108493	0.220212
660	ANKRD34A	39.7512	0.532686	0.274214	1.9426	0.0520651	0.126374
661	ANKRD34B	22.2492	1.73093	1.1397	1.51875	0.128825	0.250395
662	ANKRD35	356.139	0.759405	0.328665	2.31058	0.0208563	0.0628519
663	ANKRD36	288.002	-0.217204	0.29032	-0.748153	0.454368	0.608775
664	ANKRD36B	186.019	-0.195425	0.194125	-1.0067	0.31408	0.47391
665	ANKRD36C	423.333	-0.29668	0.383661	-0.773285	0.439354	0.594728
666	ANKRD37	1197.61	-1.52678	0.329717	-4.63057	3.64665e-06	6.76543e-05
667	ANKRD39	284.878	-0.0469473	0.171027	-0.274503	0.783698	0.863588
668	ANKRD40	606.63	-0.00236683	0.100628	-0.0235206	0.981235	0.988711
669	ANKRD42	258.149	-0.547942	0.19531	-2.8055	0.00502379	0.0209462
670	ANKRD44	221.744	0.724239	0.186013	3.89348	9.88159e-05	0.000960338
671	ANKRD45	4.76438	0.380978	0.67576	0.563777	0.572906	0.709398
672	ANKRD46	288.353	-0.186121	0.132477	-1.40493	0.160042	0.293803
673	ANKRD49	270.531	0.0584656	0.107019	0.546309	0.584853	0.717904
674	ANKRD50	525.708	-0.0807284	0.127265	-0.634332	0.525864	0.670683
675	ANKRD52	362.22	0.196104	0.103892	1.88758	0.0590824	0.139328
676	ANKRD53	29.0025	0.979993	0.310607	3.15509	0.0016045	0.0086157
677	ANKRD54	456.29	0.194288	0.125016	1.5541	0.12016	0.237742
678	ANKRD55	3.63841	3.25825	1.63496	1.99286	0.0462767	0.115296
679	ANKRD6	164.506	0.497217	0.125597	3.95884	7.53135e-05	0.000768118
680	ANKRD65	331.452	0.812254	0.249966	3.24946	0.00115625	0.00658194
681	ANKRD66	4.99824	0.788234	1.13769	0.692834	0.488414	0.639015
682	ANKRD7	0.984728	-0.0913249	2.31924	-0.0393771	0.96859	0.982105
683	ANKRD9	920.433	0.544811	0.158023	3.44767	0.000565445	0.00373258
684	ANKS1A	483.599	0.161302	0.088893	1.81456	0.0695914	0.157673
685	ANKS1B	73.535	0.198745	0.249404	0.796877	0.425523	0.582228
686	ANKS3	506.188	0.465857	0.142334	3.27299	0.00106417	0.00617254
687	ANKS6	238.1	-0.171185	0.167818	-1.02006	0.307698	0.467496
688	ANKZF1	1000.5	0.207039	0.152019	1.36193	0.17322	0.310914
689	ANLN	18.5669	-1.0112	0.369758	-2.73475	0.00624273	0.0248847
690	ANO1	522.453	0.964837	0.271863	3.54898	0.000386725	0.00281326
691	ANO10	416.22	0.129938	0.08861	1.4664	0.142538	0.269461
692	ANO2	9.43706	-0.137226	0.279144	-0.491596	0.623005	0.748145
693	ANO3	1.57932	2.27277	2.61491	0.869158	0.384761	0.544211
694	ANO4	151.072	-0.245211	0.296958	-0.825745	0.408949	0.567274
695	ANO5	159.712	0.0764312	0.402719	0.189788	0.849475	0.909185
696	ANO6	704.107	0.139463	0.244534	0.570322	0.568459	0.705606
697	ANO7	2212.75	-1.34046	0.373237	-3.59145	0.000328848	0.00246785
698	ANO8	146.247	0.158115	0.111447	1.41875	0.155972	0.287986
699	ANO9	191.868	0.990484	0.253103	3.91336	9.10215e-05	0.000900754
700	ANOS1	167.158	0.0540993	0.215993	0.250468	0.802226	0.876135
701	ANP32A	1764.71	-0.209974	0.0756907	-2.7741	0.00553546	0.0226122
702	ANP32B	2199.93	-0.129276	0.0662385	-1.95168	0.0509763	0.124358
703	ANP32E	478.65	0.551089	0.247111	2.23013	0.0257388	0.0738292
704	ANPEP	2992.56	-2.60669	0.605102	-4.30785	1.64847e-05	0.000229435
705	ANTKMT	359.927	12.2759	2.04369	6.0067	1.89334e-09	1.95285e-07
706	ANTXR1	1520.06	0.876465	0.250232	3.50261	0.000460731	0.0031739
707	ANTXR2	2322.32	-0.34725	0.171975	-2.01919	0.0434672	0.1097
708	ANXA1	4106.97	0.106165	0.262644	0.404215	0.686054	0.794968
709	ANXA11	3672.6	-0.00400698	0.127065	-0.0315348	0.974843	0.985805
710	ANXA13	4.84244	0.68367	0.510445	1.33936	0.180454	0.320215
711	ANXA2	4916.51	0.0182812	0.224586	0.0813995	0.935124	0.961823
712	ANXA2R	92.3624	0.908788	0.263621	3.44732	0.000566169	0.00373594
713	ANXA3	1724.71	-0.687851	0.250681	-2.74393	0.0060709	0.0243173
714	ANXA4	1180.51	-0.369075	0.104993	-3.51524	0.000439364	0.00306173
715	ANXA5	5687.22	-0.443237	0.126394	-3.50678	0.000453569	0.0031375
716	ANXA6	2230.12	0.281661	0.254892	1.10502	0.26915	0.42526
717	ANXA7	2230.67	-0.248791	0.0563288	-4.41677	1.00186e-05	0.000152283
718	ANXA8	19.2053	0.710055	0.554427	1.2807	0.200298	0.345075
719	ANXA8L1	7.16195	1.6446	0.992834	1.65647	0.0976263	0.203081
720	ANXA9	21.9699	2.5456	0.628907	4.04765	5.17334e-05	0.000574639
721	AOAH	176.465	0.931072	0.256742	3.62649	0.000287296	0.0022057
722	AOC1	147.01	0.210237	0.726762	0.289279	0.772368	0.85551
723	AOC2	22.8095	0.77097	0.32873	2.3453	0.0190119	0.0585876
724	AOC3	1181.82	-0.099214	0.296307	-0.334835	0.737749	0.832328
725	AOPEP	406.281	11.6999	1.94239	6.02345	1.70736e-09	1.78224e-07
726	AOX1	321.189	-0.232706	0.376599	-0.617914	0.536632	0.679982
727	AP1AR	381.407	-0.387779	0.142215	-2.72672	0.0063968	0.0253763
728	AP1B1	1915.83	-0.0182061	0.144365	-0.126111	0.899644	0.941161
729	AP1G1	919.534	-0.253225	0.120839	-2.09556	0.0361213	0.0948348
730	AP1G2	1129.64	0.31591	0.157233	2.00918	0.0445176	0.111619
731	AP1M1	645.072	0.244829	0.106848	2.29137	0.0219418	0.0654288
732	AP1M2	1259.85	-0.502905	0.286254	-1.75685	0.0789434	0.173595
733	AP1S1	1153.65	-0.414471	0.174067	-2.3811	0.0172612	0.0544316
734	AP1S2	429.577	0.0180581	0.209719	0.0861066	0.931382	0.959397
735	AP1S3	76.1705	0.104791	0.213782	0.490178	0.624008	0.748862
736	AP2A1	1007.31	0.544715	0.134944	4.0366	5.42321e-05	0.000594392
737	AP2A2	1331.78	0.0958829	0.104543	0.917164	0.359057	0.520322
738	AP2B1	1238.56	0.0343475	0.0744746	0.461197	0.644657	0.76416
739	AP2M1	4479.92	0.068582	0.0832752	0.823558	0.410191	0.568395
740	AP2S1	3650.03	-0.801952	0.184283	-4.35173	1.35065e-05	0.000194709
741	AP3B1	480.924	-0.263103	0.117174	-2.24541	0.0247417	0.071705
742	AP3B2	39.6447	0.556733	0.299403	1.85948	0.0629594	0.146359
743	AP3D1	1771.43	-0.0877971	0.0735651	-1.19346	0.232689	0.384227
744	AP3M1	730.377	-0.188441	0.109379	-1.72283	0.0849193	0.182646
745	AP3M2	287.384	-0.0495143	0.135011	-0.366743	0.713811	0.816582
746	AP3S1	877.81	-0.085255	0.0847116	-1.00641	0.314216	0.473991
747	AP3S2	577.736	0.232212	0.145377	1.59731	0.110196	0.222887
748	AP4B1	265.194	0.337726	0.0792949	4.25911	2.0524e-05	0.000270342
749	AP4E1	137.496	0.0241354	0.127826	0.188815	0.850238	0.909664
750	AP4M1	400.957	0.116883	0.157264	0.743226	0.457345	0.611154
751	AP4S1	134.276	0.213311	0.128669	1.65783	0.0973523	0.202658
752	AP5B1	165.207	0.75693	0.191498	3.95268	7.72803e-05	0.000784483
753	AP5M1	429.779	-0.22893	0.0954409	-2.39866	0.0164554	0.052413
754	AP5S1	238.552	-0.277284	0.0902761	-3.07151	0.00212978	0.0107563
755	AP5Z1	537.04	0.406694	0.12961	3.13783	0.00170201	0.00902461
756	APAF1	203.943	-0.151389	0.11166	-1.35581	0.17516	0.313713
757	APBA1	74.498	0.0780408	0.211946	0.36821	0.712717	0.815555
758	APBA2	168.51	-0.0744164	0.252211	-0.295056	0.767951	0.853017
759	APBA3	314.384	0.59022	0.138535	4.26043	2.04037e-05	0.000269396
760	APBB1	873.657	0.73856	0.188155	3.92528	8.66297e-05	0.000864202
761	APBB1IP	147.956	0.639842	0.291683	2.19362	0.028263	0.0790032
762	APBB2	368.004	0.134351	0.171437	0.783676	0.43323	0.588924
763	APBB3	461.798	0.511573	0.104813	4.88082	1.05645e-06	2.41506e-05
764	APC	405.796	-0.41451	0.164175	-2.52481	0.0115761	0.040014
765	APC2	3.82656	0.814528	1.04214	0.78159	0.434456	0.590034
766	APCDD1	1359.57	0.498156	0.213613	2.33205	0.0196978	0.0601452
767	APCDD1L	4.14121	0.869317	1.15394	0.753344	0.451243	0.605853
768	APCDD1L-DT	0.368552	1.67495	3.06292	0.546848	0.584483
769	APEH	1446.27	-0.0633692	0.134671	-0.470549	0.637963	0.759228
770	APELA	80.6678	-0.458905	0.469537	-0.977358	0.328392	0.488067
771	APEX1	1855.21	-0.237098	0.111738	-2.12191	0.0338449	0.0904201
772	APEX2	270.463	-0.0529255	0.0697671	-0.758604	0.44809	0.602881
773	APH1A	1952.56	0.0559216	0.0937152	0.596718	0.550696	0.691933
774	APH1B	587.884	-0.38442	0.125105	-3.07278	0.00212075	0.0107295
775	API5	891.765	-0.180373	0.0673129	-2.67963	0.00737046	0.0282306
776	APIP	476.443	-0.374754	0.144525	-2.59301	0.00951396	0.0344963
777	APLF	61.4229	0.237813	0.266439	0.892561	0.372092	0.532824
778	APLN	46.4627	0.153553	0.36399	0.42186	0.673127	0.785716
779	APLNR	34.3944	0.271298	0.540787	0.501673	0.615898	0.743139
780	APLP1	49.846	0.636783	0.235203	2.70737	0.00678178	0.026521
781	APLP2	9794.11	-0.785752	0.148387	-5.29528	1.18832e-07	4.47636e-06
782	APMAP	1549.69	-0.126445	0.15223	-0.830619	0.406189	0.564651
783	APOA1	16.3773	0.480134	0.256586	1.87124	0.061312	0.143531
784	APOB	3.74015	0.314967	1.27575	0.246888	0.804995	0.877845
785	APOBEC3A	8.3454	-0.520484	0.740293	-0.703078	0.482007	0.632984
786	APOBEC3B	2.18741	-0.445463	1.08798	-0.409441	0.682216	0.792495
787	APOBEC3C	613.77	0.199365	0.322503	0.618179	0.536458	0.679837
788	APOBEC3D	14.966	3.96629	0.814597	4.86902	1.12155e-06	2.5371e-05
789	APOBEC3F	111.536	0.925698	0.324778	2.85025	0.00436853	0.0188163
790	APOBEC3G	265.602	0.301323	0.269031	1.12003	0.262701	0.417868
791	APOBEC3H	11.8227	0.717932	0.365945	1.96186	0.0497791	0.122039
792	APOBEC4	0.164579	0.544391	3.09392	0.175955	0.86033
793	APOBR	107.835	1.29055	0.292069	4.41865	9.93196e-06	0.000151231
794	APOC1	1911.82	0.635298	0.385576	1.64766	0.0994224	0.205829
795	APOC2	46.9224	4.75936	0.947018	5.02562	5.01799e-07	1.3449e-05
796	APOD	4873.65	-0.15033	0.306078	-0.491148	0.623322	0.748245
797	APOE	5108.3	0.904747	0.321233	2.81648	0.00485524	0.0204153
798	APOF	70.4395	-1.89951	0.578521	-3.28338	0.00102569	0.00600742
799	APOH	3.1636	-1.87988	0	0
800	APOL1	1095.22	0.232927	0.209666	1.11094	0.266593	0.422261
801	APOL2	889.608	-0.0106504	0.130339	-0.0817132	0.934875	0.961624
802	APOL3	408.883	0.520746	0.200684	2.59486	0.00946297	0.0343412
803	APOL4	664.427	0.554821	0.363325	1.52707	0.126745	0.247295
804	APOL6	965.623	-0.208126	0.219171	-0.949605	0.342313	0.501998
805	APOLD1	380.234	0.239611	0.252778	0.94791	0.343175	0.503007
806	APOM	55.62	0.666691	0.160032	4.166	3.09994e-05	0.000380693
807	APOO	290.086	-0.257156	0.169546	-1.51673	0.129334	0.251076
808	APOOL	384.989	-0.202997	0.108397	-1.87272	0.0611073	0.143168
809	APP	4439.76	-0.116419	0.208254	-0.559024	0.576146	0.711782
810	APPBP2	777.782	-0.302107	0.0585086	-5.16347	2.42408e-07	7.66504e-06
811	APPL1	870.282	-0.126441	0.0933186	-1.35494	0.175437	0.314144
812	APPL2	840.233	-0.285141	0.171006	-1.66743	0.095428	0.199618
813	APRT	5780.79	-0.455651	0.182024	-2.50324	0.0123061	0.0418915
814	APTR	136.951	0.830208	0.186272	4.45697	8.31281e-06	0.000130994
815	APTX	530.124	-0.0269945	0.133543	-0.202141	0.839806	0.901419
816	AQP1	1537.2	0.603949	0.27205	2.21999	0.0264193	0.0752331
817	AQP10	4.86047	2.26981	1.14056	1.99008	0.0465817	0.115756
818	AQP11	155.735	-0.965735	0.350748	-2.75335	0.00589879	0.023773
819	AQP2	3.14222	-0.309997	2.39624	-0.129368	0.897066	0.939577
820	AQP3	2572.53	0.199635	0.295865	0.674749	0.499835	0.648431
821	AQP4	6.15834	1.3843	0.815301	1.6979	0.0895267	0.19023
822	AQP4-AS1	6.09761	-2.02265	0.790425	-2.55893	0.0104994	0.0371824
823	AQP5	19.6592	-0.0881201	0.578003	-0.152456	0.878827	0.92816
824	AQP6	1.1216	-0.277286	1.50371	-0.1844	0.853699	0.911786
825	AQP7	14.3113	2.0841	0.563973	3.69538	0.000219556	0.00179306
826	AQP8	5.59708	2.12174	1.07124	1.98065	0.0476305	0.117721
827	AQP9	7.37951	0.711857	0.847273	0.840174	0.400811	0.559092
828	AQR	571.35	-0.180898	0.0825491	-2.1914	0.0284226	0.0792831
829	AR	2320.08	0.171624	0.168819	1.01662	0.309335	0.469242
830	ARAF	1562.49	-0.610753	0.184116	-3.31722	0.000909175	0.00548653
831	ARAP1	1218.78	0.678494	0.159511	4.25359	2.10374e-05	0.000275537
832	ARAP2	161.762	-0.121659	0.252194	-0.482405	0.629518	0.753283
833	ARAP3	142.171	0.832268	0.236108	3.52494	0.000423572	0.0029836
834	ARC	34.2565	-0.0175464	0.420622	-0.0417154	0.966726	0.981452
835	ARCN1	1522.62	-0.336552	0.0912246	-3.68928	0.000224894	0.00182357
836	AREG	114.628	0.196529	0.389663	0.504356	0.614011	0.741923
837	AREL1	335.533	0.0118507	0.103308	0.114712	0.908673	0.946423
838	ARF1	6530.22	-0.359897	0.11353	-3.17004	0.00152416	0.00827401
839	ARF3	2024.17	-0.22683	0.0705857	-3.21354	0.00131109	0.00729328
840	ARF4	2858.87	-0.481193	0.123761	-3.88808	0.000101041	0.000974311
841	ARF4-AS1	75.8191	-0.221723	0.226242	-0.980028	0.327072	0.486858
842	ARF5	1075.88	-0.0164488	0.30364	-0.0541722	0.956798	0.975144
843	ARF6	2418.18	-0.564952	0.109959	-5.13785	2.77906e-07	8.55338e-06
844	ARFGAP1	1473.28	0.444927	0.125551	3.5438	0.000394408	0.00284762
845	ARFGAP2	1925.78	-0.185161	0.0703227	-2.63303	0.00846281	0.0315159
846	ARFGAP3	2503.9	-0.865521	0.167963	-5.15305	2.56289e-07	8.05985e-06
847	ARFGEF1	732.32	-0.0983672	0.0927985	-1.06001	0.289141	0.447023
848	ARFGEF2	569.844	-0.256346	0.0767659	-3.33932	0.000839843	0.00517157
849	ARFGEF3	2169.01	-0.336724	0.281314	-1.19697	0.231318	0.382652
850	ARFIP1	677.524	-0.193659	0.110215	-1.75709	0.0789024	0.17355
851	ARFIP2	2072.86	-0.0278533	0.186671	-0.149211	0.881387	0.9299
852	ARFRP1	1337.4	0.352795	0.126452	2.78994	0.00527177	0.0217498
853	ARG1	0.251977	1.44859	3.06741	0.472252	0.636747
854	ARG2	2919.17	-0.481633	0.397674	-1.21113	0.225847	0.376296
855	ARGLU1	2825.31	0.0526632	0.104422	0.504329	0.61403	0.741923
856	ARHGAP1	2524.7	-0.132167	0.107303	-1.23172	0.218053	0.366872
857	ARHGAP10	518.816	0.0746407	0.236401	0.315738	0.752202	0.841951
858	ARHGAP11A	46.1952	-0.357822	0.280567	-1.27535	0.202185	0.347531
859	ARHGAP11B	1.1211	-1.80188	1.63835	-1.09981	0.271413	0.427744
860	ARHGAP12	648.074	-0.353835	0.114581	-3.08808	0.00201452	0.0103033
861	ARHGAP15	109.92	0.841073	0.259145	3.24556	0.00117219	0.00666395
862	ARHGAP17	470.438	0.0990349	0.082159	1.2054	0.228047	0.378905
863	ARHGAP18	517.454	-0.158439	0.125626	-1.26119	0.207239	0.353448
864	ARHGAP19	190.872	-0.0519174	0.078895	-0.658057	0.510501	0.657302
865	ARHGAP19-SLIT1	3.99911	-0.679809	1.24016	-0.548162	0.583581	0.717057
866	ARHGAP20	106.337	-0.0913482	0.318251	-0.287033	0.774087	0.856648
867	ARHGAP21	667.232	-0.0400181	0.118915	-0.336527	0.736473	0.831628
868	ARHGAP22	95.1932	0.963175	0.250388	3.84673	0.000119706	0.00111161
869	ARHGAP23	413.107	0.578747	0.275296	2.10227	0.0355295	0.0936074
870	ARHGAP24	111.556	0.377316	0.272671	1.38378	0.166427	0.302438
871	ARHGAP25	120.142	0.796243	0.260943	3.0514	0.00227775	0.0113678
872	ARHGAP26	294.761	-0.260992	0.179941	-1.45043	0.14694	0.275888
873	ARHGAP26-AS1	0.510495	-1.44498	2.99287	-0.482807	0.629233
874	ARHGAP27	445.61	0.31352	0.120592	2.59984	0.00932666	0.033945
875	ARHGAP28	240.44	-1.17422	0.416629	-2.81837	0.00482678	0.0203302
876	ARHGAP29	548.574	-0.315131	0.163484	-1.9276	0.053905	0.129767
877	ARHGAP30	165.416	0.936027	0.266083	3.5178	0.000435144	0.00304284
878	ARHGAP31	137.682	0.194804	0.247575	0.786849	0.43137	0.587223
879	ARHGAP32	467.44	-0.258337	0.19418	-1.3304	0.183387	0.324008
880	ARHGAP33	193.204	0.735539	0.118086	6.22884	4.69912e-10	6.5141e-08
881	ARHGAP35	852.413	-0.0737564	0.0839088	-0.879007	0.379398	0.5394
882	ARHGAP39	161.589	-0.0517514	0.20686	-0.250177	0.802451	0.876175
883	ARHGAP4	495.463	1.18862	0.233562	5.08909	3.59785e-07	1.04253e-05
884	ARHGAP40	18.8687	0.0407451	0.651285	0.062561	0.950116	0.970732
885	ARHGAP42	128.164	-0.0122955	0.152194	-0.080788	0.935611	0.962019
886	ARHGAP44	157.734	0.146477	0.129507	1.13104	0.258038	0.412868
887	ARHGAP45	486.278	1.35422	0.273843	4.94524	7.60517e-07	1.85871e-05
888	ARHGAP5	1313.01	0.00158096	0.123093	0.0128436	0.989753	0.99417
889	ARHGAP5-AS1	65.1351	0.508159	0.142283	3.57147	0.000354983	0.00262982
890	ARHGAP6	1385	-0.181249	0.21308	-0.850617	0.394982	0.553205
891	ARHGAP8	361.769	-0.0183236	0.279941	-0.0654552	0.947812	0.969406
892	ARHGAP9	164.651	0.906919	0.259724	3.49185	0.000479681	0.00327498
893	ARHGDIA	5219.27	-0.125156	0.0929679	-1.34623	0.178228	0.317665
894	ARHGDIB	1252.07	0.703317	0.208368	3.37537	0.000737177	0.00464671
895	ARHGDIG	39.6498	-0.655877	0.629001	-1.04273	0.297074	0.455589
896	ARHGEF1	960.87	0.891946	0.16191	5.5089	3.61081e-08	1.79086e-06
897	ARHGEF10	231.111	0.0403639	0.225434	0.17905	0.857898	0.914369
898	ARHGEF10L	464.31	0.406409	0.158663	2.56146	0.0104232	0.036981
899	ARHGEF11	337.968	-0.0800767	0.132802	-0.602977	0.546524	0.688389
900	ARHGEF12	1618.55	-0.14834	0.098786	-1.50163	0.133194	0.256044
901	ARHGEF15	87.1975	0.607524	0.251319	2.41734	0.0156344	0.050393
902	ARHGEF16	368.765	0.162614	0.234745	0.692725	0.488482	0.639015
903	ARHGEF17	672.713	0.42844	0.219412	1.95268	0.050858	0.12414
904	ARHGEF18	139.147	7.49287	1.43469	5.22264	1.76393e-07	5.91575e-06
905	ARHGEF19	159.781	1.22971	0.280647	4.3817	1.17756e-05	0.00017351
906	ARHGEF2	402.474	0.769872	0.217737	3.53579	0.000406562	0.00290272
907	ARHGEF25	312.513	0.519707	0.240034	2.16514	0.0303773	0.083446
908	ARHGEF26	855.083	-1.2836	0.29153	-4.40297	1.06781e-05	0.000160338
909	ARHGEF26-AS1	27.4286	7.96652	1.58736	5.01874	5.20116e-07	1.38655e-05
910	ARHGEF28	172.134	0.867452	0.272061	3.18845	0.00143037	0.00786094
911	ARHGEF3	368.908	0.274032	0.150348	1.82265	0.0683564	0.155668
912	ARHGEF33	15.7254	0.426457	0.23817	1.79056	0.0733643	0.164203
913	ARHGEF35	242.548	-1.01769	0.412401	-2.46772	0.0135978	0.045199
914	ARHGEF37	992.52	-0.544759	0.144873	-3.76026	0.000169735	0.00146064
915	ARHGEF38	333.112	-0.0194094	0.313563	-0.0618996	0.950643	0.971018
916	ARHGEF38-IT1	11.6676	6.73056	1.6553	4.06607	4.78122e-05	0.000541734
917	ARHGEF39	22.6284	-0.252708	0.262275	-0.963525	0.335284	0.495125
918	ARHGEF4	226.513	0.637264	0.201384	3.16443	0.00155389	0.00840119
919	ARHGEF40	428.82	0.701799	0.228852	3.06661	0.00216501	0.0109056
920	ARHGEF5	392.193	-0.448801	0.161585	-2.7775	0.0054779	0.0224506
921	ARHGEF6	205.081	0.275633	0.244186	1.12878	0.258989	0.413805
922	ARHGEF7	1027.28	-0.161683	0.119849	-1.34906	0.177319	0.316411
923	ARHGEF7-AS2	5.92014	0.544207	0.494482	1.10056	0.271088	0.427455
924	ARHGEF9	267.809	0.187761	0.12466	1.50618	0.132021	0.254522
925	ARID1A	1310.16	-0.384942	0.0737204	-5.22166	1.77331e-07	5.92059e-06
926	ARID1B	1369.68	-0.0802066	0.16049	-0.49976	0.617244	0.744094
927	ARID2	499.52	0.0495683	0.114385	0.433345	0.664764	0.778944
928	ARID3A	154.838	-0.575538	0.16307	-3.52939	0.000416512	0.00294945
929	ARID3B	183.854	-0.167719	0.109749	-1.52821	0.12646	0.246947
930	ARID4A	606.894	-0.148552	0.207749	-0.715052	0.474577	0.626645
931	ARID4B	1335.12	-0.264984	0.162418	-1.6315	0.102785	0.211252
932	ARID5A	1176.42	0.273907	0.332097	0.824782	0.409496	0.56786
933	ARID5B	1356.21	-0.346459	0.188159	-1.84131	0.065576	0.150863
934	ARIH1	910.579	-0.162059	0.0994603	-1.62939	0.103231	0.211942
935	ARIH2	849.704	-0.0602857	0.0622044	-0.969155	0.332468	0.49249
936	ARIH2OS	69.1871	0.0860043	0.189774	0.453193	0.65041	0.767969
937	ARL1	1922.98	-0.364643	0.0837818	-4.35229	1.34723e-05	0.000194378
938	ARL10	91.745	0.494484	0.233263	2.11986	0.0340178	0.0907701
939	ARL11	15.1914	0.811246	0.301062	2.69461	0.00704702	0.0273301
940	ARL13B	212.107	-0.236595	0.168183	-1.40677	0.159496	0.293068
941	ARL14	1.32384	2.63427	1.83579	1.43495	0.151302	0.281037
942	ARL14EP	387.85	-0.0613363	0.0909098	-0.674695	0.49987	0.648431
943	ARL15	298.847	-0.111229	0.145498	-0.764469	0.444588	0.599612
944	ARL16	698.87	0.434836	0.147298	2.95208	0.00315645	0.0146301
945	ARL17A	86.4595	0.0907351	0.164677	0.550987	0.581643	0.715934
946	ARL17B	83.7971	0.293123	0.212801	1.37745	0.168373	0.304834
947	ARL2	2101.67	0.327751	0.116803	2.80601	0.00501587	0.0209182
948	ARL2BP	768.618	0.0562816	0.0853441	0.659467	0.509596	0.656673
949	ARL3	771.038	0.0172895	0.132458	0.130528	0.896148	0.938956
950	ARL4A	410.159	0.389498	0.146272	2.66284	0.0077485	0.0293606
951	ARL4C	505.968	0.566811	0.191243	2.96383	0.00303835	0.0142139
952	ARL4D	168.458	0.765971	0.234904	3.26078	0.00111107	0.00638348
953	ARL5A	736.301	-0.400279	0.101518	-3.94293	8.04933e-05	0.00081234
954	ARL5B	464.284	-0.478369	0.212849	-2.24746	0.0246106	0.0714628
955	ARL6	132.287	-0.000101866	0.0783887	-0.0012995	0.998963	0.999307
956	ARL6IP1	2128.6	-0.392968	0.116497	-3.3732	0.000742989	0.00467484
957	ARL6IP4	5149.7	0.46757	0.122809	3.8073	0.000140494	0.00125748
958	ARL6IP5	3873.76	-0.427508	0.113693	-3.76022	0.000169767	0.00146064
959	ARL6IP6	285	0.0688763	0.0861996	0.799032	0.424272	0.581475
960	ARL8A	925.797	-0.119333	0.0876155	-1.36201	0.173194	0.310899
961	ARL8B	1307.94	-0.0802853	0.0733057	-1.09521	0.273423	0.430013
962	ARL9	26.5475	0.354592	0.396332	0.894682	0.370957	0.531636
963	ARLNC1	9.4355	9.42953	3.69066	2.55497	0.0106196	0.0374702
964	ARMC1	544.483	-0.286658	0.114148	-2.51129	0.0120292	0.0412257
965	ARMC10	980.534	-0.140506	0.145217	-0.967559	0.333265	0.493233
966	ARMC12	35.2622	-0.196962	0.295323	-0.666937	0.504812	0.652498
967	ARMC2	32.866	0.314614	0.170398	1.84635	0.0648411	0.149609
968	ARMC3	6.7182	0.212757	1.17206	0.181524	0.855956	0.913133
969	ARMC5	357.363	0.38852	0.10925	3.55625	0.000376184	0.00275159
970	ARMC6	550.907	-0.0961481	0.148175	-0.648881	0.516415	0.662406
971	ARMC7	317.478	0.489569	0.164743	2.97171	0.00296146	0.0139523
972	ARMC8	572.563	-0.00469378	0.072245	-0.0649703	0.948198	0.969572
973	ARMC9	135.693	0.0111813	0.0987614	0.113216	0.90986	0.947228
974	ARMCX1	439.132	-0.220438	0.269636	-0.817541	0.413619	0.571592
975	ARMCX2	749.014	-0.0245924	0.17075	-0.144025	0.885481	0.932605
976	ARMCX3	1303.29	-0.407468	0.110997	-3.67097	0.000241633	0.00193016
977	ARMCX3-AS1	2.01485	3.03038	1.34694	2.24983	0.0244597	0.0710898
978	ARMCX4	330.637	0.194917	0.208174	0.936314	0.349112	0.509853
979	ARMCX5	350.771	-0.543425	0.12976	-4.18794	2.81498e-05	0.000351173
980	ARMCX5-GPRASP2	18.737	7.41613	1.56075	4.75164	2.01772e-06	4.11329e-05
981	ARMCX6	781.645	-0.259895	0.0992428	-2.61878	0.0088246	0.0325415
982	ARMH1	90.8482	0.569867	0.162335	3.51043	0.000447386	0.00310589
983	ARMH3	383.862	0.0805771	0.0704138	1.14434	0.252484	0.406715
984	ARMH4	44.0836	0.245892	0.253163	0.971279	0.331409	0.491372
985	ARMT1	303.892	-0.211996	0.0653102	-3.24598	0.00117046	0.0066563
986	ARNT	617.663	0.0267431	0.12398	0.215706	0.829217	0.893797
987	ARNT2	194.025	-0.137763	0.148208	-0.929527	0.352616	0.513241
988	ARPC1A	1511.1	0.031131	0.154453	0.201556	0.840264	0.901759
989	ARPC1B	1435.08	0.50032	0.184866	2.70639	0.00680189	0.0265877
990	ARPC2	2264.2	0.0962789	0.0761778	1.26387	0.206277	0.352188
991	ARPC3	3215.16	-0.194791	0.110055	-1.76995	0.0767362	0.170015
992	ARPC4	3044.85	-0.0953651	0.0980525	-0.972592	0.330756	0.490709
993	ARPC5	2152.36	-0.132994	0.116802	-1.13862	0.254861	0.409289
994	ARPC5L	833.772	-0.131118	0.118847	-1.10325	0.269917	0.426123
995	ARPIN	659.164	-0.294463	0.0791921	-3.71833	0.000200544	0.00166988
996	ARPP19	1647.44	-0.202597	0.0824498	-2.45721	0.0140021	0.0461182
997	ARPP21	3.24557	-1.43665	1.23363	-1.16457	0.244193	0.397425
998	ARRB1	623.479	0.58263	0.16567	3.51681	0.000436772	0.00304931
999	ARRB2	522.248	0.831185	0.172206	4.82669	1.38819e-06	3.00682e-05
1000	ARRDC1	1504.77	-0.0528247	0.18352	-0.287842	0.773468	0.856415
1001	ARRDC1-AS1	386.698	0.333644	0.15168	2.19966	0.027831	0.0781995
1002	ARRDC2	776.958	1.41437	0.234486	6.03177	1.6217e-09	1.70308e-07
1003	ARRDC3	1668.57	-0.044064	0.178405	-0.246988	0.804918	0.877845
1004	ARRDC3-AS1	6.29901	0.459904	0.529521	0.868528	0.385105	0.544565
1005	ARRDC4	298.535	0.28046	0.14993	1.8706	0.0614006	0.143631
1006	ARRDC5	3.44848	1.43986	0.866585	1.66154	0.0966055	0.201514
1007	ARSA	990.706	-0.0468077	0.177503	-0.263702	0.79201	0.869815
1008	ARSB	156.07	-0.198437	0.169066	-1.17372	0.240507	0.393474
1009	ARSD	1083.14	-0.528112	0.144115	-3.66452	0.000247806	0.00196431
1010	ARSF	0.23092	-0.453272	3.03392	-0.149401	0.881237
1011	ARSG	53.0762	-0.0864432	0.179484	-0.48162	0.630076	0.753534
1012	ARSI	61.1122	0.801266	0.325466	2.46191	0.0138201	0.0456664
1013	ARSJ	172.631	-0.207664	0.25049	-0.82903	0.407087	0.565424
1014	ARSK	144.859	-0.0783901	0.136384	-0.574773	0.565445	0.703391
1015	ART3	9.05894	1.21681	0.700385	1.73735	0.0823257	0.178832
1016	ART4	14.124	-1.28067	0.954107	-1.34227	0.17951	0.319347
1017	ART5	35.0441	0.749086	0.308449	2.42856	0.0151589	0.0491714
1018	ARTN	82.6756	0.0774137	0.242747	0.318908	0.749797	0.840774
1019	ARV1	346.847	-0.0726513	0.138145	-0.525904	0.598955	0.728789
1020	ARVCF	470.13	-0.127788	0.160155	-0.797901	0.424928	0.581884
1021	ARX	74.9418	-1.13448	0.658737	-1.7222	0.0850327	0.182787
1022	AS3MT	32.0314	8.19033	1.73227	4.72809	2.26646e-06	4.51439e-05
1023	ASAH1	4953.26	-0.370573	0.158636	-2.33599	0.0194918	0.0596451
1024	ASAH2	8.62832	-0.129098	0.370409	-0.348527	0.727445	0.825215
1025	ASAH2B	86.0274	-0.384689	0.147669	-2.60508	0.00918539	0.0335578
1026	ASAP1	416.358	0.0691775	0.177063	0.390694	0.696024	0.802782
1027	ASAP2	339.127	0.314194	0.12973	2.42191	0.015439	0.0498838
1028	ASAP3	696.215	0.269674	0.139596	1.93182	0.0533823	0.128939
1029	ASB1	348.976	0.446875	0.109702	4.07355	4.63028e-05	0.000529594
1030	ASB10	0.257513	0.330121	3.02079	0.109283	0.912978
1031	ASB12	6.48326	0.199986	0.631336	0.316767	0.751421	0.841899
1032	ASB13	452.083	-0.102518	0.103239	-0.993025	0.320698	0.480719
1033	ASB16-AS1	204.928	0.279909	0.117745	2.37725	0.0174421	0.0548326
1034	ASB2	293.487	0.631408	0.33741	1.87134	0.0612985	0.143519
1035	ASB3	216.77	-0.113301	0.124933	-0.906894	0.364463	0.52547
1036	ASB4	0.93753	0.692278	2.03182	0.340718	0.733316	0.829486
1037	ASB5	117.077	0.599054	0.48531	1.23437	0.217064	0.365634
1038	ASB6	354.263	0.392082	0.124236	3.15593	0.00159985	0.00860137
1039	ASB7	174.525	-0.029773	0.0663764	-0.448548	0.653757	0.770843
1040	ASB8	653.972	-0.527962	0.106484	-4.95813	7.11734e-07	1.76437e-05
1041	ASB9	20.1876	-0.432661	0.41827	-1.03441	0.300946	0.459575
1042	ASCC1	213.069	-0.0659373	0.122163	-0.539748	0.589371	0.721633
1043	ASCC2	781.89	0.0555816	0.0655583	0.84782	0.396538	0.554712
1044	ASCC3	512.709	0.0595269	0.140074	0.424967	0.67086	0.78365
1045	ASCL1	20.0955	1.42332	0.56658	2.51212	0.0120009	0.0411377
1046	ASCL2	165.739	0.673707	0.450238	1.49633	0.134566	0.258002
1047	ASCL3	0.685821	2.63951	3.04989	0.865442	0.386796	0.545799
1048	ASCL5	1.0471	-0.0845741	2.06613	-0.0409335	0.967349	0.981609
1049	ASF1A	341.813	-0.197133	0.0830447	-2.37382	0.017605	0.0552342
1050	ASF1B	40.3976	-0.610361	0.349696	-1.74541	0.0809143	0.176518
1051	ASGR1	26.1894	0.809687	0.245797	3.29413	0.000987279	0.00584075
1052	ASGR2	9.62217	0.756419	0.464673	1.62785	0.103556	0.212382
1053	ASH1L	1399.59	-0.118946	0.169332	-0.702443	0.482403	0.633311
1054	ASH1L-AS1	67.3962	-0.211016	0.155806	-1.35435	0.175625	0.314444
1055	ASH2L	445.059	-0.27072	0.112386	-2.40884	0.0160034	0.0512677
1056	ASIC1	143.029	0.0129444	0.182661	0.0708658	0.943505	0.966827
1057	ASIC2	4.32882	1.96383	1.23657	1.58812	0.11226	0.226085
1058	ASIC3	58.3188	-0.123841	0.224937	-0.550557	0.581938	0.716024
1059	ASIC4	4.11655	0.918247	0.748301	1.22711	0.219781	0.369243
1060	ASIP	17.7469	0.780287	0.369267	2.11307	0.0345948	0.0918993
1061	ASL	734.715	0.0554852	0.138309	0.401169	0.688295	0.796978
1062	ASMT	4.23832	0.832578	0.482799	1.72448	0.0846213	0.182151
1063	ASMTL	1261.91	-0.05527	0.0953338	-0.579753	0.562081	0.700877
1064	ASMTL-AS1	57.7188	-0.551269	0.210257	-2.62188	0.00874464	0.0323292
1065	ASNS	321.984	-0.950024	0.634768	-1.49665	0.134485	0.257898
1066	ASNSD1	545.44	-0.309202	0.0937837	-3.29697	0.000977326	0.00579573
1067	ASPA	88.5571	0.0357551	0.423264	0.0844746	0.932679	0.96022
1068	ASPG	3.04315	1.97941	1.18463	1.67091	0.0947399	0.198555
1069	ASPH	1240.9	0.212021	0.217211	0.976104	0.329013	0.488667
1070	ASPHD1	74.1467	-0.0282748	0.295364	-0.0957287	0.923736	0.954814
1071	ASPHD2	56.1732	0.227515	0.236885	0.960443	0.336832	0.496299
1072	ASPM	24.6869	-0.270754	0.42969	-0.630115	0.52862	0.673205
1073	ASPN	241.832	0.281599	0.311234	0.904784	0.36558	0.526756
1074	ASPRV1	40.5624	0.573046	0.15894	3.60543	0.000311637	0.00235296
1075	ASPSCR1	894.923	-0.125797	0.0904716	-1.39046	0.164389	0.299799
1076	ASRGL1	425.274	-1.44363	0.323822	-4.4581	8.26909e-06	0.000130498
1077	ASS1	918.697	1.11902	0.241731	4.6292	3.67077e-06	6.79563e-05
1078	ASTE1	96.6963	0.358696	0.0796468	4.50358	6.68177e-06	0.000109954
1079	ASTN1	17.1374	1.55454	0.724071	2.14694	0.0317977	0.086173
1080	ASTN2	898.009	-0.7294	0.204899	-3.5598	0.000371132	0.00272038
1081	ASXL1	858.796	0.0121223	0.0952082	0.127324	0.898684	0.94076
1082	ASXL2	418.93	0.0254058	0.115627	0.219722	0.826088	0.892144
1083	ASXL3	47.8033	0.561356	0.359146	1.56303	0.118045	0.234547
1084	ASZ1	0.642005	0.925493	2.98166	0.310395	0.75626	0.844475
1085	ATAD1	810.314	-0.424952	0.159443	-2.66523	0.0076936	0.0291909
1086	ATAD2	355.768	-0.828801	0.189542	-4.37266	1.2274e-05	0.00017948
1087	ATAD2B	244.697	0.115679	0.118393	0.977078	0.32853	0.488147
1088	ATAD3A	557.845	0.25964	0.147136	1.76463	0.0776263	0.171439
1089	ATAD3B	662.226	0.603392	0.279837	2.15622	0.0310661	0.0847647
1090	ATAD3C	162.946	-0.132343	0.205014	-0.64553	0.518584	0.664223
1091	ATAD5	47.9661	0.163425	0.19889	0.821682	0.411258	0.569424
1092	ATAT1	363.795	-0.488123	0.141949	-3.43872	0.000584468	0.00383914
1093	ATCAY	55.7389	0.385155	0.510591	0.754332	0.45065	0.605338
1094	ATE1	645.317	-0.584512	0.147226	-3.97017	7.18211e-05	0.000736836
1095	ATF1	371.201	0.094581	0.0880872	1.07372	0.282948	0.440377
1096	ATF2	650.493	-0.143	0.0603637	-2.36897	0.0178377	0.05577
1097	ATF3	4588.09	-0.636178	0.431655	-1.47381	0.140532	0.266515
1098	ATF4	4744.32	0.150401	0.141627	1.06195	0.288257	0.446134
1099	ATF5	703.427	-0.441251	0.154016	-2.86497	0.00417044	0.0181606
1100	ATF6	684.57	-0.0229587	0.0887343	-0.258735	0.795839	0.872197
1101	ATF6B	477.92	0.172464	0.123418	1.39739	0.162295	0.296839
1102	ATF7	443.042	0.028119	0.0907163	0.309967	0.756586	0.84467
1103	ATF7IP	746.184	-0.0925891	0.125876	-0.735556	0.462001	0.615452
1104	ATF7IP2	127.021	-0.0212923	0.282835	-0.0752817	0.939991	0.964735
1105	ATG10	184.376	-0.334508	0.112813	-2.96515	0.00302533	0.0141683
1106	ATG101	1071.29	-0.0795825	0.0886592	-0.897623	0.369387	0.530257
1107	ATG12	736.496	-0.084537	0.0561778	-1.50481	0.132373	0.255031
1108	ATG13	868.638	-0.292586	0.0724818	-4.03668	5.42128e-05	0.000594392
1109	ATG14	343.444	0.108008	0.101469	1.06444	0.287129	0.444905
1110	ATG16L1	381.726	0.0311944	0.111906	0.278755	0.780433	0.861304
1111	ATG16L2	372.82	1.00182	0.155619	6.43766	1.21329e-10	2.1453e-08
1112	ATG2A	692.47	0.282866	0.105575	2.67929	0.00737792	0.0282529
1113	ATG2B	524.797	-0.211505	0.069978	-3.02245	0.00250738	0.0122251
1114	ATG3	720.863	-0.0828312	0.0607063	-1.36446	0.172423	0.309869
1115	ATG4A	162.251	-0.402394	0.119339	-3.37186	0.000746623	0.00468749
1116	ATG4B	1282.76	0.0160893	0.0870474	0.184834	0.853359	0.911708
1117	ATG4C	217.005	-0.156825	0.0692749	-2.26382	0.0235855	0.0691639
1118	ATG4D	554.372	0.299025	0.130079	2.29879	0.0215168	0.0643942
1119	ATG5	428.346	0.0176297	0.119802	0.147157	0.883008	0.93093
1120	ATG7	352.243	-0.0655743	0.0824697	-0.795132	0.426537	0.583073
1121	ATG9A	342.374	12.9269	2.08716	6.19353	5.88317e-10	7.70037e-08
1122	ATG9B	35.6704	0.65795	0.404495	1.6266	0.103823	0.212729
1123	ATIC	895.804	-0.125506	0.0920608	-1.3633	0.172789	0.310429
1124	ATL1	253.885	-0.60662	0.143583	-4.22488	2.39066e-05	0.000306401
1125	ATL2	554.134	0.209255	0.106912	1.95726	0.0503168	0.123096
1126	ATL3	1205.11	-0.336417	0.108632	-3.09684	0.00195597	0.0100963
1127	ATM	627.164	0.21161	0.128427	1.64771	0.0994115	0.205829
1128	ATMIN	975.477	-0.20226	0.13422	-1.50693	0.13183	0.254353
1129	ATN1	2082.59	-0.079105	0.123162	-0.642284	0.520689	0.66603
1130	ATOH1	1.33413	1.87479	2.73052	0.686607	0.492331	0.642209
1131	ATOH7	0.543383	0.167554	2.97891	0.0562467	0.955145
1132	ATOH8	551.389	1.02885	0.289918	3.54875	0.000387064	0.00281454
1133	ATOX1	2556.29	0.0470469	0.154229	0.305045	0.760332	0.84716
1134	ATP10A	122.93	-0.0285371	0.257742	-0.11072	0.911839	0.947849
1135	ATP10B	0.617438	-2.04698	2.98727	-0.685237	0.493195
1136	ATP10D	255.152	0.56987	0.172024	3.31273	0.000923897	0.00555685
1137	ATP11A	432.054	0.454147	0.167682	2.70838	0.00676133	0.026459
1138	ATP11B	1069.84	-0.511475	0.139429	-3.66835	0.000244117	0.00194396
1139	ATP11C	342.989	-0.216479	0.126853	-1.70653	0.0879098	0.187807
1140	ATP12A	27.3898	4.01225	0.870017	4.6117	3.99398e-06	7.2927e-05
1141	ATP13A1	878.265	0.14472	0.108444	1.33452	0.182034	0.322327
1142	ATP13A2	520.508	0.0615898	0.167262	0.368223	0.712707	0.815555
1143	ATP13A3	998.966	-0.338322	0.118103	-2.86464	0.00417479	0.0181715
1144	ATP13A4	3.3742	0.00804013	1.02113	0.00787378	0.993718	0.996651
1145	ATP13A5	0.0742199	0.559429	3.09334	0.180849	0.856486
1146	ATP1A1	5272.31	-0.0362414	0.145803	-0.248565	0.803697	0.877043
1147	ATP1A1-AS1	11.7585	6.74371	1.6233	4.15431	3.26264e-05	0.000396737
1148	ATP1A2	359.46	-0.749529	0.385979	-1.94189	0.0521501	0.126545
1149	ATP1A3	4.41156	0.0650468	0.978139	0.0665006	0.946979	0.96907
1150	ATP1A4	7.78191	0.522158	0.702468	0.743319	0.457289	0.611129
1151	ATP1B1	1481.63	0.454533	0.237069	1.9173	0.0551996	0.132186
1152	ATP1B2	145.74	0.676769	0.34044	1.98793	0.04682	0.116287
1153	ATP1B3	1620.57	0.00785819	0.138232	0.056848	0.954666	0.973716
1154	ATP1B4	0.819005	0.650016	2.97017	0.218848	0.826768	0.892489
1155	ATP23	112.596	-0.397294	0.116318	-3.41559	0.000636438	0.00412115
1156	ATP2A1	23.4581	-0.901736	0.511146	-1.76415	0.0777074	0.171574
1157	ATP2A1-AS1	51.1191	-0.417758	0.194436	-2.14857	0.0316689	0.085918
1158	ATP2A2	2802.71	-0.371093	0.181597	-2.0435	0.0410034	0.104841
1159	ATP2A3	835.554	0.563913	0.260818	2.1621	0.0306106	0.0839273
1160	ATP2B1	793.827	0.0173425	0.167496	0.10354	0.917535	0.950501
1161	ATP2B1-AS1	88.462	-0.229754	0.174842	-1.31406	0.188825	0.330968
1162	ATP2B3	0.095414	0.544391	3.09392	0.175955	0.86033
1163	ATP2B4	1342.85	0.33853	0.290606	1.16491	0.244055	0.39735
1164	ATP2C1	3551.5	-0.704788	0.241671	-2.91631	0.00354198	0.015921
1165	ATP2C2	612.792	0.320474	0.344414	0.930491	0.352117	0.512939
1166	ATP5F1A	5687.33	-0.24139	0.103035	-2.34281	0.0191393	0.0588056
1167	ATP5F1B	7871.39	-0.31926	0.0937927	-3.40389	0.000664327	0.00427141
1168	ATP5F1C	1816.15	-0.22372	0.102344	-2.18596	0.0288186	0.0801685
1169	ATP5F1D	5153.11	0.198051	0.101691	1.94758	0.0514656	0.125287
1170	ATP5F1E	13933.1	-0.666638	0.123481	-5.3987	6.71264e-08	2.81638e-06
1171	ATP5IF1	4217.87	-0.355699	0.156422	-2.27396	0.0229682	0.0678013
1172	ATP5MC1	2617.2	-0.0615626	0.152155	-0.404603	0.685769	0.794959
1173	ATP5MC2	7101.47	0.0530065	0.199069	0.266273	0.790029	0.868631
1174	ATP5MC3	3754.09	-0.338405	0.0958095	-3.53206	0.000412329	0.0029279
1175	ATP5ME	7881.98	-0.270197	0.115241	-2.34462	0.0190465	0.0586526
1176	ATP5MF	5659.66	-0.360216	0.193927	-1.85748	0.0632435	0.146783
1177	ATP5MG	6152.08	-0.162495	0.125534	-1.29444	0.195515	0.339256
1178	ATP5MGL	33.1101	0.302571	0.365733	0.827301	0.408067	0.566358
1179	ATP5PB	2494.75	-0.280176	0.0870194	-3.2197	0.00128326	0.00717765
1180	ATP5PD	2573.96	-0.219087	0.139325	-1.57249	0.115838	0.231355
1181	ATP5PF	3911.12	-0.46762	0.0785137	-5.9559	2.5864e-09	2.32305e-07
1182	ATP5PO	3235.26	-0.0361049	0.086125	-0.419216	0.675058	0.787068
1183	ATP6AP1	3889.79	-0.0835342	0.150183	-0.556216	0.578063	0.713337
1184	ATP6AP1L	67.4105	0.63497	0.16691	3.80426	0.000142231	0.0012704
1185	ATP6AP2	2392.01	-0.121054	0.0682412	-1.77391	0.076078	0.168924
1186	ATP6V0A1	1242.43	-0.0658442	0.105426	-0.624554	0.532264	0.676446
1187	ATP6V0A2	317.342	-0.302878	0.0952647	-3.17933	0.00147614	0.00806637
1188	ATP6V0A4	8.21461	1.66208	1.15712	1.4364	0.15089	0.280568
1189	ATP6V0B	5610.9	-0.158647	0.179714	-0.882778	0.377356	0.537665
1190	ATP6V0C	2171.4	6.02623	2.05809	2.92807	0.00341069	0.0155332
1191	ATP6V0D1	2353.76	-0.285914	0.096328	-2.96813	0.00299614	0.0140506
1192	ATP6V0D2	12.8747	2.08476	0.769802	2.70817	0.00676543	0.0264691
1193	ATP6V0E1	4189.07	-0.134037	0.114765	-1.16793	0.242837	0.39611
1194	ATP6V0E2	1601.79	0.0232525	0.248227	0.0936743	0.925368	0.955643
1195	ATP6V0E2-AS1	43.1486	0.530513	0.190583	2.78364	0.00537527	0.0220979
1196	ATP6V1A	839.174	-0.187432	0.106781	-1.75529	0.079209	0.173981
1197	ATP6V1B1	21.4668	0.353006	0.496871	0.710459	0.47742	0.628579
1198	ATP6V1B2	659.868	0.188787	0.107957	1.74872	0.0803398	0.17566
1199	ATP6V1C1	826.303	-0.333758	0.125729	-2.65458	0.00794061	0.0299119
1200	ATP6V1C2	74.9375	0.235918	0.293943	0.802596	0.422208	0.579716
1201	ATP6V1D	783.289	-0.138047	0.116563	-1.18432	0.236286	0.388607
1202	ATP6V1E1	1854.61	0.1055	0.0847722	1.24451	0.213311	0.36068
1203	ATP6V1E2	112.488	-0.320075	0.165927	-1.92901	0.053729	0.12947
1204	ATP6V1F	2217.19	0.402465	0.18278	2.2019	0.0276721	0.0778412
1205	ATP6V1FNB	12.1735	0.00752665	0.538661	0.0139729	0.988852	0.993558
1206	ATP6V1G1	6292.67	-0.635441	0.206401	-3.07867	0.00207929	0.0105505
1207	ATP6V1G2	16.9633	0.947148	0.310023	3.05509	0.0022499	0.011258
1208	ATP6V1G3	3.47056	3.45008	1.78879	1.92872	0.0537655	0.12954
1209	ATP6V1H	1218.99	-0.762991	0.152514	-5.00277	5.6513e-07	1.47479e-05
1210	ATP7A	321.968	-0.17391	0.0797902	-2.17959	0.0292878	0.0811478
1211	ATP7B	131.421	0.0204911	0.180185	0.113723	0.909457	0.947031
1212	ATP8A1	854.437	-0.100206	0.183253	-0.546815	0.584506	0.717659
1213	ATP8A2	61.375	-0.0997682	0.790953	-0.126137	0.899624	0.941161
1214	ATP8B1	1097.05	-0.416826	0.210574	-1.97948	0.0477625	0.117986
1215	ATP8B2	902.547	-0.942502	0.236478	-3.98558	6.73158e-05	0.00070268
1216	ATP8B3	16.2305	0.242953	0.301842	0.804903	0.420876	0.578208
1217	ATP8B4	385.389	-0.87401	0.403455	-2.16631	0.0302874	0.0832667
1218	ATP9A	1581.38	-0.0768681	0.159422	-0.482167	0.629688	0.753307
1219	ATP9B	455.741	0.107175	0.0629691	1.70203	0.0887499	0.189182
1220	ATPAF1	1003.91	-0.344522	0.111007	-3.1036	0.00191184	0.00992464
1221	ATPAF2	357.249	-0.197166	0.139555	-1.41282	0.15771	0.290462
1222	ATPSCKMT	64.2335	9.1948	1.79542	5.12125	3.03518e-07	9.14672e-06
1223	ATR	348.458	-0.121578	0.0825073	-1.47354	0.140605	0.26659
1224	ATRAID	2378.74	-0.0860584	0.0837853	-1.02713	0.304359	0.463806
1225	ATRIP	256.813	0.00456429	0.113281	0.0402917	0.967861	0.981684
1226	ATRN	488.202	-0.066106	0.0712445	-0.927875	0.353472	0.513994
1227	ATRNL1	156.279	-0.29283	0.3617	-0.809595	0.418173	0.575891
1228	ATRX	2440.44	-0.206137	0.218226	-0.944601	0.344863	0.504925
1229	ATXN1	649.679	-0.0287774	0.211789	-0.135878	0.891918	0.936295
1230	ATXN10	1995.82	-0.557536	0.106227	-5.24851	1.53334e-07	5.33529e-06
1231	ATXN1L	305.51	0.110556	0.0921241	1.20008	0.230108	0.381124
1232	ATXN2	958.645	-0.355391	0.142726	-2.49003	0.0127732	0.0430107
1233	ATXN2L	933.92	0.419545	0.0960138	4.36963	1.24456e-05	0.000181682
1234	ATXN3	474.855	-0.101302	0.103334	-0.98033	0.326923	0.486719
1235	ATXN7	101.407	1.66221	0.294507	5.64403	1.66111e-08	9.65894e-07
1236	ATXN7L1	99.763	0.011981	0.112555	0.106445	0.915229	0.949703
1237	ATXN7L2	72.7406	0.431271	0.142415	3.02828	0.00245952	0.0120425
1238	ATXN7L3	573.781	0.185194	0.0821245	2.25504	0.0241305	0.0704048
1239	ATXN7L3B	1220.39	-0.0491048	0.0947412	-0.518305	0.604246	0.733219
1240	ATXN8OS	6.7748	1.84572	1.37546	1.34188	0.179633	0.319414
1241	AUH	733.649	-0.545026	0.206641	-2.63755	0.00835067	0.0311787
1242	AUNIP	0.746514	-0.371014	2.31218	-0.16046	0.872518	0.924131
1243	AUP1	2250.99	0.17856	0.115457	1.54654	0.121973	0.240668
1244	AURKA	35.3876	-0.489675	0.302898	-1.61663	0.105958	0.216056
1245	AURKAIP1	2871.75	0.132229	0.133874	0.987711	0.323294	0.483143
1246	AURKB	34.103	-0.392556	0.475606	-0.825381	0.409155	0.56746
1247	AURKC	26.9068	0.399538	0.184235	2.16864	0.0301102	0.0829095
1248	AUTS2	625.449	0.150973	0.153102	0.986091	0.324088	0.484037
1249	AVEN	279.074	-0.457423	0.123857	-3.69314	0.000221501	0.00180409
1250	AVIL	76.3318	0.673047	0.242378	2.77685	0.00548889	0.0224797
1251	AVL9	583.686	-0.405817	0.104629	-3.87862	0.000105052	0.00100239
1252	AVP	0.0618499	0.468017	3.09697	0.151121	0.879881
1253	AVPI1	414.49	0.857741	0.242113	3.54273	0.000396005	0.00285708
1254	AVPR1A	72.013	0.219564	0.218698	1.00396	0.315396	0.475233
1255	AVPR1B	3.95513	5.1673	3.03841	1.70066	0.0890069	0.189542
1256	AVPR2	27.449	0.937665	0.291227	3.21971	0.00128322	0.00717765
1257	AXDND1	3.90846	0.440817	1.07156	0.411378	0.680795	0.791476
1258	AXIN1	501.383	0.218101	0.132833	1.64192	0.100607	0.207735
1259	AXIN2	423.451	0.22625	0.176145	1.28445	0.198983	0.34363
1260	AXL	1038.55	0.510935	0.221665	2.30499	0.0211671	0.0635563
1261	AZGP1	20004.9	-1.05523	0.469521	-2.24747	0.0246102	0.0714628
1262	AZI2	939.651	-0.178738	0.0915853	-1.9516	0.0509853	0.124363
1263	AZIN1	2106.06	-0.543027	0.129451	-4.19485	2.73049e-05	0.000341616
1264	AZIN2	104.142	0.481841	0.16745	2.87753	0.00400807	0.0175739
1265	AZU1	3.47142	-0.77128	0.914871	-0.843048	0.399202	0.557293
1266	B2M	60369.3	-0.558971	0.229778	-2.43265	0.0149886	0.0487651
1267	B3GALNT1	257.226	-0.118258	0.182628	-0.647536	0.517285	0.66308
1268	B3GALNT2	259.444	2.15115	0.320341	6.71518	1.87834e-11	4.71707e-09
1269	B3GALT1	14.9109	0.0833894	0.469199	0.177727	0.858937	0.914905
1270	B3GALT2	77.7513	0.226254	0.369931	0.611611	0.540795	0.683658
1271	B3GALT4	287.754	-0.0701891	0.159792	-0.439252	0.660479	0.775799
1272	B3GALT5	26.2315	2.46207	0.641604	3.83737	0.000124358	0.00114377
1273	B3GALT5-AS1	2.00377	4.17604	2.0451	2.04197	0.0411544	0.105103
1274	B3GALT6	624.449	-0.369179	0.149621	-2.46742	0.013609	0.045219
1275	B3GAT1	285.742	-0.976593	0.446301	-2.18819	0.0286555	0.0798171
1276	B3GAT2	11.4173	0.847937	0.345558	2.45382	0.0141349	0.0464408
1277	B3GAT3	1366.74	0.119122	0.156605	0.760653	0.446865	0.601559
1278	B3GLCT	136.252	-0.157484	0.154599	-1.01866	0.308364	0.46818
1279	B3GNT2	269.473	-0.141057	0.183764	-0.767594	0.442728	0.597988
1280	B3GNT3	35.3936	0.697308	0.528286	1.31995	0.186853	0.328543
1281	B3GNT4	12.5612	-0.107706	0.401707	-0.268121	0.788606	0.867397
1282	B3GNT5	307.668	-0.168458	0.295048	-0.570953	0.568032	0.70548
1283	B3GNT6	3.27105	1.52549	1.81068	0.842499	0.399509	0.557652
1284	B3GNT7	52.6666	-0.00702134	0.269762	-0.0260279	0.979235	0.988027
1285	B3GNT8	86.2386	0.991533	0.303899	3.2627	0.00110355	0.0063445
1286	B3GNT9	279.84	0.572974	0.217392	2.63568	0.00839697	0.0313111
1287	B3GNTL1	170.845	0.151678	0.191828	0.790698	0.42912	0.585357
1288	B4GALNT1	68.3958	-0.0703833	0.393273	-0.178968	0.857963	0.914369
1289	B4GALNT2	0.241854	1.3471	3.06966	0.438842	0.660776
1290	B4GALNT3	121.711	0.626515	0.176746	3.54472	0.000393028	0.00284166
1291	B4GALNT4	350.23	0.313457	0.331992	0.94417	0.345083	0.505161
1292	B4GALT1	1559.14	-0.000481063	0.148838	-0.00323213	0.997421	0.998401
1293	B4GALT1-AS1	37.9896	-0.471709	0.227251	-2.07571	0.0379204	0.0983217
1294	B4GALT2	916.254	0.166329	0.14596	1.13955	0.254473	0.40893
1295	B4GALT3	861.33	0.192844	0.17049	1.13111	0.258007	0.412868
1296	B4GALT4	385.645	0.260722	0.132033	1.97468	0.0483043	0.118946
1297	B4GALT5	604.031	-0.0807481	0.125089	-0.645524	0.518588	0.664223
1298	B4GALT6	129.942	-0.256499	0.231179	-1.10953	0.267202	0.422915
1299	B4GALT7	726.818	0.09846	0.10227	0.962749	0.335674	0.495369
1300	B4GAT1	830.169	-0.0458102	0.142827	-0.32074	0.748407	0.839754
1301	B9D1	352.253	0.101054	0.183625	0.550331	0.582092	0.716116
1302	B9D2	167.751	0.169627	0.126391	1.34208	0.179571	0.319347
1303	BAALC	15.4014	0.565786	0.361854	1.56357	0.117918	0.234348
1304	BAALC-AS1	7.82019	3.50034	0.878542	3.98426	6.76903e-05	0.000704045
1305	BABAM1	1279.46	0.0110548	0.0827347	0.133617	0.893705	0.93719
1306	BABAM2	547.087	-0.0922913	0.0697166	-1.32381	0.185567	0.326813
1307	BACE1	463.234	0.268578	0.144381	1.86021	0.0628565	0.14623
1308	BACE1-AS	86.3883	0.215207	0.138322	1.55584	0.119746	0.237112
1309	BACE2	1977.97	-0.11155	0.230381	-0.4842	0.628244	0.752538
1310	BACH1	619.62	-0.734881	0.190845	-3.85067	0.000117795	0.00109739
1311	BACH1-IT2	8.48816	-0.230341	0.393161	-0.585869	0.557963	0.697667
1312	BACH2	75.5147	0.455547	0.245706	1.85403	0.063735	0.147736
1313	BAD	2062.52	0.121698	0.14097	0.863287	0.38798	0.546978
1314	BAG1	2052.97	0.00222104	0.11126	0.0199627	0.984073	0.990418
1315	BAG2	655.046	-0.358629	0.16034	-2.23669	0.0253068	0.0729037
1316	BAG3	1028.48	-0.18515	0.205825	-0.89955	0.36836	0.529426
1317	BAG4	447.876	-0.0954962	0.138259	-0.690708	0.489749	0.640091
1318	BAG5	651.1	-0.233033	0.1357	-1.71727	0.0859297	0.184293
1319	BAG6	2569.9	0.0815636	0.0622506	1.31025	0.190112	0.332553
1320	BAHCC1	252.922	0.0716714	0.12409	0.577576	0.56355	0.702027
1321	BAHD1	361.822	-0.024842	0.0808027	-0.30744	0.758508	0.845999
1322	BAIAP2	2669.7	-0.513326	0.194198	-2.64331	0.0082099	0.0307791
1323	BAIAP2-DT	384.425	-0.125595	0.147736	-0.850136	0.39525	0.5534
1324	BAIAP2L1	1463.54	-0.452859	0.270132	-1.67644	0.0936526	0.196919
1325	BAIAP2L2	50.988	0.0854011	0.28286	0.30192	0.762713	0.849158
1326	BAIAP3	549.46	-0.0133861	0.29698	-0.0450742	0.964048	0.979595
1327	BAK1	338.647	0.166842	0.119993	1.39043	0.164398	0.299799
1328	BAMBI	394.912	-0.656239	0.33929	-1.93415	0.0530941	0.128404
1329	BANF1	2758.31	0.00466586	0.119078	0.0391832	0.968744	0.982119
1330	BANK1	254.76	-0.659017	0.383746	-1.71733	0.0859197	0.184293
1331	BANP	322.398	0.388399	0.15425	2.51798	0.0118031	0.0405826
1332	BAP1	950.096	0.242776	0.0894711	2.71346	0.00665847	0.0261806
1333	BARD1	172.403	-0.000582245	0.185624	-0.0031367	0.997497	0.998401
1334	BARX1	2.54628	1.78547	1.92972	0.925251	0.354835	0.515605
1335	BARX2	154.177	0.986321	0.323423	3.04963	0.00229125	0.011422
1336	BASP1	4687.73	-0.357597	0.353935	-1.01035	0.312329	0.472214
1337	BASP1-AS1	1.38518	2.01427	2.63885	0.763313	0.445277	0.600215
1338	BATF	107.898	1.48404	0.338601	4.38286	1.17132e-05	0.000172885
1339	BATF2	43.7426	0.552917	0.306408	1.80451	0.0711509	0.16018
1340	BATF3	98.2606	0.397915	0.320142	1.24294	0.213891	0.361449
1341	BAX	788.462	0.260709	0.148319	1.75775	0.0787897	0.173433
1342	BAZ1A	553.941	-0.215197	0.170222	-1.26422	0.206153	0.352081
1343	BAZ1B	1121.88	-0.133054	0.096938	-1.37257	0.169886	0.306805
1344	BAZ2A	1063.17	-0.111569	0.0750008	-1.48757	0.136864	0.261188
1345	BAZ2B	979.166	0.0490255	0.184807	0.265279	0.790794	0.869031
1346	BBC3	185.197	0.641297	0.169631	3.78054	0.000156488	0.00137228
1347	BBIP1	461.361	-0.162676	0.0878064	-1.85266	0.0639309	0.148101
1348	BBOF1	157.75	-0.0436368	0.139344	-0.313158	0.754161	0.84315
1349	BBOX1	17.981	0.476666	0.68324	0.697656	0.485392	0.636224
1350	BBS1	171.651	3.51803	0.45496	7.73261	1.05366e-14	7.30315e-12
1351	BBS10	238.491	-0.0789797	0.0826176	-0.955968	0.339089	0.498492
1352	BBS12	47.9622	0.210505	0.182316	1.15461	0.248249	0.401912
1353	BBS2	551.193	0.0959927	0.0990126	0.9695	0.332296	0.492391
1354	BBS4	768.195	-0.321686	0.294715	-1.09151	0.275047	0.431626
1355	BBS5	213.221	0.55538	0.127994	4.3391	1.4307e-05	0.000204309
1356	BBS7	221.479	0.119189	0.0891497	1.33696	0.181237	0.321276
1357	BBS9	118.808	0.351995	0.0882028	3.99075	6.58649e-05	0.000691702
1358	BBX	1165.64	-0.0785661	0.198632	-0.395537	0.692447	0.800042
1359	BCAM	3237.12	-0.657763	0.177395	-3.7079	0.000208984	0.00172689
1360	BCAN	13.6441	1.35175	0.452854	2.98495	0.00283624	0.0135018
1361	BCAP29	1027.96	-0.548626	0.0968129	-5.66687	1.45427e-08	8.90446e-07
1362	BCAP31	4496.41	-0.0034149	0.0914549	-0.0373398	0.970214	0.982691
1363	BCAR1	1087.41	0.258172	0.143884	1.79431	0.0727644	0.163197
1364	BCAR3	244.07	0.317883	0.200824	1.58289	0.113446	0.227574
1365	BCAS1	834.923	-0.764126	0.334176	-2.2866	0.0222194	0.0660636
1366	BCAS2	891.571	-0.246286	0.087656	-2.80968	0.00495905	0.0207411
1367	BCAS3	434.395	-0.0215881	0.097499	-0.221419	0.824766	0.890883
1368	BCAS4	306.376	0.486901	0.158339	3.07505	0.00210466	0.0106605
1369	BCAT1	113.46	0.381619	0.290231	1.31488	0.188549	0.330653
1370	BCAT2	1794.17	-0.776037	0.163252	-4.75363	1.99801e-06	4.08272e-05
1371	BCCIP	907.749	-0.439816	0.112602	-3.90595	9.38577e-05	0.0009225
1372	BCDIN3D	189.356	-0.620578	0.138464	-4.48188	7.39891e-06	0.000119821
1373	BCDIN3D-AS1	14.6172	0.465976	0.346344	1.34541	0.178492	0.318004
1374	BCHE	123.802	0.573101	0.57845	0.990753	0.321806	0.481827
1375	BCKDHA	518.225	2.43212	0.447298	5.43737	5.4074e-08	2.37816e-06
1376	BCKDHB	548.144	-0.166433	0.174159	-0.955638	0.339255	0.498625
1377	BCKDK	1138.47	-0.0271452	0.12996	-0.208873	0.834547	0.897866
1378	BCL10	343.056	-0.401729	0.188948	-2.12613	0.0334922	0.0897267
1379	BCL11A	201.695	0.800614	0.399532	2.00388	0.045083	0.112727
1380	BCL11B	92.12	0.798821	0.320793	2.49015	0.0127691	0.0430053
1381	BCL2	442.857	0.762978	0.229385	3.32619	0.000880415	0.00535104
1382	BCL2A1	77.7066	0.414315	0.321174	1.29	0.197049	0.34089
1383	BCL2L1	1335.48	-0.235473	0.136412	-1.72619	0.0843132	0.181556
1384	BCL2L10	11.9398	-0.606749	0.631946	-0.960128	0.336991	0.496334
1385	BCL2L11	369.536	0.149745	0.105469	1.4198	0.155665	0.287566
1386	BCL2L12	295.781	0.0608265	0.158734	0.383199	0.701572	0.807334
1387	BCL2L13	625.065	-0.360702	0.108432	-3.32651	0.000879406	0.00534679
1388	BCL2L14	51.2947	-1.19926	0.472385	-2.53873	0.0111256	0.0387819
1389	BCL2L15	14.1846	1.15147	0.423441	2.71932	0.0065416	0.0258266
1390	BCL2L2	883.923	-0.577115	0.119288	-4.83801	1.31147e-06	2.86934e-05
1391	BCL3	1197.33	-0.0216257	0.230901	-0.0936577	0.925381	0.955643
1392	BCL6	1001.35	0.010465	0.25194	0.0415377	0.966867	0.981481
1393	BCL6B	55.9804	0.834065	0.297347	2.80502	0.00503129	0.0209724
1394	BCL7A	267.533	0.0462921	0.108178	0.427923	0.668707	0.782189
1395	BCL7B	596.263	0.118675	0.081654	1.45338	0.146117	0.274791
1396	BCL7C	1916.45	0.492899	0.121716	4.0496	5.13057e-05	0.000570986
1397	BCL9	346.15	-0.237956	0.122423	-1.94371	0.0519298	0.126205
1398	BCL9L	564.06	0.321786	0.139064	2.31395	0.0206707	0.0624501
1399	BCLAF1	2123.81	-0.0588657	0.107394	-0.548131	0.583602	0.717057
1400	BCLAF3	281.922	-0.391569	0.131309	-2.98204	0.00286336	0.0135898
1401	BCO1	10.6874	0.378277	0.414897	0.911735	0.361908	0.522944
1402	BCO2	41.7809	0.476217	0.277124	1.71842	0.0857195	0.184012
1403	BCOR	585.809	-0.27995	0.127306	-2.19903	0.0278756	0.078274
1404	BCORL1	146.939	0.0847413	0.143474	0.59064	0.554762	0.695119
1405	BCR	826.051	0.108596	0.125707	0.863881	0.387653	0.546652
1406	BCS1L	650.455	0.0797496	0.0950979	0.838605	0.401691	0.559841
1407	BDH1	642.389	-0.406688	0.217414	-1.87057	0.0614047	0.143631
1408	BDH2	613.563	0.681843	0.217379	3.13665	0.00170888	0.00905552
1409	BDKRB1	11.6347	0.95474	0.58849	1.62235	0.104728	0.214081
1410	BDKRB2	129.542	0.387961	0.360669	1.07567	0.282074	0.43943
1411	BDNF	53.4037	0.202092	0.446436	0.45268	0.650779	0.768273
1412	BDNF-AS	61.5731	0.132799	0.128587	1.03276	0.301718	0.460592
1413	BDP1	721.608	-0.104603	0.233986	-0.447048	0.654841	0.771555
1414	BEAN1	15.5116	-0.575431	0.545645	-1.05459	0.291613	0.449561
1415	BECN1	1130.66	-0.274435	0.0770338	-3.56252	0.000367313	0.00269916
1416	BEGAIN	65.6896	1.0309	0.309129	3.33486	0.000853431	0.00522184
1417	BEND3	92.2419	0.427626	0.250714	1.70564	0.088076	0.188092
1418	BEND4	315.356	-1.28355	0.440194	-2.91587	0.00354697	0.0159352
1419	BEND5	102.835	0.454472	0.249822	1.81918	0.0688837	0.156581
1420	BEND6	43.7921	0.156229	0.218478	0.715076	0.474562	0.626645
1421	BEND7	119.026	0.368322	0.20822	1.76891	0.0769091	0.170311
1422	BEST1	101.041	0.425877	0.158421	2.68827	0.00718235	0.0277184
1423	BEST3	26.1489	-2.25278	0.620693	-3.62946	0.000284017	0.00218828
1424	BEST4	6.68509	1.32996	0.605337	2.19705	0.0280166	0.078568
1425	BET1	475.056	-0.337907	0.123332	-2.73982	0.00614725	0.0245833
1426	BET1L	799.744	0.298436	0.138303	2.15784	0.0309402	0.0846302
1427	BEX1	95.1623	0.0689639	0.514218	0.134114	0.893312	0.937061
1428	BEX2	545.137	0.213973	0.220188	0.971776	0.331162	0.491173
1429	BEX3	4161.86	-0.148098	0.112661	-1.31454	0.188664	0.330803
1430	BEX4	1487.56	-0.28695	0.12041	-2.3831	0.0171677	0.0542156
1431	BEX5	160.598	-0.20312	0.347683	-0.58421	0.559079	0.698415
1432	BFAR	578.153	-0.0142888	0.0662322	-0.215738	0.829192	0.893797
1433	BFSP1	26.4108	-0.252199	0.18366	-1.37318	0.169696	0.306653
1434	BFSP2	1.69479	2.61472	2.04824	1.27657	0.201754	0.346962
1435	BGLAP	138.119	2.98356	0.450803	6.61832	3.63299e-11	7.96867e-09
1436	BGN	5546.57	0.952928	0.307778	3.09616	0.00196046	0.0101123
1437	BHLHE22	14.3567	0.191067	0.561058	0.340547	0.733445	0.829526
1438	BHLHE40	2438.37	-0.242651	0.284892	-0.85173	0.394364	0.55292
1439	BHLHE40-AS1	21.2221	0.728044	0.353424	2.05997	0.0394013	0.101418
1440	BHLHE41	600.23	0.741528	0.233757	3.17222	0.00151279	0.00822516
1441	BHMT	1.21298	-0.88162	1.85077	-0.476355	0.633822	0.756271
1442	BHMT2	91.388	0.902922	0.314864	2.86766	0.00413519	0.0180308
1443	BICC1	254.584	0.106083	0.243999	0.434768	0.663731	0.778155
1444	BICD1	414.995	-0.572756	0.241391	-2.37273	0.0176572	0.0553582
1445	BICD2	468.599	0.261952	0.109893	2.3837	0.0171397	0.0541768
1446	BICDL1	115.419	-0.141479	0.266041	-0.531793	0.594869	0.725704
1447	BICDL2	655.437	0.100777	0.262099	0.384502	0.700606	0.806437
1448	BICRA	319.45	-0.0309496	0.0908355	-0.340722	0.733313	0.829486
1449	BICRAL	507.898	-0.31871	0.139427	-2.28586	0.0222626	0.0661579
1450	BID	390.631	-0.00109238	0.14066	-0.00776608	0.993804	0.99668
1451	BIK	1127.61	-0.918768	0.293715	-3.12809	0.00175946	0.00926682
1452	BIN1	902.632	0.366514	0.115987	3.15995	0.00157796	0.00850212
1453	BIN2	103.734	0.665723	0.260317	2.55735	0.0105473	0.0372899
1454	BIN3	492.793	0.153765	0.136085	1.12991	0.258513	0.413293
1455	BIRC2	1030.41	-0.0494172	0.0659287	-0.749555	0.453523	0.608066
1456	BIRC3	550.854	0.662406	0.314036	2.10933	0.0349162	0.0924271
1457	BIRC5	103.198	-0.566709	0.535932	-1.05743	0.290317	0.448399
1458	BIRC6	948.883	-0.239103	0.0899808	-2.65726	0.0078778	0.0297335
1459	BIRC7	11.4829	1.5927	0.643556	2.47485	0.0133293	0.0445115
1460	BISPR	45.8757	1.07036	0.316924	3.37735	0.000731879	0.00462537
1461	BIVM	340.722	-0.284113	0.119151	-2.38447	0.0171039	0.054093
1462	BLACAT1	1.36822	3.64629	1.81044	2.01403	0.0440059	0.11072
1463	BLCAP	1335.28	0.0314796	0.0902446	0.348825	0.72722	0.82515
1464	BLK	63.0187	2.96798	0.79553	3.73083	0.000190853	0.00160207
1465	BLM	20.74	0.0702212	0.211221	0.332453	0.739547	0.833325
1466	BLMH	346.222	0.0735425	0.0911962	0.806421	0.42	0.577594
1467	BLNK	169.182	-0.452438	0.204558	-2.21178	0.0269821	0.0763963
1468	BLOC1S1	3193.49	-0.0802482	0.11791	-0.68059	0.496131	0.645925
1469	BLOC1S2	453.059	-0.189631	0.107715	-1.76048	0.078326	0.172668
1470	BLOC1S3	117.546	-0.107	0.124881	-0.856817	0.391546	0.550394
1471	BLOC1S4	561.826	-0.185155	0.0921425	-2.00944	0.0444903	0.111583
1472	BLOC1S5	187.756	-0.193163	0.0620039	-3.11533	0.00183738	0.00960036
1473	BLOC1S6	1316.4	-0.405756	0.124726	-3.25318	0.00114122	0.00651911
1474	BLVRA	757.122	0.0019789	0.113876	0.0173777	0.986135	0.991802
1475	BLVRB	2688.76	0.103265	0.137609	0.750426	0.452998	0.607491
1476	BLZF1	327.437	-0.214161	0.106412	-2.01256	0.0441606	0.110933
1477	BMERB1	141.631	10.2079	1.85537	5.50178	3.7597e-08	1.84556e-06
1478	BMF	282.604	0.0263129	0.192145	0.136943	0.891076	0.935926
1479	BMI1	1011.42	-0.063376	0.0852329	-0.743563	0.457141	0.610978
1480	BMP1	527.439	0.658119	0.200348	3.28488	0.00102026	0.00598274
1481	BMP2	104.185	0.178163	0.341199	0.522167	0.601554	0.730925
1482	BMP2K	302.439	0.111517	0.138902	0.802845	0.422064	0.579565
1483	BMP3	19.8793	0.858698	0.54769	1.56785	0.116915	0.233024
1484	BMP4	374.314	0.0904873	0.258744	0.349718	0.72655	0.824849
1485	BMP5	223.139	-0.228938	1.27065	-0.180174	0.857016	0.913869
1486	BMP6	45.4578	0.441781	0.547428	0.807012	0.419659	0.577315
1487	BMP7	259.767	0.827363	0.367562	2.25095	0.0243887	0.0709549
1488	BMP8A	38.6993	6.43562	1.24815	5.15612	2.52124e-07	7.94328e-06
1489	BMP8B	54.1886	-0.288126	0.287648	-1.00166	0.316507	0.476425
1490	BMPER	71.5735	1.01391	0.550701	1.84113	0.0656026	0.150902
1491	BMPR1A	827.782	-0.394185	0.116506	-3.3834	0.00071594	0.00454093
1492	BMPR1B	1461.52	-1.47506	0.321843	-4.58316	4.57994e-06	8.08181e-05
1493	BMPR1B-DT	89.7596	-1.13433	0.481803	-2.35435	0.0185552	0.0575179
1494	BMPR2	1166.89	-0.0800252	0.102728	-0.779004	0.435977	0.591452
1495	BMS1	534.73	-0.313386	0.144016	-2.17605	0.0295514	0.0817346
1496	BMT2	180.24	-0.147279	0.0848348	-1.73607	0.0825519	0.179166
1497	BMX	12.3409	0.428578	0.694401	0.617191	0.537109	0.680388
1498	BNC1	2.42494	1.73157	1.26741	1.36622	0.171868	0.309193
1499	BNC2	215.779	0.239869	0.3359	0.71411	0.475159	0.627271
1500	BNC2-AS1	29.4092	0.125626	0.279501	0.449464	0.653097	0.770222
1501	BNIP1	177.638	-0.0593222	0.112418	-0.527692	0.597713	0.727738
1502	BNIP2	1029.6	-0.0764369	0.143254	-0.533578	0.593634	0.72486
1503	BNIP3	2234.05	-1.09282	0.245603	-4.44953	8.6057e-06	0.000134706
1504	BNIP3L	1415.15	-0.49903	0.154473	-3.23053	0.00123563	0.00697425
1505	BNIPL	82.0511	0.793236	0.443525	1.78848	0.0736987	0.164802
1506	BOC	915.915	0.472578	0.241556	1.95639	0.0504188	0.123293
1507	BOD1	674.917	0.199202	0.0900723	2.21157	0.0269962	0.0764124
1508	BOD1L1	1273.72	-0.0655498	0.218938	-0.299399	0.764636	0.850533
1509	BOK	1107.47	0.141258	0.190094	0.743095	0.457424	0.611169
1510	BOLA1	328.956	0.0381699	0.158806	0.240355	0.810055	0.88131
1511	BOLA2	93.1501	10.2625	1.92963	5.31835	1.0471e-07	4.00532e-06
1512	BOLA2-SMG1P6	59.7886	-1.79585	0.671392	-2.67481	0.00747705	0.0285442
1513	BOLA2B	206.115	0.852498	0.287094	2.96941	0.00298374	0.0140077
1514	BOLA3	706.822	-0.35573	0.168707	-2.10856	0.0349827	0.0925608
1515	BOP1	670.033	-0.189599	0.193336	-0.980671	0.326755	0.486552
1516	BORA	33.6938	0.623984	0.156524	3.98651	6.70533e-05	0.000701386
1517	BORCS5	159.716	0.584951	0.158283	3.6956	0.000219366	0.00179301
1518	BORCS6	262.081	-0.0399598	0.168306	-0.237424	0.812328	0.882896
1519	BORCS7	1153.64	-0.474487	0.126333	-3.75583	0.00017277	0.00147986
1520	BORCS8	422.814	0.203233	0.155199	1.3095	0.190365	0.332798
1521	BORCS8-MEF2B	11.7223	-0.580184	0.685719	-0.846096	0.397499	0.555608
1522	BPGM	248.041	-0.19031	0.117185	-1.62401	0.104373	0.213603
1523	BPHL	422.287	-0.355171	0.178814	-1.98626	0.0470048	0.116674
1524	BPI	12.8261	0.916988	0.703667	1.30316	0.192521	0.335456
1525	BPIFB1	19.1631	0.643708	0.818142	0.786793	0.431403	0.587223
1526	BPIFB2	80.2686	0.491103	0.469542	1.04592	0.295599	0.453849
1527	BPNT1	253.824	-0.334697	0.11396	-2.93697	0.00331432	0.0151932
1528	BPTF	1775.88	-0.245838	0.18782	-1.3089	0.190568	0.333014
1529	BRAF	587.868	-0.0831189	0.0886785	-0.937306	0.348601	0.509279
1530	BRAP	333.204	0.170769	0.0621359	2.74832	0.00599019	0.0240505
1531	BRAT1	1169.2	0.589046	0.17837	3.30238	0.000958686	0.00570471
1532	BRCA1	75.7861	-0.396288	0.153996	-2.57337	0.0100715	0.0360873
1533	BRCA2	29.3059	0.206336	0.3669	0.562377	0.57386	0.710021
1534	BRCC3	433.91	-0.468114	0.102429	-4.57011	4.87462e-06	8.51486e-05
1535	BRD1	454.419	0.203181	0.0901923	2.25275	0.0242746	0.0706942
1536	BRD2	2386	0.303763	0.105487	2.87961	0.00398166	0.0174713
1537	BRD3	839.427	-0.180575	0.0997932	-1.8095	0.070374	0.158926
1538	BRD3OS	330.943	0.0777685	0.138029	0.563421	0.573148	0.709596
1539	BRD4	1605.65	-0.358894	0.185763	-1.932	0.0533596	0.128902
1540	BRD7	873.088	-0.227737	0.0897172	-2.53839	0.0111364	0.0387962
1541	BRD8	726.005	0.158212	0.0938806	1.68524	0.0919414	0.194075
1542	BRD9	566.616	0.161511	0.0822039	1.96475	0.0494427	0.121403
1543	BRF1	817.898	0.440105	0.130008	3.38523	0.000711185	0.00451738
1544	BRF2	204.265	0.202314	0.168114	1.20343	0.228809	0.379697
1545	BRI3	5567.64	-0.137904	0.182491	-0.755678	0.449843	0.604522
1546	BRI3BP	307.51	-0.465958	0.17248	-2.70152	0.00690233	0.0269269
1547	BRICD5	128.15	0.774686	0.202496	3.82568	0.00013041	0.00118498
1548	BRINP1	40.7909	-0.00836268	0.361775	-0.0231157	0.981558	0.988913
1549	BRINP3	125.703	-0.673452	0.385242	-1.74813	0.0804419	0.175797
1550	BRIP1	19.1844	-0.127311	0.327984	-0.388163	0.697895	0.804278
1551	BRIX1	467.119	-0.16244	0.108955	-1.49089	0.135991	0.259894
1552	BRK1	3021.97	-0.243794	0.0897764	-2.71557	0.00661611	0.0260569
1553	BRMS1	855.767	0.2354	0.125831	1.87076	0.0613781	0.143611
1554	BRMS1L	187.03	-0.116511	0.102402	-1.13778	0.255212	0.409663
1555	BROX	808.139	0.0159933	0.120223	0.13303	0.89417	0.93745
1556	BRPF1	210.806	0.386495	0.0991052	3.89985	9.62541e-05	0.00094178
1557	BRPF3	765.321	-0.73468	0.140148	-5.24218	1.58688e-07	5.45583e-06
1558	BRSK1	111.425	0.670626	0.217547	3.08267	0.00205154	0.0104464
1559	BRSK2	84.8181	0.388118	0.533875	0.726983	0.467237	0.619989
1560	BRWD1	1028.28	-0.118032	0.107499	-1.09798	0.272214	0.428734
1561	BRWD1-AS2	22.3383	-0.803034	0.275785	-2.91181	0.00359339	0.0161103
1562	BRWD3	264.083	0.209945	0.11463	1.83151	0.0670243	0.153381
1563	BSCL2	467.423	4.43593	0.629086	7.05139	1.77145e-12	6.26442e-10
1564	BSDC1	920.943	-0.217104	0.10254	-2.11725	0.0342383	0.0912318
1565	BSG	8084.04	0.173861	0.128955	1.34823	0.177585	0.316746
1566	BSN	12.5461	0.816631	0.299248	2.72895	0.00635371	0.0252516
1567	BSND	1.48697	2.38364	1.83755	1.29718	0.194569	0.338028
1568	BSPRY	242.075	-0.0908742	0.286837	-0.316815	0.751384	0.841899
1569	BST1	69.8672	1.0306	0.268027	3.84514	0.000120483	0.00111763
1570	BST2	2675.36	1.06483	0.273306	3.8961	9.77532e-05	0.000952681
1571	BTAF1	523.648	0.191245	0.115076	1.66191	0.0965308	0.201456
1572	BTBD1	426.604	-0.0592648	0.107229	-0.552696	0.580471	0.71529
1573	BTBD10	311.278	-0.315084	0.0895734	-3.5176	0.000435464	0.0030436
1574	BTBD16	10.1621	-0.0528783	0.714848	-0.0739714	0.941033	0.965432
1575	BTBD19	45.6112	0.400557	0.331739	1.20745	0.22726	0.377923
1576	BTBD2	1718.75	0.290436	0.0977642	2.97078	0.0029704	0.0139671
1577	BTBD3	508.685	-0.157065	0.147326	-1.06611	0.286376	0.444095
1578	BTBD6	1086.29	0.116389	0.136686	0.851508	0.394487	0.552931
1579	BTBD7	510.833	-0.0916208	0.0904581	-1.01285	0.31113	0.471058
1580	BTBD8	98.4797	0.180682	0.151437	1.19312	0.232823	0.384371
1581	BTBD9	280.199	-0.141623	0.0837881	-1.69026	0.0909786	0.192676
1582	BTC	87.1745	0.083775	0.123777	0.676824	0.498517	0.647355
1583	BTD	558.836	-0.485323	0.143624	-3.37912	0.000727192	0.00460218
1584	BTF3	6923.23	0.071038	0.16948	0.419154	0.675104	0.787068
1585	BTF3L4	1016.04	-0.289662	0.0969307	-2.98834	0.00280499	0.0133728
1586	BTG1	3208.4	0.0352085	0.111698	0.315212	0.7526	0.842228
1587	BTG2	6866.9	-0.291204	0.286137	-1.01771	0.308815	0.46866
1588	BTG3	607.067	0.353343	0.215131	1.64245	0.100496	0.207581
1589	BTG3-AS1	4.5464	5.37012	1.7275	3.1086	0.00187974	0.00978437
1590	BTK	41.3207	1.09078	0.261518	4.17096	3.0332e-05	0.000373556
1591	BTLA	14.1259	2.01825	0.635479	3.17595	0.00149347	0.00813801
1592	BTN2A1	364.799	0.32093	0.134283	2.38995	0.0168507	0.0534813
1593	BTN2A2	197.788	0.185846	0.155256	1.19703	0.231296	0.382651
1594	BTN3A1	450.278	0.462106	0.156333	2.9559	0.00311756	0.0144906
1595	BTN3A2	331.744	0.507663	0.235025	2.16004	0.0307697	0.084257
1596	BTN3A3	320.901	0.0827281	0.229909	0.35983	0.718974	0.81992
1597	BTNL9	52.7488	-0.235965	0.242094	-0.974684	0.329717	0.489449
1598	BTRC	355.976	-0.18542	0.128676	-1.44099	0.149588	0.279348
1599	BUB1	22.0701	0.0222146	0.514711	0.0431594	0.965574	0.980628
1600	BUB1B	22.514	-0.853028	0.399932	-2.13293	0.0329301	0.0885357
1601	BUB3	952.263	-0.0397336	0.0663588	-0.598769	0.549327	0.69095
1602	BUD13	181.343	0.145633	0.124407	1.17062	0.24175	0.394863
1603	BUD23	1374.68	-0.109274	0.0837335	-1.30503	0.191884	0.334672
1604	BUD31	1476.36	0.012216	0.112407	0.108677	0.913459	0.948889
1605	BVES	114.842	-0.62027	0.277013	-2.23914	0.0251468	0.0725333
1606	BVES-AS1	5.56293	0.408108	0.863259	0.472752	0.63639	0.758103
1607	BYSL	244.087	-0.0699008	0.189521	-0.368828	0.712256	0.815342
1608	BZW1	2763.2	-0.15373	0.114577	-1.34172	0.179688	0.319446
1609	BZW2	714.757	-0.538805	0.164252	-3.28036	0.00103676	0.00604884
1610	C10orf105	0.651086	1.78556	2.41288	0.740012	0.459293	0.612884
1611	C10orf143	77.429	0.196305	0.109802	1.7878	0.0738075	0.164981
1612	C10orf82	5.46755	-0.347676	1.29299	-0.268893	0.788012	0.866853
1613	C10orf88	145.038	-0.218811	0.0968681	-2.25886	0.0238922	0.0698506
1614	C10orf95	17.3893	-0.305451	0.468292	-0.652267	0.514229	0.660421
1615	C11orf1	662.848	-0.322208	0.159304	-2.0226	0.0431146	0.108989
1616	C11orf21	17.4074	1.29385	0.328928	3.93355	8.3702e-05	0.000840318
1617	C11orf24	541.209	0.021769	0.106444	0.204512	0.837953	0.900134
1618	C11orf52	125.633	7.20749	1.43041	5.03877	4.6853e-07	1.27652e-05
1619	C11orf54	680.854	-0.459564	0.146882	-3.12879	0.00175527	0.00924757
1620	C11orf58	2760.52	-0.0924125	0.0504021	-1.83351	0.0667272	0.152842
1621	C11orf65	8.02389	0.2476	0.52908	0.467981	0.639798	0.760608
1622	C11orf68	1054.37	0.141492	0.0986611	1.43412	0.151537	0.28141
1623	C11orf71	450.123	-0.24335	0.158459	-1.53573	0.124605	0.244332
1624	C11orf80	402.066	-0.0395485	0.241362	-0.163856	0.869845	0.922271
1625	C11orf87	2.73559	0.120957	1.66209	0.0727742	0.941986	0.965899
1626	C11orf91	2.4515	4.47094	1.85091	2.41553	0.0157123	0.050569
1627	C11orf94	1.16796	1.71915	1.68645	1.01939	0.308016	0.467841
1628	C11orf96	4951.21	-0.166039	0.37391	-0.444061	0.656998	0.773108
1629	C11orf97	0.592699	0.300056	2.98641	0.100474	0.919968
1630	C11orf98	28.5068	-1.46941	0.481133	-3.05405	0.00225773	0.0112906
1631	C12orf29	329.685	-0.101722	0.0942959	-1.07875	0.280698	0.438068
1632	C12orf4	229.388	-0.068923	0.111317	-0.619162	0.53581	0.679371
1633	C12orf42	3.09549	2.08824	1.25144	1.66868	0.0951816	0.199336
1634	C12orf43	248.23	-0.0335677	0.0905602	-0.370667	0.710886	0.814159
1635	C12orf54	39.4022	1.27982	0.388974	3.29024	0.00100103	0.00589996
1636	C12orf56	28.6505	-0.235549	0.832755	-0.282856	0.777288	0.858982
1637	C12orf57	7195.21	0.162272	0.174902	0.927792	0.353515	0.513994
1638	C12orf60	52.2267	-1.32776	0.306998	-4.32498	1.52546e-05	0.000215605
1639	C12orf73	280.915	-0.0171763	0.167376	-0.102621	0.918264	0.951041
1640	C12orf75	1036.59	-0.402503	0.250871	-1.60442	0.108621	0.220371
1641	C12orf76	279.675	0.0480473	0.100965	0.475879	0.634161	0.756488
1642	C13orf46	38.0584	0.193188	0.411021	0.470021	0.63834	0.759248
1643	C14orf119	824.177	-0.0230866	0.0656932	-0.35143	0.725266	0.823984
1644	C14orf132	254.007	0.166566	0.248547	0.67016	0.502756	0.650422
1645	C14orf180	2.73227	2.20466	1.13925	1.93518	0.0529676	0.12817
1646	C14orf28	157.036	-0.271991	0.12878	-2.11206	0.0346813	0.0920162
1647	C14orf39	43.6243	0.390011	0.286445	1.36156	0.173338	0.311068
1648	C14orf93	146.393	0.33667	0.103526	3.25205	0.00114577	0.00654166
1649	C15orf39	406.239	0.418779	0.143776	2.91273	0.00358287	0.0160715
1650	C15orf40	389.119	-0.154785	0.0777294	-1.99133	0.0464443	0.115531
1651	C15orf48	1693.63	0.46242	0.428891	1.07818	0.280955	0.438278
1652	C15orf61	750.838	-0.656097	0.147753	-4.44049	8.97539e-06	0.000139735
1653	C15orf62	4.3046	2.25612	0.921314	2.4488	0.0143332	0.0469324
1654	C16orf46	72.4805	0.228105	0.20372	1.1197	0.262842	0.417961
1655	C16orf54	61.3487	0.312487	0.319795	0.977148	0.328496	0.488147
1656	C16orf74	176.09	1.12881	0.320185	3.52547	0.000422726	0.0029836
1657	C16orf86	73.7729	0.814883	0.257761	3.16139	0.00157016	0.0084654
1658	C16orf87	173.855	-0.481561	0.104855	-4.59264	4.3767e-06	7.81045e-05
1659	C16orf89	157.483	1.20779	0.366516	3.29533	0.00098306	0.00581977
1660	C16orf91	226.516	0.274924	0.133585	2.05805	0.0395854	0.101786
1661	C16orf95	48.9199	-0.418571	0.240214	-1.74249	0.081423	0.177449
1662	C16orf96	1.01547	0.30748	1.48632	0.206874	0.836108	0.899001
1663	C17orf100	70.3505	-0.387799	0.167478	-2.31552	0.0205846	0.0622599
1664	C17orf107	180.303	-0.0360254	0.203344	-0.177165	0.859379	0.915171
1665	C17orf113	83.8299	0.178898	0.144813	1.23538	0.21669	0.365182
1666	C17orf49	415.979	2.55209	0.412715	6.18365	6.26343e-10	7.9221e-08
1667	C17orf50	1.56545	-0.47293	1.87943	-0.251634	0.801324	0.87555
1668	C17orf58	359.392	-1.02264	0.233179	-4.38564	1.15644e-05	0.000171271
1669	C17orf67	73.8734	0.477571	0.210094	2.27313	0.0230185	0.0678631
1670	C17orf75	311.369	-0.291419	0.0963341	-3.02509	0.00248559	0.0121393
1671	C17orf80	212.792	0.101603	0.0897324	1.13229	0.257512	0.412344
1672	C17orf97	96.1094	-0.198241	0.268763	-0.737606	0.460754	0.614244
1673	C18orf21	265.143	-0.0318493	0.0803348	-0.396457	0.691768	0.799523
1674	C18orf25	340.011	0.0264337	0.0662672	0.398896	0.68997	0.79803
1675	C18orf32	848.189	-0.0251006	0.231274	-0.108532	0.913574	0.948951
1676	C18orf54	34.24	0.367155	0.166209	2.209	0.0271747	0.0767795
1677	C19orf12	492.227	-0.0561875	0.0727124	-0.772736	0.439678	0.594982
1678	C19orf18	108.864	-0.157525	0.198599	-0.793183	0.427671	0.584071
1679	C19orf25	592.067	0.423373	0.15608	2.71254	0.00667698	0.0262236
1680	C19orf33	465.88	1.05011	0.339672	3.09155	0.00199113	0.0102138
1681	C19orf38	37.4147	0.739719	0.261903	2.8244	0.00473694	0.0200178
1682	C19orf44	186.274	0.452342	0.124549	3.63183	0.000281419	0.00217155
1683	C19orf47	141.106	0.427416	0.135105	3.16357	0.00155846	0.00842062
1684	C19orf48	4930.16	-0.870618	0.300349	-2.89869	0.00374729	0.016658
1685	C19orf53	3609.98	0.107438	0.136075	0.789552	0.42979	0.585994
1686	C19orf54	146.883	-0.122882	0.130525	-0.941444	0.346477	0.50688
1687	C19orf73	51.9084	-0.260605	0.261809	-0.9954	0.319542	0.479728
1688	C19orf81	414.936	-0.972311	0.474412	-2.04951	0.0404124	0.103559
1689	C1D	826.514	-0.416398	0.0946039	-4.40149	1.07508e-05	0.000160872
1690	C1GALT1	213.587	0.278995	0.106792	2.61252	0.00898772	0.0330446
1691	C1GALT1C1	475.931	-0.39008	0.0819964	-4.75728	1.96217e-06	4.01898e-05
1692	C1GALT1C1L	17.5015	0.17503	0.338929	0.51642	0.605561	0.734404
1693	C1QA	3625.17	0.934654	0.294316	3.17568	0.00149487	0.00814206
1694	C1QB	2783.61	1.11113	0.324728	3.42172	0.000622263	0.00404296
1695	C1QBP	1327.52	0.000276409	0.219414	0.00125976	0.998995	0.999307
1696	C1QC	1450.35	1.10768	0.316162	3.5035	0.000459184	0.00316623
1697	C1QL1	87.5014	-0.437532	0.557362	-0.785005	0.432451	0.58802
1698	C1QL4	0.885708	0.695531	2.16534	0.321211	0.74805	0.83963
1699	C1QTNF1	722.534	0.188918	0.319332	0.591603	0.554117	0.694579
1700	C1QTNF12	33.0659	0.273288	0.208892	1.30828	0.19078	0.333317
1701	C1QTNF2	99.4066	1.02029	0.300788	3.39206	0.000693704	0.00442907
1702	C1QTNF3	135.279	-0.0697971	0.246957	-0.282628	0.777462	0.85912
1703	C1QTNF4	348.685	1.05004	0.293814	3.57384	0.000351784	0.0026117
1704	C1QTNF5	5.72675	-2.10298	0.950118	-2.21339	0.0268706	0.0761554
1705	C1QTNF6	161.403	0.269385	0.16395	1.64309	0.100364	0.207333
1706	C1QTNF7	193.182	0.19016	0.36542	0.520387	0.602794	0.732048
1707	C1QTNF9	5.0422	-1.15933	0.785129	-1.47661	0.13978	0.265377
1708	C1QTNF9-AS1	1.45535	-0.325355	1.79143	-0.181618	0.855882	0.91311
1709	C1QTNF9B	3.05223	-1.53041	1.38983	-1.10114	0.270834	0.427259
1710	C1R	5324.33	0.353076	0.238925	1.47777	0.13947	0.264905
1711	C1RL	533.115	0.298727	0.16876	1.77013	0.0767057	0.169969
1712	C1RL-AS1	23.1395	0.862762	0.299519	2.88049	0.00397056	0.0174373
1713	C1S	4682.5	0.439641	0.26075	1.68606	0.0917835	0.193894
1714	C1orf105	0.492687	2.22342	3.05449	0.727919	0.466663
1715	C1orf109	256.283	0.109971	0.15025	0.731919	0.464218	0.617398
1716	C1orf112	70.7458	-0.144575	0.128545	-1.1247	0.260717	0.415841
1717	C1orf115	868.121	-0.582949	0.300369	-1.94077	0.0522859	0.126832
1718	C1orf116	2089.04	-1.38944	0.34196	-4.06316	4.84138e-05	0.000545813
1719	C1orf122	2168.86	-0.193632	0.177106	-1.09331	0.274256	0.431009
1720	C1orf127	4.55986	1.5674	0.892677	1.75584	0.0791153	0.173885
1721	C1orf131	225.579	-0.254031	0.098013	-2.59181	0.00954724	0.0346025
1722	C1orf159	314.407	0.531834	0.146081	3.64068	0.000271923	0.00211295
1723	C1orf162	178.804	0.894535	0.231945	3.85666	0.000114945	0.00107838
1724	C1orf167	21.4434	1.19034	0.304431	3.91004	9.22817e-05	0.000909588
1725	C1orf174	290.415	0.0600816	0.0705705	0.85137	0.394564	0.552973
1726	C1orf198	594.808	0.0431763	0.0973465	0.443532	0.657381	0.773326
1727	C1orf21	2013.21	-0.719415	0.190966	-3.76725	0.000165056	0.00142861
1728	C1orf210	215.675	-0.549456	0.248797	-2.20845	0.0272128	0.0768612
1729	C1orf216	185.923	0.27095	0.132922	2.03841	0.0415089	0.105697
1730	C1orf220	0.967041	-2.00913	2.25731	-0.890056	0.373436	0.533918
1731	C1orf226	144.36	0.58231	0.214157	2.71908	0.00654633	0.0258393
1732	C1orf35	580.405	0.517	0.163505	3.16198	0.00156701	0.00845366
1733	C1orf43	2151.07	-0.238483	0.152777	-1.56098	0.118528	0.235236
1734	C1orf50	190.09	0.436644	0.204077	2.1396	0.0323869	0.0873328
1735	C1orf52	459.26	0.18384	0.0796825	2.30715	0.0210462	0.0632591
1736	C1orf53	105.307	-0.195709	0.31465	-0.621989	0.533949	0.677822
1737	C1orf54	337.084	0.273897	0.251847	1.08755	0.276792	0.433691
1738	C1orf56	436.448	0.193395	0.151482	1.27669	0.201712	0.346959
1739	C1orf74	102.699	-0.0826049	0.202816	-0.40729	0.683795	0.793659
1740	C2	279.465	-0.507084	0.269503	-1.88156	0.0598963	0.140806
1741	C20orf144	6.35719	-1.21674	0.727602	-1.67225	0.0944741	0.19819
1742	C20orf202	0.196397	-0.193955	3.04605	-0.0636744	0.94923
1743	C20orf203	4.81952	2.65836	0.884793	3.0045	0.00266021	0.0128151
1744	C20orf204	54.4933	0.88353	0.236405	3.73735	0.000185971	0.00156813
1745	C20orf27	754.599	0.604667	0.162163	3.72876	0.000192425	0.00161162
1746	C20orf85	1.92133	1.92764	2.10313	0.916556	0.359375	0.520674
1747	C20orf96	165.6	-0.203742	0.156333	-1.30326	0.192486	0.335456
1748	C21orf58	79.8126	0.515027	0.237476	2.16875	0.0301015	0.082908
1749	C21orf62	2.1405	3.53889	2.05617	1.72111	0.0852313	0.183123
1750	C21orf62-AS1	31.7418	0.746279	0.170493	4.37717	1.20228e-05	0.000176702
1751	C21orf91	163.868	0.0397561	0.12788	0.310887	0.755886	0.844215
1752	C22orf15	10.8874	1.67318	0.482348	3.46883	0.000522737	0.00351221
1753	C22orf23	6.32445	1.01672	0.797104	1.27552	0.202125	0.347462
1754	C22orf31	1.08054	0.834929	1.50703	0.554024	0.579562	0.714576
1755	C22orf39	909.598	0.0854912	0.145308	0.588345	0.556301	0.696149
1756	C22orf42	5.535	-0.348838	0.986131	-0.353744	0.723531	0.822868
1757	C22orf46	132.107	-0.913999	0.789568	-1.15759	0.24703	0.400612
1758	C2CD2	689.533	0.0628345	0.117873	0.53307	0.593985	0.725034
1759	C2CD2L	242.369	0.0379785	0.137419	0.276371	0.782263	0.86261
1760	C2CD3	216.939	-0.134015	0.0728726	-1.83903	0.0659104	0.151472
1761	C2CD4A	61.9003	0.670049	0.588254	1.13905	0.254684	0.409081
1762	C2CD4B	170.732	-0.544394	0.476043	-1.14358	0.252797	0.407107
1763	C2CD4C	30.7002	-0.42866	0.362386	-1.18288	0.236856	0.389064
1764	C2CD4D	67.3394	-0.119626	0.263177	-0.454544	0.649437	0.767267
1765	C2CD5	363.808	0.149914	0.0863786	1.73555	0.0826434	0.179319
1766	C2CD6	8.88228	0.146494	0.730379	0.200573	0.841032	0.902378
1767	C2orf15	14.0728	0.0445147	0.39479	0.112756	0.910224	0.94746
1768	C2orf27A	28.3393	8.01333	1.71928	4.66087	3.14881e-06	5.96965e-05
1769	C2orf42	160.029	0.0411915	0.0770263	0.534772	0.592807	0.72412
1770	C2orf49	298.742	0.0745551	0.0830904	0.897277	0.369571	0.530434
1771	C2orf50	3.67848	1.75428	1.25268	1.40042	0.161388	0.2956
1772	C2orf66	2.38091	4.43702	2.06195	2.15186	0.0314084	0.085385
1773	C2orf68	520.798	-0.133164	0.142814	-0.932436	0.351111	0.511889
1774	C2orf69	311.902	-0.178449	0.113346	-1.57437	0.115402	0.230725
1775	C2orf72	684.247	-1.27083	0.629435	-2.019	0.0434876	0.109735
1776	C2orf73	4.3711	1.18795	0.683679	1.73759	0.0822828	0.178776
1777	C2orf74	337.142	-0.265208	0.245226	-1.08148	0.279482	0.436649
1778	C2orf76	205.866	-0.454396	0.149667	-3.03605	0.00239701	0.0118267
1779	C2orf81	129.03	0.240689	0.212493	1.13269	0.257344	0.41213
1780	C2orf88	91.6993	0.0533968	0.414296	0.128886	0.897448	0.939863
1781	C2orf92	58.982	0.00416287	0.193098	0.0215583	0.9828	0.989596
1782	C3	3155.53	1.07401	0.323792	3.31697	0.000909989	0.00548653
1783	C3AR1	271.857	0.507155	0.284788	1.78082	0.0749424	0.166787
1784	C3orf14	309.335	-1.21519	0.319605	-3.80217	0.000143432	0.00127915
1785	C3orf18	195.651	0.499489	0.19124	2.61185	0.00900543	0.0330606
1786	C3orf33	127.487	-0.100904	0.116329	-0.867403	0.385721	0.545111
1787	C3orf38	228.068	0.0123437	0.0680906	0.181284	0.856145	0.913277
1788	C3orf52	79.4195	0.00212821	0.307131	0.00692931	0.994471	0.997234
1789	C3orf62	293.908	-0.702768	0.167175	-4.2038	2.62476e-05	0.000331018
1790	C3orf70	188.578	-0.14357	0.262718	-0.546482	0.584735	0.717838
1791	C3orf80	63.2297	0.203465	0.270011	0.753543	0.451124	0.60574
1792	C4A	3.63997	0.265266	1.02769	0.258117	0.796316	0.872609
1793	C4B	4.9078	-0.308305	0.952221	-0.323775	0.746109	0.838646
1794	C4orf19	18.9201	0.892588	0.539241	1.65527	0.0978704	0.203491
1795	C4orf3	3076.43	-0.0329655	0.0738112	-0.44662	0.65515	0.771645
1796	C4orf33	84.5281	0.426255	0.184347	2.31225	0.0207642	0.0626287
1797	C4orf36	10.6971	6.60641	1.54412	4.27844	1.88209e-05	0.000253009
1798	C4orf46	84.9233	0.0348461	0.134055	0.259938	0.794911	0.871566
1799	C4orf47	25.8508	0.185225	0.410641	0.451062	0.651945	0.769281
1800	C4orf48	1113.3	0.469794	0.326303	1.43975	0.149938	0.27967
1801	C4orf50	7.72754	-0.491156	1.05143	-0.46713	0.640407	0.760848
1802	C5	157.816	-0.391761	0.176546	-2.21904	0.0264842	0.0753561
1803	C5AR1	202.11	-0.107403	0.25662	-0.418529	0.67556	0.787442
1804	C5AR2	11.8197	0.424011	0.39531	1.0726	0.283449	0.440948
1805	C5orf15	1090.53	-0.318888	0.0971703	-3.28175	0.00103166	0.00602721
1806	C5orf22	305.549	-0.512455	0.122248	-4.19192	2.76603e-05	0.000345564
1807	C5orf24	957.847	-0.214095	0.0797502	-2.68457	0.00726238	0.0279262
1808	C5orf34	32.2043	0.147462	0.275559	0.535137	0.592555	0.7239
1809	C5orf46	46.6294	-0.195716	0.781356	-0.250483	0.802214	0.876135
1810	C5orf49	183.119	0.10786	0.305122	0.353498	0.723715	0.822924
1811	C5orf58	0.749152	-0.469808	2.96184	-0.158621	0.873968	0.925114
1812	C5orf63	131.954	-0.127974	0.140616	-0.910095	0.362772	0.523756
1813	C6	15.6772	1.2473	0.520643	2.39569	0.016589	0.0527534
1814	C6orf118	3.44731	1.33703	1.35936	0.983577	0.325324	0.48513
1815	C6orf120	193.092	-0.00402849	0.133726	-0.0301249	0.975967	0.986058
1816	C6orf132	501.662	-0.330837	0.236604	-1.39827	0.162031	0.296419
1817	C6orf136	256.064	0.405219	0.114486	3.53947	0.000400935	0.00287702
1818	C6orf141	9.89543	-0.270288	0.81784	-0.33049	0.741029	0.834475
1819	C6orf163	19.8298	0.415916	0.235605	1.76531	0.0775122	0.17123
1820	C6orf226	326.346	-0.0916817	0.172008	-0.533009	0.594028	0.725034
1821	C6orf47	433.198	0.221247	0.0857972	2.57872	0.0099166	0.0356134
1822	C6orf47-AS1	9.32935	1.08463	0.385627	2.81263	0.00491381	0.0205917
1823	C6orf52	33.1973	0.0306765	0.259026	0.118431	0.905727	0.94462
1824	C6orf62	2846.27	-0.0955606	0.0837262	-1.14135	0.253725	0.408137
1825	C6orf89	1460.99	-0.138172	0.057522	-2.40206	0.0163029	0.0520274
1826	C7	4284.23	0.353239	0.349985	1.0093	0.312832	0.472686
1827	C7orf25	81.935	2.92502	0.477179	6.12981	8.79831e-10	1.04304e-07
1828	C7orf31	51.3113	0.739317	0.225274	3.28185	0.00103127	0.00602721
1829	C7orf50	2163.37	0.514281	0.154204	3.33506	0.000852802	0.00521983
1830	C7orf57	0.623816	1.08618	3.00293	0.361708	0.71757
1831	C8G	22.2871	0.700363	0.266647	2.62656	0.00862536	0.0319906
1832	C8orf33	1013.04	-0.282522	0.126629	-2.23109	0.0256749	0.0736823
1833	C8orf34	69.9193	-0.676753	0.26009	-2.602	0.00926814	0.0337817
1834	C8orf34-AS1	160.446	-0.839597	0.36939	-2.27293	0.0230306	0.0678796
1835	C8orf44	63.2041	-0.84793	0.709118	-1.19575	0.231793	0.383181
1836	C8orf48	0.471707	2.15828	3.05534	0.706395	0.479942
1837	C8orf58	128.278	0.362348	0.113749	3.18551	0.001445	0.00792623
1838	C8orf76	269.853	-0.0737796	0.143434	-0.51438	0.606986	0.735875
1839	C8orf82	1413.34	-0.388629	0.198083	-1.96195	0.0497677	0.122029
1840	C8orf88	52.6041	0.046507	0.305188	0.152388	0.878881	0.92816
1841	C8orf89	3.49136	-0.0669514	0.826171	-0.0810382	0.935412	0.96189
1842	C9orf152	499.549	-1.22468	0.328443	-3.72875	0.000192431	0.00161162
1843	C9orf163	6.17342	0.251722	0.726073	0.346689	0.728825	0.826249
1844	C9orf24	50.74	0.75281	0.294897	2.55279	0.0106863	0.0376748
1845	C9orf40	90.0381	0.0361558	0.106534	0.339382	0.734322	0.830028
1846	C9orf43	12.4482	0.584262	0.464945	1.25663	0.208889	0.355692
1847	C9orf50	16.5635	1.3017	0.398267	3.26842	0.0010815	0.00623634
1848	C9orf64	237.265	-0.541398	0.095608	-5.66269	1.49021e-08	9.02882e-07
1849	C9orf72	380.996	-0.663364	0.151792	-4.37023	1.24115e-05	0.000181337
1850	C9orf78	1053.22	-0.231497	0.067887	-3.41003	0.000649561	0.00419359
1851	C9orf85	268.109	-0.205496	0.0952281	-2.15793	0.0309329	0.0846235
1852	CA1	0.388878	-2.38733	3.03158	-0.787488	0.430996
1853	CA10	1.49669	0.258855	1.71755	0.150712	0.880203	0.929047
1854	CA11	429.985	0.621127	0.14886	4.17255	3.01209e-05	0.00037122
1855	CA12	109.307	0.290891	0.322459	0.902103	0.367002	0.528234
1856	CA13	56.2621	-0.0881791	0.266834	-0.330465	0.741049	0.834475
1857	CA14	43.7562	-0.896521	0.56611	-1.58365	0.113273	0.227386
1858	CA2	57.3665	1.26588	0.436529	2.89988	0.0037331	0.016612
1859	CA3	86.4805	0.923845	0.668265	1.38245	0.166832	0.302899
1860	CA3-AS1	1.57119	3.83852	2.2572	1.70056	0.0890248	0.189542
1861	CA4	80.9729	0.336127	0.36825	0.912768	0.361365	0.52242
1862	CA5B	308.245	-0.423977	0.199663	-2.12346	0.0337149	0.0901702
1863	CA8	58.3619	-0.50696	0.356627	-1.42154	0.15516	0.286847
1864	CA9	0.809107	2.88859	2.27034	1.27232	0.203261	0.348766
1865	CAAP1	369.657	-0.419188	0.102028	-4.10857	3.98125e-05	0.000468981
1866	CAB39	1528.75	-0.0171257	0.106898	-0.160206	0.872719	0.924243
1867	CAB39L	1324.35	0.0104031	0.214291	0.0485467	0.961281	0.97779
1868	CABCOCO1	100.458	0.163424	0.25908	0.630785	0.528181	0.672915
1869	CABIN1	973.893	0.30309	0.102551	2.95551	0.00312156	0.0145014
1870	CABLES1	128.939	0.595612	0.190297	3.12991	0.00174861	0.00922401
1871	CABLES2	133.092	0.0626434	0.131326	0.477007	0.633357	0.755894
1872	CABP1	38.7113	0.79808	0.320978	2.4864	0.0129042	0.0433433
1873	CABP4	49.3715	0.208887	0.250507	0.833856	0.404362	0.562839
1874	CABP7	1.54109	1.8964	1.38344	1.37078	0.170443	0.307393
1875	CABS1	2.74726	0.374491	1.84144	0.203369	0.838846	0.900791
1876	CABYR	16.5797	0.459611	0.388271	1.18374	0.236517	0.388802
1877	CACFD1	738.99	-0.371936	0.132286	-2.8116	0.00492954	0.0206277
1878	CACHD1	289.837	0.63642	0.265579	2.39635	0.0165593	0.0526783
1879	CACNA1A	30.8909	0.374565	0.42297	0.885559	0.375855	0.536211
1880	CACNA1B	26.0863	0.936074	0.593411	1.57745	0.114693	0.229544
1881	CACNA1C	380.781	0.797895	0.209352	3.81127	0.000138255	0.00123936
1882	CACNA1C-AS2	5.49515	1.14404	0.486731	2.35046	0.0187503	0.057967
1883	CACNA1D	517.179	0.128112	0.32802	0.390563	0.69612	0.802782
1884	CACNA1E	0.34567	-2.2124	3.03502	-0.728959	0.466027
1885	CACNA1F	4.88256	2.17689	0.780477	2.78918	0.00528414	0.0217853
1886	CACNA1G	53.9944	-0.115989	0.308888	-0.375505	0.707285	0.811269
1887	CACNA1H	837.788	0.639769	0.275275	2.32411	0.0201198	0.0611442
1888	CACNA1I	5.00935	2.49967	1.12627	2.21943	0.0264576	0.0752927
1889	CACNA2D1	452.75	-1.25574	0.256676	-4.89232	9.96534e-07	2.30239e-05
1890	CACNA2D2	143.29	-0.0497592	0.121422	-0.409803	0.68195	0.792385
1891	CACNA2D3	54.1213	0.693657	0.343782	2.01772	0.0436204	0.110006
1892	CACNA2D4	44.0618	0.502835	0.210743	2.386	0.0170326	0.0538901
1893	CACNB1	106.63	1.00113	0.222736	4.49469	6.96699e-06	0.000113998
1894	CACNB2	185.986	0.0698223	0.176442	0.395724	0.692308	0.800042
1895	CACNB3	299.015	0.62376	0.168626	3.69908	0.000216384	0.00177617
1896	CACNB4	128.353	0.459971	0.328459	1.40039	0.161396	0.2956
1897	CACNG1	11.0108	-2.90932	0.979426	-2.97044	0.00297378	0.0139723
1898	CACNG4	187.879	-2.44572	0.490631	-4.98485	6.20088e-07	1.58246e-05
1899	CACNG6	0.512235	2.27495	3.05385	0.744945	0.456305
1900	CACNG8	2.30331	0.278897	1.29779	0.214902	0.829844	0.894305
1901	CACTIN	336.717	0.434405	0.090355	4.80775	1.52635e-06	3.26123e-05
1902	CACUL1	649.587	0.0235684	0.0838748	0.280995	0.778714	0.86012
1903	CACYBP	1040.29	-0.150079	0.13171	-1.13946	0.25451	0.40893
1904	CAD	470.376	0.517673	0.157231	3.29244	0.000993235	0.00586597
1905	CADM1	1076.3	0.11937	0.201486	0.592447	0.553551	0.694112
1906	CADM2	95.0232	-1.52312	0.416949	-3.65301	0.000259182	0.00203771
1907	CADM3	40.1674	0.526853	0.476853	1.10485	0.269223	0.425308
1908	CADM3-AS1	13.6779	0.831339	0.629741	1.32013	0.186792	0.328502
1909	CADM4	473.542	0.207738	0.151478	1.3714	0.170249	0.307224
1910	CADPS	151.721	0.344829	0.439282	0.784984	0.432463	0.58802
1911	CADPS2	617.756	-0.233962	0.13123	-1.78284	0.074613	0.166182
1912	CAHM	41.7635	0.40786	0.203347	2.00573	0.044885	0.112313
1913	CALB2	12.9476	0.482358	0.3802	1.26869	0.20455	0.350207
1914	CALCA	46.7156	1.363	0.600262	2.27067	0.023167	0.0681906
1915	CALCB	1.34329	0.0915416	1.70446	0.0537069	0.957169	0.975281
1916	CALCOCO1	973.963	0.448122	0.0947133	4.73135	2.2303e-06	4.45751e-05
1917	CALCOCO2	1173.12	-0.0129099	0.0536262	-0.240738	0.809758	0.881098
1918	CALCR	1.18696	0.17359	2.6692	0.0650347	0.948146	0.969572
1919	CALCRL	204.001	0.111028	0.252863	0.439082	0.660602	0.775799
1920	CALD1	10544.6	-0.364801	0.255937	-1.42535	0.154056	0.285292
1921	CALHM2	294.424	1.00009	0.28706	3.48391	0.00049415	0.00336163
1922	CALHM4	0.421661	0.675627	3.00037	0.225181	0.821838
1923	CALHM5	59.8571	0.237724	0.31961	0.743792	0.457002	0.610978
1924	CALHM6	139.903	0.46482	0.360224	1.29036	0.196924	0.34089
1925	CALM1	4680.04	-0.185698	0.117273	-1.58346	0.113316	0.227446
1926	CALM2	8493.06	-0.204307	0.0773251	-2.64219	0.0082373	0.0308485
1927	CALM3	3526.96	0.0779044	0.0917488	0.849106	0.395822	0.554034
1928	CALML3	57.0887	0.510166	0.697612	0.731304	0.464594	0.617794
1929	CALML3-AS1	7.6345	1.884	0.73102	2.57722	0.00995986	0.035754
1930	CALML4	108.572	3.03134	0.461704	6.56554	5.18453e-11	1.07977e-08
1931	CALML5	0.250794	-0.238117	3.02996	-0.0785877	0.937361
1932	CALML6	18.8165	0.633898	0.300308	2.11083	0.0347871	0.0922121
1933	CALN1	9.61893	0.187	1.04507	0.178935	0.857989	0.914369
1934	CALR	10766	-0.371749	0.12933	-2.87442	0.00404774	0.0177164
1935	CALU	2818.89	-0.68601	0.124046	-5.5303	3.19674e-08	1.64371e-06
1936	CALY	25.9934	0.681069	0.360551	1.88897	0.0588964	0.139021
1937	CAMK1	843.465	-0.244492	0.190455	-1.28372	0.199239	0.343865
1938	CAMK1D	284.461	0.640347	0.268225	2.38735	0.0169702	0.0537906
1939	CAMK1G	40.437	0.210485	0.352152	0.597711	0.550033	0.691351
1940	CAMK2A	5.41026	1.73834	0.873499	1.99009	0.0465812	0.115756
1941	CAMK2B	211.458	-0.972517	0.294101	-3.30674	0.000943873	0.00565345
1942	CAMK2D	875.952	0.0651436	0.13719	0.474842	0.6349	0.757004
1943	CAMK2G	571.09	0.15135	0.143274	1.05637	0.2908	0.448787
1944	CAMK2N1	1741.54	0.263611	0.225315	1.16997	0.242014	0.395103
1945	CAMK2N2	41.696	-0.677309	0.449972	-1.50523	0.132266	0.254854
1946	CAMK4	211.622	0.527549	0.278554	1.89388	0.058241	0.137869
1947	CAMKK1	263.485	0.415792	0.192055	2.16496	0.0303906	0.0834482
1948	CAMKK2	2105.68	-1.30345	0.346941	-3.75699	0.000171969	0.00147564
1949	CAMKMT	73.0883	0.366143	0.135357	2.70501	0.00683023	0.0266804
1950	CAMKV	0.237299	1.39325	3.06862	0.454032	0.649806
1951	CAMLG	1186.9	-0.166112	0.0898931	-1.84789	0.0646187	0.149275
1952	CAMP	7.39059	0.571191	0.726576	0.78614	0.431785	0.587513
1953	CAMSAP1	339.993	-0.117479	0.121894	-0.963779	0.335157	0.49498
1954	CAMSAP2	607.175	-0.10263	0.130982	-0.783539	0.433311	0.588932
1955	CAMSAP3	679.209	-0.00570685	0.24613	-0.0231863	0.981502	0.988913
1956	CAMTA1	1153.06	-0.0805164	0.0687589	-1.171	0.241601	0.394688
1957	CAMTA1-DT	16.6924	0.0317885	0.264603	0.120137	0.904375	0.944152
1958	CAMTA1-IT1	0.938679	3.09497	2.60151	1.18968	0.234172	0.386157
1959	CAMTA2	581.2	0.244251	0.091792	2.66092	0.00779277	0.0295025
1960	CAND1	1252.81	-0.130187	0.0576392	-2.25866	0.0239047	0.0698754
1961	CAND2	63.6308	0.897969	0.274909	3.26642	0.00108917	0.00627642
1962	CANT1	4648.73	-0.717389	0.263395	-2.72363	0.00645695	0.0255626
1963	CANX	8951	-0.726242	0.119716	-6.06639	1.30818e-09	1.45309e-07
1964	CAP1	2276.19	0.0163914	0.0643593	0.254686	0.798965	0.874075
1965	CAP2	287.553	-0.326373	0.258796	-1.26112	0.207267	0.353461
1966	CAPG	1585.04	0.860275	0.299518	2.8722	0.00407623	0.0178186
1967	CAPN1	1922.01	0.429296	0.108792	3.94602	7.946e-05	0.000803784
1968	CAPN10	407.81	0.499231	0.166985	2.98967	0.00279275	0.013335
1969	CAPN10-DT	40.3933	0.491938	0.238246	2.06483	0.038939	0.100422
1970	CAPN11	5.2857	2.19142	0.720036	3.04348	0.00233856	0.0116211
1971	CAPN12	53.567	1.28964	0.227018	5.68078	1.34079e-08	8.38744e-07
1972	CAPN13	34.4322	0.905321	0.389287	2.32559	0.0200405	0.0609765
1973	CAPN14	5.02731	-0.307735	0.883406	-0.348351	0.727577	0.825311
1974	CAPN15	488.668	0.284938	0.106776	2.66857	0.00761754	0.0289807
1975	CAPN2	1777.17	-0.0815833	0.118041	-0.691142	0.489476	0.640024
1976	CAPN3	105.81	3.92789	0.59774	6.57123	4.99004e-11	1.05448e-08
1977	CAPN5	758.269	-0.235572	0.214916	-1.09611	0.27303	0.429628
1978	CAPN6	113.113	-0.137015	0.49792	-0.275175	0.783182	0.863239
1979	CAPN7	470.831	0.0614662	0.0613287	1.00224	0.316227	0.476073
1980	CAPN8	38.0745	1.31302	0.488353	2.68868	0.00717362	0.0276971
1981	CAPN9	27.4716	-1.0034	0.633842	-1.58305	0.11341	0.227559
1982	CAPNS1	6380.7	-0.166919	0.0669451	-2.49337	0.0126539	0.0427017
1983	CAPNS2	56.673	1.89003	0.840943	2.24751	0.0246074	0.0714628
1984	CAPRIN1	1654.28	-0.00915066	0.0804881	-0.11369	0.909484	0.947031
1985	CAPRIN2	367.727	0.545287	0.111823	4.87633	1.08078e-06	2.4653e-05
1986	CAPS	1198.77	0.660637	0.272021	2.42863	0.0151562	0.0491714
1987	CAPS2	79.0508	0.945681	0.321257	2.94369	0.00324324	0.0149227
1988	CAPSL	7.0402	3.51589	1.22935	2.85997	0.00423684	0.018377
1989	CAPZA1	1566.96	-0.00628916	0.068505	-0.0918058	0.926852	0.956779
1990	CAPZA2	1634.96	-0.232351	0.0749364	-3.10064	0.00193104	0.0100063
1991	CAPZB	4213.61	-0.219886	0.0979322	-2.24529	0.0247498	0.0717164
1992	CARD10	202.9	0.179197	0.146071	1.22678	0.219904	0.369406
1993	CARD11	70.7988	1.25148	0.317241	3.94489	7.98363e-05	0.000807057
1994	CARD14	79.7947	0.224762	0.259567	0.865911	0.386539	0.545569
1995	CARD16	189.019	0.765356	0.204459	3.74331	0.000181609	0.0015411
1996	CARD19	562.841	0.451494	0.129824	3.47775	0.000505635	0.00341585
1997	CARD6	40.6661	0.51244	0.259235	1.97674	0.0480712	0.11854
1998	CARD8	345.941	0.269199	0.112798	2.38656	0.0170068	0.0538451
[truncated: 15,697 more rows]
