# Supplementary material for: Single cell and spatial transcriptomics highlight the interaction of club-like cells with immunosuppressive myeloid cells in prostate cancer
Source: Nat Commun. 2024 Nov 16;15:9949. doi: 10.1038/s41467-024-54364-1 (PMC11569175; doi:10.1038/s41467-024-54364-1)
Supplement: Supplementary file 16 — Source Data [file 41467_2024_54364_MOESM16_ESM.xlsx]

## Sheet: Fig 1c
	mean_logfoldchange	pct_deg_in	region	genes	region_y
0	1.64233	0.7	Tumor	PRAC1	16
1	1.91122	0.55	Tumor	HPN	16
2	2.09483	0.325	Tumor	PCAT14	16
3	2.10937	0.4	Tumor	AMACR	16
4	2.14738	0.275	Tumor	PCA3	16
5	1.75768	0.175	Tumor	MSMB	16
6	1.79997	0.15	Tumor	ACPP	16
7	1.44224	0.225	Tumor	RDH11	16
8	1.70745	0.4	Tumor	NKX3-1	16
9	1.6929	0.275	Tumor	AZGP1	16
10	2.24679	0.025	Tumor	KRT5	16
11	1.41282	0.05	Tumor	KRT15	16
12	1.69126	0.025	Tumor	TRIM29	16
13			Tumor	TP63	16
14			Tumor	SLC14A1	16
15			Tumor	MMP7	16
16	1.65656	0.025	Tumor	PIGR	16
17			Tumor	LTF	16
18			Tumor	CP	16
19			Tumor	KRT7	16
20			Tumor	CXCR4	16
21			Tumor	TRBC1	16
22			Tumor	CD3D	16
23			Tumor	LYZ	16
24			Tumor	CD79A	16
25			Tumor	EPAS1	16
26			Tumor	EMP1	16
27			Tumor	VWF	16
28			Tumor	PECAM1	16
29			Tumor	IFI27	16
30			Tumor	DCN	16
31			Tumor	LUM	16
32			Tumor	FBLN1	16
33			Tumor	SFRP2	16
34			Tumor	COL1A1	16
35	1.075	0.025	Tumor	TAGLN	16
36			Tumor	ACTA2	16
37	1.44786	0.025	Tumor	ACTG2	16
38	1.18764	0.025	Tumor	MYH11	16
39	1.0899	0.025	Tumor	MYL9	16
40	1.69426	0.369565	Luminal epithelium	PRAC1	14
41	1.81231	0.26087	Luminal epithelium	HPN	14
42	2.00326	0.217391	Luminal epithelium	PCAT14	14
43	1.53577	0.23913	Luminal epithelium	AMACR	14
44	1.56708	0.173913	Luminal epithelium	PCA3	14
45	2.35648	0.76087	Luminal epithelium	MSMB	14
46	2.28767	0.804348	Luminal epithelium	ACPP	14
47	1.98246	0.717391	Luminal epithelium	RDH11	14
48	2.04613	0.586957	Luminal epithelium	NKX3-1	14
49	1.87862	0.5	Luminal epithelium	AZGP1	14
50	1.57836	0.195652	Luminal epithelium	KRT5	14
51	1.64651	0.217391	Luminal epithelium	KRT15	14
52	1.51397	0.152174	Luminal epithelium	TRIM29	14
53	1.68084	0.195652	Luminal epithelium	TP63	14
54	1.7104	0.26087	Luminal epithelium	SLC14A1	14
55	1.72329	0.0434783	Luminal epithelium	MMP7	14
56	2.4765	0.0652174	Luminal epithelium	PIGR	14
57	1.0282	0.0217391	Luminal epithelium	LTF	14
58			Luminal epithelium	CP	14
59	1.51753	0.0869565	Luminal epithelium	KRT7	14
60			Luminal epithelium	CXCR4	14
61			Luminal epithelium	TRBC1	14
62			Luminal epithelium	CD3D	14
63			Luminal epithelium	LYZ	14
64			Luminal epithelium	CD79A	14
65			Luminal epithelium	EPAS1	14
66			Luminal epithelium	EMP1	14
67			Luminal epithelium	VWF	14
68			Luminal epithelium	PECAM1	14
69			Luminal epithelium	IFI27	14
70			Luminal epithelium	DCN	14
71			Luminal epithelium	LUM	14
72			Luminal epithelium	FBLN1	14
73			Luminal epithelium	SFRP2	14
74			Luminal epithelium	COL1A1	14
75			Luminal epithelium	TAGLN	14
76			Luminal epithelium	ACTA2	14
77			Luminal epithelium	ACTG2	14
78			Luminal epithelium	MYH11	14
79			Luminal epithelium	MYL9	14
80	1.32605	0.108108	Basal epithelium	PRAC1	12
81			Basal epithelium	HPN	12
82			Basal epithelium	PCAT14	12
83			Basal epithelium	AMACR	12
84			Basal epithelium	PCA3	12
85	2.18593	0.135135	Basal epithelium	MSMB	12
86	1.5844	0.0810811	Basal epithelium	ACPP	12
87	1.6563	0.027027	Basal epithelium	RDH11	12
88	1.87055	0.027027	Basal epithelium	NKX3-1	12
89	1.38922	0.0540541	Basal epithelium	AZGP1	12
90	2.27987	0.702703	Basal epithelium	KRT5	12
91	2.33661	0.702703	Basal epithelium	KRT15	12
92	2.15076	0.675676	Basal epithelium	TRIM29	12
93	1.96118	0.540541	Basal epithelium	TP63	12
94	2.20421	0.756757	Basal epithelium	SLC14A1	12
95	2.8588	0.243243	Basal epithelium	MMP7	12
96	2.11181	0.108108	Basal epithelium	PIGR	12
97	2.29692	0.108108	Basal epithelium	LTF	12
98	2.0643	0.108108	Basal epithelium	CP	12
99	2.45498	0.432432	Basal epithelium	KRT7	12
100			Basal epithelium	CXCR4	12
101	1.17595	0.027027	Basal epithelium	TRBC1	12
102			Basal epithelium	CD3D	12
103			Basal epithelium	LYZ	12
104			Basal epithelium	CD79A	12
105	1.20547	0.0540541	Basal epithelium	EPAS1	12
106			Basal epithelium	EMP1	12
107	1.05961	0.027027	Basal epithelium	VWF	12
108			Basal epithelium	PECAM1	12
109	1.16833	0.027027	Basal epithelium	IFI27	12
110	1.57891	0.0810811	Basal epithelium	DCN	12
111	1.70899	0.0540541	Basal epithelium	LUM	12
112	1.86437	0.0810811	Basal epithelium	FBLN1	12
113			Basal epithelium	SFRP2	12
114	1.01209	0.027027	Basal epithelium	COL1A1	12
115	1.9351	0.0810811	Basal epithelium	TAGLN	12
116	1.6869	0.0540541	Basal epithelium	ACTA2	12
117	1.82651	0.0540541	Basal epithelium	ACTG2	12
118	1.90905	0.0810811	Basal epithelium	MYH11	12
119	1.98445	0.0810811	Basal epithelium	MYL9	12
120	1.49874	0.0952381	Club epithelium	PRAC1	10
121	1.26379	0.0238095	Club epithelium	HPN	10
122			Club epithelium	PCAT14	10
123			Club epithelium	AMACR	10
124			Club epithelium	PCA3	10
125	1.33821	0.119048	Club epithelium	MSMB	10
126	1.60191	0.047619	Club epithelium	ACPP	10
127			Club epithelium	RDH11	10
128			Club epithelium	NKX3-1	10
129	1.52833	0.142857	Club epithelium	AZGP1	10
130	2.1453	0.547619	Club epithelium	KRT5	10
131	2.30196	0.547619	Club epithelium	KRT15	10
132	1.98335	0.52381	Club epithelium	TRIM29	10
133	1.96394	0.190476	Club epithelium	TP63	10
134	2.09522	0.285714	Club epithelium	SLC14A1	10
135	3.78854	0.857143	Club epithelium	MMP7	10
136	3.28839	0.785714	Club epithelium	PIGR	10
137	3.34481	0.714286	Club epithelium	LTF	10
138	3.32051	0.666667	Club epithelium	CP	10
139	2.88634	0.809524	Club epithelium	KRT7	10
140	1.70949	0.142857	Club epithelium	CXCR4	10
141			Club epithelium	TRBC1	10
142	3.15084	0.0238095	Club epithelium	CD3D	10
143	1.75304	0.357143	Club epithelium	LYZ	10
144			Club epithelium	CD79A	10
145	1.28184	0.190476	Club epithelium	EPAS1	10
146	1.95195	0.0238095	Club epithelium	EMP1	10
147			Club epithelium	VWF	10
148			Club epithelium	PECAM1	10
149	1.8211	0.0238095	Club epithelium	IFI27	10
150	1.28086	0.0238095	Club epithelium	DCN	10
151	1.3155	0.0238095	Club epithelium	LUM	10
152	1.09741	0.0238095	Club epithelium	FBLN1	10
153	1.4099	0.0238095	Club epithelium	SFRP2	10
154	1.02985	0.0238095	Club epithelium	COL1A1	10
155			Club epithelium	TAGLN	10
156			Club epithelium	ACTA2	10
157			Club epithelium	ACTG2	10
158	1.04468	0.0238095	Club epithelium	MYH11	10
159	1.19174	0.0238095	Club epithelium	MYL9	10
160			Immune	PRAC1	8
161	1.20202	0.0277778	Immune	HPN	8
162			Immune	PCAT14	8
163			Immune	AMACR	8
164			Immune	PCA3	8
165			Immune	MSMB	8
166			Immune	ACPP	8
167			Immune	RDH11	8
168			Immune	NKX3-1	8
169			Immune	AZGP1	8
170			Immune	KRT5	8
171			Immune	KRT15	8
172			Immune	TRIM29	8
173			Immune	TP63	8
174			Immune	SLC14A1	8
175	1.7934	0.0833333	Immune	MMP7	8
176	1.38743	0.166667	Immune	PIGR	8
177	2.27428	0.277778	Immune	LTF	8
178			Immune	CP	8
179			Immune	KRT7	8
180	2.75101	0.944444	Immune	CXCR4	8
181	2.84519	0.777778	Immune	TRBC1	8
182	2.83488	0.694444	Immune	CD3D	8
183	2.29359	0.805556	Immune	LYZ	8
184	3.21816	0.472222	Immune	CD79A	8
185			Immune	EPAS1	8
186			Immune	EMP1	8
187	1.59911	0.0277778	Immune	VWF	8
188	1.56947	0.166667	Immune	PECAM1	8
189	1.5776	0.0833333	Immune	IFI27	8
190	1.19815	0.111111	Immune	DCN	8
191	1.38186	0.277778	Immune	LUM	8
192	1.73345	0.0833333	Immune	FBLN1	8
193	1.58114	0.166667	Immune	SFRP2	8
194			Immune	COL1A1	8
195	1.5151	0.0833333	Immune	TAGLN	8
196	1.34865	0.166667	Immune	ACTA2	8
197	1.4765	0.0833333	Immune	ACTG2	8
198	1.51031	0.0555556	Immune	MYH11	8
199	1.53205	0.111111	Immune	MYL9	8
200			Endothelium	PRAC1	6
201			Endothelium	HPN	6
202			Endothelium	PCAT14	6
203			Endothelium	AMACR	6
204			Endothelium	PCA3	6
205			Endothelium	MSMB	6
206			Endothelium	ACPP	6
207			Endothelium	RDH11	6
208			Endothelium	NKX3-1	6
209			Endothelium	AZGP1	6
210			Endothelium	KRT5	6
211			Endothelium	KRT15	6
212			Endothelium	TRIM29	6
213			Endothelium	TP63	6
214			Endothelium	SLC14A1	6
215			Endothelium	MMP7	6
216			Endothelium	PIGR	6
217			Endothelium	LTF	6
218			Endothelium	CP	6
219			Endothelium	KRT7	6
220	1.70322	0.0294118	Endothelium	CXCR4	6
221	1.90916	0.0294118	Endothelium	TRBC1	6
222			Endothelium	CD3D	6
223	2.01139	0.0294118	Endothelium	LYZ	6
224			Endothelium	CD79A	6
225	2.13993	0.911765	Endothelium	EPAS1	6
226	2.28344	0.676471	Endothelium	EMP1	6
227	3.04943	0.882353	Endothelium	VWF	6
228	2.7956	0.735294	Endothelium	PECAM1	6
229	2.86655	0.823529	Endothelium	IFI27	6
230	1.27938	0.0588235	Endothelium	DCN	6
231	1.36821	0.117647	Endothelium	LUM	6
232	1.24218	0.0588235	Endothelium	FBLN1	6
233	2.04842	0.0294118	Endothelium	SFRP2	6
234	1.9085	0.0882353	Endothelium	COL1A1	6
235	1.41261	0.0588235	Endothelium	TAGLN	6
236	1.49984	0.0882353	Endothelium	ACTA2	6
237	1.02578	0.0294118	Endothelium	ACTG2	6
238	1.3229	0.0588235	Endothelium	MYH11	6
239	1.3812	0.0588235	Endothelium	MYL9	6
240			Fibroblast	PRAC1	4
241			Fibroblast	HPN	4
242			Fibroblast	PCAT14	4
243			Fibroblast	AMACR	4
244			Fibroblast	PCA3	4
245			Fibroblast	MSMB	4
246			Fibroblast	ACPP	4
247			Fibroblast	RDH11	4
248			Fibroblast	NKX3-1	4
249			Fibroblast	AZGP1	4
250	1.81044	0.0666667	Fibroblast	KRT5	4
251	1.60916	0.0222222	Fibroblast	KRT15	4
252			Fibroblast	TRIM29	4
253			Fibroblast	TP63	4
254	1.26305	0.0222222	Fibroblast	SLC14A1	4
255	1.14601	0.0666667	Fibroblast	MMP7	4
256			Fibroblast	PIGR	4
257	1.92209	0.0888889	Fibroblast	LTF	4
258	3.2013	0.0222222	Fibroblast	CP	4
259	2.70085	0.0222222	Fibroblast	KRT7	4
260	1.69461	0.0888889	Fibroblast	CXCR4	4
261	1.81054	0.0666667	Fibroblast	TRBC1	4
262	1.30424	0.0222222	Fibroblast	CD3D	4
263	1.67064	0.155556	Fibroblast	LYZ	4
264	1.38371	0.0444444	Fibroblast	CD79A	4
265			Fibroblast	EPAS1	4
266	1.4745	0.111111	Fibroblast	EMP1	4
267	1.45509	0.0666667	Fibroblast	VWF	4
268	1.0417	0.0222222	Fibroblast	PECAM1	4
269	1.25989	0.0444444	Fibroblast	IFI27	4
270	1.7017	0.822222	Fibroblast	DCN	4
271	1.66721	0.711111	Fibroblast	LUM	4
272	1.7362	0.755556	Fibroblast	FBLN1	4
273	1.76341	0.488889	Fibroblast	SFRP2	4
274	1.83062	0.533333	Fibroblast	COL1A1	4
275	2.05188	0.488889	Fibroblast	TAGLN	4
276	1.96984	0.488889	Fibroblast	ACTA2	4
277	1.95564	0.466667	Fibroblast	ACTG2	4
278	1.89607	0.466667	Fibroblast	MYH11	4
279	1.89518	0.466667	Fibroblast	MYL9	4
280			Muscle	PRAC1	2
281			Muscle	HPN	2
282			Muscle	PCAT14	2
283			Muscle	AMACR	2
284			Muscle	PCA3	2
285	1.39456	0.0238095	Muscle	MSMB	2
286			Muscle	ACPP	2
287			Muscle	RDH11	2
288			Muscle	NKX3-1	2
289			Muscle	AZGP1	2
290			Muscle	KRT5	2
291	1.14392	0.0238095	Muscle	KRT15	2
292			Muscle	TRIM29	2
293			Muscle	TP63	2
294			Muscle	SLC14A1	2
295			Muscle	MMP7	2
296	2.4574	0.0238095	Muscle	PIGR	2
297	2.92978	0.047619	Muscle	LTF	2
298			Muscle	CP	2
299			Muscle	KRT7	2
300			Muscle	CXCR4	2
301			Muscle	TRBC1	2
302			Muscle	CD3D	2
303			Muscle	LYZ	2
304			Muscle	CD79A	2
305	1.27941	0.0952381	Muscle	EPAS1	2
306			Muscle	EMP1	2
307			Muscle	VWF	2
308	1.40098	0.0238095	Muscle	PECAM1	2
309	1.39855	0.0238095	Muscle	IFI27	2
310	1.32156	0.190476	Muscle	DCN	2
311	1.34943	0.0952381	Muscle	LUM	2
312	1.60186	0.238095	Muscle	FBLN1	2
313	1.21006	0.047619	Muscle	SFRP2	2
314	1.39741	0.333333	Muscle	COL1A1	2
315	2.11607	0.97619	Muscle	TAGLN	2
316	2.20361	0.97619	Muscle	ACTA2	2
317	2.29844	0.97619	Muscle	ACTG2	2
318	2.306	0.97619	Muscle	MYH11	2
319	2.07315	0.952381	Muscle	MYL9	2

## Sheet: Fig 2b
predicted_region	PNI	ISUP5	ISUP4	ISUP3	ISUP2	ISUP1	ISUPX	ISUPY	Normal	Stroma	Lymphocyte-enriched stroma	Lymphocytes
Tumor	0.53	0.71	0.93	0.81	0.76	0.77	0.72	0.94	0.23	0.23	0.19	0.08
Luminal epithelium	0	0.04	0.04	0.11	0.07	0.15	0.04	0.03	0.29	0.07	0.01	0
Basal epithelium	0	0	0	0	0	0.01	0	0	0.18	0.04	0.01	0
Club epithelium	0.03	0.12	0.01	0.01	0.03	0.03	0.04	0.01	0.18	0.03	0.08	0
Immune	0.17	0.03	0.01	0	0.01	0	0.06	0.01	0.05	0.06	0.28	0.9
Stressed luminal	0	0.02	0	0.01	0.06	0.02	0	0	0.03	0	0	0
Fibroblast	0.27	0.09	0.01	0.06	0.06	0.02	0.12	0	0.03	0.27	0.24	0.02
Muscle	0.01	0	0	0	0	0	0.01	0	0.01	0.29	0.18	0

## Sheet: Fig 2c
	region	gene	expression	percentage	region_y
0	Tumor (TRNA)	AR	0.592663	0.666455	16
1	Luminal epithelium (TRNA)	AR	0.0858604	0.605654	14
2	Basal epithelium (TRNA)	AR	-1.09505	0.454545	12
3	Club epithelium (TRNA)	AR	-0.93738	0.469278	10
4	Tumor (NEADT)	AR	1.20656	0.723754	8
5	Luminal epithelium (NEADT)	AR	1.69894	0.732811	6
6	Basal epithelium (NEADT)	AR	-0.68188	0.513127	4
7	Club epithelium (NEADT)	AR	-0.869719	0.467391	2
8	Tumor (TRNA)	ABCC4	2.30547	0.905912	16
9	Luminal epithelium (TRNA)	ABCC4	0.839861	0.789263	14
10	Basal epithelium (TRNA)	ABCC4	-0.630728	0.422958	12
11	Club epithelium (TRNA)	ABCC4	-0.189857	0.637481	10
12	Tumor (NEADT)	ABCC4	-0.251349	0.571966	8
13	Luminal epithelium (NEADT)	ABCC4	-0.512944	0.485479	6
14	Basal epithelium (NEADT)	ABCC4	-0.810019	0.251313	4
15	Club epithelium (NEADT)	ABCC4	-0.750435	0.31875	2
16	Tumor (TRNA)	FKBP5	1.95402	0.729922	16
17	Luminal epithelium (TRNA)	FKBP5	1.44435	0.692461	14
18	Basal epithelium (TRNA)	FKBP5	-0.668273	0.403698	12
19	Club epithelium (TRNA)	FKBP5	-0.396626	0.448541	10
20	Tumor (NEADT)	FKBP5	-0.605683	0.444808	8
21	Luminal epithelium (NEADT)	FKBP5	-0.294901	0.493178	6
22	Basal epithelium (NEADT)	FKBP5	-0.791795	0.320292	4
23	Club epithelium (NEADT)	FKBP5	-0.641092	0.388859	2
24	Tumor (TRNA)	KLK3	1.35535	0.997881	16
25	Luminal epithelium (TRNA)	KLK3	1.65972	1	14
26	Basal epithelium (TRNA)	KLK3	-0.564952	0.910632	12
27	Club epithelium (TRNA)	KLK3	-0.573331	0.999232	10
28	Tumor (NEADT)	KLK3	-0.0264236	0.999018	8
29	Luminal epithelium (NEADT)	KLK3	0.42106	0.985006	6
30	Basal epithelium (NEADT)	KLK3	-1.0982	0.918666	4
31	Club epithelium (NEADT)	KLK3	-1.17322	0.861685	2
32	Tumor (TRNA)	MAF	0.952991	0.397012	16
33	Luminal epithelium (TRNA)	MAF	2.09468	0.58745	14
34	Basal epithelium (TRNA)	MAF	-0.27881	0.418336	12
35	Club epithelium (TRNA)	MAF	0.287726	0.482335	10
36	Tumor (NEADT)	MAF	-0.860223	0.303003	8
37	Luminal epithelium (NEADT)	MAF	-0.377466	0.389842	6
38	Basal epithelium (NEADT)	MAF	-0.968407	0.300525	4
39	Club epithelium (NEADT)	MAF	-0.85049	0.319022	2
40	Tumor (TRNA)	NKX3-1	1.47268	0.972346	16
41	Luminal epithelium (TRNA)	NKX3-1	0.997126	0.966376	14
42	Basal epithelium (TRNA)	NKX3-1	-0.839469	0.799692	12
43	Club epithelium (TRNA)	NKX3-1	-0.775645	0.885561	10
44	Tumor (NEADT)	NKX3-1	0.201651	0.945095	8
45	Luminal epithelium (NEADT)	NKX3-1	1.07559	0.972309	6
46	Basal epithelium (NEADT)	NKX3-1	-0.892003	0.788737	4
47	Club epithelium (NEADT)	NKX3-1	-1.23992	0.695652	2
48	Tumor (TRNA)	PMEPA1	1.41252	0.956241	16
49	Luminal epithelium (TRNA)	PMEPA1	1.59746	0.972944	14
50	Basal epithelium (TRNA)	PMEPA1	-0.585003	0.839753	12
51	Club epithelium (TRNA)	PMEPA1	-0.256799	0.910906	10
52	Tumor (NEADT)	PMEPA1	-0.00127738	0.884298	8
53	Luminal epithelium (NEADT)	PMEPA1	0.269693	0.888153	6
54	Basal epithelium (NEADT)	PMEPA1	-1.26002	0.606816	4
55	Club epithelium (NEADT)	PMEPA1	-1.17658	0.635326	2
56	Tumor (TRNA)	div1		0	16
57	Luminal epithelium (TRNA)	div1		0	14
58	Basal epithelium (TRNA)	div1		0	12
59	Club epithelium (TRNA)	div1		0	10
60	Tumor (NEADT)	div1		0	8
61	Luminal epithelium (NEADT)	div1		0	6
62	Basal epithelium (NEADT)	div1		0	4
63	Club epithelium (NEADT)	div1		0	2
64	Tumor (TRNA)	KRT5	-1.44059	0.12651	16
65	Luminal epithelium (TRNA)	KRT5	-0.83804	0.296117	14
66	Basal epithelium (TRNA)	KRT5	0.192013	0.494607	12
67	Club epithelium (TRNA)	KRT5	0.262354	0.578341	10
68	Tumor (NEADT)	KRT5	-1.13717	0.213894	8
69	Luminal epithelium (NEADT)	KRT5	0.227138	0.517628	6
70	Basal epithelium (NEADT)	KRT5	1.23726	0.664161	4
71	Club epithelium (NEADT)	KRT5	1.49704	0.662772	2
72	Tumor (TRNA)	KRT15	-1.41026	0.197288	16
73	Luminal epithelium (TRNA)	KRT15	-0.804582	0.384423	14
74	Basal epithelium (TRNA)	KRT15	0.134756	0.603236	12
75	Club epithelium (TRNA)	KRT15	0.39239	0.694316	10
76	Tumor (NEADT)	KRT15	-1.16242	0.254235	8
77	Luminal epithelium (NEADT)	KRT15	0.21512	0.564231	6
78	Basal epithelium (NEADT)	KRT15	1.71909	0.741172	4
79	Club epithelium (NEADT)	KRT15	0.915917	0.683967	2
80	Tumor (TRNA)	TP63	-1.39076	0.0422759	16
81	Luminal epithelium (TRNA)	TP63	-0.649376	0.134138	14
82	Basal epithelium (TRNA)	TP63	0.752446	0.282743	12
83	Club epithelium (TRNA)	TP63	-0.0820969	0.203533	10
84	Tumor (NEADT)	TP63	-1.30556	0.0538417	8
85	Luminal epithelium (NEADT)	TP63	0.225473	0.224909	6
86	Basal epithelium (NEADT)	TP63	1.62177	0.327602	4
87	Club epithelium (NEADT)	TP63	0.828102	0.285326	2
88	Tumor (TRNA)	div2		0	16
89	Luminal epithelium (TRNA)	div2		0	14
90	Basal epithelium (TRNA)	div2		0	12
91	Club epithelium (TRNA)	div2		0	10
92	Tumor (NEADT)	div2		0	8
93	Luminal epithelium (NEADT)	div2		0	6
94	Basal epithelium (NEADT)	div2		0	4
95	Club epithelium (NEADT)	div2		0	2
96	Tumor (TRNA)	MMP7	-0.65597	0.123437	16
97	Luminal epithelium (TRNA)	MMP7	-0.594776	0.235294	14
98	Basal epithelium (TRNA)	MMP7	-0.573856	0.156394	12
99	Club epithelium (TRNA)	MMP7	1.74297	0.708141	10
100	Tumor (NEADT)	MMP7	-0.63708	0.186319	8
101	Luminal epithelium (NEADT)	MMP7	-0.602656	0.224504	6
102	Basal epithelium (NEADT)	MMP7	-0.389699	0.410687	4
103	Club epithelium (NEADT)	MMP7	1.71107	0.753261	2
104	Tumor (TRNA)	PIGR	-0.679569	0.138589	16
105	Luminal epithelium (TRNA)	PIGR	-0.628113	0.161693	14
106	Basal epithelium (TRNA)	PIGR	-0.532023	0.194915	12
107	Club epithelium (TRNA)	PIGR	2.06576	0.649002	10
108	Tumor (NEADT)	PIGR	-0.596098	0.147124	8
109	Luminal epithelium (NEADT)	PIGR	-0.563054	0.178711	6
110	Basal epithelium (NEADT)	PIGR	-0.395296	0.348914	4
111	Club epithelium (NEADT)	PIGR	1.3284	0.643478	2
112	Tumor (TRNA)	LTF	-0.63609	0.191142	16
113	Luminal epithelium (TRNA)	LTF	-0.399499	0.302684	14
114	Basal epithelium (TRNA)	LTF	-0.247108	0.335901	12
115	Club epithelium (TRNA)	LTF	2.41438	0.841782	10
116	Tumor (NEADT)	LTF	-0.656043	0.161198	8
117	Luminal epithelium (NEADT)	LTF	-0.616089	0.250574	6
118	Basal epithelium (NEADT)	LTF	-0.532142	0.468238	4
119	Club epithelium (NEADT)	LTF	0.672595	0.730435	2
120	Tumor (TRNA)	SCGB1A1	-1.01162	0.0262768	16
121	Luminal epithelium (TRNA)	SCGB1A1	-0.700942	0.074743	14
122	Basal epithelium (TRNA)	SCGB1A1	0.0730719	0.150231	12
123	Club epithelium (TRNA)	SCGB1A1	1.88599	0.186636	10
124	Tumor (NEADT)	SCGB1A1	-1.09001	0.0173472	8
125	Luminal epithelium (NEADT)	SCGB1A1	-0.655322	0.102256	6
126	Basal epithelium (NEADT)	SCGB1A1	0.447607	0.185113	4
127	Club epithelium (NEADT)	SCGB1A1	1.05122	0.206522	2
128	Tumor (TRNA)	SCGB3A1	-0.952173	0.0282899	16
129	Luminal epithelium (TRNA)	SCGB3A1	-0.784577	0.0708881	14
130	Basal epithelium (TRNA)	SCGB3A1	-0.514597	0.118644	12
131	Club epithelium (TRNA)	SCGB3A1	1.03399	0.304916	10
132	Tumor (NEADT)	SCGB3A1	-0.900023	0.040995	8
133	Luminal epithelium (NEADT)	SCGB3A1	-0.221068	0.179387	6
134	Basal epithelium (NEADT)	SCGB3A1	0.288667	0.223412	4
135	Club epithelium (NEADT)	SCGB3A1	2.04979	0.368207	2
136	Tumor (TRNA)	div3		0	16
137	Luminal epithelium (TRNA)	div3		0	14
138	Basal epithelium (TRNA)	div3		0	12
139	Club epithelium (TRNA)	div3		0	10
140	Tumor (NEADT)	div3		0	8
141	Luminal epithelium (NEADT)	div3		0	6
142	Basal epithelium (NEADT)	div3		0	4
143	Club epithelium (NEADT)	div3		0	2
144	Tumor (TRNA)	S100A11	0.436623	0.913541	16
145	Luminal epithelium (TRNA)	S100A11	-0.606815	0.81225	14
146	Basal epithelium (TRNA)	S100A11	-1.62295	0.714946	12
147	Club epithelium (TRNA)	S100A11	1.3756	0.890937	10
148	Tumor (NEADT)	S100A11	-0.599651	0.887325	8
149	Luminal epithelium (NEADT)	S100A11	0.0754702	0.905444	6
150	Basal epithelium (NEADT)	S100A11	-0.555339	0.883043	4
151	Club epithelium (NEADT)	S100A11	1.49707	0.939402	2
152	Tumor (TRNA)	WFDC2	-0.90481	0.23914	16
153	Luminal epithelium (TRNA)	WFDC2	-0.651698	0.406268	14
154	Basal epithelium (TRNA)	WFDC2	-0.454781	0.509245	12
155	Club epithelium (TRNA)	WFDC2	1.44835	0.793395	10
156	Tumor (NEADT)	WFDC2	-0.900569	0.246706	8
157	Luminal epithelium (NEADT)	WFDC2	-0.523743	0.507632	6
158	Basal epithelium (NEADT)	WFDC2	0.159313	0.69721	4
159	Club epithelium (NEADT)	WFDC2	1.82793	0.811685	2
160	Tumor (TRNA)	CLU	-0.929198	0.587095	16
161	Luminal epithelium (TRNA)	CLU	-0.723525	0.68261	14
162	Basal epithelium (TRNA)	CLU	-0.194253	0.824345	12
163	Club epithelium (TRNA)	CLU	0.0503079	0.835637	10
164	Tumor (NEADT)	CLU	-0.686519	0.747975	8
165	Luminal epithelium (NEADT)	CLU	-0.429022	0.793327	6
166	Basal epithelium (NEADT)	CLU	0.540411	0.868733	4
167	Club epithelium (NEADT)	CLU	2.3718	0.877989	2
168	Tumor (TRNA)	KRT19	-0.831762	0.566751	16
169	Luminal epithelium (TRNA)	KRT19	-0.782304	0.492576	14
170	Basal epithelium (TRNA)	KRT19	-0.520352	0.567026	12
171	Club epithelium (TRNA)	KRT19	0.599601	0.747312	10
172	Tumor (NEADT)	KRT19	-0.890802	0.492022	8
173	Luminal epithelium (NEADT)	KRT19	-0.343117	0.704309	6
174	Basal epithelium (NEADT)	KRT19	0.571445	0.832904	4
175	Club epithelium (NEADT)	KRT19	2.19729	0.920652	2
176	Tumor (TRNA)	KLF5	-1.24244	0.20926	16
177	Luminal epithelium (TRNA)	KLF5	-0.722126	0.29833	14
178	Basal epithelium (TRNA)	KLF5	-0.721033	0.328968	12
179	Club epithelium (TRNA)	KLF5	1.18286	0.538402	10
180	Tumor (NEADT)	KLF5	-0.835149	0.30734	8
181	Luminal epithelium (NEADT)	KLF5	-0.00778824	0.435634	6
182	Basal epithelium (NEADT)	KLF5	0.640312	0.495933	4
183	Club epithelium (NEADT)	KLF5	1.70537	0.62038	2
184	Tumor (TRNA)	ATP1B1	-0.926873	0.334499	16
185	Luminal epithelium (TRNA)	ATP1B1	-0.945389	0.317033	14
186	Basal epithelium (TRNA)	ATP1B1	-0.400517	0.415254	12
187	Club epithelium (TRNA)	ATP1B1	1.56556	0.64977	10
188	Tumor (NEADT)	ATP1B1	-0.837209	0.355945	8
189	Luminal epithelium (NEADT)	ATP1B1	-0.285353	0.477779	6
190	Basal epithelium (NEADT)	ATP1B1	0.146984	0.552353	4
191	Club epithelium (NEADT)	ATP1B1	1.68279	0.691848	2
192	Tumor (TRNA)	KRT4	-0.849265	0.00317864	16
193	Luminal epithelium (TRNA)	KRT4	-0.789531	0.00599657	14
194	Basal epithelium (TRNA)	KRT4	-0.423435	0.0200308	12
195	Club epithelium (TRNA)	KRT4	0.508691	0.0560676	10
196	Tumor (NEADT)	KRT4	-0.803838	0.00531871	8
197	Luminal epithelium (NEADT)	KRT4	-0.432879	0.0195867	6
198	Basal epithelium (NEADT)	KRT4	0.531699	0.0532276	4
199	Club epithelium (NEADT)	KRT4	2.25856	0.103533	2
200	Tumor (TRNA)	EGFR	-0.867839	0.382072	16
201	Luminal epithelium (TRNA)	EGFR	-0.337822	0.386136	14
202	Basal epithelium (TRNA)	EGFR	-0.655191	0.372881	12
203	Club epithelium (TRNA)	EGFR	1.17436	0.477727	10
204	Tumor (NEADT)	EGFR	-1.76376	0.334588	8
205	Luminal epithelium (NEADT)	EGFR	0.520384	0.460894	6
206	Basal epithelium (NEADT)	EGFR	0.764358	0.460208	4
207	Club epithelium (NEADT)	EGFR	1.16552	0.479891	2
208	Tumor (TRNA)	MET	-0.910436	0.0477855	16
209	Luminal epithelium (TRNA)	MET	-0.76144	0.0686037	14
210	Basal epithelium (TRNA)	MET	-0.473429	0.103236	12
211	Club epithelium (TRNA)	MET	1.62495	0.284178	10
212	Tumor (NEADT)	MET	-0.850261	0.0580967	8
213	Luminal epithelium (NEADT)	MET	-0.385681	0.11833	6
214	Basal epithelium (NEADT)	MET	0.0679844	0.166272	4
215	Club epithelium (NEADT)	MET	1.68831	0.282609	2

## Sheet: Fig 2d
	spots in region	total spots	treatment	proportion	region
BPH 3	1	1681	bph	0.000594884	Tumor
BPH 1	57	3449	bph	0.0165265	Tumor
BPH 2	3	1019	bph	0.00294406	Tumor
BPH 4	0	3648	bph	0	Tumor
TRNA 15	16	1591	untreated	0.0100566	Tumor
TRNA 13	75	1711	untreated	0.043834	Tumor
TRNA 8	11	494	untreated	0.0222672	Tumor
TRNA 3	1356	2864	untreated	0.473464	Tumor
TRNA 2	1475	2018	untreated	0.730922	Tumor
TRNA 1	3010	3308	untreated	0.909915	Tumor
TRNA 4	953	1560	untreated	0.610897	Tumor
TRNA 10	151	1085	untreated	0.139171	Tumor
TRNA 9	241	1525	untreated	0.158033	Tumor
TRNA 7	332	1983	untreated	0.167423	Tumor
TRNA 12	34	877	untreated	0.0387685	Tumor
TRNA 16	25	2601	untreated	0.00961169	Tumor
TRNA 17	18	4018	untreated	0.00447984	Tumor
TRNA 11	163	4097	untreated	0.0397852	Tumor
TRNA 6	1089	4225	untreated	0.257751	Tumor
TRNA 5	467	823	untreated	0.567436	Tumor
TRNA 14	22	1418	untreated	0.0155148	Tumor
NEADT 2	1543	2901	treated	0.531886	Tumor
NEADT 5	321	2683	treated	0.119642	Tumor
NEADT 7	632	4433	treated	0.142567	Tumor
NEADT 11	19	4078	treated	0.00465915	Tumor
NEADT 9	57	3984	treated	0.0143072	Tumor
NEADT 10	20	3234	treated	0.00618429	Tumor
NEADT 1	1372	2688	treated	0.510417	Tumor
NEADT 6	298	2213	treated	0.134659	Tumor
NEADT 8	342	3302	treated	0.103574	Tumor
NEADT 3	1733	4420	treated	0.392081	Tumor
NEADT 4	790	3788	treated	0.208553	Tumor
NEADT 13	1180	1778	treated	0.663667	Tumor
NEADT 14	708	2213	treated	0.319928	Tumor
NEADT 16	1549	2061	treated	0.751577	Tumor
NEADT 18	119	1125	treated	0.105778	Tumor
NEADT 20	949	2090	treated	0.454067	Tumor
NEADT 12	8	2287	treated	0.00349803	Tumor
NEADT 15	92	2846	treated	0.0323261	Tumor
NEADT 17	87	1519	treated	0.0572745	Tumor
NEADT 19	46	1643	treated	0.0279976	Tumor
NEADT 21	109	1742	treated	0.0625718	Tumor
NEADT 22	255	2231	treated	0.114299	Tumor
CRPC 1	309	366	crpc	0.844262	Tumor
CRPC 5	0	851	crpc	0	Tumor
CRPC 2	844	1061	crpc	0.795476	Tumor
CRPC 3	592	1716	crpc	0.344988	Tumor
CRPC 4	239	1433	crpc	0.166783	Tumor
BPH 3	135	1681	bph	0.0803093	Luminal epithelium
BPH 1	937	3449	bph	0.271673	Luminal epithelium
BPH 2	63	1019	bph	0.0618253	Luminal epithelium
BPH 4	7	3648	bph	0.00191886	Luminal epithelium
TRNA 15	1538	1591	untreated	0.966688	Luminal epithelium
TRNA 13	831	1711	untreated	0.485681	Luminal epithelium
TRNA 8	439	494	untreated	0.888664	Luminal epithelium
TRNA 3	1020	2864	untreated	0.356145	Luminal epithelium
TRNA 2	434	2018	untreated	0.215064	Luminal epithelium
TRNA 1	244	3308	untreated	0.0737606	Luminal epithelium
TRNA 4	152	1560	untreated	0.0974359	Luminal epithelium
TRNA 10	560	1085	untreated	0.516129	Luminal epithelium
TRNA 9	690	1525	untreated	0.452459	Luminal epithelium
TRNA 7	569	1983	untreated	0.286939	Luminal epithelium
TRNA 12	122	877	untreated	0.139111	Luminal epithelium
TRNA 16	2	2601	untreated	0.000768935	Luminal epithelium
TRNA 17	1326	4018	untreated	0.330015	Luminal epithelium
TRNA 11	3290	4097	untreated	0.803027	Luminal epithelium
TRNA 6	1956	4225	untreated	0.462959	Luminal epithelium
TRNA 5	129	823	untreated	0.156744	Luminal epithelium
TRNA 14	708	1418	untreated	0.499295	Luminal epithelium
NEADT 2	419	2901	treated	0.144433	Luminal epithelium
NEADT 5	834	2683	treated	0.310846	Luminal epithelium
NEADT 7	213	4433	treated	0.0480487	Luminal epithelium
NEADT 11	356	4078	treated	0.0872977	Luminal epithelium
NEADT 9	679	3984	treated	0.170432	Luminal epithelium
NEADT 10	495	3234	treated	0.153061	Luminal epithelium
NEADT 1	574	2688	treated	0.213542	Luminal epithelium
NEADT 6	313	2213	treated	0.141437	Luminal epithelium
NEADT 8	272	3302	treated	0.0823743	Luminal epithelium
NEADT 3	208	4420	treated	0.0470588	Luminal epithelium
NEADT 4	396	3788	treated	0.104541	Luminal epithelium
NEADT 13	83	1778	treated	0.0466817	Luminal epithelium
NEADT 14	621	2213	treated	0.280615	Luminal epithelium
NEADT 16	278	2061	treated	0.134886	Luminal epithelium
NEADT 18	89	1125	treated	0.0791111	Luminal epithelium
NEADT 20	519	2090	treated	0.248325	Luminal epithelium
NEADT 12	45	2287	treated	0.0196764	Luminal epithelium
NEADT 15	365	2846	treated	0.12825	Luminal epithelium
NEADT 17	22	1519	treated	0.0144832	Luminal epithelium
NEADT 19	370	1643	treated	0.225198	Luminal epithelium
NEADT 21	168	1742	treated	0.0964409	Luminal epithelium
NEADT 22	84	2231	treated	0.0376513	Luminal epithelium
CRPC 1	43	366	crpc	0.117486	Luminal epithelium
CRPC 5	12	851	crpc	0.0141011	Luminal epithelium
CRPC 2	65	1061	crpc	0.061263	Luminal epithelium
CRPC 3	475	1716	crpc	0.276807	Luminal epithelium
CRPC 4	60	1433	crpc	0.0418702	Luminal epithelium
BPH 3	127	1681	bph	0.0755503	Basal epithelium
BPH 1	405	3449	bph	0.117425	Basal epithelium
BPH 2	136	1019	bph	0.133464	Basal epithelium
BPH 4	20	3648	bph	0.00548246	Basal epithelium
TRNA 15	2	1591	untreated	0.00125707	Basal epithelium
TRNA 13	110	1711	untreated	0.0642899	Basal epithelium
TRNA 8	0	494	untreated	0	Basal epithelium
TRNA 3	13	2864	untreated	0.00453911	Basal epithelium
TRNA 2	9	2018	untreated	0.00445986	Basal epithelium
TRNA 1	22	3308	untreated	0.00665054	Basal epithelium
TRNA 4	58	1560	untreated	0.0371795	Basal epithelium
TRNA 10	139	1085	untreated	0.128111	Basal epithelium
TRNA 9	36	1525	untreated	0.0236066	Basal epithelium
TRNA 7	84	1983	untreated	0.0423601	Basal epithelium
TRNA 12	3	877	untreated	0.00342075	Basal epithelium
TRNA 16	129	2601	untreated	0.0495963	Basal epithelium
TRNA 17	391	4018	untreated	0.0973121	Basal epithelium
TRNA 11	73	4097	untreated	0.0178179	Basal epithelium
TRNA 6	243	4225	untreated	0.0575148	Basal epithelium
TRNA 5	7	823	untreated	0.00850547	Basal epithelium
TRNA 14	7	1418	untreated	0.00493653	Basal epithelium
NEADT 2	152	2901	treated	0.0523957	Basal epithelium
NEADT 5	484	2683	treated	0.180395	Basal epithelium
NEADT 7	824	4433	treated	0.185879	Basal epithelium
NEADT 11	1271	4078	treated	0.311672	Basal epithelium
NEADT 9	1154	3984	treated	0.289659	Basal epithelium
NEADT 10	365	3234	treated	0.112863	Basal epithelium
NEADT 1	109	2688	treated	0.0405506	Basal epithelium
NEADT 6	1087	2213	treated	0.491188	Basal epithelium
NEADT 8	550	3302	treated	0.166566	Basal epithelium
NEADT 3	34	4420	treated	0.00769231	Basal epithelium
NEADT 4	961	3788	treated	0.253696	Basal epithelium
NEADT 13	362	1778	treated	0.2036	Basal epithelium
NEADT 14	188	2213	treated	0.0849526	Basal epithelium
NEADT 16	1	2061	treated	0.000485201	Basal epithelium
NEADT 18	5	1125	treated	0.00444444	Basal epithelium
NEADT 20	211	2090	treated	0.100957	Basal epithelium
NEADT 12	262	2287	treated	0.114561	Basal epithelium
NEADT 15	219	2846	treated	0.0769501	Basal epithelium
NEADT 17	218	1519	treated	0.143515	Basal epithelium
NEADT 19	62	1643	treated	0.0377358	Basal epithelium
NEADT 21	426	1742	treated	0.244546	Basal epithelium
NEADT 22	774	2231	treated	0.34693	Basal epithelium
CRPC 1	2	366	crpc	0.00546448	Basal epithelium
CRPC 5	146	851	crpc	0.171563	Basal epithelium
CRPC 2	28	1061	crpc	0.0263902	Basal epithelium
CRPC 3	44	1716	crpc	0.025641	Basal epithelium
CRPC 4	323	1433	crpc	0.225401	Basal epithelium
BPH 3	86	1681	bph	0.05116	Club epithelium
BPH 1	149	3449	bph	0.0432009	Club epithelium
BPH 2	169	1019	bph	0.165849	Club epithelium
BPH 4	0	3648	bph	0	Club epithelium
TRNA 15	25	1591	untreated	0.0157134	Club epithelium
TRNA 13	240	1711	untreated	0.140269	Club epithelium
TRNA 8	0	494	untreated	0	Club epithelium
TRNA 3	27	2864	untreated	0.00942737	Club epithelium
TRNA 2	31	2018	untreated	0.0153617	Club epithelium
TRNA 1	3	3308	untreated	0.000906892	Club epithelium
TRNA 4	53	1560	untreated	0.0339744	Club epithelium
TRNA 10	32	1085	untreated	0.0294931	Club epithelium
TRNA 9	16	1525	untreated	0.0104918	Club epithelium
TRNA 7	25	1983	untreated	0.0126072	Club epithelium
TRNA 12	49	877	untreated	0.0558723	Club epithelium
TRNA 16	8	2601	untreated	0.00307574	Club epithelium
TRNA 17	265	4018	untreated	0.0659532	Club epithelium
TRNA 11	285	4097	untreated	0.0695631	Club epithelium
TRNA 6	131	4225	untreated	0.0310059	Club epithelium
TRNA 5	65	823	untreated	0.0789793	Club epithelium
TRNA 14	58	1418	untreated	0.0409027	Club epithelium
NEADT 2	24	2901	treated	0.00827301	Club epithelium
NEADT 5	55	2683	treated	0.0204994	Club epithelium
NEADT 7	495	4433	treated	0.111663	Club epithelium
NEADT 11	419	4078	treated	0.102746	Club epithelium
NEADT 9	158	3984	treated	0.0396586	Club epithelium
NEADT 10	357	3234	treated	0.11039	Club epithelium
NEADT 1	21	2688	treated	0.0078125	Club epithelium
NEADT 6	214	2213	treated	0.0967013	Club epithelium
NEADT 8	125	3302	treated	0.0378558	Club epithelium
NEADT 3	27	4420	treated	0.0061086	Club epithelium
NEADT 4	491	3788	treated	0.12962	Club epithelium
NEADT 13	13	1778	treated	0.00731159	Club epithelium
NEADT 14	24	2213	treated	0.010845	Club epithelium
NEADT 16	38	2061	treated	0.0184377	Club epithelium
NEADT 18	16	1125	treated	0.0142222	Club epithelium
NEADT 20	34	2090	treated	0.0162679	Club epithelium
NEADT 12	269	2287	treated	0.117621	Club epithelium
NEADT 15	254	2846	treated	0.0892481	Club epithelium
NEADT 17	211	1519	treated	0.138907	Club epithelium
NEADT 19	36	1643	treated	0.0219111	Club epithelium
NEADT 21	212	1742	treated	0.121699	Club epithelium
NEADT 22	187	2231	treated	0.0838189	Club epithelium
CRPC 1	1	366	crpc	0.00273224	Club epithelium
CRPC 5	93	851	crpc	0.109283	Club epithelium
CRPC 2	1	1061	crpc	0.000942507	Club epithelium
CRPC 3	40	1716	crpc	0.02331	Club epithelium
CRPC 4	63	1433	crpc	0.0439637	Club epithelium
BPH 3	382	1681	bph	0.227246	Immune
BPH 1	280	3449	bph	0.081183	Immune
BPH 2	11	1019	bph	0.0107949	Immune
BPH 4	188	3648	bph	0.0515351	Immune
TRNA 15	3	1591	untreated	0.00188561	Immune
TRNA 13	21	1711	untreated	0.0122735	Immune
TRNA 8	0	494	untreated	0	Immune
TRNA 3	68	2864	untreated	0.023743	Immune
TRNA 2	14	2018	untreated	0.00693756	Immune
TRNA 1	0	3308	untreated	0	Immune
TRNA 4	226	1560	untreated	0.144872	Immune
TRNA 10	45	1085	untreated	0.0414747	Immune
TRNA 9	8	1525	untreated	0.0052459	Immune
TRNA 7	48	1983	untreated	0.0242057	Immune
TRNA 12	12	877	untreated	0.013683	Immune
TRNA 16	71	2601	untreated	0.0272972	Immune
TRNA 17	24	4018	untreated	0.00597312	Immune
TRNA 11	35	4097	untreated	0.00854284	Immune
TRNA 6	124	4225	untreated	0.0293491	Immune
TRNA 5	19	823	untreated	0.0230863	Immune
TRNA 14	16	1418	untreated	0.0112835	Immune
NEADT 2	7	2901	treated	0.00241296	Immune
NEADT 5	4	2683	treated	0.00149087	Immune
NEADT 7	88	4433	treated	0.0198511	Immune
NEADT 11	87	4078	treated	0.021334	Immune
NEADT 9	52	3984	treated	0.0130522	Immune
NEADT 10	809	3234	treated	0.250155	Immune
NEADT 1	456	2688	treated	0.169643	Immune
NEADT 6	34	2213	treated	0.0153638	Immune
NEADT 8	110	3302	treated	0.0333131	Immune
NEADT 3	639	4420	treated	0.14457	Immune
NEADT 4	178	3788	treated	0.0469905	Immune
NEADT 13	4	1778	treated	0.00224972	Immune
NEADT 14	75	2213	treated	0.0338906	Immune
NEADT 16	66	2061	treated	0.0320233	Immune
NEADT 18	139	1125	treated	0.123556	Immune
NEADT 20	24	2090	treated	0.0114833	Immune
NEADT 12	18	2287	treated	0.00787057	Immune
NEADT 15	477	2846	treated	0.167604	Immune
NEADT 17	108	1519	treated	0.0710994	Immune
NEADT 19	218	1643	treated	0.132684	Immune
NEADT 21	156	1742	treated	0.0895522	Immune
NEADT 22	180	2231	treated	0.0806813	Immune
CRPC 1	1	366	crpc	0.00273224	Immune
CRPC 5	270	851	crpc	0.317274	Immune
CRPC 2	0	1061	crpc	0	Immune
CRPC 3	7	1716	crpc	0.00407925	Immune
CRPC 4	14	1433	crpc	0.00976971	Immune
BPH 3	41	1681	bph	0.0243902	Endothelium
BPH 1	114	3449	bph	0.0330531	Endothelium
BPH 2	18	1019	bph	0.0176644	Endothelium
BPH 4	231	3648	bph	0.0633224	Endothelium
TRNA 15	2	1591	untreated	0.00125707	Endothelium
TRNA 13	5	1711	untreated	0.00292227	Endothelium
TRNA 8	4	494	untreated	0.00809717	Endothelium
TRNA 3	54	2864	untreated	0.0188547	Endothelium
TRNA 2	3	2018	untreated	0.00148662	Endothelium
TRNA 1	4	3308	untreated	0.00120919	Endothelium
TRNA 4	4	1560	untreated	0.0025641	Endothelium
TRNA 10	18	1085	untreated	0.0165899	Endothelium
TRNA 9	19	1525	untreated	0.012459	Endothelium
TRNA 7	17	1983	untreated	0.00857287	Endothelium
TRNA 12	15	877	untreated	0.0171038	Endothelium
TRNA 16	378	2601	untreated	0.145329	Endothelium
TRNA 17	24	4018	untreated	0.00597312	Endothelium
TRNA 11	7	4097	untreated	0.00170857	Endothelium
TRNA 6	17	4225	untreated	0.00402367	Endothelium
TRNA 5	3	823	untreated	0.0036452	Endothelium
TRNA 14	42	1418	untreated	0.0296192	Endothelium
NEADT 2	98	2901	treated	0.0337815	Endothelium
NEADT 5	21	2683	treated	0.00782706	Endothelium
NEADT 7	78	4433	treated	0.0175953	Endothelium
NEADT 11	70	4078	treated	0.0171653	Endothelium
NEADT 9	39	3984	treated	0.00978916	Endothelium
NEADT 10	94	3234	treated	0.0290662	Endothelium
NEADT 1	18	2688	treated	0.00669643	Endothelium
NEADT 6	7	2213	treated	0.00316313	Endothelium
NEADT 8	79	3302	treated	0.0239249	Endothelium
NEADT 3	16	4420	treated	0.00361991	Endothelium
NEADT 4	33	3788	treated	0.00871172	Endothelium
NEADT 13	6	1778	treated	0.00337458	Endothelium
NEADT 14	34	2213	treated	0.0153638	Endothelium
NEADT 16	9	2061	treated	0.00436681	Endothelium
NEADT 18	48	1125	treated	0.0426667	Endothelium
NEADT 20	21	2090	treated	0.0100478	Endothelium
NEADT 12	38	2287	treated	0.0166157	Endothelium
NEADT 15	39	2846	treated	0.0137034	Endothelium
NEADT 17	33	1519	treated	0.0217248	Endothelium
NEADT 19	81	1643	treated	0.0493001	Endothelium
NEADT 21	30	1742	treated	0.0172216	Endothelium
NEADT 22	19	2231	treated	0.00851636	Endothelium
CRPC 1	0	366	crpc	0	Endothelium
CRPC 5	5	851	crpc	0.00587544	Endothelium
CRPC 2	0	1061	crpc	0	Endothelium
CRPC 3	13	1716	crpc	0.00757576	Endothelium
CRPC 4	71	1433	crpc	0.0495464	Endothelium
BPH 3	513	1681	bph	0.305175	Fibroblast
BPH 1	881	3449	bph	0.255436	Fibroblast
BPH 2	228	1019	bph	0.223749	Fibroblast
BPH 4	1674	3648	bph	0.458882	Fibroblast
TRNA 15	5	1591	untreated	0.00314268	Fibroblast
TRNA 13	259	1711	untreated	0.151373	Fibroblast
TRNA 8	34	494	untreated	0.0688259	Fibroblast
TRNA 3	281	2864	untreated	0.0981145	Fibroblast
TRNA 2	52	2018	untreated	0.0257681	Fibroblast
TRNA 1	23	3308	untreated	0.00695284	Fibroblast
TRNA 4	99	1560	untreated	0.0634615	Fibroblast
TRNA 10	93	1085	untreated	0.0857143	Fibroblast
TRNA 9	27	1525	untreated	0.0177049	Fibroblast
TRNA 7	335	1983	untreated	0.168936	Fibroblast
TRNA 12	120	877	untreated	0.13683	Fibroblast
TRNA 16	1102	2601	untreated	0.423683	Fibroblast
TRNA 17	522	4018	untreated	0.129915	Fibroblast
TRNA 11	183	4097	untreated	0.0446668	Fibroblast
TRNA 6	98	4225	untreated	0.0231953	Fibroblast
TRNA 5	40	823	untreated	0.0486027	Fibroblast
TRNA 14	143	1418	untreated	0.100846	Fibroblast
NEADT 2	439	2901	treated	0.151327	Fibroblast
NEADT 5	174	2683	treated	0.0648528	Fibroblast
NEADT 7	1158	4433	treated	0.261223	Fibroblast
NEADT 11	509	4078	treated	0.124816	Fibroblast
NEADT 9	543	3984	treated	0.136295	Fibroblast
NEADT 10	526	3234	treated	0.162647	Fibroblast
NEADT 1	96	2688	treated	0.0357143	Fibroblast
NEADT 6	81	2213	treated	0.0366019	Fibroblast
NEADT 8	453	3302	treated	0.13719	Fibroblast
NEADT 3	186	4420	treated	0.0420814	Fibroblast
NEADT 4	447	3788	treated	0.118004	Fibroblast
NEADT 13	51	1778	treated	0.0286839	Fibroblast
NEADT 14	323	2213	treated	0.145956	Fibroblast
NEADT 16	71	2061	treated	0.0344493	Fibroblast
NEADT 18	301	1125	treated	0.267556	Fibroblast
NEADT 20	285	2090	treated	0.136364	Fibroblast
NEADT 12	622	2287	treated	0.271972	Fibroblast
NEADT 15	1036	2846	treated	0.36402	Fibroblast
NEADT 17	405	1519	treated	0.266623	Fibroblast
NEADT 19	735	1643	treated	0.447352	Fibroblast
NEADT 21	296	1742	treated	0.16992	Fibroblast
NEADT 22	690	2231	treated	0.309278	Fibroblast
CRPC 1	5	366	crpc	0.0136612	Fibroblast
CRPC 5	193	851	crpc	0.226792	Fibroblast
CRPC 2	117	1061	crpc	0.110273	Fibroblast
CRPC 3	102	1716	crpc	0.0594406	Fibroblast
CRPC 4	650	1433	crpc	0.453594	Fibroblast
BPH 3	396	1681	bph	0.235574	Muscle
BPH 1	626	3449	bph	0.181502	Muscle
BPH 2	391	1019	bph	0.38371	Muscle
BPH 4	1528	3648	bph	0.41886	Muscle
TRNA 15	0	1591	untreated	0	Muscle
TRNA 13	170	1711	untreated	0.0993571	Muscle
TRNA 8	6	494	untreated	0.0121457	Muscle
TRNA 3	45	2864	untreated	0.0157123	Muscle
TRNA 2	0	2018	untreated	0	Muscle
TRNA 1	2	3308	untreated	0.000604595	Muscle
TRNA 4	15	1560	untreated	0.00961538	Muscle
TRNA 10	47	1085	untreated	0.043318	Muscle
TRNA 9	488	1525	untreated	0.32	Muscle
TRNA 7	573	1983	untreated	0.288956	Muscle
TRNA 12	522	877	untreated	0.595211	Muscle
TRNA 16	886	2601	untreated	0.340638	Muscle
TRNA 17	1448	4018	untreated	0.360378	Muscle
TRNA 11	61	4097	untreated	0.0148889	Muscle
TRNA 6	567	4225	untreated	0.134201	Muscle
TRNA 5	93	823	untreated	0.113001	Muscle
TRNA 14	422	1418	untreated	0.297602	Muscle
NEADT 2	219	2901	treated	0.0754912	Muscle
NEADT 5	790	2683	treated	0.294447	Muscle
NEADT 7	945	4433	treated	0.213174	Muscle
NEADT 11	1347	4078	treated	0.330309	Muscle
NEADT 9	1302	3984	treated	0.326807	Muscle
NEADT 10	568	3234	treated	0.175634	Muscle
NEADT 1	42	2688	treated	0.015625	Muscle
NEADT 6	179	2213	treated	0.0808857	Muscle
NEADT 8	1371	3302	treated	0.415203	Muscle
NEADT 3	1577	4420	treated	0.356787	Muscle
NEADT 4	492	3788	treated	0.129884	Muscle
NEADT 13	79	1778	treated	0.0444319	Muscle
NEADT 14	240	2213	treated	0.10845	Muscle
NEADT 16	49	2061	treated	0.0237749	Muscle
NEADT 18	408	1125	treated	0.362667	Muscle
NEADT 20	47	2090	treated	0.022488	Muscle
NEADT 12	1025	2287	treated	0.448185	Muscle
NEADT 15	364	2846	treated	0.127899	Muscle
NEADT 17	435	1519	treated	0.286373	Muscle
NEADT 19	95	1643	treated	0.0578211	Muscle
NEADT 21	345	1742	treated	0.198048	Muscle
NEADT 22	42	2231	treated	0.0188256	Muscle
CRPC 1	5	366	crpc	0.0136612	Muscle
CRPC 5	132	851	crpc	0.155112	Muscle
CRPC 2	6	1061	crpc	0.00565504	Muscle
CRPC 3	443	1716	crpc	0.258159	Muscle
CRPC 4	13	1433	crpc	0.00907188	Muscle

## Sheet: Fig 3a
	Club	MP19 Epithelial Senescence	HALLMARK_IL6_JAK_STAT3_SIGNALING	High NLR-associated	predicted_region	sample	regions_to_plot
0	0.360402	-0.0368642	-0.00430369	-0.02306	Luminal epithelium	BPH 3	Other
1	1.08399	0.962448	0.264788	0.856481	Club epithelium	BPH 3	Club epithelium
2	0.543096	0.102561	0.0606228	0.0315102	Club epithelium	BPH 3	Club epithelium
3	0.305577	-0.0666854	-0.0186274	-0.00650251	Luminal epithelium	BPH 3	Other
4	0.354924	-0.0215355	0.0760153	-0.0928106	Luminal epithelium	BPH 3	Other
5	0.310695	-0.00365859	0.0681075	-0.0754625	Luminal epithelium	BPH 3	Other
6	0.298702	-0.0123737	0.072603	-0.18149	Luminal epithelium	BPH 3	Other
7	0.360162	-0.0347604	0.0347747	-0.141099	Luminal epithelium	BPH 3	Other
8	0.373092	0.0556219	0.0490978	-0.150687	Luminal epithelium	BPH 3	Other
9	0.33305	-0.0389865	0.0114493	-0.188365	Basal epithelium	BPH 3	Other
10	0.623738	0.198035	0.100776	0.357436	Club epithelium	BPH 3	Club epithelium
11	0.395395	0.08921	0.0718503	0.0787657	Basal epithelium	BPH 3	Other
12	0.296672	0.0438637	0.0860767	0.0197849	Basal epithelium	BPH 3	Other
13	0.539511	0.0891622	0.110606	0.0285874	Club epithelium	BPH 3	Club epithelium
14	0.288512	-0.0707186	0.0156324	-0.19312	Luminal epithelium	BPH 3	Other
15	0.701956	0.228156	0.260703	0.291468	Club epithelium	BPH 3	Club epithelium
16	0.514252	0.172043	0.130461	-0.0294226	Club epithelium	BPH 3	Club epithelium
17	0.366452	0.000440534	0.0463225	0.0414012	Basal epithelium	BPH 3	Other
18	0.293758	-0.0154721	0.0613975	-0.175025	Luminal epithelium	BPH 3	Other
19	0.348772	-0.0289188	0.0624303	-0.0615881	Basal epithelium	BPH 3	Other
20	0.265816	-0.0140637	0.0408982	-0.0496622	Luminal epithelium	BPH 3	Other
21	0.292382	0.0457447	0.0127499	-0.183314	Basal epithelium	BPH 3	Other
22	0.327253	-0.00268631	0.0460416	-0.0695614	Luminal epithelium	BPH 3	Other
23	0.507994	0.0772782	0.0895947	-0.119034	Club epithelium	BPH 3	Club epithelium
24	0.326265	-0.0591913	0.0422121	-0.0809472	Luminal epithelium	BPH 3	Other
25	0.561495	0.134722	0.147991	0.228722	Club epithelium	BPH 3	Club epithelium
26	0.261124	-0.000712625	0.0238273	-0.189785	Basal epithelium	BPH 3	Other
27	0.375797	-0.0249501	0.0745771	0.0789449	Luminal epithelium	BPH 3	Other
28	0.366594	-0.0635981	0.00212687	-0.184088	Basal epithelium	BPH 3	Other
29	0.313508	-0.0577146	0.139931	0.0456804	Luminal epithelium	BPH 3	Other
30	0.33897	-0.00688811	0.0662076	-0.0498113	Luminal epithelium	BPH 3	Other
31	0.283053	-0.127935	0.0756757	-0.123099	Basal epithelium	BPH 3	Other
32	0.279869	0.0160581	0.062831	-0.105809	Basal epithelium	BPH 3	Other
33	0.643507	0.238391	0.0929233	0.00346164	Club epithelium	BPH 3	Club epithelium
34	0.385489	-0.00499364	0.0461601	-0.0134386	Luminal epithelium	BPH 3	Other
35	0.642016	0.247952	0.140934	0.0116404	Club epithelium	BPH 3	Club epithelium
36	0.415736	0.100106	0.0604917	0.215511	Club epithelium	BPH 3	Club epithelium
37	0.329796	-0.0199772	0.0823934	0.0747449	Luminal epithelium	BPH 3	Other
38	0.487995	0.279021	0.0646691	0.0826643	Luminal epithelium	BPH 3	Other
39	0.348356	-0.00919552	0.0512326	0.148429	Basal epithelium	BPH 3	Other
40	0.81057	0.404824	0.167432	0.0940465	Club epithelium	BPH 3	Club epithelium
41	0.346708	0.0461424	0.0590863	-0.209577	Luminal epithelium	BPH 3	Other
42	0.333377	-0.0427483	0.0840672	-0.00778556	Basal epithelium	BPH 3	Other
43	0.579575	0.134834	0.195232	0.174901	Club epithelium	BPH 3	Club epithelium
44	0.295854	-0.0685274	0.0754778	-0.030596	Basal epithelium	BPH 3	Other
45	0.320065	-0.0634329	0.117557	0.0290848	Basal epithelium	BPH 3	Other
46	0.465227	0.0496771	0.14102	-0.016968	Club epithelium	BPH 3	Club epithelium
47	0.475318	0.0595501	0.0713454	0.0961386	Basal epithelium	BPH 3	Other
48	0.351341	0.0292249	0.14072	-0.146313	Basal epithelium	BPH 3	Other
49	0.340893	0.0181577	0.0336822	0.0293553	Basal epithelium	BPH 3	Other
50	0.683316	0.287233	0.185334	0.330995	Club epithelium	BPH 3	Club epithelium
51	0.348708	-0.0677288	0.114234	-0.0816439	Basal epithelium	BPH 3	Other
52	0.607258	0.125072	0.265823	0.081507	Club epithelium	BPH 3	Club epithelium
53	0.424347	0.0755353	0.0555161	-0.129964	Basal epithelium	BPH 3	Other
54	0.378616	0.0841305	0.0230004	-0.121678	Luminal epithelium	BPH 3	Other
55	0.296397	-0.0161359	0.0336635	-0.0690746	Luminal epithelium	BPH 3	Other
56	0.345595	-0.0533441	0.0621884	0.338351	Luminal epithelium	BPH 3	Other
57	0.489997	0.0118428	0.130476	0.0816878	Luminal epithelium	BPH 3	Other
58	0.394254	0.0381928	0.0944053	-0.0806404	Luminal epithelium	BPH 3	Other
59	0.352169	-0.0512733	0.0607187	-0.180912	Luminal epithelium	BPH 3	Other
60	0.358641	0.0302856	0.0521329	-0.0585208	Luminal epithelium	BPH 3	Other
61	0.754759	0.505416	0.0944618	-0.016065	Club epithelium	BPH 3	Club epithelium
62	0.412732	0.195316	0.112605	0.178336	Club epithelium	BPH 3	Club epithelium
63	0.253721	-0.048889	0.0325231	-0.193772	Basal epithelium	BPH 3	Other
64	0.558581	0.0246085	0.20108	0.0319489	Club epithelium	BPH 3	Club epithelium
65	0.36387	0.0224059	0.0785135	0.0961056	Luminal epithelium	BPH 3	Other
66	0.349542	0.0175319	0.0898102	-0.0503598	Luminal epithelium	BPH 3	Other
67	0.423005	0.0912902	0.030099	0.00671917	Club epithelium	BPH 3	Club epithelium
68	0.368542	-0.00156253	0.0496012	0.00372511	Basal epithelium	BPH 3	Other
69	0.644768	0.228441	0.122381	0.238649	Club epithelium	BPH 3	Club epithelium
70	0.591391	0.260203	0.100874	0.273843	Club epithelium	BPH 3	Club epithelium
71	0.390784	-0.0779537	0.0746851	0.0325491	Basal epithelium	BPH 3	Other
72	0.429185	-0.00912954	0.139557	0.0101945	Club epithelium	BPH 3	Club epithelium
73	0.234227	-0.0747379	0.112378	-0.152604	Basal epithelium	BPH 3	Other
74	0.294558	0.0578831	0.0769827	0.173357	Luminal epithelium	BPH 3	Other
75	0.244887	-0.0112546	0.0049083	0.135574	Basal epithelium	BPH 3	Other
76	0.525972	0.0936083	0.0898462	-0.0205964	Club epithelium	BPH 3	Club epithelium
77	0.316066	-0.0959264	0.0183418	-0.0880899	Luminal epithelium	BPH 3	Other
78	0.281654	-0.0202207	0.0424324	0.0168118	Basal epithelium	BPH 3	Other
79	0.64679	0.134149	0.180116	0.418535	Club epithelium	BPH 3	Club epithelium
80	0.318017	-0.0127603	0.0369925	-0.107131	Basal epithelium	BPH 3	Other
81	0.48165	0.0579827	0.101137	0.0572058	Luminal epithelium	BPH 3	Other
82	0.319002	0.0152595	0.00642759	0.0945935	Tumor	BPH 3	Other
83	0.251031	-0.0285888	0.114326	-0.12655	Luminal epithelium	BPH 3	Other
84	0.328516	0.0650149	-0.0210025	-0.0865254	Basal epithelium	BPH 3	Other
85	0.399671	-0.0640609	0.0438011	-0.0206934	Basal epithelium	BPH 3	Other
86	0.368311	0.120337	0.110972	0.219118	Basal epithelium	BPH 3	Other
87	0.376402	-0.0748679	0.0905285	-0.00354061	Basal epithelium	BPH 3	Other
88	0.634509	0.154884	0.232012	0.317073	Club epithelium	BPH 3	Club epithelium
89	0.284156	0.0308641	0.033366	-0.0393423	Luminal epithelium	BPH 3	Other
90	0.278971	-0.048372	0.0205179	0.000688552	Basal epithelium	BPH 3	Other
91	0.367837	-0.0549213	0.0941069	-0.132055	Luminal epithelium	BPH 3	Other
92	0.334884	-0.0410736	0.100277	-0.19539	Basal epithelium	BPH 3	Other
93	0.344145	0.00838355	-0.0328852	0.0327938	Luminal epithelium	BPH 3	Other
94	0.345119	0.0324053	-0.0071098	0.0603387	Basal epithelium	BPH 3	Other
95	0.338599	-0.093819	0.0223729	-0.142489	Basal epithelium	BPH 3	Other
96	0.281167	-0.0944463	-0.0118551	0.0671001	Basal epithelium	BPH 3	Other
97	0.398636	0.126264	-0.031533	-0.0489768	Basal epithelium	BPH 3	Other
98	0.308877	-0.0430919	0.056638	-0.128819	Basal epithelium	BPH 3	Other
99	0.573983	0.37245	0.0806575	0.266644	Club epithelium	BPH 3	Club epithelium
100	0.305277	0.0486671	0.0965131	-0.0230158	Luminal epithelium	BPH 3	Other
101	0.542249	0.134199	0.186016	0.158467	Club epithelium	BPH 3	Club epithelium
102	0.714965	0.214514	0.132083	0.38501	Club epithelium	BPH 3	Club epithelium
103	0.423731	0.0898914	0.0853633	-0.00190395	Club epithelium	BPH 3	Club epithelium
104	0.314354	-0.0276157	0.0172287	-0.153351	Basal epithelium	BPH 3	Other
105	0.492633	0.0689045	0.129438	0.159901	Luminal epithelium	BPH 3	Other
106	0.285414	-0.108932	0.05781	0.102726	Basal epithelium	BPH 3	Other
107	0.750402	0.426715	0.0975389	0.345744	Club epithelium	BPH 3	Club epithelium
108	0.360361	-0.0467229	0.111069	-0.154612	Luminal epithelium	BPH 3	Other
109	0.348356	-0.0491274	0.0503044	-0.0274012	Basal epithelium	BPH 3	Other
110	0.330454	-0.017646	0.00631658	-0.00470322	Basal epithelium	BPH 3	Other
111	0.2839	-0.0036925	0.0624782	-0.137419	Luminal epithelium	BPH 3	Other
112	0.223759	-0.0850595	0.00576455	-0.110899	Basal epithelium	BPH 3	Other
113	0.356071	0.020115	0.0670432	-0.140228	Luminal epithelium	BPH 3	Other
114	0.279583	-0.0435445	0.0650738	-0.144922	Basal epithelium	BPH 3	Other
115	0.386353	-0.0193669	0.0658781	-0.0918139	Basal epithelium	BPH 3	Other
116	0.312479	-0.0657495	0.0639433	-0.108068	Basal epithelium	BPH 3	Other
117	0.373073	0.0474662	0.0725535	0.0365254	Luminal epithelium	BPH 3	Other
118	0.3921	0.162523	0.0635862	-0.109099	Basal epithelium	BPH 3	Other
119	0.299716	-0.0213715	0.013888	-0.021421	Basal epithelium	BPH 3	Other
120	0.458426	-0.00580684	0.0437515	-0.0179613	Basal epithelium	BPH 3	Other
121	0.30476	-0.00648501	0.179951	0.0130063	Basal epithelium	BPH 3	Other
122	0.400481	0.0433082	0.114752	0.282255	Luminal epithelium	BPH 3	Other
123	0.352949	0.0325766	0.0983099	0.0618432	Basal epithelium	BPH 3	Other
124	0.416982	0.00127522	0.123155	-0.0960113	Club epithelium	BPH 3	Club epithelium
125	0.402974	0.0666736	0.0891382	0.0707179	Club epithelium	BPH 3	Club epithelium
126	0.279578	-0.0723408	0.0122055	-0.0378554	Luminal epithelium	BPH 3	Other
127	0.667228	0.332715	0.149041	0.315754	Club epithelium	BPH 3	Club epithelium
128	0.212133	-0.0558259	0.0232572	-0.0645612	Basal epithelium	BPH 3	Other
129	0.581503	0.0564004	0.0396124	0.127965	Club epithelium	BPH 3	Club epithelium
130	0.315016	-0.0480619	0.0697666	0.0891789	Basal epithelium	BPH 3	Other
131	0.423624	0.0527193	0.0563019	0.0296577	Club epithelium	BPH 3	Club epithelium
132	0.342031	0.0101581	0.0604387	-0.0530839	Luminal epithelium	BPH 3	Other
133	0.714176	0.354185	0.211685	0.549857	Club epithelium	BPH 3	Club epithelium
134	0.44984	0.059152	0.0980002	0.159913	Basal epithelium	BPH 3	Other
135	0.340586	0.0391609	0.0101963	-0.184642	Luminal epithelium	BPH 3	Other
136	0.349644	-0.00912509	0.0457958	-0.099824	Luminal epithelium	BPH 3	Other
137	0.436127	0.0369387	0.0943566	-0.0203234	Luminal epithelium	BPH 3	Other
138	0.434362	-0.000122085	0.0423295	0.0753795	Basal epithelium	BPH 3	Other
139	0.479724	0.125816	0.172129	0.106146	Club epithelium	BPH 3	Club epithelium
140	0.303977	-0.0524114	0.0148901	0.000489389	Basal epithelium	BPH 3	Other
141	0.620411	0.195127	0.155114	0.490693	Club epithelium	BPH 3	Club epithelium
142	0.328874	-0.121389	0.0727178	-0.0647261	Luminal epithelium	BPH 3	Other
143	0.297006	-0.0646325	0.0941561	-0.0786521	Luminal epithelium	BPH 3	Other
144	0.510337	0.101281	0.0918501	-0.0503048	Club epithelium	BPH 3	Club epithelium
145	0.532068	0.172532	0.0879378	0.209288	Club epithelium	BPH 3	Club epithelium
146	0.279691	-0.0418915	0.0472081	0.0427438	Luminal epithelium	BPH 3	Other
147	0.316628	-0.0269955	0.0486761	-0.0173552	Basal epithelium	BPH 3	Other
148	0.408788	0.0487943	0.0566119	-0.00996276	Luminal epithelium	BPH 3	Other
149	0.372362	0.0375183	0.149432	-0.0342981	Basal epithelium	BPH 3	Other
150	0.2881	0.0656284	0.016879	-0.103744	Luminal epithelium	BPH 3	Other
151	0.420229	0.0757485	0.0595001	-0.188828	Luminal epithelium	BPH 3	Other
152	0.282588	-0.0790819	0.0362497	-0.10378	Basal epithelium	BPH 3	Other
153	0.377841	0.0157742	0.0924799	0.0349184	Luminal epithelium	BPH 3	Other
154	0.397713	0.0734079	0.0453442	-0.0692023	Basal epithelium	BPH 3	Other
155	0.776612	0.544776	0.148383	0.128232	Club epithelium	BPH 3	Club epithelium
156	0.307947	-0.0777736	0.0760345	-0.170858	Basal epithelium	BPH 3	Other
157	0.238331	-0.0222959	0.068884	-0.0289214	Basal epithelium	BPH 3	Other
158	0.716665	0.461261	0.235584	0.304578	Club epithelium	BPH 3	Club epithelium
159	0.218313	-0.0881121	-0.0372577	-0.0483228	Basal epithelium	BPH 3	Other
160	0.280371	-0.0664842	0.0359692	0.031945	Luminal epithelium	BPH 3	Other
161	0.290692	0.000722709	0.053832	-0.209639	Luminal epithelium	BPH 3	Other
162	0.452999	0.105773	0.168526	0.27849	Club epithelium	BPH 3	Club epithelium
163	0.373171	-0.0276018	0.0619765	-0.17506	Luminal epithelium	BPH 3	Other
164	0.304854	0.055292	0.0684649	0.0507562	Basal epithelium	BPH 3	Other
165	0.279547	-0.0726221	0.0537488	-0.0535671	Luminal epithelium	BPH 3	Other
166	0.652668	0.159536	0.158921	0.306073	Club epithelium	BPH 3	Club epithelium
167	0.323655	-0.0316308	0.018564	-0.0499367	Basal epithelium	BPH 3	Other
168	0.291726	0.00592087	0.035862	0.0598957	Luminal epithelium	BPH 3	Other
169	0.292301	-0.0122233	0.0246093	-0.109427	Basal epithelium	BPH 3	Other
170	0.440043	0.0814109	0.0844474	-0.106019	Luminal epithelium	BPH 3	Other
171	0.367237	-0.0298051	0.0912719	0.292705	Luminal epithelium	BPH 3	Other
172	0.2772	-0.0604153	0.0171885	-0.136397	Basal epithelium	BPH 3	Other
173	0.338391	0.0287369	0.0958821	-0.194689	Luminal epithelium	BPH 3	Other
174	0.677608	0.376199	0.128865	0.128579	Club epithelium	BPH 3	Club epithelium
175	0.30722	-0.00422106	0.025322	-0.159203	Luminal epithelium	BPH 3	Other
176	0.665841	0.181122	0.143137	0.0639635	Club epithelium	BPH 3	Club epithelium
177	0.310125	-0.0427827	0.0195585	-0.0967891	Basal epithelium	BPH 3	Other
178	0.226737	-0.0241382	0.0315765	-0.132824	Basal epithelium	BPH 3	Other
179	0.243926	-0.116212	-0.00195488	-0.0303769	Basal epithelium	BPH 3	Other
180	0.260832	0.000358439	0.0779655	-0.172982	Basal epithelium	BPH 3	Other
181	0.151687	-0.0150886	-0.00392835	-0.0866871	Basal epithelium	BPH 3	Other
182	0.395952	-0.0257253	0.0328715	-0.0314995	Basal epithelium	BPH 3	Other
183	0.198639	-0.109601	0.0146962	0.0840565	Basal epithelium	BPH 3	Other
184	0.299297	0.0346755	0.0078415	-0.0593976	Basal epithelium	BPH 3	Other
185	0.436428	0.0745041	0.0670977	0.159898	Basal epithelium	BPH 3	Other
186	0.525027	0.0834765	0.185429	0.315315	Luminal epithelium	BPH 3	Other
187	0.400871	0.0166921	0.0602551	-0.223514	Luminal epithelium	BPH 3	Other
188	0.351822	-0.044535	0.00741081	-0.184402	Luminal epithelium	BPH 3	Other
189	0.638327	0.315116	0.0531833	0.160606	Club epithelium	BPH 3	Club epithelium
190	0.591504	0.203241	0.101043	-0.121761	Club epithelium	BPH 3	Club epithelium
191	0.290016	-0.0847346	-0.0314446	0.0330386	Basal epithelium	BPH 3	Other
192	0.32504	0.0403245	0.0449446	-0.00396954	Basal epithelium	BPH 3	Other
193	0.276491	-0.0894554	0.00903748	0.122768	Luminal epithelium	BPH 3	Other
194	0.367034	0.0131108	0.0505996	-0.10622	Luminal epithelium	BPH 3	Other
195	0.271977	0.0283174	-0.00634504	0.01891	Luminal epithelium	BPH 3	Other
196	0.346395	0.0347312	0.0434806	-0.00517875	Basal epithelium	BPH 3	Other
197	0.543842	0.221883	0.132337	0.0443382	Club epithelium	BPH 3	Club epithelium
198	0.621151	0.0375461	0.116617	-0.148198	Club epithelium	BPH 3	Club epithelium
199	0.431539	-0.0633349	0.174319	0.056701	Basal epithelium	BPH 3	Other
200	0.746899	0.312989	0.179957	0.297449	Club epithelium	BPH 3	Club epithelium
201	0.32773	0.0953685	0.0681788	0.0424298	Basal epithelium	BPH 3	Other
202	0.449575	0.0208799	0.0944039	0.0174382	Luminal epithelium	BPH 3	Other
203	0.294698	0.00127113	0.0369609	-0.0562224	Basal epithelium	BPH 3	Other
204	0.388344	-9.83331e-05	0.0790719	-0.121082	Luminal epithelium	BPH 3	Other
205	0.286645	-0.0370352	0.0194886	-0.134791	Luminal epithelium	BPH 3	Other
206	0.316681	0.049163	0.0598354	-0.0987007	Basal epithelium	BPH 3	Other
207	0.379119	0.000310211	0.0789801	-0.0716776	Luminal epithelium	BPH 3	Other
208	0.362009	-0.00341281	0.0654127	-0.091663	Basal epithelium	BPH 3	Other
209	0.3668	0.0507241	0.000483331	-0.123605	Luminal epithelium	BPH 3	Other
210	0.247491	-0.0567134	-0.00131539	-0.125323	Basal epithelium	BPH 3	Other
211	0.537177	-0.0382735	0.0928118	0.158912	Club epithelium	BPH 3	Club epithelium
212	0.332542	0.11758	0.0646598	-0.00354827	Basal epithelium	BPH 3	Other
213	0.365813	-0.0649258	0.0649802	0.0354757	Luminal epithelium	BPH 3	Other
214	0.387434	0.049712	0.11397	0.0347254	Luminal epithelium	BPH 3	Other
215	0.561552	0.170806	0.0613847	-0.0628877	Club epithelium	BPH 3	Club epithelium
216	0.337632	0.0111167	0.0758986	-0.0314892	Basal epithelium	BPH 3	Other
217	0.426901	0.0277172	0.116623	-0.0139689	Luminal epithelium	BPH 3	Other
218	0.29466	-0.0277213	0.0130404	0.00810915	Basal epithelium	BPH 3	Other
219	0.377429	-0.00703519	0.0834979	0.200152	Club epithelium	BPH 3	Club epithelium
220	0.52111	0.0130982	-0.0410526	0.188295	Club epithelium	BPH 3	Club epithelium
221	0.479737	0.160672	0.0619315	-0.051245	Luminal epithelium	BPH 3	Other
222	0.492743	0.0852024	0.0975477	0.0364394	Club epithelium	BPH 3	Club epithelium
223	0.356036	0.0215758	0.0591685	-0.203794	Basal epithelium	BPH 3	Other
224	0.19414	-0.00360279	0.00926505	0.0377215	Basal epithelium	BPH 3	Other
225	0.437161	0.070412	0.0211004	-0.098371	Luminal epithelium	BPH 3	Other
226	0.482204	0.0600567	0.0442631	0.0860433	Club epithelium	BPH 3	Club epithelium
227	0.677133	0.18714	0.234644	0.108718	Club epithelium	BPH 3	Club epithelium
228	0.41161	0.0615951	0.0631751	0.0479699	Luminal epithelium	BPH 3	Other
229	0.56788	0.0643967	0.127744	0.108463	Club epithelium	BPH 3	Club epithelium
230	0.621824	0.130435	0.125759	0.398234	Club epithelium	BPH 3	Club epithelium
231	0.355076	-0.045174	-0.00722388	-0.00841939	Luminal epithelium	BPH 3	Other
232	0.397825	-0.0549951	0.0866185	-0.0709038	Luminal epithelium	BPH 3	Other
233	0.355198	-0.0249735	0.0516432	-0.204734	Luminal epithelium	BPH 3	Other
234	0.283503	-0.0546028	0.0382814	-0.104482	Luminal epithelium	BPH 3	Other
235	0.407424	-0.0476974	0.107234	-0.189475	Luminal epithelium	BPH 3	Other
236	0.314454	-0.00379227	0.0639034	-0.0701376	Basal epithelium	BPH 3	Other
237	0.526811	0.167289	0.0583815	0.0535572	Club epithelium	BPH 3	Club epithelium
238	0.50354	0.0635553	0.12295	0.00405394	Club epithelium	BPH 3	Club epithelium
239	0.230853	-0.0345454	0.0151237	0.154196	Basal epithelium	BPH 3	Other
240	0.44124	0.0671503	0.0737971	0.0713783	Club epithelium	BPH 3	Club epithelium
241	0.429129	0.0449272	0.129333	-0.212871	Luminal epithelium	BPH 3	Other
242	0.606423	0.308427	0.109786	-0.0116439	Club epithelium	BPH 3	Club epithelium
243	0.587895	0.21501	0.116867	-0.0396886	Club epithelium	BPH 3	Club epithelium
244	0.418706	-0.0648763	0.0935677	0.00612541	Basal epithelium	BPH 3	Other
245	0.320891	0.0191593	0.0645392	-0.0357461	Luminal epithelium	BPH 3	Other
246	0.225329	-0.0382032	0.0566993	0.00493575	Basal epithelium	BPH 3	Other
247	0.296831	-0.0309774	0.00974555	-0.0148593	Basal epithelium	BPH 3	Other
248	0.389937	0.00390956	0.0610555	-0.188539	Club epithelium	BPH 3	Club epithelium
249	0.252485	-0.0996132	0.0206145	-0.00395269	Basal epithelium	BPH 3	Other
250	0.447324	0.0166418	0.0908143	-0.169629	Luminal epithelium	BPH 3	Other
251	0.491946	0.194958	0.170051	0.199537	Club epithelium	BPH 3	Club epithelium
252	0.329484	-0.0534997	-0.0105751	-0.0579108	Luminal epithelium	BPH 3	Other
253	0.678886	0.24343	0.159836	0.343791	Club epithelium	BPH 3	Club epithelium
254	0.320674	-0.0839818	-0.0447849	0.00128171	Luminal epithelium	BPH 3	Other
255	0.398644	0.0501789	0.101033	0.0933773	Luminal epithelium	BPH 3	Other
256	0.419524	0.0538975	0.0440814	0.0116681	Club epithelium	BPH 3	Club epithelium
257	0.330606	-0.022973	0.0999613	0.119799	Basal epithelium	BPH 3	Other
258	0.402963	-0.0941042	0.0157911	-0.0127876	Luminal epithelium	BPH 3	Other
259	0.470618	0.079101	0.127311	0.108591	Club epithelium	BPH 3	Club epithelium
260	0.292129	-0.0152233	0.0511937	-0.0393108	Luminal epithelium	BPH 3	Other
261	0.392475	-0.0515544	0.0450665	0.115158	Club epithelium	BPH 3	Club epithelium
262	0.352368	-0.0103795	0.0528084	0.0641194	Basal epithelium	BPH 3	Other
263	0.611776	0.25909	0.158192	0.209748	Club epithelium	BPH 3	Club epithelium
264	0.689149	0.23756	0.127217	0.179839	Club epithelium	BPH 3	Club epithelium
265	0.381061	0.0388285	0.0661827	0.00118567	Luminal epithelium	BPH 3	Other
266	0.354146	-0.0389561	0.0432239	-0.158783	Luminal epithelium	BPH 3	Other
267	0.245696	-0.00948488	0.0465308	-0.167791	Luminal epithelium	BPH 3	Other
268	0.485639	0.0342668	0.0811031	-0.136639	Club epithelium	BPH 3	Club epithelium
269	0.506092	0.170597	0.094853	0.359788	Club epithelium	BPH 3	Club epithelium
270	0.246773	-0.0762285	0.0344888	-0.126489	Luminal epithelium	BPH 3	Other
271	0.542464	0.114045	0.130778	-0.0360702	Luminal epithelium	BPH 3	Other
272	0.350866	0.00960289	0.137643	0.127064	Luminal epithelium	BPH 3	Other
273	0.296388	-0.0847852	-0.00150724	-0.0368107	Basal epithelium	BPH 3	Other
274	0.29528	-0.0757144	0.00765094	0.114018	Luminal epithelium	BPH 3	Other
275	0.62281	0.201191	0.0965707	-0.0443348	Club epithelium	BPH 3	Club epithelium
276	0.408023	0.0507148	0.0558221	-0.0359016	Luminal epithelium	BPH 3	Other
277	0.522629	0.10851	0.0891257	-0.139599	Club epithelium	BPH 3	Club epithelium
278	0.397249	-0.0141333	0.00540226	-0.128359	Luminal epithelium	BPH 3	Other
279	0.214322	-0.108937	0.0654153	-0.187144	Basal epithelium	BPH 3	Other
280	0.345532	0.0335987	0.0370976	-0.155509	Basal epithelium	BPH 3	Other
281	0.630714	0.259629	0.1194	-0.120545	Club epithelium	BPH 3	Club epithelium
282	0.417382	-0.0814247	0.0089277	0.141672	Luminal epithelium	BPH 3	Other
283	0.333644	-0.0769465	0.0749704	-0.0767222	Luminal epithelium	BPH 3	Other
284	0.246267	-0.111207	0.00276525	0.0642427	Luminal epithelium	BPH 3	Other
285	0.363651	0.130487	-0.0105837	-0.0847508	Luminal epithelium	BPH 3	Other
286	0.577923	0.190379	0.233296	0.341638	Club epithelium	BPH 3	Club epithelium
287	0.286961	0.04222	0.120834	-0.0785706	Basal epithelium	BPH 3	Other
288	0.309457	0.03334	0.163509	0.0286921	Luminal epithelium	BPH 3	Other
289	0.302074	-0.0666228	0.0494914	-0.056305	Basal epithelium	BPH 3	Other
290	0.476921	0.107551	0.100583	0.0615106	Luminal epithelium	BPH 3	Other
291	0.34765	0.0111595	0.0289195	-0.108755	Luminal epithelium	BPH 3	Other
292	0.390411	-0.0395098	0.0020079	-0.0423575	Basal epithelium	BPH 3	Other
293	0.412784	0.134893	0.0392224	-0.186758	Luminal epithelium	BPH 3	Other
294	0.590884	0.303709	0.116722	0.0917933	Basal epithelium	BPH 3	Other
295	0.637513	0.24713	0.147899	0.188443	Club epithelium	BPH 3	Club epithelium
296	0.336216	-0.0417	0.0221369	-0.0971899	Luminal epithelium	BPH 3	Other
297	0.37677	0.0166202	-0.0802216	-0.158608	Luminal epithelium	BPH 3	Other
298	0.304	0.00824606	0.120341	-0.115043	Basal epithelium	BPH 3	Other
299	0.234174	-0.0179063	0.082233	-0.00315654	Luminal epithelium	BPH 3	Other
300	0.234797	-0.0965831	0.0209633	0.0308506	Basal epithelium	BPH 3	Other
301	0.404254	0.147869	0.0661898	0.0442539	Basal epithelium	BPH 3	Other
302	0.334131	0.055072	0.072146	-0.19155	Basal epithelium	BPH 3	Other
303	0.719369	0.17339	0.32527	0.23612	Club epithelium	BPH 3	Club epithelium
304	0.36654	-0.0502137	0.107649	-0.126021	Luminal epithelium	BPH 3	Other
305	0.383889	0.101755	0.0286976	-0.0606202	Luminal epithelium	BPH 3	Other
306	0.342267	-0.0730297	0.0310377	-0.0990816	Luminal epithelium	BPH 3	Other
307	0.381275	-0.00732762	0.0870352	-0.107259	Luminal epithelium	BPH 3	Other
308	0.332228	0.0175115	-0.015545	0.00312505	Luminal epithelium	BPH 3	Other
309	0.261964	-0.0171389	0.0659641	0.0135084	Basal epithelium	BPH 3	Other
310	0.282237	-0.0309192	0.0757932	0.0407823	Basal epithelium	BPH 3	Other
311	0.369276	0.0251409	0.0927903	-0.114969	Luminal epithelium	BPH 3	Other
312	0.464538	0.228776	0.0931658	0.209713	Basal epithelium	BPH 3	Other
313	0.363739	-0.00666816	0.101466	-0.095127	Luminal epithelium	BPH 3	Other
314	0.389646	-0.0129792	0.0257633	0.0759152	Luminal epithelium	BPH 3	Other
315	0.320908	-0.0532801	0.0425799	0.0815431	Basal epithelium	BPH 3	Other
316	0.304335	-0.0452986	0.0549738	-0.195279	Luminal epithelium	BPH 3	Other
317	0.256196	0.000516307	0.0711769	-0.155066	Luminal epithelium	BPH 3	Other
318	0.458402	-0.0425568	0.034517	-0.159567	Basal epithelium	BPH 3	Other
319	0.275577	-0.0344669	0.0477724	-0.137681	Luminal epithelium	BPH 3	Other
320	0.292081	-0.0157816	0.0550178	-0.0180539	Basal epithelium	BPH 3	Other
321	0.287753	-0.00369011	-0.0372669	0.0553223	Luminal epithelium	BPH 3	Other
322	0.474619	0.0691517	0.0981987	0.0337949	Luminal epithelium	BPH 3	Other
323	0.239191	-0.0578371	0.0307076	-0.144797	Luminal epithelium	BPH 3	Other
324	0.289516	-0.015201	0.0557577	-0.197276	Basal epithelium	BPH 3	Other
325	0.337774	-0.0138791	0.0437618	-0.144715	Luminal epithelium	BPH 3	Other
326	0.341199	-0.00677366	0.0924141	-0.0758027	Luminal epithelium	BPH 3	Other
327	0.668156	0.202117	0.11281	-0.194927	Club epithelium	BPH 3	Club epithelium
328	0.291175	-0.0356037	-0.0263446	-0.0846491	Basal epithelium	BPH 3	Other
329	0.330857	-0.0381226	-0.00172277	-0.173534	Luminal epithelium	BPH 3	Other
330	0.404751	0.0458088	0.0420367	-0.111683	Basal epithelium	BPH 3	Other
331	0.346653	0.0192608	0.0768179	-0.0624027	Basal epithelium	BPH 3	Other
332	0.308216	0.0227741	0.045609	-0.0487843	Basal epithelium	BPH 3	Other
333	0.245962	-0.0396531	0.0374041	-0.0458597	Basal epithelium	BPH 3	Other
334	0.379263	-0.0069245	0.0632657	-0.0555775	Basal epithelium	BPH 3	Other
335	0.640422	0.269915	0.107923	-0.0567065	Club epithelium	BPH 3	Club epithelium
336	0.46361	0.176119	0.0900732	0.220655	Club epithelium	BPH 3	Club epithelium
337	0.339882	-0.0764006	0.0236501	-0.176266	Luminal epithelium	BPH 3	Other
338	0.264224	-0.0242053	0.0768727	0.000806775	Basal epithelium	BPH 3	Other
339	0.296476	0.0235061	0.0233219	-0.0145045	Luminal epithelium	BPH 3	Other
340	0.50884	0.134518	0.000251066	-0.149097	Basal epithelium	BPH 3	Other
341	0.158735	0.0335371	0.0171089	0.129684	Basal epithelium	BPH 3	Other
342	0.29762	0.00113032	0.0232242	-0.106855	Luminal epithelium	BPH 3	Other
343	0.354154	-0.0998748	0.0122437	-0.184741	Basal epithelium	BPH 3	Other
344	0.355807	-0.0425001	0.0628084	-0.169135	Luminal epithelium	BPH 3	Other
345	0.554018	0.213171	0.112247	0.190008	Club epithelium	BPH 3	Club epithelium
346	0.283204	0.0625439	0.0361543	-0.0881248	Luminal epithelium	BPH 3	Other
347	0.230198	-0.0410997	-0.0273866	0.0591072	Basal epithelium	BPH 3	Other
348	0.231774	-0.0458966	0.0111176	-0.196941	Basal epithelium	BPH 3	Other
349	0.242995	-0.0998316	-0.0239513	-0.0116673	Basal epithelium	BPH 1	Other
350	0.316453	-0.0476971	-0.0443915	-0.0876239	Luminal epithelium	BPH 1	Other
351	0.497472	0.12116	0.112071	0.248374	Club epithelium	BPH 1	Club epithelium
352	0.286785	-0.043694	-0.037946	-0.122816	Luminal epithelium	BPH 1	Other
353	0.366014	0.00160359	0.00768757	-0.0597044	Luminal epithelium	BPH 1	Other
354	0.263514	0.0198115	-0.0345992	-0.132429	Luminal epithelium	BPH 1	Other
355	0.322041	0.0131385	-0.000274474	-0.110791	Luminal epithelium	BPH 1	Other
356	0.336983	0.111101	0.0263695	0.0106023	Luminal epithelium	BPH 1	Other
357	0.272875	-0.0607939	0.0203128	-0.0709601	Luminal epithelium	BPH 1	Other
358	0.268574	-0.0856008	0.0152358	-0.124837	Luminal epithelium	BPH 1	Other
359	0.308703	-0.0513903	0.0849447	0.0141681	Basal epithelium	BPH 1	Other
360	0.243123	-0.000983344	0.0314564	0.0335747	Basal epithelium	BPH 1	Other
361	0.148994	-0.179006	-0.0686417	-0.0835383	Basal epithelium	BPH 1	Other
362	0.404138	-0.0686086	-0.0102279	0.0295525	Basal epithelium	BPH 1	Other
363	0.277141	0.0271242	0.0338479	-0.114785	Luminal epithelium	BPH 1	Other
364	0.207239	-0.075907	-0.0195369	-0.0133588	Basal epithelium	BPH 1	Other
365	0.263505	-0.0528888	-0.0351277	-0.0782106	Luminal epithelium	BPH 1	Other
366	0.211826	-0.00487882	-0.0598401	-0.10857	Basal epithelium	BPH 1	Other
367	0.366584	-0.019872	-0.0336097	0.0306614	Basal epithelium	BPH 1	Other
368	0.747963	0.580817	0.0563648	0.380615	Club epithelium	BPH 1	Club epithelium
369	0.2847	-0.0591405	0.00249225	-0.0127776	Basal epithelium	BPH 1	Other
370	0.327349	0.00622041	0.0139802	-0.108367	Luminal epithelium	BPH 1	Other
371	0.406812	0.0458324	0.0178097	-0.00765064	Luminal epithelium	BPH 1	Other
372	0.264516	-0.0730872	-0.0417013	-0.103378	Luminal epithelium	BPH 1	Other
373	0.225331	0.00617821	-0.0217944	0.0425139	Basal epithelium	BPH 1	Other
374	0.188587	-0.0557042	-0.00519326	-0.027454	Luminal epithelium	BPH 1	Other
375	0.260712	-0.0152167	-0.0433833	-0.0683108	Luminal epithelium	BPH 1	Other
376	0.495874	-0.0201732	-0.000137846	0.208177	Club epithelium	BPH 1	Club epithelium
377	0.217338	-0.0308641	-0.0334978	-0.100067	Luminal epithelium	BPH 1	Other
378	0.351831	-0.0170072	0.0378495	-0.10399	Luminal epithelium	BPH 1	Other
379	0.414705	0.0464426	0.0243585	0.0426986	Luminal epithelium	BPH 1	Other
380	0.337213	0.0114399	0.00081216	0.0275552	Luminal epithelium	BPH 1	Other
381	0.413406	0.122845	-0.0129304	0.0880004	Basal epithelium	BPH 1	Other
382	0.298965	-0.0777521	-0.000169179	0.0475626	Tumor	BPH 1	Other
383	0.378275	0.00677735	-0.0138718	-0.0264149	Basal epithelium	BPH 1	Other
384	0.209699	-0.0964626	0.0115524	-0.105746	Basal epithelium	BPH 1	Other
385	0.237151	-0.00960791	-0.00699647	0.0456179	Basal epithelium	BPH 1	Other
386	0.290424	-0.0340372	-0.0644139	-0.118214	Luminal epithelium	BPH 1	Other
387	0.35518	0.0244815	0.014303	-0.0444846	Luminal epithelium	BPH 1	Other
388	0.234065	-0.0262699	0.0545645	-0.0635466	Luminal epithelium	BPH 1	Other
389	0.397777	-0.0101013	-0.0150961	-0.064322	Luminal epithelium	BPH 1	Other
390	0.243985	-0.069363	-0.0338381	-0.130467	Basal epithelium	BPH 1	Other
391	0.514903	0.0615312	0.0405148	0.134579	Club epithelium	BPH 1	Club epithelium
392	0.342284	0.0506994	0.0371704	-0.0615805	Luminal epithelium	BPH 1	Other
393	0.279211	0.0167845	0.0259239	-0.0106776	Basal epithelium	BPH 1	Other
394	0.215553	-0.0324711	-0.0283185	-0.114336	Basal epithelium	BPH 1	Other
395	0.330301	-0.0741641	-0.0234747	0.00328762	Luminal epithelium	BPH 1	Other
396	0.319335	-0.0820091	-0.00257134	-9.05534e-05	Luminal epithelium	BPH 1	Other
397	0.324693	-0.0152128	0.00512207	-0.0245567	Luminal epithelium	BPH 1	Other
398	0.265201	-0.0997293	-0.0362402	0.00249238	Basal epithelium	BPH 1	Other
399	0.255972	-0.0185849	-0.0385665	-0.110664	Luminal epithelium	BPH 1	Other
400	0.283213	-0.0159987	0.0480682	0.0464044	Basal epithelium	BPH 1	Other
401	0.363568	-0.00375306	-0.00275497	0.0729923	Luminal epithelium	BPH 1	Other
402	0.197618	-0.12006	-0.0125453	0.0131257	Luminal epithelium	BPH 1	Other
403	0.284215	-0.0394266	-0.0527594	-0.130643	Basal epithelium	BPH 1	Other
404	0.35911	-0.0551161	-0.0346402	-0.0987851	Luminal epithelium	BPH 1	Other
405	0.343163	0.0183189	0.00170929	-0.024031	Luminal epithelium	BPH 1	Other
406	0.396535	-0.006068	0.0472732	-0.108076	Luminal epithelium	BPH 1	Other
407	0.265441	-0.0815226	0.00523236	-0.00580072	Luminal epithelium	BPH 1	Other
408	0.339522	-0.0883225	-0.036742	-0.0554251	Luminal epithelium	BPH 1	Other
409	0.270475	-0.0437167	-0.0372748	-0.00180881	Luminal epithelium	BPH 1	Other
410	0.211111	-0.0631674	-0.0602453	-0.0600212	Basal epithelium	BPH 1	Other
411	0.3316	-0.010468	-0.0473886	-0.0286681	Luminal epithelium	BPH 1	Other
412	0.372376	-0.000566146	0.070362	0.195229	Luminal epithelium	BPH 1	Other
413	0.258261	0.00434602	-0.0512614	0.048005	Luminal epithelium	BPH 1	Other
414	0.304094	-0.0598817	0.0104706	-0.0911049	Basal epithelium	BPH 1	Other
415	0.292013	-0.0418629	-0.0400153	-0.0631095	Luminal epithelium	BPH 1	Other
416	0.276443	-0.0797742	-0.0402699	-0.128857	Luminal epithelium	BPH 1	Other
417	0.248546	0.0193365	0.0114431	-0.0638261	Tumor	BPH 1	Other
418	0.300547	-0.0554222	0.0111633	-0.0636299	Luminal epithelium	BPH 1	Other
419	0.284672	-0.0576411	-0.0582391	-0.13366	Luminal epithelium	BPH 1	Other
420	0.227219	-0.00467653	-0.0868924	-0.0706325	Basal epithelium	BPH 1	Other
421	0.293331	-0.0446526	0.014861	-0.127455	Luminal epithelium	BPH 1	Other
422	0.472616	-0.0822992	0.053233	-0.0844648	Club epithelium	BPH 1	Club epithelium
423	0.516842	0.10358	0.0311976	-0.0138974	Club epithelium	BPH 1	Club epithelium
424	0.359942	0.007163	-0.00617857	0.120438	Luminal epithelium	BPH 1	Other
425	0.30914	-0.0606054	-0.0383399	0.10316	Basal epithelium	BPH 1	Other
426	0.495496	0.0807988	-0.0211245	-0.0286216	Basal epithelium	BPH 1	Other
427	0.377232	0.0182136	0.0631041	0.0486055	Tumor	BPH 1	Other
428	0.293386	0.0860049	0.00361276	-0.0550814	Basal epithelium	BPH 1	Other
429	0.418928	0.0713994	-0.0277191	0.0687082	Luminal epithelium	BPH 1	Other
430	0.315193	-0.00297839	-0.0205356	-0.117344	Luminal epithelium	BPH 1	Other
431	0.264159	-0.0265382	-0.0294223	-0.0991044	Luminal epithelium	BPH 1	Other
432	0.265034	-0.0502638	0.0208298	-0.039696	Luminal epithelium	BPH 1	Other
433	0.335595	-0.0353755	-0.0306382	-0.110337	Basal epithelium	BPH 1	Other
434	0.310924	-0.134487	0.00801591	-0.0263354	Basal epithelium	BPH 1	Other
435	0.185858	-0.145841	0.0464627	0.0460242	Luminal epithelium	BPH 1	Other
436	0.430178	0.0626785	0.102944	0.0430592	Club epithelium	BPH 1	Club epithelium
437	0.414484	0.0511931	-0.0828317	0.0318859	Tumor	BPH 1	Other
438	0.266271	0.0225766	0.0118006	-0.124717	Basal epithelium	BPH 1	Other
439	0.380999	-0.0762692	0.0440868	-0.0581038	Luminal epithelium	BPH 1	Other
440	0.311953	0.0246366	0.00012886	0.125856	Luminal epithelium	BPH 1	Other
441	0.271141	-0.0632649	0.0226018	0.0264509	Basal epithelium	BPH 1	Other
442	0.272415	-0.0336141	0.0529874	-0.0461211	Tumor	BPH 1	Other
443	0.198106	-0.0746964	0.000508417	-0.0193214	Basal epithelium	BPH 1	Other
444	0.30295	-0.00155168	-0.0446341	-0.135185	Luminal epithelium	BPH 1	Other
445	0.317949	-0.0134181	0.0201805	-0.109457	Luminal epithelium	BPH 1	Other
446	0.254047	-0.099617	-0.0135477	-0.0565701	Tumor	BPH 1	Other
447	0.358221	-0.0943531	-0.00227895	-0.114262	Basal epithelium	BPH 1	Other
448	0.308516	-0.0976287	-0.0235811	-0.114248	Luminal epithelium	BPH 1	Other
449	0.337669	-0.0301908	-0.0293318	-0.041336	Luminal epithelium	BPH 1	Other
450	0.316564	0.0371476	0.0989616	-0.0837747	Luminal epithelium	BPH 1	Other
451	0.311888	-0.11616	-0.0501612	-0.108575	Basal epithelium	BPH 1	Other
452	0.285042	-0.118399	-0.0801418	-0.036384	Luminal epithelium	BPH 1	Other
453	0.260957	-0.0991859	-0.0194839	-0.0526756	Luminal epithelium	BPH 1	Other
454	0.356719	-0.0816997	0.131588	0.0345805	Luminal epithelium	BPH 1	Other
455	0.703515	0.213164	0.0632725	0.0695503	Basal epithelium	BPH 1	Other
456	0.45914	0.126696	0.00615823	0.184189	Club epithelium	BPH 1	Club epithelium
457	0.29509	-0.0420499	-0.00970377	-0.0282102	Luminal epithelium	BPH 1	Other
458	0.373897	-0.00667166	0.00939232	0.186853	Basal epithelium	BPH 1	Other
459	0.243256	-0.0992234	0.00966107	-0.00371587	Basal epithelium	BPH 1	Other
460	0.347116	-0.0328313	-0.0665211	-0.0993848	Luminal epithelium	BPH 1	Other
461	0.272168	-0.0171113	0.00721027	0.0743195	Luminal epithelium	BPH 1	Other
462	0.346934	-0.0244202	-0.0294045	-0.0914291	Basal epithelium	BPH 1	Other
463	0.673565	0.331483	0.0537644	0.145451	Club epithelium	BPH 1	Club epithelium
464	0.276422	0.0119699	-0.0792587	0.0313988	Luminal epithelium	BPH 1	Other
465	0.300624	0.0122396	0.0318224	0.0463919	Luminal epithelium	BPH 1	Other
466	0.315848	-0.0288078	0.0538753	-0.0582177	Luminal epithelium	BPH 1	Other
467	0.356182	-0.0121196	0.0698122	0.196927	Basal epithelium	BPH 1	Other
468	0.263272	-0.0737578	-0.046987	-0.0357766	Basal epithelium	BPH 1	Other
469	0.228188	-0.00468335	-0.0417483	-0.021683	Luminal epithelium	BPH 1	Other
470	0.250175	0.0332235	0.000312738	-0.131726	Luminal epithelium	BPH 1	Other
471	0.325778	-0.0612862	0.0712978	-0.104389	Luminal epithelium	BPH 1	Other
472	0.277433	-0.0164495	-0.0253943	-0.0850125	Luminal epithelium	BPH 1	Other
473	0.184138	-0.108438	-0.0269258	-0.0515321	Basal epithelium	BPH 1	Other
474	0.269482	-0.144649	-0.0441898	-0.0268781	Luminal epithelium	BPH 1	Other
475	0.29441	-0.0905986	-0.020484	0.195535	Luminal epithelium	BPH 1	Other
476	0.431637	0.00123765	0.0427482	0.0487688	Tumor	BPH 1	Other
477	0.35783	0.0262802	-0.0151922	-0.131019	Luminal epithelium	BPH 1	Other
478	0.240018	-0.00851747	-0.00426931	-0.107932	Luminal epithelium	BPH 1	Other
479	0.307745	-0.000645849	0.0284171	-0.0781816	Luminal epithelium	BPH 1	Other
480	0.366296	0.0519495	0.0883522	0.209704	Luminal epithelium	BPH 1	Other
481	0.277707	-0.0545	0.016232	-0.120824	Basal epithelium	BPH 1	Other
482	0.335149	-0.0870042	-0.0070327	0.00695531	Luminal epithelium	BPH 1	Other
483	0.220869	-0.0766446	-0.0594216	-0.105777	Luminal epithelium	BPH 1	Other
484	0.369621	-0.082855	0.0376804	-0.0620784	Tumor	BPH 1	Other
485	0.272604	0.0207777	-0.00512033	-0.126614	Luminal epithelium	BPH 1	Other
486	0.320942	0.00180722	-0.0449719	0.071115	Basal epithelium	BPH 1	Other
487	0.425152	0.0845431	-0.0406674	-0.036113	Luminal epithelium	BPH 1	Other
488	0.338737	-0.0598644	-0.0294018	-0.086583	Luminal epithelium	BPH 1	Other
489	0.260804	-0.047801	-0.0303875	-0.0499295	Basal epithelium	BPH 1	Other
490	0.316581	0.0369321	-0.0168896	-0.0652959	Luminal epithelium	BPH 1	Other
491	0.251522	-0.0660373	-0.0550501	-0.111804	Luminal epithelium	BPH 1	Other
492	0.256318	0.0853637	0.075266	0.125326	Club epithelium	BPH 1	Club epithelium
493	0.454852	-0.0137126	0.00400463	0.104058	Luminal epithelium	BPH 1	Other
494	0.848239	0.388558	0.104287	0.0413735	Club epithelium	BPH 1	Club epithelium
495	0.337857	-0.0689497	-0.0400276	-0.0885218	Basal epithelium	BPH 1	Other
496	0.25914	-0.140236	0.0205269	-0.0962231	Basal epithelium	BPH 1	Other
497	0.229463	-0.00864915	0.0545112	-0.0944856	Luminal epithelium	BPH 1	Other
498	0.285364	-0.0831726	-0.0867015	0.14735	Tumor	BPH 1	Other
499	0.2438	-0.0589549	-0.0271646	-0.10014	Luminal epithelium	BPH 1	Other
500	0.210713	-0.0951392	-0.0169692	-0.0686274	Basal epithelium	BPH 1	Other
501	0.282549	-0.0554987	0.0316548	0.0956374	Basal epithelium	BPH 1	Other
502	0.410573	0.125867	-0.00605255	0.0220796	Club epithelium	BPH 1	Club epithelium
503	0.289492	-0.04453	0.00102899	-0.0575403	Luminal epithelium	BPH 1	Other
504	0.216121	-0.0711068	0.0454926	0.042778	Basal epithelium	BPH 1	Other
505	0.446212	0.0372689	0.0632921	-0.0281298	Club epithelium	BPH 1	Club epithelium
506	0.364258	0.0275033	-0.0282614	-0.0894049	Luminal epithelium	BPH 1	Other
507	0.382162	0.00210956	-0.0253468	0.0445122	Basal epithelium	BPH 1	Other
508	0.619371	0.227593	0.0197363	-0.0160832	Club epithelium	BPH 1	Club epithelium
509	0.214081	-0.141839	-0.0126546	-0.0965903	Basal epithelium	BPH 1	Other
510	0.60498	0.357527	0.0815256	0.229594	Club epithelium	BPH 1	Club epithelium
511	0.310869	-0.0500127	-0.0742431	-0.0961489	Basal epithelium	BPH 1	Other
512	0.464809	0.0612934	0.00904707	0.149104	Luminal epithelium	BPH 1	Other
513	0.324844	-0.038354	-0.00826199	-0.0854972	Luminal epithelium	BPH 1	Other
514	0.197045	-0.0597412	-0.0361543	-0.090957	Luminal epithelium	BPH 1	Other
515	0.26358	-0.0217476	-0.0024365	-0.0866681	Basal epithelium	BPH 1	Other
516	0.304648	0.0909686	0.0458242	0.477241	Luminal epithelium	BPH 1	Other
517	0.280873	-0.0232032	0.0129431	-0.0723313	Basal epithelium	BPH 1	Other
518	0.281915	-0.00831123	-0.0266256	0.0254984	Luminal epithelium	BPH 1	Other
519	0.302053	-0.000598282	0.0311265	-0.0975842	Luminal epithelium	BPH 1	Other
520	0.266472	-0.0703325	-0.0398791	-0.0532279	Luminal epithelium	BPH 1	Other
521	0.819402	0.48297	0.0241519	0.139982	Club epithelium	BPH 1	Club epithelium
522	0.300132	-0.0614367	-0.0350429	-0.148679	Luminal epithelium	BPH 1	Other
523	0.238689	-0.0485618	-0.0228551	-0.0487	Luminal epithelium	BPH 1	Other
524	0.315826	-0.065815	0.0363946	-0.0511063	Basal epithelium	BPH 1	Other
525	0.280716	-0.0658071	0.0228845	0.017488	Luminal epithelium	BPH 1	Other
526	0.453465	-0.0863245	-0.0369744	0.113531	Club epithelium	BPH 1	Club epithelium
527	0.265505	0.0483747	-0.0175847	-0.0426865	Luminal epithelium	BPH 1	Other
528	0.298707	-0.0285481	-0.00516426	0.100244	Basal epithelium	BPH 1	Other
529	0.319721	0.0374444	-0.0173936	-0.0856829	Luminal epithelium	BPH 1	Other
530	0.380029	-0.0146428	-0.0612445	0.100908	Luminal epithelium	BPH 1	Other
531	0.760861	0.206219	0.00377939	0.237849	Club epithelium	BPH 1	Club epithelium
532	0.292639	0.0162785	-0.0319788	0.0623707	Luminal epithelium	BPH 1	Other
533	0.304364	-0.0236893	0.0281242	-0.0974558	Luminal epithelium	BPH 1	Other
534	0.213602	-0.103431	0.0195154	0.234965	Basal epithelium	BPH 1	Other
535	0.208334	-0.0442667	0.136848	0.0942271	Basal epithelium	BPH 1	Other
536	0.225801	-0.0453645	0.0121292	-0.082289	Luminal epithelium	BPH 1	Other
537	0.282114	-0.026442	-0.00853975	0.144649	Luminal epithelium	BPH 1	Other
538	0.30093	-0.0512675	-0.00792285	-0.126472	Luminal epithelium	BPH 1	Other
539	0.316221	0.0191812	-0.0690328	-0.0242359	Luminal epithelium	BPH 1	Other
540	0.317467	-0.0977305	-0.00447838	-0.109858	Luminal epithelium	BPH 1	Other
541	0.291017	-0.0355217	-0.0253588	-0.00640159	Luminal epithelium	BPH 1	Other
542	0.280085	-0.104019	-0.0863697	-0.0559671	Luminal epithelium	BPH 1	Other
543	0.264924	-0.0176341	-0.033735	-0.0680111	Luminal epithelium	BPH 1	Other
544	0.208781	-0.0618608	-0.00232861	-0.00644201	Basal epithelium	BPH 1	Other
545	0.300614	-0.031365	-0.0411497	-0.0731532	Luminal epithelium	BPH 1	Other
546	0.328701	0.0255618	0.00236024	-0.0127471	Luminal epithelium	BPH 1	Other
547	0.257735	-0.145808	0.00640245	0.104023	Basal epithelium	BPH 1	Other
548	0.223904	-0.0865983	-0.0138706	-0.0861986	Luminal epithelium	BPH 1	Other
549	0.346836	-0.0180063	-0.00226968	-0.0160744	Luminal epithelium	BPH 1	Other
550	0.338588	-0.00270541	-0.0268948	0.00449134	Luminal epithelium	BPH 1	Other
551	0.759134	0.406415	0.0729694	0.221605	Club epithelium	BPH 1	Club epithelium
552	0.319563	0.0012475	-0.032724	-0.0636183	Luminal epithelium	BPH 1	Other
553	0.132397	-0.0354774	0.0263083	-0.0708611	Luminal epithelium	BPH 1	Other
554	0.485305	0.0979029	0.0322766	0.0598485	Luminal epithelium	BPH 1	Other
555	0.277143	-0.0592429	-0.0671257	-0.000554506	Luminal epithelium	BPH 1	Other
556	0.271695	-0.123131	-0.0509025	-0.0505945	Luminal epithelium	BPH 1	Other
557	0.337	-0.0551855	-0.0574992	-0.0222548	Luminal epithelium	BPH 1	Other
558	0.439252	0.0032909	-0.0168756	0.0198863	Luminal epithelium	BPH 1	Other
559	0.468565	0.0294198	0.0345349	0.067777	Luminal epithelium	BPH 1	Other
560	0.232601	-0.0651553	-0.0400696	0.0898284	Basal epithelium	BPH 1	Other
561	0.286972	-0.0754051	-0.046234	-0.146468	Luminal epithelium	BPH 1	Other
562	0.367888	-0.0018938	0.0101681	-0.0521078	Luminal epithelium	BPH 1	Other
563	0.24303	-0.0457487	-0.0472532	0.0619079	Luminal epithelium	BPH 1	Other
564	0.232612	-0.0558614	-0.0127107	0.00866178	Basal epithelium	BPH 1	Other
565	0.582822	0.237363	0.0933365	0.0558358	Basal epithelium	BPH 1	Other
566	0.18252	-0.0478928	-0.0249271	-0.0744764	Basal epithelium	BPH 1	Other
567	0.300526	-0.148446	0.0130789	0.28712	Basal epithelium	BPH 1	Other
568	0.317226	-0.0328952	0.0246497	-0.11233	Luminal epithelium	BPH 1	Other
569	0.369455	-0.00900081	-0.0240599	-0.0328672	Luminal epithelium	BPH 1	Other
570	0.295995	-0.0936891	-0.0358408	0.0347449	Luminal epithelium	BPH 1	Other
571	0.221069	-0.0662095	-0.0102216	-0.130027	Basal epithelium	BPH 1	Other
572	0.458592	0.0343212	0.025199	0.0582057	Luminal epithelium	BPH 1	Other
573	0.277839	-0.00389501	-0.072699	-0.0975392	Basal epithelium	BPH 1	Other
574	0.197301	-0.136956	0.0137684	-0.0617408	Luminal epithelium	BPH 1	Other
575	0.242702	-0.00624733	-0.0232376	-0.12033	Luminal epithelium	BPH 1	Other
576	0.263625	-0.0797692	0.00690996	-0.127336	Luminal epithelium	BPH 1	Other
577	0.312187	0.0643428	0.0722492	0.00718363	Luminal epithelium	BPH 1	Other
578	0.279221	0.00518158	0.00441818	-0.0300456	Luminal epithelium	BPH 1	Other
579	0.262041	-0.0235612	-0.0209903	-0.0486102	Basal epithelium	BPH 1	Other
580	0.342806	-0.0388206	0.0102981	0.0393757	Basal epithelium	BPH 1	Other
581	0.31228	0.0523269	-0.0411911	-0.132125	Luminal epithelium	BPH 1	Other
582	0.27228	-0.0549916	-0.0666415	0.00228357	Basal epithelium	BPH 1	Other
583	0.288505	-0.0996851	0.0367873	-0.108984	Luminal epithelium	BPH 1	Other
584	0.457633	0.11824	0.0120236	-0.0149384	Basal epithelium	BPH 1	Other
585	0.576624	0.202672	0.0661186	0.0053219	Club epithelium	BPH 1	Club epithelium
586	0.290169	-0.011864	0.0453688	-0.00816507	Basal epithelium	BPH 1	Other
587	0.322061	-0.0202725	-0.0574674	-0.107205	Luminal epithelium	BPH 1	Other
588	0.272914	-0.0189318	0.0110601	-0.0875117	Basal epithelium	BPH 1	Other
589	0.315047	0.0222682	-0.0224612	-0.0401948	Luminal epithelium	BPH 1	Other
590	0.285234	-0.0436247	0.0227655	0.138854	Basal epithelium	BPH 1	Other
591	0.221051	-0.060392	-0.0404412	-0.00923784	Basal epithelium	BPH 1	Other
592	0.279358	-0.0628966	-0.00700931	-0.0256962	Luminal epithelium	BPH 1	Other
593	0.229973	-0.0178746	-0.0507336	-0.136075	Luminal epithelium	BPH 1	Other
594	0.26482	-0.0437949	-0.0150501	-0.0969212	Luminal epithelium	BPH 1	Other
595	0.229892	0.0068147	-0.0166369	-0.147665	Luminal epithelium	BPH 1	Other
596	0.307113	-0.142612	-0.013395	-0.103041	Luminal epithelium	BPH 1	Other
597	0.558952	0.160141	0.00669649	-0.0347589	Club epithelium	BPH 1	Club epithelium
598	0.313924	-0.085286	-0.0314647	0.0129587	Luminal epithelium	BPH 1	Other
599	0.168594	-0.121734	-0.0210991	-0.0825533	Luminal epithelium	BPH 1	Other
600	0.509119	0.0368447	0.0348164	-0.0625054	Club epithelium	BPH 1	Club epithelium
601	0.314029	-0.0485082	0.0303913	-0.0933713	Luminal epithelium	BPH 1	Other
602	0.713484	0.304931	0.0259576	0.254011	Club epithelium	BPH 1	Club epithelium
603	0.49862	0.103449	0.0461892	-0.0959426	Club epithelium	BPH 1	Club epithelium
604	0.320863	-0.0278942	-0.00825974	-0.023847	Luminal epithelium	BPH 1	Other
605	0.314099	-0.149066	-0.00731371	0.211173	Basal epithelium	BPH 1	Other
606	0.649352	0.285291	0.0160877	0.0358759	Club epithelium	BPH 1	Club epithelium
607	0.249527	-0.0543303	-0.063492	-0.0069486	Luminal epithelium	BPH 1	Other
608	0.287944	-0.0617965	0.0295011	-0.0829675	Luminal epithelium	BPH 1	Other
609	0.332805	0.0181033	-0.0468764	-0.0568609	Luminal epithelium	BPH 1	Other
610	0.454472	0.0288887	0.0617816	0.0109697	Club epithelium	BPH 1	Club epithelium
611	0.258874	-0.159033	-0.0289549	-0.096371	Luminal epithelium	BPH 1	Other
612	0.24999	0.00773943	-0.105374	-0.0197418	Luminal epithelium	BPH 1	Other
613	0.305555	-0.0517726	0.0442467	-0.0982282	Basal epithelium	BPH 1	Other
614	0.336956	0.0731258	0.0397706	-0.0718687	Basal epithelium	BPH 1	Other
615	0.287318	-0.0653104	0.116698	0.13569	Luminal epithelium	BPH 1	Other
616	0.291121	-0.0476728	-0.0329958	-0.00885403	Luminal epithelium	BPH 1	Other
617	0.702233	0.290458	0.0585436	0.0999826	Club epithelium	BPH 1	Club epithelium
618	0.778782	0.391967	0.101653	0.0466873	Club epithelium	BPH 1	Club epithelium
619	0.451801	0.0836198	-0.0281907	0.172936	Tumor	BPH 1	Other
620	0.337828	-0.0310776	-0.0446158	-0.123379	Basal epithelium	BPH 1	Other
621	0.26535	0.0105257	-0.0293828	-0.0449122	Luminal epithelium	BPH 1	Other
622	0.290721	0.0055311	0.0238536	-0.0248296	Basal epithelium	BPH 1	Other
623	0.278933	-0.121496	-0.0312272	0.068611	Luminal epithelium	BPH 1	Other
624	0.226683	-0.162012	0.0168693	-0.0808207	Basal epithelium	BPH 1	Other
625	0.203543	-0.106096	0.0388208	-0.0994748	Basal epithelium	BPH 1	Other
626	0.322632	-0.0240673	0.0408465	0.192334	Luminal epithelium	BPH 1	Other
627	0.646769	0.288486	0.0331397	0.0935861	Club epithelium	BPH 1	Club epithelium
628	0.228527	-0.0241943	-0.00993718	0.033107	Luminal epithelium	BPH 1	Other
629	0.234821	-0.0354343	-0.00975497	0.0249842	Basal epithelium	BPH 1	Other
630	0.329908	-0.104165	0.0115839	0.177321	Luminal epithelium	BPH 1	Other
631	0.296836	-0.0281495	0.0179673	-0.110363	Luminal epithelium	BPH 1	Other
632	0.306072	-0.0124582	-0.0092146	-0.0576003	Tumor	BPH 1	Other
633	0.291307	-0.114042	-0.0328171	-0.0237602	Luminal epithelium	BPH 1	Other
634	0.523535	0.249065	-0.01589	-0.0713419	Club epithelium	BPH 1	Club epithelium
635	0.297526	0.0290594	0.0368468	-0.058757	Luminal epithelium	BPH 1	Other
636	0.25839	-0.0026094	0.0273988	-0.100804	Basal epithelium	BPH 1	Other
637	0.423092	-0.0113118	-0.0535001	0.197938	Club epithelium	BPH 1	Club epithelium
638	0.396401	0.0743234	0.048816	-0.0333873	Basal epithelium	BPH 1	Other
639	0.267599	-0.0424546	-0.0356589	-0.103438	Luminal epithelium	BPH 1	Other
640	0.396596	0.0587146	0.00698964	-0.0981932	Basal epithelium	BPH 1	Other
641	0.275248	-0.106406	-0.0340677	0.169108	Luminal epithelium	BPH 1	Other
642	0.282133	-0.00128414	0.052875	-0.0636294	Luminal epithelium	BPH 1	Other
643	0.25516	-0.0506465	0.0176109	0.121141	Luminal epithelium	BPH 1	Other
644	0.289784	-0.021549	0.0377152	-0.0626268	Luminal epithelium	BPH 1	Other
645	0.336526	0.0560168	-0.0234766	0.0482629	Luminal epithelium	BPH 1	Other
646	0.266596	0.0363724	-0.0144751	-0.031885	Tumor	BPH 1	Other
647	0.18032	-0.0357317	0.0529455	-0.0888102	Luminal epithelium	BPH 1	Other
648	0.342816	0.10221	-0.0484952	-0.106236	Luminal epithelium	BPH 1	Other
649	0.249584	-0.0467832	-0.0527638	-0.104523	Basal epithelium	BPH 1	Other
650	0.297883	-0.0315244	-0.0302885	-0.0824005	Luminal epithelium	BPH 1	Other
651	0.356854	-0.0590745	-0.0268363	-0.150491	Luminal epithelium	BPH 1	Other
652	0.253837	-0.0185763	0.0195181	-0.0378494	Luminal epithelium	BPH 1	Other
653	0.328585	-0.00341386	-0.0100359	-0.0307805	Luminal epithelium	BPH 1	Other
654	0.333073	-0.000405282	-0.0487038	-0.134261	Luminal epithelium	BPH 1	Other
655	0.360814	-0.00396081	0.0919693	-0.0296339	Basal epithelium	BPH 1	Other
656	0.375214	0.0492175	-0.0373323	-0.0672914	Luminal epithelium	BPH 1	Other
657	0.333077	-0.00290684	-0.0389452	-0.00915219	Tumor	BPH 1	Other
658	0.260292	-0.0990014	-0.0128004	-0.0128881	Luminal epithelium	BPH 1	Other
659	0.376993	-0.0342226	-0.0341332	0.0096664	Luminal epithelium	BPH 1	Other
660	0.377353	-0.132489	-0.0730969	0.0469114	Luminal epithelium	BPH 1	Other
661	0.188832	-0.0521512	-0.0215995	-0.0438521	Luminal epithelium	BPH 1	Other
662	0.274302	-0.100126	-0.0195635	0.00647099	Basal epithelium	BPH 1	Other
663	0.245041	-0.0220266	-0.0192245	-0.110735	Luminal epithelium	BPH 1	Other
664	0.257173	-0.120678	-0.024653	-0.0598476	Luminal epithelium	BPH 1	Other
665	0.229614	-0.112148	0.0277138	-0.0168367	Basal epithelium	BPH 1	Other
666	0.274509	0.00776447	-0.0458915	-0.116338	Luminal epithelium	BPH 1	Other
667	0.400722	-0.00925292	-0.0163846	0.0265801	Luminal epithelium	BPH 1	Other
668	0.44175	0.106263	0.0345541	0.0667999	Club epithelium	BPH 1	Club epithelium
669	0.327635	0.0121886	0.00599799	-0.12006	Luminal epithelium	BPH 1	Other
670	0.23036	-0.0667529	-0.024698	-0.113223	Luminal epithelium	BPH 1	Other
671	0.354524	0.136348	0.0744051	0.198436	Luminal epithelium	BPH 1	Other
672	0.288528	0.0202603	-0.042391	-0.052955	Luminal epithelium	BPH 1	Other
673	0.378035	-0.013111	0.0281858	-0.117504	Luminal epithelium	BPH 1	Other
674	0.578632	0.165104	0.0910642	0.225508	Club epithelium	BPH 1	Club epithelium
675	0.286925	0.0299921	0.0199508	-0.0518959	Luminal epithelium	BPH 1	Other
676	0.612945	0.211277	-0.000909918	-0.00859875	Club epithelium	BPH 1	Club epithelium
677	0.308544	-0.0108863	-0.0587879	-0.0260232	Basal epithelium	BPH 1	Other
678	0.579813	0.172358	0.0575766	-0.0298221	Club epithelium	BPH 1	Club epithelium
679	0.306572	-0.050166	-0.0300241	0.0858986	Luminal epithelium	BPH 1	Other
680	0.335601	-0.0503193	-0.0207235	-0.0179865	Luminal epithelium	BPH 1	Other
681	0.505398	0.137893	0.0603493	-0.0745811	Club epithelium	BPH 1	Club epithelium
682	0.158127	-0.00146619	-0.0743153	-0.0697502	Basal epithelium	BPH 1	Other
683	0.354255	-0.0771154	0.0429362	0.0630746	Luminal epithelium	BPH 1	Other
684	0.336592	0.00880009	0.168453	-0.0946511	Luminal epithelium	BPH 1	Other
685	0.221062	-0.0855431	-0.0643318	-0.132088	Luminal epithelium	BPH 1	Other
686	0.381627	-0.102971	-0.0161719	0.0502398	Tumor	BPH 1	Other
687	0.339448	0.0409008	-0.0178557	-0.03815	Luminal epithelium	BPH 1	Other
688	0.320233	0.0358127	-0.0229796	-0.131434	Luminal epithelium	BPH 1	Other
689	0.757175	0.444241	0.110609	0.0552125	Club epithelium	BPH 1	Club epithelium
690	0.264339	-0.049873	0.00730072	-0.142276	Luminal epithelium	BPH 1	Other
691	0.213305	-0.0715825	-0.050691	-0.0403503	Luminal epithelium	BPH 1	Other
692	0.318209	-0.0273289	-0.0191996	-0.0718437	Luminal epithelium	BPH 1	Other
693	0.277453	-0.0575429	-0.0100964	0.0376775	Luminal epithelium	BPH 1	Other
694	0.205495	-0.10022	0.0551586	0.0238897	Luminal epithelium	BPH 1	Other
695	0.487552	0.06233	-0.039456	0.00780004	Basal epithelium	BPH 1	Other
696	0.345863	0.0401284	0.0295144	-0.0630347	Basal epithelium	BPH 1	Other
697	0.275733	-0.0456898	0.0949989	0.0662805	Luminal epithelium	BPH 1	Other
698	0.275298	0.00348197	-0.0272234	-0.0567374	Basal epithelium	BPH 1	Other
699	0.549752	0.33165	0.0658962	0.131793	Basal epithelium	BPH 1	Other
700	0.290126	-0.0621482	-0.023866	-0.0182913	Luminal epithelium	BPH 1	Other
701	0.40437	0.00521696	0.0505918	0.0157192	Luminal epithelium	BPH 1	Other
702	0.68999	0.308119	0.137946	0.202074	Club epithelium	BPH 1	Club epithelium
703	0.254133	-0.0564128	0.0572591	0.0109034	Basal epithelium	BPH 1	Other
704	0.331968	-0.0204606	0.0172164	-0.067561	Luminal epithelium	BPH 1	Other
705	0.450141	-0.0902961	0.048268	-0.100592	Luminal epithelium	BPH 1	Other
706	0.271856	-0.0921703	-0.053196	-0.0881687	Luminal epithelium	BPH 1	Other
707	0.323891	0.0198355	0.0500792	0.0478663	Luminal epithelium	BPH 1	Other
708	0.321879	0.00840125	0.00827141	-0.0770782	Luminal epithelium	BPH 1	Other
709	0.348777	0.0196553	-0.00690179	-0.0605346	Luminal epithelium	BPH 1	Other
710	0.345728	-0.0118599	-0.00340268	-0.041301	Luminal epithelium	BPH 1	Other
711	0.212603	-0.0303301	0.0169683	-0.0423928	Basal epithelium	BPH 1	Other
712	0.353854	0.0592341	-0.0559679	0.112011	Basal epithelium	BPH 1	Other
713	0.34723	-0.0491701	0.0019974	0.0796307	Tumor	BPH 1	Other
714	0.342228	-0.0195009	-0.0335536	-0.103142	Luminal epithelium	BPH 1	Other
715	0.308796	-0.00949586	0.0306944	-0.0967572	Club epithelium	BPH 1	Club epithelium
716	0.250596	-0.132887	0.00433327	0.0873023	Luminal epithelium	BPH 1	Other
717	0.294193	-0.0726396	-0.0340834	-0.111632	Luminal epithelium	BPH 1	Other
718	0.241971	-0.0439931	-0.016951	-0.0838909	Luminal epithelium	BPH 1	Other
719	0.172341	-0.00117314	-0.0300893	-0.0604735	Luminal epithelium	BPH 1	Other
720	0.244727	-0.0452641	-0.0483337	-0.105367	Luminal epithelium	BPH 1	Other
721	0.395707	0.124519	-0.00832696	-0.119231	Luminal epithelium	BPH 1	Other
722	0.264855	0.0233804	-0.0158527	-0.0232943	Basal epithelium	BPH 1	Other
723	0.259509	-0.0436765	0.0131473	-0.0777307	Basal epithelium	BPH 1	Other
724	0.346599	-0.091165	-0.00301909	0.115452	Basal epithelium	BPH 1	Other
725	0.271294	-0.0941291	-0.0151967	0.0786597	Luminal epithelium	BPH 1	Other
726	0.225023	-0.037921	0.040554	-0.00417219	Luminal epithelium	BPH 1	Other
727	0.247561	0.00341684	-0.0363995	-0.0758999	Luminal epithelium	BPH 1	Other
728	0.363466	-0.053233	-0.0374491	-0.0999463	Tumor	BPH 1	Other
729	0.185168	-0.00729814	-0.0504275	-0.0859359	Basal epithelium	BPH 1	Other
730	0.270686	0.0185425	-0.0553026	-0.120017	Luminal epithelium	BPH 1	Other
731	0.40431	-0.0230167	0.0736365	-0.00956431	Club epithelium	BPH 1	Club epithelium
732	0.193957	-0.0782539	-0.0256014	-0.100235	Luminal epithelium	BPH 1	Other
733	0.261655	-0.00139978	-0.0328442	-0.0280936	Luminal epithelium	BPH 1	Other
734	0.178919	-0.10113	-0.058804	-0.127966	Luminal epithelium	BPH 1	Other
735	0.251707	-0.0668954	-0.0388958	-0.0456338	Tumor	BPH 1	Other
736	0.292948	-0.0303527	-0.0442332	0.03981	Basal epithelium	BPH 1	Other
737	0.270245	-0.101036	-0.0354166	-0.0784951	Basal epithelium	BPH 1	Other
738	0.15512	-0.0162315	0.0142954	-0.0492291	Basal epithelium	BPH 1	Other
739	0.359997	-0.0469064	0.10447	-0.0709224	Luminal epithelium	BPH 1	Other
740	0.244841	-0.0362162	-0.0469079	-0.11626	Luminal epithelium	BPH 1	Other
741	0.555447	0.266979	0.0606785	0.0924581	Basal epithelium	BPH 1	Other
742	0.336678	-0.086931	0.0273	-0.10667	Luminal epithelium	BPH 1	Other
743	0.287233	-0.0803408	-0.0897894	0.0959592	Luminal epithelium	BPH 1	Other
744	0.576793	0.112572	0.0171949	0.152635	Club epithelium	BPH 1	Club epithelium
745	0.294413	-0.0536622	-0.0368414	-0.0425996	Luminal epithelium	BPH 1	Other
746	0.225585	0.0112548	-0.0232871	-0.119285	Basal epithelium	BPH 1	Other
747	0.260499	0.0334125	-0.0684911	-0.0536864	Luminal epithelium	BPH 1	Other
748	0.279534	0.039158	-0.0135634	0.0965989	Basal epithelium	BPH 1	Other
749	0.223536	-0.131697	-0.00343351	-0.0522613	Basal epithelium	BPH 1	Other
750	0.418756	0.0989916	-0.0220576	-0.075647	Luminal epithelium	BPH 1	Other
751	0.304053	0.0271055	0.0234713	-0.0119814	Luminal epithelium	BPH 1	Other
752	0.274491	-0.033023	-0.110662	-0.104036	Luminal epithelium	BPH 1	Other
753	0.214501	0.000223775	0.106026	0.0916271	Luminal epithelium	BPH 1	Other
754	0.279062	-0.0219681	-0.0464975	-0.0452185	Luminal epithelium	BPH 1	Other
755	0.402163	0.0538508	0.0650662	-0.0684681	Luminal epithelium	BPH 1	Other
756	0.367433	-0.0916733	-0.00377788	0.0218913	Luminal epithelium	BPH 1	Other
757	0.649535	0.325732	0.0759758	0.425357	Club epithelium	BPH 1	Club epithelium
758	0.227455	-0.0327333	-0.00684325	-0.0011552	Luminal epithelium	BPH 1	Other
759	0.475209	0.109571	0.0520201	0.0990467	Basal epithelium	BPH 1	Other
760	0.394258	-0.0331279	0.0248909	-0.000826109	Luminal epithelium	BPH 1	Other
761	0.580433	0.216024	0.0583022	0.164047	Basal epithelium	BPH 1	Other
762	0.294151	-0.0804947	0.0242393	-0.0314239	Basal epithelium	BPH 1	Other
763	0.317064	0.0437777	-0.00961333	-0.064557	Luminal epithelium	BPH 1	Other
764	0.252911	-0.123056	-0.0139692	-0.0939201	Luminal epithelium	BPH 1	Other
765	0.291835	-0.100621	-0.0488211	0.0494067	Luminal epithelium	BPH 1	Other
766	0.294383	-0.0474623	-0.0303972	-0.0856925	Tumor	BPH 1	Other
767	0.334684	0.0179353	0.0488328	0.16329	Luminal epithelium	BPH 1	Other
768	0.59078	0.268176	0.00989382	0.00366353	Club epithelium	BPH 1	Club epithelium
769	0.290737	-0.115628	-0.00502736	0.0571325	Luminal epithelium	BPH 1	Other
770	0.320042	0.0675951	-0.0133518	0.0775472	Luminal epithelium	BPH 1	Other
771	0.284296	-0.0746178	-0.0322944	-0.0894263	Luminal epithelium	BPH 1	Other
772	0.277174	0.0449375	0.0597472	-0.0531541	Luminal epithelium	BPH 1	Other
773	0.220901	-0.0445484	-0.00965105	0.0115455	Tumor	BPH 1	Other
774	0.207564	-0.0829543	0.0153468	0.0706283	Luminal epithelium	BPH 1	Other
775	0.291792	-0.0683792	-0.032053	0.316514	Tumor	BPH 1	Other
776	0.243257	-0.0763724	-0.0310274	-0.10025	Luminal epithelium	BPH 1	Other
777	0.242024	-0.0168264	-0.0592804	-0.0821362	Luminal epithelium	BPH 1	Other
778	0.251121	-0.123684	-0.0067363	-0.091574	Luminal epithelium	BPH 1	Other
779	0.458868	0.0242564	0.102434	0.101417	Luminal epithelium	BPH 1	Other
780	0.240003	-0.0475281	-0.0437171	-0.0464983	Basal epithelium	BPH 1	Other
781	0.268991	-0.127289	0.00269431	-0.106452	Luminal epithelium	BPH 1	Other
782	0.376998	-0.0833291	-0.0387473	-0.0387245	Luminal epithelium	BPH 1	Other
783	0.393438	0.030446	0.103061	0.193139	Tumor	BPH 1	Other
784	0.321538	0.0322348	0.0196459	-0.0604351	Basal epithelium	BPH 1	Other
785	0.384866	0.0945013	-0.0250269	0.131145	Basal epithelium	BPH 1	Other
786	0.299293	-0.0113853	-0.0519761	-0.0394259	Luminal epithelium	BPH 1	Other
787	0.26834	0.0159624	-0.0191731	-0.104568	Luminal epithelium	BPH 1	Other
788	0.40438	0.00201643	0.0656952	0.00881273	Luminal epithelium	BPH 1	Other
789	0.260465	-0.00101025	-0.0274661	-0.0810976	Luminal epithelium	BPH 1	Other
790	0.386605	-0.0141171	-0.0104223	-0.114044	Tumor	BPH 1	Other
791	0.319454	-0.035557	0.0429265	-0.0702591	Luminal epithelium	BPH 1	Other
792	0.305159	0.036733	-0.0547549	-0.106384	Luminal epithelium	BPH 1	Other
793	0.573772	0.125042	0.0982795	0.190692	Basal epithelium	BPH 1	Other
794	0.448702	0.0435115	-0.0489516	-0.148611	Luminal epithelium	BPH 1	Other
795	0.242554	-0.118755	-0.0336014	-0.117217	Luminal epithelium	BPH 1	Other
796	0.32984	0.0406404	0.0213449	0.11005	Basal epithelium	BPH 1	Other
797	0.402841	0.0388065	0.0122035	-0.0174542	Luminal epithelium	BPH 1	Other
798	0.278956	-0.089745	0.0242202	0.170172	Luminal epithelium	BPH 1	Other
799	0.302565	-0.0351094	0.00464881	-0.0648315	Basal epithelium	BPH 1	Other
800	0.327366	-0.0353393	0.0451853	-0.117164	Luminal epithelium	BPH 1	Other
801	0.509819	0.154382	-0.0136857	-0.0141956	Basal epithelium	BPH 1	Other
802	0.298256	-0.0311378	0.0267812	-0.0805914	Basal epithelium	BPH 1	Other
803	0.226273	-0.0783281	0.040009	0.0202307	Basal epithelium	BPH 1	Other
804	0.294525	-0.00151439	0.0296412	0.00207054	Luminal epithelium	BPH 1	Other
805	0.514226	0.281257	0.078657	0.530743	Club epithelium	BPH 1	Club epithelium
806	0.427174	-0.0500717	0.020066	0.101785	Luminal epithelium	BPH 1	Other
807	0.310078	-0.165948	0.103935	0.00773819	Basal epithelium	BPH 1	Other
808	0.166143	-0.0645676	-0.0137278	-0.100249	Luminal epithelium	BPH 1	Other
809	0.352402	0.0211797	-0.0472521	-0.0309746	Luminal epithelium	BPH 1	Other
810	0.243744	-0.0876229	-0.0116098	0.00189894	Luminal epithelium	BPH 1	Other
811	0.335671	-0.0873642	0.0121534	-0.109977	Luminal epithelium	BPH 1	Other
812	0.260452	-0.113515	0.0153374	-0.0846961	Basal epithelium	BPH 1	Other
813	0.245002	-0.0722234	-0.0162522	-0.0255544	Basal epithelium	BPH 1	Other
814	0.228955	0.0284111	-0.0398272	-0.0767013	Basal epithelium	BPH 1	Other
815	0.253835	-0.000772723	-0.0340869	0.0473915	Luminal epithelium	BPH 1	Other
816	0.328849	-0.0905094	0.0152556	-0.0748407	Basal epithelium	BPH 1	Other
817	0.306482	-0.0596196	0.0401141	0.102714	Luminal epithelium	BPH 1	Other
818	0.644651	0.259844	0.0594663	0.164202	Club epithelium	BPH 1	Club epithelium
819	0.324813	-0.121725	-0.0439085	0.055836	Luminal epithelium	BPH 1	Other
820	0.297699	-0.0842793	-0.0172204	-0.095926	Luminal epithelium	BPH 1	Other
821	0.534611	0.0237486	0.0455567	0.0389487	Club epithelium	BPH 1	Club epithelium
822	0.335498	0.00590954	-0.0137795	-0.0454194	Luminal epithelium	BPH 1	Other
823	0.366416	-0.0651305	0.0429236	0.0752339	Tumor	BPH 1	Other
824	0.345974	0.0113749	0.0087962	0.109419	Luminal epithelium	BPH 1	Other
825	0.524836	0.164954	0.00727732	-0.0399492	Club epithelium	BPH 1	Club epithelium
826	0.340022	-0.00238133	-0.0307171	-0.0759835	Luminal epithelium	BPH 1	Other
827	0.267224	-0.0535147	-0.033303	-0.00909565	Luminal epithelium	BPH 1	Other
828	0.327458	-0.0542742	0.029757	-0.0817941	Luminal epithelium	BPH 1	Other
829	0.423855	0.0209806	0.0629462	0.108404	Luminal epithelium	BPH 1	Other
830	0.257644	0.0327975	-0.0830367	-0.105282	Luminal epithelium	BPH 1	Other
831	0.310141	0.0363947	-0.00971208	-0.126119	Luminal epithelium	BPH 1	Other
832	0.248265	-0.00189228	-0.0315751	-0.133299	Luminal epithelium	BPH 1	Other
833	0.303155	-0.0237089	-0.0267165	0.0107793	Tumor	BPH 1	Other
834	0.316077	0.034753	-0.0342207	-0.049942	Basal epithelium	BPH 1	Other
835	0.235972	-0.115242	-0.0423841	-0.00109456	Luminal epithelium	BPH 1	Other
836	0.253303	-0.0375478	-0.0147991	-0.0111883	Basal epithelium	BPH 1	Other
837	0.392476	-0.0151482	0.0190897	-0.102446	Luminal epithelium	BPH 1	Other
838	0.310424	-0.0417219	0.0187149	-0.0481831	Basal epithelium	BPH 1	Other
839	0.14875	-0.0875942	-0.089801	-0.0744659	Luminal epithelium	BPH 1	Other
840	0.232518	-0.0654386	-0.0297834	-0.0287096	Luminal epithelium	BPH 1	Other
841	0.221968	-0.135703	-0.045132	-0.00160092	Luminal epithelium	BPH 1	Other
842	0.315978	-0.0958097	-0.0370435	-0.102006	Luminal epithelium	BPH 1	Other
843	0.278579	-0.0302913	-0.0196095	0.00299351	Luminal epithelium	BPH 1	Other
844	0.363498	-0.0545977	0.00467497	0.0668111	Luminal epithelium	BPH 1	Other
845	0.27342	0.014698	-0.0279562	-0.128893	Luminal epithelium	BPH 1	Other
846	0.271045	-0.0256809	0.0734856	0.0839864	Luminal epithelium	BPH 1	Other
847	0.339146	-0.024158	-0.0469886	0.0728998	Basal epithelium	BPH 1	Other
848	0.238749	-0.106678	-0.03528	-0.0674051	Luminal epithelium	BPH 1	Other
849	0.287261	-0.0576423	-0.00634892	-0.00950748	Basal epithelium	BPH 1	Other
850	0.740623	0.495603	0.104722	0.153061	Club epithelium	BPH 1	Club epithelium
851	0.137077	-0.0756903	-0.0591661	-0.0305327	Luminal epithelium	BPH 1	Other
852	0.317562	-0.079344	-0.00181642	-0.108054	Luminal epithelium	BPH 1	Other
853	0.302708	-0.0982895	-0.049996	-0.0135055	Basal epithelium	BPH 1	Other
854	0.278076	-0.0189131	0.00383983	-0.116948	Luminal epithelium	BPH 1	Other
855	0.244019	0.0260978	-0.00585392	-0.0876395	Luminal epithelium	BPH 1	Other
856	0.880981	0.582034	0.0244873	0.250519	Club epithelium	BPH 1	Club epithelium
857	0.278843	-0.0842302	-0.0454784	-0.0735177	Luminal epithelium	BPH 1	Other
858	0.264598	-0.0279407	-0.0399728	0.00636223	Basal epithelium	BPH 1	Other
859	0.297461	-0.0807262	-0.0211377	-0.133132	Luminal epithelium	BPH 1	Other
860	0.714257	0.392144	0.0539784	0.275698	Club epithelium	BPH 1	Club epithelium
861	0.292074	-0.0319861	0.0101329	-0.0146724	Luminal epithelium	BPH 1	Other
862	0.298852	-0.0199284	-0.00820336	-0.0937632	Luminal epithelium	BPH 1	Other
863	0.260999	-0.133572	0.00238952	-0.0808554	Basal epithelium	BPH 1	Other
864	0.294283	-0.0352084	-0.0768971	-0.078286	Luminal epithelium	BPH 1	Other
865	0.334077	-0.0551736	0.0275512	-0.0888981	Basal epithelium	BPH 1	Other
866	0.236353	-0.0432433	-0.020724	-0.0527998	Luminal epithelium	BPH 1	Other
867	0.261518	0.00211351	-0.0397532	-0.144592	Luminal epithelium	BPH 1	Other
868	0.327525	0.039359	-0.00213277	-0.0589344	Luminal epithelium	BPH 1	Other
869	0.276476	-0.0330077	0.00644838	-0.100558	Luminal epithelium	BPH 1	Other
870	0.272219	-0.0774672	-0.026589	-0.0832235	Luminal epithelium	BPH 1	Other
871	0.334021	-0.0193489	-0.0630151	0.0483331	Luminal epithelium	BPH 1	Other
872	0.412217	0.037148	0.0635954	0.186048	Basal epithelium	BPH 1	Other
873	0.218687	-0.115555	-0.0176676	-0.103232	Luminal epithelium	BPH 1	Other
874	0.310762	-0.0650669	-0.0207691	2.08417e-05	Basal epithelium	BPH 1	Other
875	0.234658	-0.122631	-0.0924229	-0.0706761	Luminal epithelium	BPH 1	Other
876	0.245505	-0.0818604	-0.0175744	-0.0231748	Basal epithelium	BPH 1	Other
877	0.215904	-0.109512	-0.109163	-0.0467666	Luminal epithelium	BPH 1	Other
878	0.29386	-0.00647246	0.00686853	-0.0632545	Luminal epithelium	BPH 1	Other
879	0.257615	-0.0436631	-0.0798387	-0.107139	Basal epithelium	BPH 1	Other
880	0.295641	0.0158505	-0.0283071	-0.00165671	Luminal epithelium	BPH 1	Other
881	0.248961	0.00530899	0.0110402	-0.0331067	Basal epithelium	BPH 1	Other
882	0.365331	-0.0545019	-0.00016278	-0.0886382	Luminal epithelium	BPH 1	Other
883	0.304519	0.00864387	-0.0340997	-0.108252	Luminal epithelium	BPH 1	Other
884	0.180363	-0.0177436	-0.0149971	-0.12488	Luminal epithelium	BPH 1	Other
885	0.25078	-0.0291878	-0.0102014	-0.14781	Luminal epithelium	BPH 1	Other
886	0.234515	-0.0961129	0.00654338	-0.0500204	Luminal epithelium	BPH 1	Other
887	0.307311	-0.0800305	-0.0284073	-0.100287	Luminal epithelium	BPH 1	Other
888	0.320952	-0.0551596	0.00294889	-0.118114	Luminal epithelium	BPH 1	Other
889	0.28189	-0.135709	-0.0239899	0.0175776	Basal epithelium	BPH 1	Other
890	0.297213	-0.0631711	-0.0628798	-0.117232	Luminal epithelium	BPH 1	Other
891	0.249499	-0.0957719	-0.0228062	-0.0065201	Luminal epithelium	BPH 1	Other
892	0.398662	-0.0154041	-0.0391715	-0.0203704	Basal epithelium	BPH 1	Other
893	0.305616	-0.111155	-0.0149683	-0.00538733	Luminal epithelium	BPH 1	Other
894	0.322664	-0.117604	-0.0285431	-0.101806	Luminal epithelium	BPH 1	Other
895	0.323609	-0.0935721	-0.00905381	-0.107913	Luminal epithelium	BPH 1	Other
896	0.281212	-0.0292154	0.0199278	0.0272949	Basal epithelium	BPH 1	Other
897	0.277798	-0.0237403	-0.0130569	0.00217387	Luminal epithelium	BPH 1	Other
898	0.259356	-0.0772481	-0.0195339	-0.112792	Luminal epithelium	BPH 1	Other
899	0.452429	0.161065	0.0374441	-0.0773445	Club epithelium	BPH 1	Club epithelium
900	0.355379	0.0153328	-0.0333409	-0.0296624	Luminal epithelium	BPH 1	Other
901	0.347306	-0.156972	0.102832	-0.077553	Luminal epithelium	BPH 1	Other
902	0.24145	-0.0546112	0.0320378	0.0117597	Luminal epithelium	BPH 1	Other
903	0.455874	0.11104	0.033231	0.130431	Basal epithelium	BPH 1	Other
904	0.291492	0.0248041	-0.0346775	-0.124357	Luminal epithelium	BPH 1	Other
905	0.306575	-0.0912367	-0.0157986	0.0812284	Basal epithelium	BPH 1	Other
906	0.215935	-0.0893326	-0.051163	-0.0254135	Luminal epithelium	BPH 1	Other
907	0.293052	-0.0202513	-0.0315737	-0.072457	Basal epithelium	BPH 1	Other
908	0.286467	-0.122654	-0.00618366	0.00915229	Basal epithelium	BPH 1	Other
909	0.220817	-0.0392898	-0.0146175	-0.00622523	Luminal epithelium	BPH 1	Other
910	0.216492	-0.145272	-0.0206338	0.0286728	Basal epithelium	BPH 1	Other
911	0.258466	0.0506148	-0.0406155	-0.0931593	Luminal epithelium	BPH 1	Other
912	0.253728	-0.00495703	-0.00545596	-0.128018	Luminal epithelium	BPH 1	Other
913	0.275148	-0.135888	-0.0156585	-0.0846853	Luminal epithelium	BPH 1	Other
914	0.253278	-0.120596	0.0745848	-0.0759485	Luminal epithelium	BPH 1	Other
915	0.438755	0.00668517	0.0255629	0.177293	Basal epithelium	BPH 1	Other
916	0.245221	-0.0666279	-0.0287562	-0.111334	Luminal epithelium	BPH 1	Other
917	0.336173	-0.0484885	0.0219284	0.0971282	Luminal epithelium	BPH 1	Other
918	0.366072	0.0279376	0.0515408	-0.0954412	Luminal epithelium	BPH 1	Other
919	0.722172	0.5826	0.0542609	-0.086748	Club epithelium	BPH 1	Club epithelium
920	0.190629	-0.00312316	-0.0196542	-0.0764656	Luminal epithelium	BPH 1	Other
921	0.179689	-0.079434	-0.0101692	0.0461219	Luminal epithelium	BPH 1	Other
922	0.29055	-0.0339822	-8.62905e-05	-0.141247	Luminal epithelium	BPH 1	Other
923	0.28238	-0.0857896	-0.014341	0.00970187	Luminal epithelium	BPH 1	Other
924	0.366091	-0.0627417	-0.00830712	-0.0265031	Luminal epithelium	BPH 1	Other
925	0.268933	-0.0480148	0.00566219	-0.0552115	Luminal epithelium	BPH 1	Other
926	0.333086	-0.113908	0.00250658	0.175606	Basal epithelium	BPH 1	Other
927	0.289338	0.0013269	0.0214388	-0.117098	Luminal epithelium	BPH 1	Other
928	0.304676	-0.0865133	-0.0509046	-0.0963174	Luminal epithelium	BPH 1	Other
929	0.256507	-0.0339626	-0.0369385	-0.122706	Tumor	BPH 1	Other
930	0.253214	-0.0968737	0.0541815	-0.0785038	Luminal epithelium	BPH 1	Other
931	0.407593	0.1074	0.0160259	-0.100641	Luminal epithelium	BPH 1	Other
932	0.2557	-0.100583	-0.0542413	-0.0992792	Luminal epithelium	BPH 1	Other
933	0.350591	-0.0536808	-0.0387605	0.00372609	Luminal epithelium	BPH 1	Other
934	0.266678	-0.0277059	0.020343	-0.114964	Basal epithelium	BPH 1	Other
935	0.373745	0.100944	-0.00195885	0.1025	Basal epithelium	BPH 1	Other
936	0.285809	-0.114203	-0.0155515	-0.0293648	Basal epithelium	BPH 1	Other
937	0.36482	0.0528031	0.0166707	-0.0032257	Basal epithelium	BPH 1	Other
938	0.271936	-0.0188179	0.000860949	-0.0918612	Luminal epithelium	BPH 1	Other
939	0.290381	-0.0626704	-0.00617054	0.108972	Luminal epithelium	BPH 1	Other
940	0.338358	-0.0731944	0.0420836	0.00681479	Luminal epithelium	BPH 1	Other
941	0.34544	-0.0883174	-0.0344054	-0.0148449	Luminal epithelium	BPH 1	Other
942	0.11589	-0.114255	-0.0662144	-0.027524	Basal epithelium	BPH 1	Other
943	0.335255	0.0668934	-0.0249649	-0.12553	Luminal epithelium	BPH 1	Other
944	0.305611	-0.105044	-0.0467707	-0.116215	Luminal epithelium	BPH 1	Other
945	0.288027	-0.0314321	0.0131657	-0.040503	Luminal epithelium	BPH 1	Other
946	0.306953	-0.055899	-0.0146148	-0.0929719	Basal epithelium	BPH 1	Other
947	0.212568	-0.0997475	0.065186	-0.0337402	Luminal epithelium	BPH 1	Other
948	0.433849	0.069754	-0.0243927	0.0107995	Luminal epithelium	BPH 1	Other
949	0.338587	-0.15802	0.00333268	-0.0826064	Luminal epithelium	BPH 1	Other
950	0.285923	0.0447656	-0.00199466	-0.134854	Luminal epithelium	BPH 1	Other
951	0.283919	-0.0621689	0.00304065	-0.000530024	Basal epithelium	BPH 1	Other
952	0.379814	-0.0523778	-0.00698217	-0.100507	Luminal epithelium	BPH 1	Other
953	0.287884	-0.0645692	-0.0423442	-0.105884	Luminal epithelium	BPH 1	Other
954	0.35656	0.00351699	0.00656491	-0.0806537	Luminal epithelium	BPH 1	Other
955	0.414278	0.217905	0.0742868	-0.0672076	Club epithelium	BPH 1	Club epithelium
956	0.251458	0.00819762	-0.0644898	-0.137821	Luminal epithelium	BPH 1	Other
957	0.341909	0.00218473	0.0241217	-0.0484281	Basal epithelium	BPH 1	Other
958	0.229702	-0.138051	-0.0713677	0.0376542	Luminal epithelium	BPH 1	Other
959	0.248082	-0.0607825	-0.0454242	-0.0427891	Basal epithelium	BPH 1	Other
960	0.342876	-0.00526197	0.0356893	-0.00895527	Luminal epithelium	BPH 1	Other
961	0.368402	-0.0411094	0.00174238	-0.133242	Luminal epithelium	BPH 1	Other
962	0.265904	-0.134458	0.0146694	-0.0854416	Basal epithelium	BPH 1	Other
963	0.360656	0.0317546	0.071816	0.0948672	Luminal epithelium	BPH 1	Other
964	0.253722	-0.0640533	-0.106274	-0.138075	Luminal epithelium	BPH 1	Other
965	0.253836	0.0101784	-0.0389103	-0.0733686	Basal epithelium	BPH 1	Other
966	0.160137	-0.0551701	-0.0444141	-0.0566543	Luminal epithelium	BPH 1	Other
967	0.375944	-0.107298	0.0240967	0.0835827	Luminal epithelium	BPH 1	Other
968	0.274641	-0.119496	-0.0104497	-0.0582731	Basal epithelium	BPH 1	Other
969	0.313481	-5.70898e-05	-0.0412986	-0.132653	Luminal epithelium	BPH 1	Other
970	0.263245	-0.0288795	0.0223358	-0.10186	Luminal epithelium	BPH 1	Other
971	0.256554	-0.0663419	0.00707548	-0.0488812	Basal epithelium	BPH 1	Other
972	0.277817	-0.0683366	-0.0255744	-0.0228857	Luminal epithelium	BPH 1	Other
973	0.610008	0.162161	0.00801633	0.119484	Club epithelium	BPH 1	Club epithelium
974	0.330491	-0.0123401	-0.0805717	0.0387527	Luminal epithelium	BPH 1	Other
975	0.263345	-0.0889209	-0.0103496	-0.0845559	Luminal epithelium	BPH 1	Other
976	0.255108	-0.0557354	-0.037643	0.209135	Luminal epithelium	BPH 1	Other
977	0.262282	-0.0283077	0.0141264	-0.0244294	Luminal epithelium	BPH 1	Other
978	0.232941	-0.0218404	-0.00127705	0.0973704	Basal epithelium	BPH 1	Other
979	0.276807	0.0111673	-0.0182385	-0.0664222	Luminal epithelium	BPH 1	Other
980	0.280224	-0.0699744	-0.0399997	-0.108705	Luminal epithelium	BPH 1	Other
981	0.335419	-0.0451592	-0.0204154	-0.0184659	Basal epithelium	BPH 1	Other
982	0.404615	-0.0224202	0.00429797	-0.0992524	Luminal epithelium	BPH 1	Other
983	0.22745	-0.0834556	0.0953407	-0.0812476	Luminal epithelium	BPH 1	Other
984	0.293641	-0.0412889	-0.00435196	-0.0367017	Luminal epithelium	BPH 1	Other
985	0.193118	-0.0303416	-0.0314715	-0.0499291	Basal epithelium	BPH 1	Other
986	0.579938	0.359112	0.0637784	0.178969	Club epithelium	BPH 1	Club epithelium
987	0.690232	0.137154	0.0848742	0.0922589	Club epithelium	BPH 1	Club epithelium
988	0.273648	-0.0767129	0.0264297	-0.0205625	Luminal epithelium	BPH 1	Other
989	0.36482	0.0860935	0.0972234	-0.00307774	Luminal epithelium	BPH 1	Other
990	0.555993	0.271493	-0.00721696	0.00254934	Basal epithelium	BPH 1	Other
991	0.278797	-0.00248632	-0.0190405	-0.0760745	Basal epithelium	BPH 1	Other
992	0.433108	0.0854936	0.0177846	-0.11828	Luminal epithelium	BPH 1	Other
993	0.333216	-0.0213297	-0.040899	0.00388041	Luminal epithelium	BPH 1	Other
994	0.295348	-0.0103328	-0.0358335	-0.0982228	Luminal epithelium	BPH 1	Other
995	0.228626	-0.0861613	-0.018922	-0.125684	Luminal epithelium	BPH 1	Other
996	0.229805	-0.151213	0.0218593	-0.0833615	Basal epithelium	BPH 1	Other
997	0.259441	-0.0289475	-0.0228139	-0.0375392	Luminal epithelium	BPH 1	Other
998	0.243728	0.0136285	0.0240908	0.0624243	Basal epithelium	BPH 1	Other
999	0.335449	0.0402282	-0.0492888	-0.0248972	Luminal epithelium	BPH 1	Other
1000	0.508203	-0.0156457	0.105946	0.183209	Club epithelium	BPH 1	Club epithelium
1001	0.296644	-0.0958307	0.0993548	0.199176	Basal epithelium	BPH 1	Other
1002	0.316284	-0.0527889	0.0153547	0.180674	Basal epithelium	BPH 1	Other
1003	0.218931	-0.0962975	-0.0530095	-0.0862527	Basal epithelium	BPH 1	Other
1004	0.626601	0.187774	0.0850804	0.0703996	Club epithelium	BPH 1	Club epithelium
1005	0.32456	-0.000689914	0.102914	-0.115242	Basal epithelium	BPH 1	Other
1006	0.371999	0.0992047	0.018315	-0.0653695	Luminal epithelium	BPH 1	Other
1007	0.617647	0.13352	-0.00137496	-0.128436	Basal epithelium	BPH 1	Other
1008	0.627992	0.279378	0.00552167	-0.034169	Club epithelium	BPH 1	Club epithelium
1009	0.372273	-0.0990914	0.0211361	-0.068782	Club epithelium	BPH 1	Club epithelium
1010	0.28424	0.0369406	0.0333145	0.158172	Basal epithelium	BPH 1	Other
1011	0.198861	-0.0893496	0.00802441	-0.0757959	Luminal epithelium	BPH 1	Other
1012	0.340118	0.036098	0.0472454	-0.0633268	Club epithelium	BPH 1	Club epithelium
1013	0.362821	0.129047	-0.0339655	-0.0169305	Luminal epithelium	BPH 1	Other
1014	0.174768	0.0226724	-0.0159573	-0.0421988	Luminal epithelium	BPH 1	Other
1015	0.250243	-0.0498616	-0.00518564	-0.121994	Luminal epithelium	BPH 1	Other
1016	0.313129	-0.0436109	-0.0179672	-0.102032	Luminal epithelium	BPH 1	Other
1017	0.359917	-0.06089	0.00714609	-0.0812759	Luminal epithelium	BPH 1	Other
1018	0.404239	-0.00610533	0.0191997	-0.00463332	Luminal epithelium	BPH 1	Other
1019	0.287897	0.0438546	-0.0561341	-0.104802	Luminal epithelium	BPH 1	Other
1020	0.513985	0.163343	0.0168013	-0.0426214	Basal epithelium	BPH 1	Other
1021	0.312495	-0.0903931	0.00435669	-0.120894	Luminal epithelium	BPH 1	Other
1022	0.29618	-0.0239479	-0.00240554	0.0151263	Luminal epithelium	BPH 1	Other
1023	0.28848	-0.0120001	-0.0354928	-0.106475	Luminal epithelium	BPH 1	Other
1024	0.341672	0.0819599	0.0845015	-0.0240426	Luminal epithelium	BPH 1	Other
1025	0.294636	-0.0245018	-0.077239	0.0184998	Basal epithelium	BPH 1	Other
1026	0.307034	-0.0717644	0.00489942	0.0825308	Basal epithelium	BPH 1	Other
1027	0.253363	-0.0855666	-0.0201953	-0.118274	Luminal epithelium	BPH 1	Other
1028	0.240502	-0.0632827	-0.0328249	-0.121237	Basal epithelium	BPH 1	Other
1029	0.278271	-0.0978969	0.032501	-0.0513233	Luminal epithelium	BPH 1	Other
1030	0.24796	-0.0523624	-0.0228702	0.253772	Luminal epithelium	BPH 1	Other
1031	0.28227	0.0125986	-0.045811	0.0208524	Basal epithelium	BPH 1	Other
1032	0.79103	0.394665	0.0826168	0.0733723	Club epithelium	BPH 1	Club epithelium
1033	0.32227	-0.025164	0.0311168	-0.0503538	Luminal epithelium	BPH 1	Other
1034	0.288663	0.00542604	-0.0289976	0.017733	Luminal epithelium	BPH 1	Other
1035	0.250953	-0.122701	0.0255006	-0.0704349	Luminal epithelium	BPH 1	Other
1036	0.352796	-0.104429	-0.00302676	-0.0757858	Luminal epithelium	BPH 1	Other
1037	0.297607	-0.123914	0.0423288	-0.0129544	Luminal epithelium	BPH 1	Other
1038	0.273207	-0.0937863	-0.00320518	-0.0286248	Luminal epithelium	BPH 1	Other
1039	0.581779	0.479829	0.0259105	-0.0745907	Club epithelium	BPH 1	Club epithelium
1040	0.698185	0.35487	0.0654002	-0.0390311	Club epithelium	BPH 1	Club epithelium
1041	0.264034	-0.0288653	-0.0414209	-0.0824114	Luminal epithelium	BPH 1	Other
1042	0.300977	-0.0645654	0.00438663	0.126483	Luminal epithelium	BPH 1	Other
1043	0.286549	-0.0264665	0.00484136	-0.0811942	Luminal epithelium	BPH 1	Other
1044	0.425836	0.0847753	-0.0575346	-0.00981206	Luminal epithelium	BPH 1	Other
1045	0.242707	-0.0429269	-0.00602945	-0.0832218	Luminal epithelium	BPH 1	Other
1046	0.385186	0.00862308	-0.0303089	0.00144664	Luminal epithelium	BPH 1	Other
1047	0.230416	-0.104553	-0.0548792	-0.0304121	Luminal epithelium	BPH 1	Other
1048	0.255171	-0.127337	-0.0407188	0.00811469	Luminal epithelium	BPH 1	Other
1049	0.23869	-0.0198972	-0.0380901	-0.086596	Luminal epithelium	BPH 1	Other
1050	0.179741	-0.136759	-0.0103948	-0.051923	Luminal epithelium	BPH 1	Other
1051	0.300851	0.041469	-0.0363519	0.0691784	Tumor	BPH 1	Other
1052	0.404307	0.038223	-0.00798344	-0.113109	Luminal epithelium	BPH 1	Other
1053	0.295474	0.0253227	-0.0123654	-0.120846	Basal epithelium	BPH 1	Other
1054	0.193491	-0.131053	-0.0358668	0.00186281	Basal epithelium	BPH 1	Other
1055	0.26364	-0.0465154	0.026243	-0.0996762	Luminal epithelium	BPH 1	Other
1056	0.335777	0.00560286	0.0192784	0.100366	Luminal epithelium	BPH 1	Other
1057	0.280612	-0.0872714	-0.0138788	-0.083472	Luminal epithelium	BPH 1	Other
1058	0.275158	-0.0829194	-0.0060757	-0.0957158	Luminal epithelium	BPH 1	Other
1059	0.276655	0.0108485	-0.0455113	-0.0161224	Luminal epithelium	BPH 1	Other
1060	0.381394	0.0154714	0.0265986	-0.120066	Luminal epithelium	BPH 1	Other
1061	0.219869	-0.0540295	-0.0781923	-0.108432	Luminal epithelium	BPH 1	Other
1062	0.286978	0.0497915	0.0169144	-0.1323	Luminal epithelium	BPH 1	Other
1063	0.2753	-0.0158061	-0.0289622	-0.00453978	Basal epithelium	BPH 1	Other
1064	0.42452	-0.0665042	0.00521622	0.0707307	Luminal epithelium	BPH 1	Other
1065	0.6099	0.220577	0.0907183	0.0869767	Club epithelium	BPH 1	Club epithelium
1066	0.214455	-0.132811	0.0339112	-0.134642	Basal epithelium	BPH 1	Other
1067	0.347157	0.0144647	0.00889484	-0.0216949	Luminal epithelium	BPH 1	Other
1068	0.279738	-0.0501312	0.0321857	-0.0831263	Luminal epithelium	BPH 1	Other
1069	0.272502	-0.0485986	-0.0111589	0.0374511	Basal epithelium	BPH 1	Other
1070	0.381521	-0.00699579	-0.0117205	-0.0881549	Luminal epithelium	BPH 1	Other
1071	0.257106	-0.0524273	-0.000423978	-0.0631852	Basal epithelium	BPH 1	Other
1072	0.274011	-0.0684236	-0.0387376	-0.0691783	Luminal epithelium	BPH 1	Other
1073	0.312948	-0.0620449	0.00420069	-0.0413615	Club epithelium	BPH 1	Club epithelium
1074	0.261286	-0.0136419	-0.0155741	-0.0781726	Basal epithelium	BPH 1	Other
1075	0.309555	0.059795	0.0137815	-0.0986493	Luminal epithelium	BPH 1	Other
1076	0.403648	0.197054	0.100871	-0.081925	Luminal epithelium	BPH 1	Other
1077	0.259526	-0.0900612	-0.0124442	-0.0388585	Basal epithelium	BPH 1	Other
1078	0.421469	0.0026125	0.0578807	0.0369496	Club epithelium	BPH 1	Club epithelium
1079	0.247106	-0.0570712	-0.0163289	0.0131794	Luminal epithelium	BPH 1	Other
1080	0.313014	-0.0417873	-0.0251302	-0.0966812	Basal epithelium	BPH 1	Other
1081	0.290549	0.00659463	0.0654379	0.182703	Club epithelium	BPH 1	Club epithelium
1082	0.463359	0.146338	-0.0402696	0.0670125	Club epithelium	BPH 1	Club epithelium
1083	0.36319	-0.0471062	-0.0232298	-0.0501401	Luminal epithelium	BPH 1	Other
1084	0.26163	-0.0309223	-0.0361263	-0.0696652	Luminal epithelium	BPH 1	Other
1085	0.196109	-0.0772641	0.0574316	0.197783	Basal epithelium	BPH 1	Other
1086	0.23568	-0.0878231	0.0239466	-0.0202388	Luminal epithelium	BPH 1	Other
1087	0.530262	0.280914	0.100568	0.0585282	Club epithelium	BPH 1	Club epithelium
1088	0.539748	0.14715	0.0655287	0.203952	Club epithelium	BPH 1	Club epithelium
1089	0.409347	0.0422621	0.0779417	0.00898946	Luminal epithelium	BPH 1	Other
1090	0.462331	-0.00519902	-0.0383141	0.0235041	Tumor	BPH 1	Other
1091	0.206368	-0.0349202	0.0306985	-0.0806707	Luminal epithelium	BPH 1	Other
1092	0.568591	0.226264	0.0831234	0.332254	Club epithelium	BPH 1	Club epithelium
1093	0.330338	0.0810295	-0.00841625	-0.00865872	Luminal epithelium	BPH 1	Other
1094	0.507203	0.257497	0.0741823	0.10128	Club epithelium	BPH 1	Club epithelium
1095	0.303755	-0.0392799	-0.00179841	0.0374659	Luminal epithelium	BPH 1	Other
1096	0.265819	0.037419	0.027391	-0.100904	Luminal epithelium	BPH 1	Other
1097	0.384433	-0.0129904	-0.00270794	-0.0910978	Luminal epithelium	BPH 1	Other
1098	0.274476	-0.0882355	-0.0167483	0.067999	Basal epithelium	BPH 1	Other
1099	0.358062	0.0149302	-0.00373285	-0.0248658	Tumor	BPH 1	Other
1100	0.239092	-0.0750599	-0.0227787	-0.0523949	Luminal epithelium	BPH 1	Other
1101	0.244438	-0.0574692	-0.0333935	-0.0191747	Luminal epithelium	BPH 1	Other
1102	0.373936	-0.0311661	-0.0620519	0.146158	Basal epithelium	BPH 1	Other
1103	0.329278	-0.0510779	-0.024845	-0.0802594	Luminal epithelium	BPH 1	Other
1104	0.5445	0.278885	0.0432023	0.0824022	Basal epithelium	BPH 1	Other
1105	0.292982	-0.0158664	-0.00444014	0.402816	Luminal epithelium	BPH 1	Other
1106	0.185085	-0.0707502	-0.0568638	-0.0727838	Basal epithelium	BPH 1	Other
1107	0.483086	0.188246	0.0386937	-0.0775562	Club epithelium	BPH 1	Club epithelium
1108	0.330234	-0.00639125	-0.00974748	-0.0144547	Luminal epithelium	BPH 1	Other
1109	0.521101	0.188636	-0.0128798	0.283568	Club epithelium	BPH 1	Club epithelium
1110	0.408836	-0.10249	0.00210727	-0.0325584	Luminal epithelium	BPH 1	Other
1111	0.646014	0.476307	0.158032	0.517914	Club epithelium	BPH 1	Club epithelium
1112	0.308953	-0.0762715	-0.0480176	0.0160018	Basal epithelium	BPH 1	Other
1113	0.360988	-0.00610843	0.0104637	0.0715124	Luminal epithelium	BPH 1	Other
1114	0.243428	-0.00711606	-0.0107063	0.00124333	Luminal epithelium	BPH 1	Other
1115	0.278245	-0.103174	-0.0401453	-0.122543	Luminal epithelium	BPH 1	Other
1116	0.163274	-0.0370803	-0.0772066	0.0654054	Luminal epithelium	BPH 1	Other
1117	0.549499	0.14329	0.0535022	0.340599	Club epithelium	BPH 1	Club epithelium
1118	0.314169	-0.0178115	0.00169704	0.0364905	Club epithelium	BPH 1	Club epithelium
1119	0.306355	-0.0508553	0.0632423	-0.0905749	Luminal epithelium	BPH 1	Other
1120	0.22377	-0.0432329	-0.0487675	0.0325646	Basal epithelium	BPH 1	Other
1121	0.292887	-0.104003	0.00747931	-0.00582286	Basal epithelium	BPH 1	Other
1122	0.246717	-0.132925	0.00510317	0.0100996	Basal epithelium	BPH 1	Other
1123	0.602664	0.131122	0.0186062	0.193077	Club epithelium	BPH 1	Club epithelium
1124	0.478799	0.130081	0.0691665	0.0736248	Club epithelium	BPH 1	Club epithelium
1125	0.295657	-0.0820459	-0.0130407	-0.0413513	Basal epithelium	BPH 1	Other
1126	0.263278	-0.0686158	-0.0411338	0.0532465	Luminal epithelium	BPH 1	Other
1127	0.328045	-0.00785118	-0.0187595	-0.0571899	Tumor	BPH 1	Other
1128	0.421078	0.135933	0.0115282	-0.082229	Club epithelium	BPH 1	Club epithelium
1129	0.474306	0.105924	-0.0106031	0.00931321	Luminal epithelium	BPH 1	Other
1130	0.269775	0.066205	-0.0158119	0.123154	Basal epithelium	BPH 1	Other
1131	0.337361	-0.0722699	-0.0200891	0.0435179	Basal epithelium	BPH 1	Other
1132	0.331413	0.00672556	-0.0102583	-0.122455	Luminal epithelium	BPH 1	Other
1133	0.340943	-0.070216	-0.0585003	-0.104633	Luminal epithelium	BPH 1	Other
1134	0.334899	-0.0546835	-0.0259805	-0.0793746	Basal epithelium	BPH 1	Other
1135	0.190061	-0.101135	-0.033432	0.041799	Basal epithelium	BPH 1	Other
1136	0.694865	0.20104	0.0357133	0.000202259	Club epithelium	BPH 1	Club epithelium
1137	0.291552	-0.0495584	-0.0306567	-0.110392	Luminal epithelium	BPH 1	Other
1138	0.225567	-0.00726437	-0.0356089	-0.0208064	Basal epithelium	BPH 1	Other
1139	0.33526	-0.0553776	-0.00670914	0.00017382	Luminal epithelium	BPH 1	Other
1140	0.283551	-0.0336351	-0.0188583	-0.119132	Basal epithelium	BPH 1	Other
1141	0.206453	-0.0379601	-0.0136614	-0.0640561	Basal epithelium	BPH 1	Other
1142	0.159146	-0.0934049	-0.0476161	-0.0796579	Basal epithelium	BPH 1	Other
1143	0.314643	-0.0499543	0.00610395	-0.0779286	Luminal epithelium	BPH 1	Other
1144	0.333233	0.0114353	-0.00177323	0.0364614	Basal epithelium	BPH 1	Other
1145	0.376538	-0.0521911	0.0610958	0.0816708	Luminal epithelium	BPH 1	Other
1146	0.194738	-0.032701	-0.00917032	-0.129008	Luminal epithelium	BPH 1	Other
1147	0.261752	-0.0844976	-0.0177597	-0.116826	Luminal epithelium	BPH 1	Other
1148	0.30481	-0.0614781	-0.0333969	-0.0975813	Tumor	BPH 1	Other
1149	0.318829	0.00731853	-0.00759763	0.064586	Basal epithelium	BPH 1	Other
1150	0.240812	-0.0875044	0.0322998	-0.1013	Luminal epithelium	BPH 1	Other
1151	0.428152	0.194667	0.0310969	-0.100406	Basal epithelium	BPH 1	Other
1152	0.306014	-0.0200655	0.0585929	0.190295	Luminal epithelium	BPH 1	Other
1153	0.249466	-0.0967352	-0.0192084	0.126325	Basal epithelium	BPH 1	Other
1154	0.270601	-0.111199	-0.056095	0.12801	Luminal epithelium	BPH 1	Other
1155	0.272694	-0.0890468	-0.0180968	-0.0748358	Basal epithelium	BPH 1	Other
1156	0.305869	-0.0954165	-0.0409324	-0.0814866	Club epithelium	BPH 1	Club epithelium
1157	0.267507	-0.062809	-0.0659364	0.0116296	Tumor	BPH 1	Other
1158	0.745266	0.507696	0.0747966	0.00304245	Club epithelium	BPH 1	Club epithelium
1159	0.272317	-0.157244	0.00107773	-0.0860567	Basal epithelium	BPH 1	Other
1160	0.384749	-0.050467	0.0699177	0.0290607	Luminal epithelium	BPH 1	Other
1161	0.343234	0.0132714	0.0448724	-0.070843	Basal epithelium	BPH 1	Other
1162	0.582249	0.234844	0.0557621	0.258696	Club epithelium	BPH 1	Club epithelium
1163	0.520107	0.117476	-0.00288048	0.0835395	Basal epithelium	BPH 1	Other
1164	0.290143	-0.0898652	0.0108596	-0.0966451	Basal epithelium	BPH 1	Other
1165	0.292541	-0.0657004	-0.0573092	-0.123842	Luminal epithelium	BPH 1	Other
1166	0.298444	-0.0846414	0.0385138	-0.0357	Luminal epithelium	BPH 1	Other
1167	0.399912	0.00894208	0.0482706	0.126386	Luminal epithelium	BPH 1	Other
1168	0.293675	-0.0301785	0.0231715	0.0539131	Luminal epithelium	BPH 1	Other
1169	0.332599	-0.111337	0.0492124	-0.0897059	Luminal epithelium	BPH 1	Other
1170	0.295392	0.00705274	0.00904541	-0.101852	Luminal epithelium	BPH 1	Other
1171	0.562327	0.172191	-0.0221716	0.134058	Basal epithelium	BPH 1	Other
1172	0.315441	-0.101707	-0.0260048	-0.0987101	Luminal epithelium	BPH 1	Other
1173	0.421051	0.0918361	-0.0060654	0.0355293	Luminal epithelium	BPH 1	Other
1174	0.331442	-0.0347339	-0.0406069	-0.0996458	Luminal epithelium	BPH 1	Other
1175	0.308205	-0.0416941	0.00773055	-0.107368	Luminal epithelium	BPH 1	Other
1176	0.288841	-0.0256697	-0.0189924	-0.0501482	Basal epithelium	BPH 1	Other
1177	0.293913	-0.0349064	0.00557198	0.0691771	Basal epithelium	BPH 1	Other
1178	0.338648	0.0693141	-0.0299826	-0.0828619	Luminal epithelium	BPH 1	Other
1179	0.38234	-0.00317471	-0.0627839	-0.0930222	Luminal epithelium	BPH 1	Other
1180	0.21143	-0.0298295	0.0173755	-0.0927449	Luminal epithelium	BPH 1	Other
1181	0.410279	-0.124198	-0.0615265	-0.0761651	Luminal epithelium	BPH 1	Other
1182	0.33803	-0.0856823	-0.0352373	-0.0617134	Basal epithelium	BPH 1	Other
1183	0.260265	-0.0487555	-0.0813885	-0.0665182	Luminal epithelium	BPH 1	Other
1184	0.307699	-0.0967531	-0.000992055	-0.0484764	Basal epithelium	BPH 1	Other
1185	0.399873	0.00156471	-0.00405166	-0.0992066	Luminal epithelium	BPH 1	Other
1186	0.36223	-0.0651932	-0.0334017	0.164957	Basal epithelium	BPH 1	Other
1187	0.231264	-0.0554668	-0.0380752	-0.0297003	Luminal epithelium	BPH 1	Other
1188	0.746252	0.279394	0.00112425	0.105853	Club epithelium	BPH 1	Club epithelium
1189	0.23199	-0.135288	-0.0380585	0.10234	Luminal epithelium	BPH 1	Other
1190	0.660134	0.330189	0.0879397	0.0223441	Club epithelium	BPH 1	Club epithelium
1191	0.294446	0.00961944	-0.0562154	-0.14223	Luminal epithelium	BPH 1	Other
1192	0.26418	-0.0534124	0.0450225	0.0832514	Basal epithelium	BPH 1	Other
1193	0.336368	0.0356744	0.00305532	-0.113866	Luminal epithelium	BPH 1	Other
1194	0.264264	-0.00267266	-0.0265531	-0.0823749	Basal epithelium	BPH 1	Other
1195	0.231061	-0.0154333	-0.108452	-0.128475	Luminal epithelium	BPH 1	Other
1196	0.313931	-0.0318164	-0.0239154	-0.00954982	Luminal epithelium	BPH 1	Other
1197	0.307874	-0.0371472	-0.0190526	-0.13368	Luminal epithelium	BPH 1	Other
1198	0.244761	0.0158381	-0.0645292	0.0554881	Basal epithelium	BPH 1	Other
1199	0.282164	-0.0871748	-0.0411967	-0.00770709	Basal epithelium	BPH 1	Other
1200	0.245192	-0.106242	-0.0337439	0.208553	Luminal epithelium	BPH 1	Other
1201	0.346042	0.297513	0.0512253	0.367777	Club epithelium	BPH 1	Club epithelium
1202	0.26084	0.00567713	0.0618037	0.133789	Luminal epithelium	BPH 1	Other
1203	0.673297	0.321103	0.0624228	0.362393	Club epithelium	BPH 1	Club epithelium
1204	0.352587	0.00883593	0.0175831	-0.0723728	Luminal epithelium	BPH 1	Other
1205	0.439531	-0.012969	-0.0454278	-0.041342	Club epithelium	BPH 1	Club epithelium
1206	0.388202	0.0340554	-0.0158925	-0.0142061	Basal epithelium	BPH 1	Other
1207	0.243516	-0.0307522	-0.0178425	-0.140115	Luminal epithelium	BPH 1	Other
1208	0.640046	0.207	0.07191	0.253459	Club epithelium	BPH 1	Club epithelium
1209	0.287384	-0.0770461	-0.0798714	-0.114968	Luminal epithelium	BPH 1	Other
1210	0.301646	-0.133088	0.0447292	0.0443833	Luminal epithelium	BPH 1	Other
1211	0.337386	9.0537e-05	0.121507	0.0325679	Luminal epithelium	BPH 1	Other
1212	0.290297	-0.00164932	-0.0283993	-0.0988465	Luminal epithelium	BPH 1	Other
1213	0.344098	-0.0992265	0.0629783	0.0686987	Luminal epithelium	BPH 1	Other
1214	0.258912	-0.0919204	-0.0337652	0.044875	Basal epithelium	BPH 1	Other
1215	0.370137	-0.0077149	0.0875662	0.190821	Club epithelium	BPH 1	Club epithelium
1216	0.275863	-0.0569118	0.0105577	-0.000274988	Luminal epithelium	BPH 1	Other
1217	0.354914	-0.0129956	0.0511494	0.121926	Luminal epithelium	BPH 1	Other
1218	0.234897	-0.140121	-0.0377541	-0.0999784	Basal epithelium	BPH 1	Other
1219	0.265597	0.0401795	-0.0478867	0.0680368	Luminal epithelium	BPH 1	Other
1220	0.346196	0.0528987	0.084489	-0.0580035	Luminal epithelium	BPH 1	Other
1221	0.341361	-0.0547932	-0.0496927	-0.0292038	Luminal epithelium	BPH 1	Other
1222	0.348848	0.0415131	0.00554335	0.0343077	Luminal epithelium	BPH 1	Other
1223	0.37166	-0.0626878	-0.0270743	0.0142502	Luminal epithelium	BPH 1	Other
1224	0.336276	0.0668771	0.0994712	0.419356	Club epithelium	BPH 1	Club epithelium
1225	0.375688	0.0911664	0.0122292	-0.0105193	Luminal epithelium	BPH 1	Other
1226	0.354325	0.0309712	-0.0589889	0.00414555	Luminal epithelium	BPH 1	Other
1227	0.247821	-0.0244667	-0.0203963	-0.0878838	Luminal epithelium	BPH 1	Other
1228	0.240375	-0.0251174	-0.0537028	-0.0277754	Basal epithelium	BPH 1	Other
1229	0.365356	0.0363653	0.00427532	-0.111113	Luminal epithelium	BPH 1	Other
1230	0.359138	-0.0412568	0.0158147	0.316027	Luminal epithelium	BPH 1	Other
1231	0.359231	-0.106076	-0.0184331	-0.106133	Luminal epithelium	BPH 1	Other
1232	0.58126	0.195784	0.0967414	0.0656753	Club epithelium	BPH 1	Club epithelium
1233	0.338105	0.0308208	-0.0374738	-0.0232005	Luminal epithelium	BPH 1	Other
1234	0.288223	0.0103754	-0.0178306	-0.0375326	Luminal epithelium	BPH 1	Other
1235	0.319073	-0.0333091	-0.00383517	0.00519548	Luminal epithelium	BPH 1	Other
1236	0.345389	0.0502009	0.0730815	0.0250038	Luminal epithelium	BPH 1	Other
1237	0.314662	-0.000744832	0.00768516	-0.0815714	Basal epithelium	BPH 1	Other
1238	0.253384	-0.0235679	-0.0106681	0.111794	Basal epithelium	BPH 1	Other
1239	0.335066	-0.0622918	-0.0335811	-0.0930389	Luminal epithelium	BPH 1	Other
1240	0.349692	0.114364	-0.0536905	-0.0698582	Luminal epithelium	BPH 1	Other
1241	0.176931	-0.0453761	-0.0217521	-0.0908651	Tumor	BPH 1	Other
1242	0.373383	0.0695022	0.0946529	0.206541	Club epithelium	BPH 1	Club epithelium
1243	0.127117	-0.00547319	-0.00417577	-0.0483383	Luminal epithelium	BPH 1	Other
1244	0.234504	-0.045542	0.017282	-0.115168	Luminal epithelium	BPH 1	Other
1245	0.266534	-0.085506	-0.00722738	0.041254	Luminal epithelium	BPH 1	Other
1246	0.286678	0.0302255	-0.0498873	-0.0750696	Luminal epithelium	BPH 1	Other
1247	0.270018	-0.0244688	-0.052106	-0.116828	Luminal epithelium	BPH 1	Other
1248	0.323892	-0.125926	-0.0223747	-0.0161106	Tumor	BPH 1	Other
1249	0.261119	0.0544605	-0.00211619	-0.046703	Basal epithelium	BPH 1	Other
1250	0.292058	-0.0414772	-0.0071206	0.0707148	Luminal epithelium	BPH 1	Other
1251	0.260641	-0.0884125	-0.0159012	-0.0773022	Luminal epithelium	BPH 1	Other
1252	0.211716	-0.0726157	-0.040833	-0.125392	Luminal epithelium	BPH 1	Other
1253	0.450474	0.0768463	-0.0138291	0.0377447	Club epithelium	BPH 1	Club epithelium
1254	0.26035	-0.00855473	-0.0119542	-0.103829	Luminal epithelium	BPH 1	Other
1255	0.303534	-0.0438324	-0.0677613	-0.0749535	Basal epithelium	BPH 1	Other
1256	0.590155	0.210759	-0.0161717	0.0164648	Tumor	BPH 1	Other
1257	0.338943	-0.0843912	0.0237142	-0.0916736	Luminal epithelium	BPH 1	Other
1258	0.365003	0.0133001	0.034772	-0.0397352	Luminal epithelium	BPH 1	Other
1259	0.810333	0.379215	0.0908437	-0.092016	Club epithelium	BPH 1	Club epithelium
1260	0.207648	-0.0825861	-0.0683303	-0.0174942	Basal epithelium	BPH 1	Other
1261	0.543678	0.171772	-0.00567931	-0.00998345	Luminal epithelium	BPH 1	Other
1262	0.444425	0.235112	-0.0305308	-0.0422169	Luminal epithelium	BPH 1	Other
1263	0.234269	0.0552428	-0.0101831	-0.06051	Luminal epithelium	BPH 1	Other
1264	0.374851	-0.00312197	-0.026008	-0.0378334	Luminal epithelium	BPH 1	Other
1265	0.328101	-0.0116156	-0.00326513	-0.139043	Luminal epithelium	BPH 1	Other
1266	0.218554	-0.0801327	-0.0175512	-0.0396112	Basal epithelium	BPH 1	Other
1267	0.351792	-0.076015	-0.068089	-0.0719736	Luminal epithelium	BPH 1	Other
1268	0.453793	0.0918593	0.0246049	0.243774	Luminal epithelium	BPH 1	Other
1269	0.33216	-0.0482232	-0.0046115	-0.0966637	Luminal epithelium	BPH 1	Other
1270	0.204888	-0.160607	0.0130053	-0.0917015	Luminal epithelium	BPH 1	Other
1271	0.315377	-0.00176425	-0.00551522	-0.075757	Basal epithelium	BPH 1	Other
1272	0.364136	-0.05038	-0.0259283	-0.114954	Luminal epithelium	BPH 1	Other
1273	0.333516	-0.0439861	-0.0227394	-0.0860606	Luminal epithelium	BPH 1	Other
1274	0.234955	-0.15557	-0.0159433	0.0687877	Basal epithelium	BPH 1	Other
1275	0.238554	0.000448632	-0.00850498	0.0619565	Basal epithelium	BPH 1	Other
1276	0.332942	0.0382739	-0.0357672	-0.0715501	Luminal epithelium	BPH 1	Other
1277	0.27458	-0.0690347	-0.0173118	-0.00396625	Basal epithelium	BPH 1	Other
1278	0.401611	-0.104733	0.0418105	-0.113248	Luminal epithelium	BPH 1	Other
1279	0.205064	-0.067987	0.0542707	-0.0927032	Luminal epithelium	BPH 1	Other
1280	0.733552	0.298523	0.0340349	0.169676	Club epithelium	BPH 1	Club epithelium
1281	0.263287	0.0188931	0.0736335	-0.0414324	Luminal epithelium	BPH 1	Other
1282	0.29172	0.0904922	-0.0432657	-0.0310633	Luminal epithelium	BPH 1	Other
1283	0.332881	-0.025134	-0.041532	-0.14452	Luminal epithelium	BPH 1	Other
1284	0.388118	-0.0658835	0.0267133	-0.107547	Basal epithelium	BPH 1	Other
1285	0.284239	0.0407039	0.0727249	0.0494538	Luminal epithelium	BPH 1	Other
1286	0.256087	-0.0459505	-0.0549809	-0.128293	Basal epithelium	BPH 1	Other
1287	0.247418	-0.0858687	-0.0535004	0.0195225	Luminal epithelium	BPH 1	Other
1288	0.274225	-0.0766321	-0.0329266	-0.0209537	Basal epithelium	BPH 1	Other
1289	0.200314	-0.0615262	-0.0327788	-0.081585	Basal epithelium	BPH 1	Other
1290	0.329765	-0.145159	-0.047738	0.155846	Luminal epithelium	BPH 1	Other
1291	0.338963	-0.0348408	0.0288289	-0.0297357	Basal epithelium	BPH 1	Other
1292	0.268746	-0.0199763	0.00968898	-0.0967961	Basal epithelium	BPH 1	Other
1293	0.258098	0.0136305	0.000392492	-0.138043	Basal epithelium	BPH 1	Other
1294	0.341703	-0.0653092	0.0143089	-0.0952158	Tumor	BPH 1	Other
1295	0.339782	0.0779187	0.0288244	0.0609909	Luminal epithelium	BPH 1	Other
1296	0.304976	-0.0212166	0.0218563	-0.0269936	Tumor	BPH 1	Other
1297	0.232007	-0.030632	-0.0523949	-0.141606	Basal epithelium	BPH 1	Other
1298	0.301493	-0.0834597	-0.00880807	-0.0680794	Luminal epithelium	BPH 1	Other
1299	0.23682	-0.0507211	0.000895914	0.00620665	Luminal epithelium	BPH 1	Other
1300	0.300428	-0.0846707	-0.00426087	0.00579069	Luminal epithelium	BPH 1	Other
1301	0.33121	-0.123898	0.0261571	0.0752774	Luminal epithelium	BPH 1	Other
1302	0.262483	0.00902981	-0.0341967	-0.0965815	Luminal epithelium	BPH 1	Other
1303	0.376259	-0.0726195	-0.00135755	-0.132157	Luminal epithelium	BPH 1	Other
1304	0.398919	0.0825741	0.122867	0.204147	Club epithelium	BPH 1	Club epithelium
1305	0.27524	-0.157389	0.00133045	0.0620122	Basal epithelium	BPH 1	Other
1306	0.321007	0.0241993	-0.00332791	-0.0524997	Luminal epithelium	BPH 1	Other
1307	0.292545	-0.00297283	-0.0232355	-0.0573472	Luminal epithelium	BPH 1	Other
1308	0.436612	-0.0502432	0.0446702	-0.108763	Luminal epithelium	BPH 1	Other
1309	0.38307	-0.0278837	-0.0521397	0.0224729	Luminal epithelium	BPH 1	Other
1310	0.291666	0.0272214	-0.0400535	-0.0653411	Luminal epithelium	BPH 1	Other
1311	0.264831	0.00241527	0.0164965	0.0716024	Basal epithelium	BPH 1	Other
1312	0.408778	0.0571406	0.0591476	0.102061	Luminal epithelium	BPH 1	Other
1313	0.4828	0.139962	0.043562	-0.0183759	Club epithelium	BPH 1	Club epithelium
1314	0.353975	-0.0178155	0.0131084	-0.02357	Luminal epithelium	BPH 1	Other
1315	0.330675	-0.0913484	0.0530082	0.0987767	Basal epithelium	BPH 1	Other
1316	0.346301	0.0343574	0.0719559	-0.0847584	Luminal epithelium	BPH 1	Other
1317	0.361838	-0.0333196	-0.0602499	-0.0137072	Luminal epithelium	BPH 1	Other
1318	0.281789	-0.115502	-0.0112017	0.243138	Luminal epithelium	BPH 1	Other
1319	0.549897	0.0624894	-0.000678847	0.0175482	Luminal epithelium	BPH 1	Other
1320	0.740156	0.23907	0.129556	0.157386	Club epithelium	BPH 1	Club epithelium
1321	0.234532	-0.0562578	-0.0036728	-0.0206684	Basal epithelium	BPH 1	Other
1322	0.291253	-0.059128	-0.0558689	-0.000835104	Luminal epithelium	BPH 1	Other
1323	0.474074	0.137861	0.0348209	-0.0683649	Basal epithelium	BPH 1	Other
1324	0.197169	-0.0881751	0.0356528	-0.053773	Luminal epithelium	BPH 1	Other
1325	0.320464	-0.0170646	0.0486177	-0.113648	Basal epithelium	BPH 1	Other
1326	0.359283	-0.0955843	0.0552672	-0.0682283	Luminal epithelium	BPH 1	Other
1327	0.246637	0.0446802	-0.0635152	-0.0475519	Basal epithelium	BPH 1	Other
1328	0.319109	0.0682982	-0.0131231	-0.0849994	Luminal epithelium	BPH 1	Other
1329	0.290579	-0.0517246	-0.0582473	-0.119105	Luminal epithelium	BPH 1	Other
1330	0.307934	-0.156903	0.0511137	0.00688214	Luminal epithelium	BPH 1	Other
1331	0.565907	0.0773302	0.014823	-0.0210913	Club epithelium	BPH 1	Club epithelium
1332	0.370581	0.00802727	0.0362931	-0.0854687	Luminal epithelium	BPH 1	Other
1333	0.402808	0.00654396	-0.0875233	-0.0363539	Luminal epithelium	BPH 1	Other
1334	0.514357	0.125998	-0.00149557	0.195683	Basal epithelium	BPH 1	Other
1335	0.288377	-0.00489612	-0.0308535	-0.125587	Basal epithelium	BPH 1	Other
1336	0.338681	0.0539266	-0.0262569	-0.108173	Luminal epithelium	BPH 1	Other
1337	0.280173	-0.126648	0.0247172	-0.109793	Luminal epithelium	BPH 1	Other
1338	0.336487	-0.0962847	0.0430921	-0.0595584	Basal epithelium	BPH 1	Other
1339	0.351645	-0.00726563	-0.00851872	-0.0314072	Basal epithelium	BPH 1	Other
1340	0.259677	0.00207834	-0.0090933	-0.132507	Luminal epithelium	BPH 1	Other
1341	0.320929	-0.0351615	-0.0323812	0.0538107	Luminal epithelium	BPH 1	Other
1342	0.319345	-0.0604185	-0.03183	0.0845839	Luminal epithelium	BPH 1	Other
1343	0.354102	-0.0899618	0.127843	-0.111	Luminal epithelium	BPH 1	Other
1344	0.292274	-0.103862	-0.0194835	-0.103302	Basal epithelium	BPH 1	Other
1345	0.185455	-0.0442761	-0.0289708	-0.124394	Basal epithelium	BPH 1	Other
1346	0.59517	0.125924	0.0200907	0.231198	Club epithelium	BPH 1	Club epithelium
1347	0.292389	0.128975	0.072343	-0.0876371	Luminal epithelium	BPH 1	Other
1348	0.26184	-0.0118117	-0.00465007	-0.144301	Luminal epithelium	BPH 1	Other
1349	0.269273	-0.0668973	-0.0261795	0.0872363	Basal epithelium	BPH 1	Other
1350	0.252003	-0.0937709	-0.0110443	-0.122299	Basal epithelium	BPH 1	Other
1351	0.343233	0.00351098	-0.000670647	-0.151929	Luminal epithelium	BPH 1	Other
1352	0.491024	0.148281	0.113477	0.184389	Club epithelium	BPH 1	Club epithelium
1353	0.257496	-0.012509	-0.057185	-0.112755	Luminal epithelium	BPH 1	Other
1354	0.277615	-0.0365353	0.0357701	-0.113183	Luminal epithelium	BPH 1	Other
1355	0.352357	-0.0806234	0.000194614	-0.0917328	Luminal epithelium	BPH 1	Other
1356	0.227893	-0.110183	-0.0301107	-0.103532	Luminal epithelium	BPH 1	Other
1357	0.316455	0.00540073	-0.00594219	-0.104667	Luminal epithelium	BPH 1	Other
1358	0.297512	-0.147828	-0.00163359	0.0434122	Luminal epithelium	BPH 1	Other
1359	0.36004	0.0857662	-0.00679175	-0.138229	Luminal epithelium	BPH 1	Other
1360	0.489089	0.142265	0.106945	0.171623	Luminal epithelium	BPH 1	Other
1361	0.298048	-0.101074	-0.00678561	-0.0670416	Luminal epithelium	BPH 1	Other
1362	0.257172	-0.0698106	1.58608e-05	-0.132393	Luminal epithelium	BPH 1	Other
1363	0.223251	-0.0413809	-0.00584352	-0.100129	Basal epithelium	BPH 1	Other
1364	0.649016	0.24519	0.0958457	0.136168	Club epithelium	BPH 1	Club epithelium
1365	0.319481	-0.0866472	-0.0478429	-0.124643	Luminal epithelium	BPH 1	Other
1366	0.271285	0.0119185	-0.0470572	0.0887266	Basal epithelium	BPH 1	Other
1367	0.370365	-0.0513698	0.0149356	-0.00405627	Luminal epithelium	BPH 1	Other
1368	0.286259	-0.0326888	0.00835804	-0.0714661	Basal epithelium	BPH 1	Other
1369	0.563368	0.100472	-0.00576035	0.0917441	Club epithelium	BPH 1	Club epithelium
1370	0.219818	-0.0755695	0.0076448	0.0765792	Basal epithelium	BPH 1	Other
1371	0.258029	-0.0417009	-0.032346	-0.100766	Luminal epithelium	BPH 1	Other
1372	0.264451	-0.0803844	-0.0427893	0.00435514	Luminal epithelium	BPH 1	Other
1373	0.187591	-0.114239	-0.0628991	-0.045899	Basal epithelium	BPH 1	Other
1374	0.268733	-0.0518937	-0.0398739	-0.125605	Luminal epithelium	BPH 1	Other
1375	0.351146	-0.00969317	-0.0240125	-0.136151	Luminal epithelium	BPH 1	Other
1376	0.295826	-0.032943	0.0145538	-0.127499	Luminal epithelium	BPH 1	Other
1377	0.416649	-0.0466343	0.0404637	0.0265443	Luminal epithelium	BPH 1	Other
1378	0.273595	-0.124692	-0.0303812	-0.0272982	Basal epithelium	BPH 1	Other
1379	0.301311	0.0312806	-0.0601748	-0.127584	Luminal epithelium	BPH 1	Other
1380	0.308277	-0.0137632	0.00474866	-0.00805381	Luminal epithelium	BPH 1	Other
1381	0.29305	-0.0386047	-0.0697152	-0.088099	Luminal epithelium	BPH 1	Other
1382	0.387288	0.09745	0.0205822	0.328104	Basal epithelium	BPH 1	Other
1383	0.380992	-0.0199296	-0.00274713	-0.102563	Luminal epithelium	BPH 1	Other
1384	0.271702	-0.0768341	0.00831997	-0.102656	Luminal epithelium	BPH 1	Other
1385	0.312538	0.0266492	0.058114	0.0771694	Luminal epithelium	BPH 1	Other
1386	0.291374	0.0141177	-0.0329138	-0.00621353	Basal epithelium	BPH 1	Other
1387	0.158455	-0.0331887	0.0132635	-0.0650636	Luminal epithelium	BPH 1	Other
1388	0.204081	-0.0888279	-0.00464238	-0.0481361	Basal epithelium	BPH 1	Other
1389	0.240742	-0.0617176	-0.0420693	0.0218947	Basal epithelium	BPH 1	Other
1390	0.221619	-0.0514956	0.0229922	0.0410886	Luminal epithelium	BPH 1	Other
1391	0.306706	-0.0756609	-0.0256429	-0.0545528	Luminal epithelium	BPH 1	Other
1392	0.532899	0.199696	0.0556706	0.337695	Club epithelium	BPH 1	Club epithelium
1393	0.694775	0.259077	0.0449187	0.170294	Club epithelium	BPH 1	Club epithelium
1394	0.248132	-0.0762657	-0.0957139	0.10825	Luminal epithelium	BPH 1	Other
1395	0.332221	0.00536969	0.0500195	0.0145342	Basal epithelium	BPH 1	Other
1396	0.208241	-0.0276224	-0.0364765	-0.0124101	Luminal epithelium	BPH 1	Other
1397	0.356079	0.0331136	-0.0517776	0.0312174	Basal epithelium	BPH 1	Other
1398	0.512442	0.303956	-0.00361812	0.0181497	Club epithelium	BPH 1	Club epithelium
1399	0.339473	-0.0411458	0.000661144	-0.0495962	Luminal epithelium	BPH 1	Other
1400	0.258003	-0.0194162	-0.0232021	-0.11609	Luminal epithelium	BPH 1	Other
1401	0.336277	0.071363	0.0887088	-0.0638425	Luminal epithelium	BPH 1	Other
1402	0.322114	0.0103335	0.00768629	-0.0800549	Luminal epithelium	BPH 1	Other
1403	0.283373	-0.0282062	-0.0655921	-0.093802	Luminal epithelium	BPH 1	Other
1404	0.299478	0.011378	-0.0467535	-0.120478	Luminal epithelium	BPH 1	Other
1405	0.322032	-0.0629698	-0.00565816	-0.049974	Basal epithelium	BPH 1	Other
1406	0.294642	-0.0171875	-0.0126037	-0.11707	Luminal epithelium	BPH 1	Other
1407	0.757537	0.401711	0.0397928	-0.0349301	Club epithelium	BPH 1	Club epithelium
1408	0.244894	-0.0544004	-0.0552438	-0.106638	Basal epithelium	BPH 1	Other
1409	0.445096	0.172137	0.00617093	-0.00972001	Basal epithelium	BPH 1	Other
1410	0.392346	-0.0176262	0.0727263	0.0289723	Luminal epithelium	BPH 1	Other
1411	0.636232	0.332237	0.121361	0.119857	Club epithelium	BPH 1	Club epithelium
1412	0.287352	-0.0933764	0.0178502	-0.0912853	Luminal epithelium	BPH 1	Other
1413	0.213957	-0.140111	-0.0490779	-0.115834	Luminal epithelium	BPH 1	Other
1414	0.285927	-0.0107474	0.0347726	0.0643479	Luminal epithelium	BPH 1	Other
1415	0.295447	-0.101604	0.030879	-0.0249765	Basal epithelium	BPH 1	Other
1416	0.186447	-0.0298192	-0.0198437	-0.0790858	Luminal epithelium	BPH 1	Other
1417	0.340421	-0.0354386	0.0829663	-0.0809258	Basal epithelium	BPH 1	Other
1418	0.237505	-0.0595421	-0.0161887	0.107461	Basal epithelium	BPH 1	Other
1419	0.787108	0.46521	-0.01072	-0.000963493	Club epithelium	BPH 1	Club epithelium
1420	0.287666	-0.0454627	-0.0554438	-0.0204586	Basal epithelium	BPH 1	Other
1421	0.25174	-0.0624103	-0.0330169	0.0677101	Luminal epithelium	BPH 1	Other
1422	0.306457	0.0441589	-0.0466134	-0.111902	Luminal epithelium	BPH 1	Other
1423	0.395239	0.0874483	-0.00221106	0.00449455	Luminal epithelium	BPH 1	Other
1424	0.42426	-0.118376	-0.0512388	0.0777897	Basal epithelium	BPH 1	Other
1425	0.228206	-0.0761572	0.0150087	-0.0778479	Basal epithelium	BPH 1	Other
1426	0.3305	-0.14394	-0.0639703	-0.078018	Basal epithelium	BPH 1	Other
1427	0.262045	-0.0308129	0.0175098	-0.0742328	Luminal epithelium	BPH 1	Other
1428	0.279806	-0.04356	-0.0248687	-0.114253	Luminal epithelium	BPH 1	Other
1429	0.605296	0.218404	-0.0016603	-0.0283439	Club epithelium	BPH 1	Club epithelium
1430	0.398322	0.0328222	-0.0241792	-0.0336638	Basal epithelium	BPH 1	Other
1431	0.332827	-0.0307606	-0.026002	-0.0186841	Basal epithelium	BPH 1	Other
1432	0.28717	-0.0972712	-0.0174545	-0.103476	Luminal epithelium	BPH 1	Other
1433	0.342784	-0.135803	0.0210811	-0.138459	Luminal epithelium	BPH 1	Other
1434	0.244432	-0.100699	0.00701641	0.0629451	Basal epithelium	BPH 1	Other
1435	0.370065	0.103327	0.0398906	0.113348	Club epithelium	BPH 1	Club epithelium
1436	0.248568	-0.00690744	-0.062211	0.0290865	Luminal epithelium	BPH 1	Other
1437	0.305961	0.04642	-0.0125111	-0.0858044	Luminal epithelium	BPH 1	Other
1438	0.194437	-0.0533622	0.00299717	-0.0062364	Basal epithelium	BPH 1	Other
1439	0.319551	-0.0373707	0.024332	0.00918391	Luminal epithelium	BPH 1	Other
1440	0.249872	-0.123747	-0.0423053	-0.0747523	Basal epithelium	BPH 1	Other
1441	0.314454	-0.0760789	0.122867	-0.108089	Luminal epithelium	BPH 1	Other
1442	0.457757	0.157148	0.0023727	-0.0478341	Basal epithelium	BPH 1	Other
1443	0.343224	-0.0766052	0.0375834	-0.0160177	Luminal epithelium	BPH 1	Other
1444	0.319088	-0.00862555	0.0338936	-0.0969327	Basal epithelium	BPH 1	Other
1445	0.184674	0.0172114	-0.0141081	0.0286263	Luminal epithelium	BPH 1	Other
1446	0.227392	-0.0565115	-0.107468	-0.0661056	Luminal epithelium	BPH 1	Other
1447	0.252894	-0.0693116	-0.0562337	0.174507	Luminal epithelium	BPH 1	Other
1448	0.255741	0.0347746	-0.0507731	-0.0294096	Luminal epithelium	BPH 1	Other
1449	0.331192	-0.0528729	0.0148225	-0.116162	Luminal epithelium	BPH 1	Other
1450	0.283026	-0.130441	0.0052668	0.153675	Luminal epithelium	BPH 1	Other
1451	0.344326	0.0448675	-0.00659266	-0.00336555	Luminal epithelium	BPH 1	Other
1452	0.342911	-0.0311212	0.00648679	0.000719434	Luminal epithelium	BPH 1	Other
1453	0.26934	-0.0608093	0.00196029	-0.0701929	Basal epithelium	BPH 1	Other
1454	0.345473	-0.00165868	-0.0573187	0.0519506	Luminal epithelium	BPH 1	Other
1455	0.256959	-0.0348518	0.0125135	-0.0537171	Luminal epithelium	BPH 1	Other
1456	0.258409	-0.0292587	0.0162191	-0.0729844	Luminal epithelium	BPH 1	Other
1457	0.301886	-0.0321743	0.00580771	-0.0907595	Luminal epithelium	BPH 1	Other
1458	0.513509	0.202724	0.0129857	-0.0669085	Club epithelium	BPH 1	Club epithelium
1459	0.332654	-0.0443219	-0.0149761	-0.058204	Luminal epithelium	BPH 1	Other
1460	0.275337	-0.0373255	-0.0156088	-0.0888399	Luminal epithelium	BPH 1	Other
1461	0.384175	0.124394	0.00970545	0.122978	Basal epithelium	BPH 1	Other
1462	0.363513	-0.0155785	-0.0215398	0.0634812	Luminal epithelium	BPH 1	Other
1463	0.277582	0.0183311	0.0511753	-0.090886	Luminal epithelium	BPH 1	Other
1464	0.381781	0.0104466	0.136336	0.108192	Luminal epithelium	BPH 1	Other
1465	0.402639	-0.101847	0.0253332	-0.0204731	Basal epithelium	BPH 1	Other
1466	0.639702	0.132336	0.158232	0.309285	Club epithelium	BPH 1	Club epithelium
1467	0.247291	-0.0557986	0.0149456	-0.113884	Luminal epithelium	BPH 1	Other
1468	0.346955	-0.0110368	-0.0334599	0.0739022	Luminal epithelium	BPH 1	Other
1469	0.274343	0.0454086	-0.0121961	-0.0627302	Basal epithelium	BPH 1	Other
1470	0.403568	0.0404853	-0.029768	-0.0485548	Luminal epithelium	BPH 1	Other
1471	0.276428	-0.107784	0.000823342	0.140797	Luminal epithelium	BPH 1	Other
1472	0.24066	-0.0454349	-0.077054	-0.0720419	Basal epithelium	BPH 1	Other
1473	0.236465	-0.00554064	-0.0482132	-0.0452221	Luminal epithelium	BPH 1	Other
1474	0.317053	-0.109464	-0.022158	0.0307257	Luminal epithelium	BPH 1	Other
1475	0.453448	0.0955609	0.0321831	-0.0380567	Tumor	BPH 1	Other
1476	0.143781	-0.0653249	0.0131796	-0.0960155	Basal epithelium	BPH 1	Other
1477	0.268595	-0.103178	0.0761325	-0.0918745	Luminal epithelium	BPH 1	Other
1478	0.317882	-0.0513588	-0.0292368	-0.0631321	Luminal epithelium	BPH 1	Other
1479	0.278932	-0.0279446	-0.0141816	0.0250024	Luminal epithelium	BPH 1	Other
1480	0.297801	0.0116923	-0.0237	-0.0500781	Basal epithelium	BPH 1	Other
1481	0.226936	-0.0511808	0.0157696	-0.110578	Luminal epithelium	BPH 1	Other
1482	0.254663	-0.108695	-0.0451865	0.0893326	Basal epithelium	BPH 1	Other
1483	0.325818	-0.0898394	0.00117597	0.157463	Basal epithelium	BPH 1	Other
1484	0.274081	0.0134622	0.0099295	-0.0328041	Club epithelium	BPH 1	Club epithelium
1485	0.354432	-0.00199092	0.0101492	-0.0695169	Luminal epithelium	BPH 1	Other
1486	0.401943	0.0172373	-0.0329	-0.114926	Luminal epithelium	BPH 1	Other
1487	0.268757	-0.0547095	0.00888729	0.0656114	Basal epithelium	BPH 1	Other
1488	0.22955	0.00981251	-0.0244046	-0.132688	Luminal epithelium	BPH 1	Other
1489	0.30859	-0.177342	0.00493768	-0.117136	Basal epithelium	BPH 1	Other
1490	0.567289	0.230168	0.0243156	0.069631	Club epithelium	BPH 1	Club epithelium
1491	0.390037	0.0467465	0.0357719	0.0974405	Luminal epithelium	BPH 1	Other
1492	0.178167	-0.0849335	-0.00285405	0.0792082	Basal epithelium	BPH 1	Other
1493	0.314583	-0.10369	-0.0493258	-0.0732902	Luminal epithelium	BPH 1	Other
1494	0.228635	-0.0377239	-0.0830624	0.0172868	Luminal epithelium	BPH 1	Other
1495	0.22561	0.00421453	-0.0112134	-0.0488461	Basal epithelium	BPH 1	Other
1496	0.2752	-0.0397635	-0.0352837	-0.0666879	Luminal epithelium	BPH 1	Other
1497	0.263264	-0.0498169	0.0118371	-0.033855	Basal epithelium	BPH 1	Other
1498	0.337362	-0.0707266	0.00276492	0.288557	Luminal epithelium	BPH 1	Other
1499	0.403538	0.0427622	-0.0233623	-0.0705999	Luminal epithelium	BPH 1	Other
1500	0.39127	-0.0606725	0.0892439	-0.0685769	Club epithelium	BPH 1	Club epithelium
1501	0.370246	-0.0140971	-0.0155443	-0.0966377	Luminal epithelium	BPH 1	Other
1502	0.286602	-0.0865673	-0.0788187	-0.0684724	Luminal epithelium	BPH 1	Other
1503	0.269294	-0.00476722	-0.00523387	-0.0463135	Tumor	BPH 1	Other
1504	0.346709	-0.051076	0.0477343	0.156912	Basal epithelium	BPH 1	Other
1505	0.404588	0.0417803	-0.0242375	0.114096	Basal epithelium	BPH 1	Other
1506	0.323932	-0.0628334	-0.0127865	-0.0249663	Luminal epithelium	BPH 1	Other
1507	0.392335	-0.0792485	-0.0174566	0.212615	Basal epithelium	BPH 1	Other
1508	0.281376	-0.0835788	0.0123015	0.0144889	Luminal epithelium	BPH 1	Other
1509	0.284275	0.0196469	-0.0433803	-0.0320649	Luminal epithelium	BPH 1	Other
1510	0.176679	-0.116294	-0.00542688	-0.063064	Basal epithelium	BPH 1	Other
1511	0.297191	-0.00367599	-0.0450036	-0.141516	Luminal epithelium	BPH 1	Other
1512	0.261864	-0.0832816	-0.0139361	-0.132573	Luminal epithelium	BPH 1	Other
1513	0.225529	-0.110378	-0.0297555	-0.0530286	Luminal epithelium	BPH 1	Other
1514	0.241301	0.00586042	-0.0638388	-0.0736536	Luminal epithelium	BPH 1	Other
1515	0.221392	-0.0875498	-0.00273647	-0.131063	Basal epithelium	BPH 1	Other
1516	0.255255	-0.0328509	-0.00387351	-0.0530227	Luminal epithelium	BPH 1	Other
1517	0.250885	-0.0301453	-0.0342279	-0.0834094	Luminal epithelium	BPH 1	Other
1518	0.526096	0.233544	0.0101318	-0.0194211	Club epithelium	BPH 1	Club epithelium
1519	0.394613	0.0254345	0.0504623	0.0228949	Luminal epithelium	BPH 1	Other
1520	0.393924	-0.000399464	0.0087346	-0.0632145	Basal epithelium	BPH 1	Other
1521	0.453622	0.0994426	0.097198	0.057731	Club epithelium	BPH 1	Club epithelium
1522	0.262136	0.0833054	-0.023441	-0.102573	Luminal epithelium	BPH 1	Other
1523	0.319855	-0.0454974	0.0170824	-0.117136	Luminal epithelium	BPH 1	Other
1524	0.283043	-0.104146	-0.00283476	-0.0372167	Basal epithelium	BPH 1	Other
1525	0.12569	-0.131284	0.0552116	0.145672	Basal epithelium	BPH 1	Other
1526	0.382175	-0.0899472	-0.0104361	-0.090451	Luminal epithelium	BPH 1	Other
1527	0.668211	0.195285	0.0537054	0.0425637	Club epithelium	BPH 1	Club epithelium
1528	0.270581	-0.0778526	0.0569868	0.118569	Luminal epithelium	BPH 1	Other
1529	0.239854	-0.0496023	-0.0311108	-0.0114463	Luminal epithelium	BPH 1	Other
1530	0.301383	-0.0679645	0.00417588	-0.10708	Luminal epithelium	BPH 1	Other
1531	0.314133	0.0919981	-0.0185829	-0.0796818	Luminal epithelium	BPH 1	Other
1532	0.208316	0.0100978	0.0129724	-0.0343549	Basal epithelium	BPH 1	Other
1533	0.196338	-0.0576623	0.00666535	-0.100651	Basal epithelium	BPH 1	Other
1534	0.284158	-0.0759614	-0.0141255	-0.127092	Basal epithelium	BPH 1	Other
1535	0.630502	0.223189	0.0126546	0.0517629	Club epithelium	BPH 1	Club epithelium
1536	0.494302	0.085965	0.00189444	0.0420937	Club epithelium	BPH 1	Club epithelium
1537	0.270744	-0.0605436	-0.0212942	0.0420484	Luminal epithelium	BPH 1	Other
1538	0.315504	0.0121737	-0.0636945	0.0499928	Luminal epithelium	BPH 1	Other
1539	0.302741	-0.0208486	0.00412241	-0.0192395	Luminal epithelium	BPH 1	Other
1540	0.136983	-0.126551	0.0379339	-0.0254216	Basal epithelium	BPH 1	Other
1541	0.340486	0.0203086	0.00177071	0.0593759	Tumor	BPH 1	Other
1542	0.812917	0.354591	0.00137477	-0.0744695	Club epithelium	BPH 1	Club epithelium
1543	0.350293	-0.0869471	-0.0715491	0.000555296	Tumor	BPH 1	Other
1544	0.410542	0.12054	0.0478142	0.135623	Basal epithelium	BPH 1	Other
1545	0.297418	-0.0834308	-0.0490309	-0.110989	Luminal epithelium	BPH 1	Other
1546	0.26604	-0.0858606	-0.0747232	-0.0824435	Luminal epithelium	BPH 1	Other
1547	0.38868	-0.070001	-0.0888891	-0.114877	Luminal epithelium	BPH 1	Other
1548	0.253019	-0.00973821	-0.0581678	-0.129704	Luminal epithelium	BPH 1	Other
1549	0.599247	0.178824	0.158013	0.391203	Club epithelium	BPH 1	Club epithelium
1550	0.290845	-0.0425832	-0.0433813	-0.0194997	Luminal epithelium	BPH 1	Other
1551	0.396917	-0.0562745	0.0320441	-0.0200296	Luminal epithelium	BPH 1	Other
1552	0.284452	0.0077156	-0.0357616	-0.135687	Luminal epithelium	BPH 1	Other
1553	0.438428	0.0597285	-0.00116845	0.0884385	Luminal epithelium	BPH 1	Other
1554	0.333702	-0.0127811	-0.0272446	-0.123912	Basal epithelium	BPH 1	Other
1555	0.36093	0.0532263	0.0401349	-0.0587526	Luminal epithelium	BPH 1	Other
1556	0.853651	0.471238	0.0587693	0.0699011	Club epithelium	BPH 1	Club epithelium
1557	0.344612	0.0521887	-0.0569123	-0.124577	Luminal epithelium	BPH 1	Other
1558	0.262173	-0.0728057	-0.0688613	-0.102469	Luminal epithelium	BPH 1	Other
1559	0.355903	0.0251785	-0.0185297	-0.0924181	Club epithelium	BPH 1	Club epithelium
1560	0.13037	-0.0112575	-0.0133227	-0.0578423	Luminal epithelium	BPH 1	Other
1561	0.314172	-0.0116727	-0.0170507	0.113961	Luminal epithelium	BPH 1	Other
1562	0.280527	0.0714159	-0.0191636	-0.129722	Basal epithelium	BPH 1	Other
1563	0.4094	0.0821348	0.0303293	-0.0864322	Luminal epithelium	BPH 1	Other
1564	0.349988	-0.0115878	-0.0418623	-0.136387	Luminal epithelium	BPH 1	Other
1565	0.377877	-0.0660389	0.0396021	0.379625	Luminal epithelium	BPH 1	Other
1566	0.294343	-0.0787769	-0.0192755	0.0148037	Luminal epithelium	BPH 1	Other
1567	0.289262	0.0202478	0.0147986	-0.126464	Luminal epithelium	BPH 1	Other
1568	0.221145	-0.0345153	-0.0767021	0.0157809	Basal epithelium	BPH 1	Other
1569	0.420721	0.0613053	-0.0249737	-0.124507	Luminal epithelium	BPH 1	Other
1570	0.287444	-0.12943	0.0339349	0.00592432	Basal epithelium	BPH 1	Other
1571	0.237376	-0.0608084	-0.0442286	-0.0264334	Luminal epithelium	BPH 1	Other
1572	0.590601	0.111823	0.0128682	0.0663064	Club epithelium	BPH 1	Club epithelium
1573	0.238226	0.011443	-0.0401488	-0.084577	Luminal epithelium	BPH 1	Other
1574	0.557759	0.149003	-0.060202	0.0125872	Club epithelium	BPH 1	Club epithelium
1575	0.234936	-0.0944298	0.0275012	-0.0378316	Basal epithelium	BPH 1	Other
1576	0.22568	-0.0496802	-0.0431719	-0.0263309	Basal epithelium	BPH 1	Other
1577	0.234901	-0.0950241	-0.0398749	0.00397569	Basal epithelium	BPH 1	Other
1578	0.378801	0.0191233	0.00917277	0.0338337	Basal epithelium	BPH 1	Other
1579	0.149673	-0.0934093	-0.0297117	0.0831091	Luminal epithelium	BPH 1	Other
1580	0.260496	0.0187703	-0.0126797	-0.10077	Luminal epithelium	BPH 1	Other
1581	0.269961	-0.129458	0.0108112	-0.101525	Basal epithelium	BPH 1	Other
1582	0.348865	-0.0275318	0.010381	-0.0834488	Luminal epithelium	BPH 1	Other
1583	0.436956	0.0110978	0.0228535	-0.0490766	Club epithelium	BPH 1	Club epithelium
1584	0.325549	0.0402101	-0.0403426	-0.123113	Luminal epithelium	BPH 1	Other
1585	0.434747	-0.0935653	-0.0219124	-0.0881319	Luminal epithelium	BPH 1	Other
1586	0.300117	-0.0136529	-0.000932956	-0.0567105	Luminal epithelium	BPH 1	Other
1587	0.254618	-0.0629903	0.00218564	-0.115497	Luminal epithelium	BPH 1	Other
1588	0.182677	-0.140704	-0.0093165	-0.0954783	Tumor	BPH 1	Other
1589	0.285298	-0.027376	0.00457086	-0.0704039	Tumor	BPH 1	Other
1590	0.339622	-0.0514204	0.0029986	0.102126	Luminal epithelium	BPH 1	Other
1591	0.227676	0.0161815	-0.0355539	0.0424072	Luminal epithelium	BPH 1	Other
1592	0.344092	-0.0330867	0.00142705	0.0600695	Basal epithelium	BPH 1	Other
1593	0.545095	0.28839	0.106804	-0.0378013	Basal epithelium	BPH 1	Other
1594	0.533623	0.0824414	0.0715884	0.073767	Basal epithelium	BPH 1	Other
1595	0.419477	0.027427	-0.00136554	-0.103467	Luminal epithelium	BPH 1	Other
1596	0.274961	0.0825373	-0.0262002	0.232139	Basal epithelium	BPH 1	Other
1597	0.199457	-0.103485	-0.0370403	-0.109621	Basal epithelium	BPH 1	Other
1598	0.485358	0.110115	0.0622179	0.0160748	Basal epithelium	BPH 1	Other
1599	0.33658	0.0286979	-0.00337188	-0.0336167	Luminal epithelium	BPH 1	Other
1600	0.206616	-0.00030702	0.0111863	-0.0444756	Luminal epithelium	BPH 1	Other
1601	0.462659	0.0886467	0.0260284	0.0696975	Club epithelium	BPH 1	Club epithelium
1602	0.198817	-0.0927154	-0.0277068	-0.0295911	Basal epithelium	BPH 1	Other
1603	0.274881	-0.134164	0.0129129	-0.0872733	Luminal epithelium	BPH 1	Other
1604	0.284458	0.00486728	-0.0077193	0.188378	Luminal epithelium	BPH 1	Other
1605	0.327451	-0.0123751	-0.0456773	-0.0320737	Luminal epithelium	BPH 1	Other
1606	0.228822	-0.0640002	-0.062703	0.0999435	Luminal epithelium	BPH 1	Other
1607	0.287705	-0.0352818	-0.0523706	-0.110503	Luminal epithelium	BPH 1	Other
1608	0.266607	-0.0536876	-0.000467644	-0.0501295	Luminal epithelium	BPH 1	Other
1609	0.23349	-0.0474781	-0.0132074	-0.0790093	Luminal epithelium	BPH 1	Other
1610	0.267581	-0.0468966	-0.0498087	-0.0999141	Luminal epithelium	BPH 1	Other
1611	0.317635	-0.116833	-0.0276095	0.0616537	Luminal epithelium	BPH 1	Other
1612	0.268691	0.0497419	-0.0322146	-0.0859235	Luminal epithelium	BPH 1	Other
1613	0.369002	-0.029259	-0.0153817	-0.113389	Luminal epithelium	BPH 1	Other
1614	0.314502	-0.0548283	0.00104709	-0.100676	Basal epithelium	BPH 1	Other
1615	0.315952	-0.0310343	-0.0574573	0.0241107	Luminal epithelium	BPH 1	Other
1616	0.344277	-0.0844949	-0.053516	-0.0197907	Luminal epithelium	BPH 1	Other
1617	0.208784	-0.0482659	-0.0198892	-0.12582	Luminal epithelium	BPH 1	Other
1618	0.278769	-0.0123393	-0.0147691	0.0640961	Luminal epithelium	BPH 1	Other
1619	0.273845	-0.0807677	-0.0605394	-0.0821225	Basal epithelium	BPH 1	Other
1620	0.277049	-0.0358392	-0.0354468	-0.062723	Luminal epithelium	BPH 1	Other
1621	0.300017	-0.075	-0.0220427	-0.133546	Luminal epithelium	BPH 1	Other
1622	0.729409	0.371081	0.0541886	0.432314	Club epithelium	BPH 1	Club epithelium
1623	0.344812	-0.0129543	0.0227705	0.00853116	Luminal epithelium	BPH 1	Other
1624	0.396508	-0.0624405	-0.00460986	0.0268521	Luminal epithelium	BPH 1	Other
1625	0.467177	0.109023	0.109127	0.219807	Club epithelium	BPH 1	Club epithelium
1626	0.241819	0.0292704	-0.0264098	-0.0999571	Luminal epithelium	BPH 1	Other
1627	0.677845	0.267989	-0.0230063	-0.00636415	Club epithelium	BPH 1	Club epithelium
1628	0.466105	0.0321476	0.0491511	0.174764	Luminal epithelium	BPH 1	Other
1629	0.283304	-0.0153426	-0.0548436	-0.124528	Luminal epithelium	BPH 1	Other
1630	0.650578	0.264216	0.0582673	0.0772207	Club epithelium	BPH 1	Club epithelium
1631	0.283952	-0.0785543	-0.0492215	0.0339634	Luminal epithelium	BPH 1	Other
1632	0.322325	-0.107099	-0.0713652	-0.0936841	Luminal epithelium	BPH 1	Other
1633	0.36234	-0.0950273	-0.0599422	0.133544	Luminal epithelium	BPH 1	Other
1634	0.278207	-0.000855588	0.0456084	-0.046122	Basal epithelium	BPH 1	Other
1635	0.299089	-0.0846762	0.0234458	-0.0122008	Basal epithelium	BPH 1	Other
1636	0.330106	0.04218	-0.0516775	0.11935	Luminal epithelium	BPH 1	Other
1637	0.229538	-0.028547	0.0405192	0.0317858	Basal epithelium	BPH 1	Other
1638	0.646257	0.249595	0.0961511	0.196036	Club epithelium	BPH 1	Club epithelium
1639	0.32427	0.020479	-0.039799	-0.0210523	Luminal epithelium	BPH 1	Other
1640	0.305971	-0.0655362	-0.00869586	0.111458	Luminal epithelium	BPH 1	Other
1641	0.265358	0.0423579	0.0601062	-0.112823	Luminal epithelium	BPH 1	Other
1642	0.277217	-0.137404	0.00184465	-0.109585	Basal epithelium	BPH 1	Other
1643	0.289612	-0.13223	-0.0272424	-0.103011	Tumor	BPH 1	Other
1644	0.328553	0.0101007	-0.0511608	-0.0645528	Luminal epithelium	BPH 1	Other
1645	0.21653	-0.0903721	-0.00638555	-0.0230758	Basal epithelium	BPH 1	Other
1646	0.275321	-0.0635748	-0.0106327	-0.100514	Luminal epithelium	BPH 1	Other
1647	0.305381	-0.0829288	0.016127	0.2129	Luminal epithelium	BPH 1	Other
1648	0.281973	-0.0892447	-0.0235775	-0.104649	Luminal epithelium	BPH 1	Other
1649	0.530937	0.0756204	0.0641121	-0.0176691	Club epithelium	BPH 1	Club epithelium
1650	0.331504	-0.0239539	0.0307672	-0.089776	Luminal epithelium	BPH 1	Other
1651	0.388084	0.0552178	-0.0110393	-0.10252	Luminal epithelium	BPH 1	Other
1652	0.213017	-0.061764	-0.025343	-0.086792	Luminal epithelium	BPH 1	Other
1653	0.31272	-0.143961	0.0429959	-0.125401	Basal epithelium	BPH 1	Other
1654	0.349107	-0.000209567	-0.0309098	-0.108648	Luminal epithelium	BPH 1	Other
1655	0.210603	-0.106463	0.0194815	-0.089288	Basal epithelium	BPH 1	Other
1656	0.29858	-0.0219033	-0.02718	0.0168533	Luminal epithelium	BPH 1	Other
1657	0.317566	-0.0549318	-0.0169433	0.00350042	Basal epithelium	BPH 1	Other
1658	0.271615	0.00785704	-0.00267914	-0.0191605	Luminal epithelium	BPH 1	Other
1659	0.287665	0.0155891	-0.0670073	-0.0711304	Luminal epithelium	BPH 1	Other
1660	0.278457	-0.140688	0.0664333	-0.0440134	Luminal epithelium	BPH 1	Other
1661	0.301258	-0.0595996	0.0220079	-0.0433977	Luminal epithelium	BPH 1	Other
1662	0.307084	-0.0190596	0.0424295	0.25268	Basal epithelium	BPH 1	Other
1663	0.200539	0.00303762	-0.0717863	0.0368241	Luminal epithelium	BPH 1	Other
1664	0.359368	-0.0225489	-0.0214385	-0.133861	Luminal epithelium	BPH 1	Other
1665	0.352273	-0.0554152	-0.0543755	0.00856053	Luminal epithelium	BPH 1	Other
1666	0.321537	-0.0108763	-0.0596148	0.00453739	Luminal epithelium	BPH 1	Other
1667	0.392231	-0.0483956	0.0122556	-0.0772647	Luminal epithelium	BPH 1	Other
1668	0.344444	-0.0383526	-0.00185407	-0.0184233	Luminal epithelium	BPH 1	Other
1669	0.318662	-0.10735	0.00759201	-0.0921334	Luminal epithelium	BPH 1	Other
1670	0.290624	-0.00972617	-0.00376496	-0.0763817	Luminal epithelium	BPH 1	Other
1671	0.219445	-0.0687959	-0.0165154	-0.0539042	Luminal epithelium	BPH 1	Other
1672	0.325771	-0.0621486	-0.0201339	-0.116711	Luminal epithelium	BPH 1	Other
1673	0.290871	0.179065	-0.0420464	0.0338155	Basal epithelium	BPH 1	Other
1674	0.257011	-0.0476443	-0.0025184	-0.0606009	Tumor	BPH 1	Other
1675	0.186273	-0.170603	-0.0100812	0.244223	Basal epithelium	BPH 1	Other
1676	0.204269	-0.108324	0.000521116	-0.122811	Luminal epithelium	BPH 1	Other
1677	0.272064	0.0492392	0.0234337	0.000938294	Luminal epithelium	BPH 1	Other
1678	0.251528	0.00301739	-0.0374139	-0.123026	Luminal epithelium	BPH 1	Other
1679	0.321831	-0.0522207	0.016108	0.132734	Luminal epithelium	BPH 1	Other
1680	0.28233	-0.0492288	-0.0355253	-0.109133	Luminal epithelium	BPH 1	Other
1681	0.307188	-0.00694194	-0.00818287	-0.0505818	Luminal epithelium	BPH 1	Other
1682	0.732135	0.266063	0.0462065	0.130846	Basal epithelium	BPH 1	Other
1683	0.251123	-0.0442988	-0.0244826	-0.120773	Luminal epithelium	BPH 1	Other
1684	0.340519	-0.0250662	-0.0212697	0.0298524	Luminal epithelium	BPH 1	Other
1685	0.209131	-0.0111562	-0.00870623	-0.103052	Basal epithelium	BPH 1	Other
1686	0.288115	-0.0144769	0.0124408	0.00975165	Luminal epithelium	BPH 1	Other
1687	0.188189	-0.105284	-0.0629629	0.0825614	Tumor	BPH 1	Other
1688	0.412301	-0.0869425	-0.0377868	-0.0146789	Luminal epithelium	BPH 1	Other
1689	0.32687	-0.0742784	-0.000244769	-0.0169117	Luminal epithelium	BPH 1	Other
1690	0.218616	-0.123507	-0.0267303	-0.0753451	Luminal epithelium	BPH 1	Other
1691	0.299308	0.0358987	0.0176895	-0.0988665	Luminal epithelium	BPH 1	Other
1692	0.59781	0.290764	0.00108153	0.107387	Basal epithelium	BPH 1	Other
1693	0.267615	-0.0703798	-0.022821	-0.0396889	Basal epithelium	BPH 1	Other
1694	0.367539	0.0846928	0.0303815	-0.0963365	Club epithelium	BPH 1	Club epithelium
1695	0.310058	-0.0370436	-0.01658	-0.148868	Luminal epithelium	BPH 1	Other
1696	0.343973	-0.043933	-0.0265867	0.0200357	Luminal epithelium	BPH 1	Other
1697	0.347354	-0.0817452	0.00453575	-0.100536	Luminal epithelium	BPH 1	Other
1698	0.18269	-0.0540092	0.0151561	-0.153508	Luminal epithelium	BPH 1	Other
1699	0.355638	0.040613	-0.0458132	-0.118867	Luminal epithelium	BPH 1	Other
1700	0.196648	-0.0717895	-0.0430429	-0.117072	Luminal epithelium	BPH 1	Other
1701	0.247768	-0.0735265	-0.0445039	-0.086247	Luminal epithelium	BPH 1	Other
1702	0.266669	-0.0262055	-0.00783074	0.0244164	Luminal epithelium	BPH 1	Other
1703	0.350975	0.0234024	0.0103107	-0.111849	Luminal epithelium	BPH 1	Other
1704	0.304172	-0.005604	-0.00355897	-0.100983	Luminal epithelium	BPH 1	Other
1705	0.439921	0.0764185	0.00518286	-0.0736625	Luminal epithelium	BPH 1	Other
1706	0.185331	-0.063956	-0.00303531	-0.116804	Luminal epithelium	BPH 1	Other
1707	0.511401	0.127712	0.101749	0.202951	Club epithelium	BPH 1	Club epithelium
1708	0.373135	-0.0228244	0.0097581	0.094835	Luminal epithelium	BPH 1	Other
1709	0.355165	0.0550547	0.0116458	0.0369147	Luminal epithelium	BPH 1	Other
1710	0.332099	-0.022575	0.000944142	-0.0836796	Luminal epithelium	BPH 1	Other
1711	0.207125	0.0118544	-0.0154046	-0.0159028	Basal epithelium	BPH 1	Other
1712	0.272881	-0.0488003	-0.00852397	-0.0842306	Luminal epithelium	BPH 1	Other
1713	0.312057	0.0242868	-0.00271724	-0.04096	Luminal epithelium	BPH 1	Other
1714	0.264585	-0.0509156	-0.017474	-0.0405931	Luminal epithelium	BPH 1	Other
1715	0.237839	-0.0420462	-0.0576033	-0.032131	Tumor	BPH 1	Other
1716	0.262525	-0.0695436	-0.0128917	-0.11258	Basal epithelium	BPH 1	Other
1717	0.677204	0.333248	0.0576492	0.0410337	Club epithelium	BPH 1	Club epithelium
1718	0.296294	-0.0878698	-0.0199628	-0.118898	Luminal epithelium	BPH 1	Other
1719	0.267252	-0.072118	0.0156604	-0.0458761	Luminal epithelium	BPH 1	Other
1720	0.53889	0.226835	0.0625002	0.128563	Club epithelium	BPH 1	Club epithelium
1721	0.197685	-0.127654	-0.0134087	-0.105379	Luminal epithelium	BPH 1	Other
1722	0.266692	-0.0237776	-0.0474052	0.00279641	Luminal epithelium	BPH 1	Other
1723	0.683209	0.446948	0.126998	0.378843	Club epithelium	BPH 1	Club epithelium
1724	0.236602	-0.0394613	-0.0288251	-0.0863229	Luminal epithelium	BPH 1	Other
1725	0.331456	-0.027766	-0.0306106	0.0161336	Tumor	BPH 1	Other
1726	0.257881	-0.0890457	-0.0609274	-0.0926285	Luminal epithelium	BPH 1	Other
1727	0.264835	0.0214166	0.0279853	0.0555558	Basal epithelium	BPH 1	Other
1728	0.469613	-0.0999114	0.0282086	-0.00680424	Luminal epithelium	BPH 1	Other
1729	0.22012	-0.13732	-0.018621	0.174742	Luminal epithelium	BPH 1	Other
1730	0.24557	-0.07073	0.00962563	-0.108169	Luminal epithelium	BPH 1	Other
1731	0.33149	-0.099629	-0.0275736	-0.12824	Basal epithelium	BPH 1	Other
1732	0.449987	0.0752605	0.0644484	0.0404439	Basal epithelium	BPH 1	Other
1733	0.325493	0.0639172	-0.000496713	0.0301935	Luminal epithelium	BPH 1	Other
1734	0.302233	-0.0167072	-0.0034404	0.0159763	Luminal epithelium	BPH 1	Other
1735	0.239857	-0.0939777	-0.0468971	-0.0320623	Luminal epithelium	BPH 1	Other
1736	0.280388	-0.0266761	-0.0272749	-0.102001	Luminal epithelium	BPH 1	Other
1737	0.37507	0.0100421	0.120106	-0.0186318	Luminal epithelium	BPH 1	Other
1738	0.386982	0.0878752	-0.0284993	-0.0517517	Luminal epithelium	BPH 1	Other
1739	0.183736	-0.096978	0.0224547	-0.0189675	Basal epithelium	BPH 1	Other
1740	0.220167	-0.0546426	-0.0304549	0.0660931	Luminal epithelium	BPH 1	Other
1741	0.776171	0.766214	0.140865	0.102922	Club epithelium	BPH 1	Club epithelium
1742	0.185519	-0.0669343	-0.0375979	-0.00266002	Basal epithelium	BPH 1	Other
1743	0.238639	0.0296788	-0.00339973	-0.089254	Luminal epithelium	BPH 1	Other
1744	0.629292	0.142952	-0.0193308	0.156681	Club epithelium	BPH 1	Club epithelium
1745	0.269194	-0.0471466	0.0310673	0.213614	Luminal epithelium	BPH 1	Other
1746	0.358953	-0.0255977	-0.0513123	-0.126655	Tumor	BPH 1	Other
1747	0.254422	-0.0443999	0.0244107	0.139819	Tumor	BPH 1	Other
1748	0.291561	-0.0710071	0.0399368	0.139251	Basal epithelium	BPH 1	Other
1749	0.317278	-0.0500311	0.0191564	-0.133335	Luminal epithelium	BPH 1	Other
1750	0.280698	-0.062432	0.028531	-0.10913	Luminal epithelium	BPH 1	Other
1751	0.378293	0.0716477	0.0127033	-0.0307298	Luminal epithelium	BPH 1	Other
1752	0.315531	-0.0528533	-0.100387	-0.0174337	Luminal epithelium	BPH 1	Other
1753	0.281511	-0.0408062	-0.0560382	0.082455	Luminal epithelium	BPH 1	Other
1754	0.280269	-0.0608509	-0.0515701	-0.105081	Luminal epithelium	BPH 1	Other
1755	0.227778	-0.106473	-0.00393609	0.134155	Luminal epithelium	BPH 1	Other
1756	0.234566	-0.0290339	-0.0455328	-0.0539441	Basal epithelium	BPH 1	Other
1757	0.296601	-0.111042	-0.0205802	0.128285	Luminal epithelium	BPH 1	Other
1758	0.316928	-0.0657738	0.00833805	-0.119135	Luminal epithelium	BPH 1	Other
1759	0.179201	-0.0664395	-0.0248074	-0.0869078	Tumor	BPH 1	Other
1760	0.290926	0.0569816	0.0231387	-0.0410684	Basal epithelium	BPH 1	Other
1761	0.292853	-0.0923834	0.029242	-0.0739295	Basal epithelium	BPH 1	Other
1762	0.347214	-0.0350255	-0.0047706	0.0238379	Luminal epithelium	BPH 1	Other
1763	0.247761	-0.0750854	0.0201954	-0.11535	Luminal epithelium	BPH 1	Other
1764	0.287664	-0.0655237	0.00624287	-0.0859184	Luminal epithelium	BPH 1	Other
1765	0.23349	-0.0675786	-0.00387358	-0.0612089	Basal epithelium	BPH 1	Other
1766	0.239842	-0.0940232	-0.014341	0.0400415	Basal epithelium	BPH 1	Other
1767	0.239927	-0.0305583	-0.000890688	-0.0248327	Luminal epithelium	BPH 1	Other
1768	0.289742	0.0209551	0.0191958	-0.139348	Luminal epithelium	BPH 1	Other
1769	0.341482	-0.027788	-0.0421729	-0.111992	Luminal epithelium	BPH 1	Other
1770	0.32547	-0.0107515	-0.00197376	0.048239	Luminal epithelium	BPH 1	Other
1771	0.351338	-0.00549573	-0.0217634	-0.16092	Luminal epithelium	BPH 1	Other
1772	0.307531	-0.0220321	-0.00189055	-0.111183	Luminal epithelium	BPH 1	Other
1773	0.209254	-0.0967005	0.0786516	-0.120162	Luminal epithelium	BPH 1	Other
1774	0.387186	0.0492234	-0.0312804	-0.115409	Luminal epithelium	BPH 1	Other
1775	0.298291	-0.0467342	-0.0251987	0.130528	Basal epithelium	BPH 1	Other
1776	0.267353	-0.0753411	-0.00280187	-0.0967998	Basal epithelium	BPH 1	Other
1777	0.215361	-0.0161519	-0.0229397	0.131444	Luminal epithelium	BPH 1	Other
1778	0.353889	-0.122709	0.00696328	-0.0117938	Basal epithelium	BPH 1	Other
1779	0.268871	-0.0746097	-0.0275984	-0.102208	Luminal epithelium	BPH 1	Other
1780	0.329875	-0.0308866	0.010395	0.121238	Luminal epithelium	BPH 1	Other
1781	0.372469	0.00316139	0.0297244	0.136769	Luminal epithelium	BPH 1	Other
1782	0.377888	0.0361621	0.00974939	-0.0828241	Tumor	BPH 1	Other
1783	0.287292	-0.0623608	-0.00715969	-0.0773933	Basal epithelium	BPH 1	Other
1784	0.244111	-0.131464	0.000485826	-0.0583347	Basal epithelium	BPH 1	Other
1785	0.21639	-0.0954334	0.0439807	-0.10743	Tumor	BPH 1	Other
1786	0.307672	0.0118689	-0.0219041	-0.0816464	Luminal epithelium	BPH 1	Other
1787	0.313285	-0.0305521	0.0157452	-0.0680059	Luminal epithelium	BPH 1	Other
1788	0.372154	-0.0104415	0.0445358	-0.0455287	Luminal epithelium	BPH 1	Other
1789	0.270215	0.0156935	-0.0204564	-0.0135325	Luminal epithelium	BPH 1	Other
1790	0.4529	0.0713781	0.0443147	-0.0273085	Basal epithelium	BPH 1	Other
1791	0.34164	-0.0503169	0.00825156	-0.110258	Luminal epithelium	BPH 1	Other
1792	0.34378	0.00392169	-0.0161563	-0.082379	Basal epithelium	BPH 1	Other
1793	0.223057	-0.0835029	0.0475402	0.00893381	Basal epithelium	BPH 1	Other
1794	0.364373	-0.0699863	0.015916	-0.100906	Tumor	BPH 1	Other
1795	0.353388	0.0902446	-0.0680829	-0.0753248	Basal epithelium	BPH 1	Other
1796	0.290798	-0.0332599	-0.0138643	0.135097	Basal epithelium	BPH 1	Other
1797	0.359207	-0.0205855	-0.032606	0.000771303	Luminal epithelium	BPH 1	Other
1798	0.286536	-0.0161505	0.00700779	0.0421752	Basal epithelium	BPH 1	Other
1799	0.329003	-0.0465266	0.0101413	0.040737	Basal epithelium	BPH 1	Other
1800	0.234442	-0.0223025	-0.065109	-0.104231	Luminal epithelium	BPH 1	Other
1801	0.594482	0.250867	0.0564646	0.0374578	Club epithelium	BPH 1	Club epithelium
1802	0.261087	-0.0495081	-0.0223315	-0.0779292	Basal epithelium	BPH 1	Other
1803	0.326496	0.0176349	-0.0608664	0.0289305	Luminal epithelium	BPH 1	Other
1804	0.352525	-0.114096	-0.016013	0.0111086	Luminal epithelium	BPH 1	Other
1805	0.263224	0.00743965	-0.0516608	0.00563718	Luminal epithelium	BPH 1	Other
1806	0.319356	0.0175068	-0.0291305	-0.129326	Luminal epithelium	BPH 1	Other
1807	0.311145	0.0614935	-0.0315107	0.0491849	Luminal epithelium	BPH 1	Other
1808	0.317083	0.01415	0.0237323	-0.0410188	Basal epithelium	BPH 1	Other
1809	0.281193	-0.119516	0.0701611	0.0850487	Luminal epithelium	BPH 1	Other
1810	0.305044	-0.0906827	-0.0217815	-0.0921248	Tumor	BPH 1	Other
1811	0.294306	0.0445169	-0.0141272	0.0955762	Luminal epithelium	BPH 1	Other
1812	0.262066	0.0548694	-0.0699537	0.0102969	Basal epithelium	BPH 1	Other
1813	0.25156	0.0391946	-0.0324712	-0.123079	Luminal epithelium	BPH 1	Other
1814	0.324914	-0.00522445	-0.0308771	-0.0909312	Luminal epithelium	BPH 1	Other
1815	0.4959	0.0867538	0.10373	0.0930437	Club epithelium	BPH 1	Club epithelium
1816	0.226009	-0.0422661	-0.0743294	-0.109338	Basal epithelium	BPH 1	Other
1817	0.17842	-0.0561936	-0.0399494	-0.0275136	Basal epithelium	BPH 1	Other
1818	0.285262	-0.016439	0.00570196	-0.0845939	Luminal epithelium	BPH 1	Other
1819	0.230899	-0.107678	-0.0388409	0.131447	Basal epithelium	BPH 1	Other
1820	0.626588	0.278057	0.0229585	0.230408	Club epithelium	BPH 1	Club epithelium
1821	0.224118	-0.0685676	-0.0096429	0.0823583	Luminal epithelium	BPH 1	Other
1822	0.308514	-0.0380965	-0.011081	-0.0607467	Luminal epithelium	BPH 1	Other
1823	0.278189	-0.129057	-0.0229804	0.0371064	Basal epithelium	BPH 1	Other
1824	0.28014	-0.0278306	-0.0312321	-0.0821987	Luminal epithelium	BPH 1	Other
1825	0.36269	0.0569435	-0.00177305	-0.0111281	Luminal epithelium	BPH 1	Other
1826	0.314976	-0.114326	0.048282	-0.0772962	Luminal epithelium	BPH 1	Other
1827	0.224273	0.0388561	-0.0303988	-0.0468717	Luminal epithelium	BPH 1	Other
1828	0.358887	0.0184721	0.0322724	-0.0724691	Basal epithelium	BPH 1	Other
1829	0.345006	-0.108766	-0.0020517	0.114822	Basal epithelium	BPH 1	Other
1830	0.278863	-0.0451047	-0.0515906	-0.0580928	Luminal epithelium	BPH 1	Other
1831	0.310695	-0.0174093	-0.0176859	-0.103844	Tumor	BPH 1	Other
1832	0.246927	0.0102916	-0.0278224	-0.0990221	Luminal epithelium	BPH 1	Other
1833	0.276683	-0.0447008	0.0488874	-0.00742925	Luminal epithelium	BPH 1	Other
1834	0.325062	-0.08598	-0.00120999	0.0149093	Tumor	BPH 1	Other
1835	0.395346	-0.00553865	0.00880863	-0.0495384	Basal epithelium	BPH 1	Other
1836	0.374832	-0.0133171	-0.0615694	-0.00861863	Luminal epithelium	BPH 1	Other
1837	0.328778	-0.121603	-0.0514848	-0.0788981	Basal epithelium	BPH 1	Other
1838	0.315419	-0.0207279	0.0185482	-0.113328	Luminal epithelium	BPH 1	Other
1839	0.288602	-0.0843911	-0.00636128	-0.136173	Basal epithelium	BPH 1	Other
1840	0.24155	-0.113268	-0.0452538	-0.0938711	Luminal epithelium	BPH 1	Other
1841	0.33013	-0.0985347	-0.0148844	-0.0475965	Luminal epithelium	BPH 1	Other
1842	0.214228	-0.0703136	-0.001984	-0.0929937	Luminal epithelium	BPH 1	Other
1843	0.356186	0.0343671	0.0285626	-0.0107864	Luminal epithelium	BPH 1	Other
1844	0.426092	-0.0770878	0.0137139	-0.112259	Luminal epithelium	BPH 1	Other
1845	0.208901	-0.0915606	-0.0062245	0.0586876	Luminal epithelium	BPH 1	Other
1846	0.241355	-0.0466478	-0.0399262	0.0879807	Luminal epithelium	BPH 1	Other
1847	0.291388	-0.0292365	0.0119947	0.148404	Basal epithelium	BPH 1	Other
1848	0.33158	-0.0483352	0.034517	-0.0931084	Luminal epithelium	BPH 1	Other
1849	0.297927	-0.102716	0.0303982	0.0401035	Basal epithelium	BPH 1	Other
1850	0.454391	0.240642	0.0767836	-0.0726053	Basal epithelium	BPH 1	Other
1851	0.248722	-0.0580484	-0.00929083	-0.0329536	Luminal epithelium	BPH 1	Other
1852	0.238849	-0.0551367	0.0103291	-0.0660297	Luminal epithelium	BPH 1	Other
1853	0.25904	-0.0348964	0.0259207	-0.13412	Luminal epithelium	BPH 1	Other
1854	0.225843	-0.116819	-0.0379231	0.109133	Basal epithelium	BPH 1	Other
1855	0.340769	-0.00378197	-0.0580459	-0.0450978	Luminal epithelium	BPH 1	Other
1856	0.286294	-0.0860187	-0.0224183	-0.135388	Luminal epithelium	BPH 1	Other
1857	0.40868	0.0624853	0.05018	-0.105107	Basal epithelium	BPH 1	Other
1858	0.324512	-0.0570606	-0.0349891	-0.033217	Basal epithelium	BPH 1	Other
1859	0.255563	-0.0424723	-0.0401087	-0.0491018	Luminal epithelium	BPH 1	Other
1860	0.384319	-0.120069	-0.023875	0.0522315	Tumor	BPH 1	Other
1861	0.311372	-0.103758	-0.0087066	-0.106973	Luminal epithelium	BPH 1	Other
1862	0.327161	-0.0806512	0.00557786	-0.107044	Luminal epithelium	BPH 1	Other
1863	0.419423	-0.00903805	0.165876	0.244471	Luminal epithelium	BPH 1	Other
1864	0.292199	-0.0640971	-0.0766013	-0.0765616	Luminal epithelium	BPH 1	Other
1865	0.334709	0.0414518	0.0127477	-0.00354037	Luminal epithelium	BPH 1	Other
1866	0.213818	-0.11427	-0.0258267	-0.0774086	Luminal epithelium	BPH 1	Other
1867	0.196482	-0.146308	-0.0403374	0.00811792	Basal epithelium	BPH 1	Other
1868	0.336618	0.00717905	-0.0428753	-0.0590956	Luminal epithelium	BPH 1	Other
1869	0.284097	-0.0502812	-0.0211908	0.123941	Luminal epithelium	BPH 1	Other
1870	0.33354	0.000814289	0.00464082	-0.100635	Luminal epithelium	BPH 1	Other
1871	0.401767	-0.00802578	0.0579824	-0.058046	Club epithelium	BPH 1	Club epithelium
1872	0.356835	0.0255584	-0.0357712	-0.112891	Luminal epithelium	BPH 1	Other
1873	0.280351	-0.0257873	-0.00548249	-0.0863896	Luminal epithelium	BPH 1	Other
1874	0.552192	0.142764	0.0473499	0.343359	Basal epithelium	BPH 1	Other
1875	0.370254	0.0262875	0.0390654	0.0293582	Basal epithelium	BPH 1	Other
1876	0.32694	-0.0647745	0.0207432	-0.0262735	Luminal epithelium	BPH 1	Other
1877	0.340513	-0.0420741	-0.00414242	0.0931601	Luminal epithelium	BPH 1	Other
1878	0.354311	-0.0479694	0.0324299	0.00641645	Luminal epithelium	BPH 1	Other
1879	0.290496	0.00100847	-0.032745	0.0140666	Luminal epithelium	BPH 1	Other
1880	0.209607	-0.0157399	-0.0572441	-0.0900082	Luminal epithelium	BPH 1	Other
1881	0.288637	0.00103484	-0.0386634	-0.0449004	Basal epithelium	BPH 1	Other
1882	0.254718	-0.152991	-0.0796668	0.0643289	Luminal epithelium	BPH 1	Other
1883	0.28345	-0.091857	0.000130057	0.00795268	Luminal epithelium	BPH 1	Other
1884	0.27608	-0.0548127	-0.0270682	0.00204476	Luminal epithelium	BPH 1	Other
1885	0.370827	-0.022806	0.0135987	-0.0667903	Luminal epithelium	BPH 1	Other
1886	0.28961	-0.104516	0.00554284	-0.0782993	Basal epithelium	BPH 1	Other
1887	0.226335	-0.0278885	0.0083885	0.0520208	Luminal epithelium	BPH 1	Other
1888	0.267032	-0.0377878	-0.0511283	-0.111218	Basal epithelium	BPH 1	Other
1889	0.275321	0.016304	-0.00833001	0.0421906	Luminal epithelium	BPH 1	Other
1890	0.294507	-0.0391449	-0.0350612	-0.102916	Luminal epithelium	BPH 1	Other
1891	0.222728	-0.0132381	-0.00198093	-0.115731	Basal epithelium	BPH 1	Other
1892	0.294017	0.044098	-0.0524051	0.0368351	Luminal epithelium	BPH 1	Other
1893	0.238035	-0.0167051	-0.0519274	0.0175491	Basal epithelium	BPH 1	Other
1894	0.250139	0.00652992	-0.0243288	0.126597	Basal epithelium	BPH 1	Other
1895	0.323973	-0.139429	-0.0357651	0.223048	Luminal epithelium	BPH 1	Other
1896	0.265125	-0.040888	-0.0286752	-0.0705995	Luminal epithelium	BPH 1	Other
1897	0.365072	-0.0904695	0.0195364	-0.111738	Basal epithelium	BPH 2	Other
1898	0.305928	-0.0800875	0.0698706	0.11325	Basal epithelium	BPH 2	Other
1899	0.732853	0.30886	0.155719	0.194308	Club epithelium	BPH 2	Club epithelium
1900	0.334911	0.00688507	0.00763276	0.184948	Basal epithelium	BPH 2	Other
1901	0.499298	0.139484	0.00153928	-0.0151284	Luminal epithelium	BPH 2	Other
1902	0.516284	0.157114	0.00753614	0.0238543	Club epithelium	BPH 2	Club epithelium
1903	0.395244	0.105464	0.0463484	-0.00809051	Luminal epithelium	BPH 2	Other
1904	0.441779	0.0557661	0.134961	-0.00504943	Club epithelium	BPH 2	Club epithelium
1905	0.546956	0.108325	0.00765962	0.0744959	Basal epithelium	BPH 2	Other
1906	0.419538	0.0458233	0.0444604	-0.0627638	Luminal epithelium	BPH 2	Other
1907	0.491999	0.11995	0.037724	0.0295634	Luminal epithelium	BPH 2	Other
1908	0.348694	0.0142013	-0.0170346	-0.105942	Luminal epithelium	BPH 2	Other
1909	0.221518	-0.0268101	0.0428865	-0.131791	Basal epithelium	BPH 2	Other
1910	0.614516	0.151857	0.0714601	0.237754	Club epithelium	BPH 2	Club epithelium
1911	0.541095	0.00211126	0.0241285	0.186519	Luminal epithelium	BPH 2	Other
1912	0.442632	0.173744	0.0363911	-0.0204598	Club epithelium	BPH 2	Club epithelium
1913	0.497221	0.301437	-0.0105578	0.0172246	Basal epithelium	BPH 2	Other
1914	0.55076	0.115763	0.0121441	0.092729	Basal epithelium	BPH 2	Other
1915	0.274634	0.0196539	0.0904596	-0.0100809	Basal epithelium	BPH 2	Other
1916	0.458715	0.0920416	-0.0131821	-0.160453	Basal epithelium	BPH 2	Other
1917	0.40376	0.0954614	0.00682076	-0.0547131	Luminal epithelium	BPH 2	Other
1918	0.444262	0.0788406	0.0287466	0.248747	Basal epithelium	BPH 2	Other
1919	0.416593	-0.0473476	0.00978305	-0.0676041	Luminal epithelium	BPH 2	Other
1920	0.303495	-0.0693152	0.0455891	0.258894	Tumor	BPH 2	Other
1921	0.772706	0.302912	0.0632826	0.450781	Club epithelium	BPH 2	Club epithelium
1922	0.707239	0.397173	0.0205341	0.680368	Club epithelium	BPH 2	Club epithelium
1923	0.371356	-0.0461671	0.0706273	-0.00429074	Basal epithelium	BPH 2	Other
1924	0.321682	-0.0223446	0.0343075	0.183651	Basal epithelium	BPH 2	Other
1925	0.738004	0.418671	0.165764	0.716875	Club epithelium	BPH 2	Club epithelium
1926	0.643054	0.204724	0.0930292	0.571346	Club epithelium	BPH 2	Club epithelium
1927	0.526541	0.079662	0.0584881	-0.0216284	Basal epithelium	BPH 2	Other
1928	0.536359	0.164642	0.0396103	0.108624	Basal epithelium	BPH 2	Other
1929	0.468318	0.155905	0.0345055	0.302481	Basal epithelium	BPH 2	Other
1930	0.471682	0.0223023	0.000339072	0.0383973	Basal epithelium	BPH 2	Other
1931	0.465041	0.0867849	-0.0210817	0.0686024	Basal epithelium	BPH 2	Other
1932	0.452803	0.0798557	-0.0115961	0.183281	Luminal epithelium	BPH 2	Other
1933	0.402008	0.0268762	0.010026	-0.0239493	Basal epithelium	BPH 2	Other
1934	0.433329	-0.0844216	-0.00405643	-0.127065	Tumor	BPH 2	Other
1935	0.408278	0.110538	-0.0248992	-0.142328	Basal epithelium	BPH 2	Other
1936	0.520924	0.157125	0.0068406	-0.0615659	Luminal epithelium	BPH 2	Other
1937	0.558603	0.143371	0.0488228	0.0157892	Club epithelium	BPH 2	Club epithelium
1938	0.494083	0.143209	0.0114074	-0.132582	Basal epithelium	BPH 2	Other
1939	0.397368	0.174455	-0.0122389	0.0396649	Basal epithelium	BPH 2	Other
1940	0.452291	0.0824394	0.0493206	-0.037472	Basal epithelium	BPH 2	Other
1941	0.389367	-0.0673353	-0.043891	-0.0967838	Basal epithelium	BPH 2	Other
1942	0.380102	0.0321082	-0.0124714	-0.110161	Basal epithelium	BPH 2	Other
1943	0.577452	0.202104	0.0432818	0.154656	Club epithelium	BPH 2	Club epithelium
1944	0.410428	0.0333412	0.0436635	0.143404	Basal epithelium	BPH 2	Other
1945	0.670946	0.305382	0.0257008	-0.0153683	Club epithelium	BPH 2	Club epithelium
1946	0.403278	0.0353009	0.0895879	0.0388788	Club epithelium	BPH 2	Club epithelium
1947	0.481611	0.150284	0.0923147	0.147611	Basal epithelium	BPH 2	Other
1948	0.655795	0.316456	0.0852319	0.0734402	Club epithelium	BPH 2	Club epithelium
1949	0.579311	0.136065	0.0858603	0.0193585	Club epithelium	BPH 2	Club epithelium
1950	0.782293	0.384587	0.112869	0.478848	Club epithelium	BPH 2	Club epithelium
1951	0.445885	-0.00214124	0.0216418	-0.157612	Basal epithelium	BPH 2	Other
1952	0.412767	-0.052714	0.0777413	0.0245984	Club epithelium	BPH 2	Club epithelium
1953	0.502221	0.130123	0.118623	0.111257	Club epithelium	BPH 2	Club epithelium
1954	0.616379	0.247162	0.019718	0.0521422	Club epithelium	BPH 2	Club epithelium
1955	0.669718	0.12598	0.0614439	0.107137	Club epithelium	BPH 2	Club epithelium
1956	0.445221	0.0898997	0.18299	-0.149686	Club epithelium	BPH 2	Club epithelium
1957	0.623764	0.195714	-0.00128979	0.0166632	Basal epithelium	BPH 2	Other
1958	0.525431	0.166975	0.0254769	-0.0578956	Luminal epithelium	BPH 2	Other
1959	0.417709	-0.0555134	-0.0309476	-0.130265	Basal epithelium	BPH 2	Other
1960	0.364488	0.00912941	0.0256511	-0.183503	Basal epithelium	BPH 2	Other
1961	0.486113	0.0643327	0.0164785	-0.0463979	Club epithelium	BPH 2	Club epithelium
1962	0.602964	0.243258	0.00978176	0.0978592	Club epithelium	BPH 2	Club epithelium
1963	0.5267	0.0827432	0.0270096	-0.131609	Club epithelium	BPH 2	Club epithelium
1964	0.362229	-0.0887872	0.0560615	-0.0261434	Basal epithelium	BPH 2	Other
1965	0.343502	0.0418305	0.0794056	0.0916483	Club epithelium	BPH 2	Club epithelium
1966	0.232373	-0.0135398	0.0559462	-0.0842138	Basal epithelium	BPH 2	Other
1967	0.553984	0.209186	0.00219155	-0.0450397	Club epithelium	BPH 2	Club epithelium
1968	0.476998	0.0941745	0.0588812	-0.0220592	Club epithelium	BPH 2	Club epithelium
1969	0.739662	0.544133	0.0758837	0.508823	Club epithelium	BPH 2	Club epithelium
1970	0.445813	-0.0572196	-0.00493877	-0.021233	Basal epithelium	BPH 2	Other
1971	0.396948	-0.0142096	0.0187373	0.119067	Club epithelium	BPH 2	Club epithelium
1972	0.78463	0.375961	0.10238	0.53111	Club epithelium	BPH 2	Club epithelium
1973	0.391424	0.0455884	-0.0496157	0.0841562	Basal epithelium	BPH 2	Other
1974	0.383244	0.0723127	0.0528958	-0.128417	Luminal epithelium	BPH 2	Other
1975	0.409981	0.0387349	0.0766449	-0.0790322	Club epithelium	BPH 2	Club epithelium
1976	0.502497	0.0919875	0.0719494	0.182618	Club epithelium	BPH 2	Club epithelium
1977	0.448488	0.231153	0.067684	0.211831	Club epithelium	BPH 2	Club epithelium
1978	0.521598	-0.0271715	0.0448986	0.0273222	Club epithelium	BPH 2	Club epithelium
1979	0.382569	0.145075	0.0829234	-0.107743	Basal epithelium	BPH 2	Other
1980	0.589917	0.236112	0.0361796	0.0730522	Club epithelium	BPH 2	Club epithelium
1981	0.464447	0.0509114	0.00843169	0.0503644	Club epithelium	BPH 2	Club epithelium
1982	0.405365	0.0583314	0.0205588	-0.113835	Basal epithelium	BPH 2	Other
1983	0.603478	0.183901	0.0864818	0.215164	Club epithelium	BPH 2	Club epithelium
1984	0.423591	-0.00872365	0.0588127	0.340725	Basal epithelium	BPH 2	Other
1985	0.526111	0.21238	0.100493	0.300758	Club epithelium	BPH 2	Club epithelium
1986	0.407472	0.128359	0.0047399	0.0151095	Club epithelium	BPH 2	Club epithelium
1987	0.428489	0.0464989	0.0128776	-0.00685961	Club epithelium	BPH 2	Club epithelium
1988	0.354956	0.151437	0.0391184	0.00474894	Luminal epithelium	BPH 2	Other
1989	0.639771	0.366514	0.0689888	0.421322	Club epithelium	BPH 2	Club epithelium
1990	0.426738	-0.0154105	0.0291388	-0.00244408	Basal epithelium	BPH 2	Other
1991	0.606	0.227857	0.00461494	-0.0898382	Club epithelium	BPH 2	Club epithelium
1992	0.438325	-0.0333469	0.0223771	-0.0298743	Basal epithelium	BPH 2	Other
1993	0.385275	0.123143	0.0280264	-0.0334088	Basal epithelium	BPH 2	Other
1994	0.41687	0.0140234	-0.00449567	-0.0830633	Basal epithelium	BPH 2	Other
1995	0.444769	0.131708	0.0297554	-0.0600728	Luminal epithelium	BPH 2	Other
1996	0.414443	0.0770563	-0.000654843	-0.137314	Luminal epithelium	BPH 2	Other
1997	0.312454	-0.00686679	0.000867682	-0.120215	Luminal epithelium	BPH 2	Other
1998	0.475494	0.155778	0.128884	0.252723	Basal epithelium	BPH 2	Other
[truncated: 62,794 more rows]

## Sheet: Fig 3d
	region	gene	expression	percentage	region_y
0	Tumor (TRNA)	CEBPB	-0.815203	0.517694	32
1	Luminal epithelium (TRNA)	CEBPB	-0.706188	0.491648	30
2	Basal epithelium (TRNA)	CEBPB	-0.654097	0.514638	28
3	Club epithelium (TRNA)	CEBPB	2.62977	0.774194	26
4	Immune (TRNA)	CEBPB	0.666926	0.717842	24
5	Endothelium (TRNA)	CEBPB	-0.424666	0.575342	22
6	Fibroblast (TRNA)	CEBPB	-0.538583	0.5708	20
7	Muscle (TRNA)	CEBPB	-1.09256	0.453438	18
8	Tumor (NEADT)	CEBPB	-0.361276	0.622126	16
9	Luminal epithelium (NEADT)	CEBPB	0.108799	0.670404	14
10	Basal epithelium (NEADT)	CEBPB	0.0893556	0.655616	12
11	Club epithelium (NEADT)	CEBPB	2.03462	0.805707	10
12	Immune (NEADT)	CEBPB	0.254174	0.687021	8
13	Endothelium (NEADT)	CEBPB	0.155196	0.663667	6
14	Fibroblast (NEADT)	CEBPB	-0.450246	0.6021	4
15	Muscle (NEADT)	CEBPB	-0.896024	0.527631	2
16	Tumor (TRNA)	NFKB1	0.62936	0.349968	32
17	Luminal epithelium (TRNA)	NFKB1	-0.000845628	0.284766	30
18	Basal epithelium (TRNA)	NFKB1	-0.194024	0.298151	28
19	Club epithelium (TRNA)	NFKB1	2.35975	0.428571	26
20	Immune (TRNA)	NFKB1	1.43594	0.391425	24
21	Endothelium (TRNA)	NFKB1	-0.690499	0.253425	22
22	Fibroblast (TRNA)	NFKB1	-0.687207	0.254178	20
23	Muscle (TRNA)	NFKB1	-1.17692	0.21098	18
24	Tumor (NEADT)	NFKB1	-0.235891	0.288192	16
25	Luminal epithelium (NEADT)	NFKB1	0.616895	0.34405	14
26	Basal epithelium (NEADT)	NFKB1	0.0805578	0.306496	12
27	Club epithelium (NEADT)	NFKB1	1.09421	0.355435	10
28	Immune (NEADT)	NFKB1	0.0817135	0.302759	8
29	Endothelium (NEADT)	NFKB1	-0.6699	0.232846	6
30	Fibroblast (NEADT)	NFKB1	-1.24043	0.201231	4
31	Muscle (NEADT)	NFKB1	-1.40271	0.188279	2
32	Tumor (TRNA)	IL1RN	-0.828429	0.023416	32
33	Luminal epithelium (TRNA)	IL1RN	-0.50749	0.0374786	30
34	Basal epithelium (TRNA)	IL1RN	-0.886052	0.0246533	28
35	Club epithelium (TRNA)	IL1RN	1.36579	0.0837174	26
36	Immune (TRNA)	IL1RN	0.519262	0.0733057	24
37	Endothelium (TRNA)	IL1RN	-0.369428	0.0428082	22
38	Fibroblast (TRNA)	IL1RN	-0.438371	0.0331281	20
39	Muscle (TRNA)	IL1RN	-0.69858	0.0275436	18
40	Tumor (NEADT)	IL1RN	-0.406394	0.0418951	16
41	Luminal epithelium (NEADT)	IL1RN	-0.108793	0.0545725	14
42	Basal epithelium (NEADT)	IL1RN	0.0468148	0.0617729	12
43	Club epithelium (NEADT)	IL1RN	2.24841	0.11712	10
44	Immune (NEADT)	IL1RN	2.14142	0.0963209	8
45	Endothelium (NEADT)	IL1RN	-0.512258	0.0416198	6
46	Fibroblast (NEADT)	IL1RN	-0.709413	0.0299141	4
47	Muscle (NEADT)	IL1RN	-0.856476	0.0244127	2
48	Tumor (TRNA)	CD68	-0.625272	0.205658	32
49	Luminal epithelium (TRNA)	CD68	-0.646668	0.204312	30
50	Basal epithelium (TRNA)	CD68	-0.890771	0.161787	28
51	Club epithelium (TRNA)	CD68	0.378761	0.345622	26
52	Immune (TRNA)	CD68	2.32957	0.497925	24
53	Endothelium (TRNA)	CD68	-0.829201	0.164384	22
54	Fibroblast (TRNA)	CD68	-0.422961	0.230724	20
55	Muscle (TRNA)	CD68	-1.02362	0.13397	18
56	Tumor (NEADT)	CD68	-0.438279	0.246297	16
57	Luminal epithelium (NEADT)	CD68	-0.120418	0.271376	14
58	Basal epithelium (NEADT)	CD68	-0.354652	0.260579	12
59	Club epithelium (NEADT)	CD68	1.03807	0.366033	10
60	Immune (NEADT)	CD68	2.18984	0.511753	8
61	Endothelium (NEADT)	CD68	0.0314658	0.318335	6
62	Fibroblast (NEADT)	CD68	0.200376	0.330964	4
63	Muscle (NEADT)	CD68	-0.816244	0.183429	2
64	Tumor (TRNA)	PLAUR	-0.901182	0.088684	32
65	Luminal epithelium (TRNA)	PLAUR	-0.724995	0.099586	30
66	Basal epithelium (TRNA)	PLAUR	-1.18005	0.0708783	28
67	Club epithelium (TRNA)	PLAUR	1.4395	0.195084	26
68	Immune (TRNA)	PLAUR	1.28171	0.213001	24
69	Endothelium (TRNA)	PLAUR	1.40174	0.207192	22
70	Fibroblast (TRNA)	PLAUR	-0.0822945	0.138376	20
71	Muscle (TRNA)	PLAUR	-0.854703	0.0916245	18
72	Tumor (NEADT)	PLAUR	-0.657527	0.106538	16
73	Luminal epithelium (NEADT)	PLAUR	-0.497115	0.113738	14
74	Basal epithelium (NEADT)	PLAUR	-0.573603	0.114486	12
75	Club epithelium (NEADT)	PLAUR	2.02486	0.237772	10
76	Immune (NEADT)	PLAUR	0.549132	0.173735	8
77	Endothelium (NEADT)	PLAUR	0.300471	0.175478	6
78	Fibroblast (NEADT)	PLAUR	-0.456353	0.118065	4
79	Muscle (NEADT)	PLAUR	-1.06959	0.0797592	2
80	Tumor (TRNA)	div0		0	32
81	Luminal epithelium (TRNA)	div0		0	30
82	Basal epithelium (TRNA)	div0		0	28
83	Club epithelium (TRNA)	div0		0	26
84	Immune (TRNA)	div0		0	24
85	Endothelium (TRNA)	div0		0	22
86	Fibroblast (TRNA)	div0		0	20
87	Muscle (TRNA)	div0		0	18
88	Tumor (NEADT)	div0		0	16
89	Luminal epithelium (NEADT)	div0		0	14
90	Basal epithelium (NEADT)	div0		0	12
91	Club epithelium (NEADT)	div0		0	10
92	Immune (NEADT)	div0		0	8
93	Endothelium (NEADT)	div0		0	6
94	Fibroblast (NEADT)	div0		0	4
95	Muscle (NEADT)	div0		0	2
96	Tumor (TRNA)	CXCL1	-0.504557	0.0202373	32
97	Luminal epithelium (TRNA)	CXCL1	-0.465478	0.0266276	30
98	Basal epithelium (TRNA)	CXCL1	-0.410831	0.0323575	28
99	Club epithelium (TRNA)	CXCL1	2.99835	0.247312	26
100	Immune (TRNA)	CXCL1	0.144235	0.103734	24
101	Endothelium (TRNA)	CXCL1	-0.409428	0.0291096	22
102	Fibroblast (TRNA)	CXCL1	-0.412823	0.0366461	20
103	Muscle (TRNA)	CXCL1	-0.490451	0.0234214	18
104	Tumor (NEADT)	CXCL1	-0.513074	0.0192292	16
105	Luminal epithelium (NEADT)	CXCL1	-0.428269	0.0298528	14
106	Basal epithelium (NEADT)	CXCL1	-0.181251	0.0605374	12
107	Club epithelium (NEADT)	CXCL1	2.15623	0.20462	10
108	Immune (NEADT)	CXCL1	-0.134819	0.0748595	8
109	Endothelium (NEADT)	CXCL1	-0.346834	0.0416198	6
110	Fibroblast (NEADT)	CXCL1	-0.467753	0.0219582	4
111	Muscle (NEADT)	CXCL1	-0.533248	0.016303	2
112	Tumor (TRNA)	CXCL2	-0.634639	0.0483153	32
113	Luminal epithelium (TRNA)	CXCL2	-0.371446	0.104869	30
114	Basal epithelium (TRNA)	CXCL2	-0.397154	0.121726	28
115	Club epithelium (TRNA)	CXCL2	3.0538	0.431644	26
116	Immune (TRNA)	CXCL2	-0.202978	0.168741	24
117	Endothelium (TRNA)	CXCL2	1.15773	0.375	22
118	Fibroblast (TRNA)	CXCL2	-0.354591	0.13779	20
119	Muscle (TRNA)	CXCL2	-0.437517	0.0910624	18
120	Tumor (NEADT)	CXCL2	-0.620207	0.0474593	16
121	Luminal epithelium (NEADT)	CXCL2	-0.452937	0.0829393	14
122	Basal epithelium (NEADT)	CXCL2	-0.307882	0.119222	12
123	Club epithelium (NEADT)	CXCL2	1.56806	0.273098	10
124	Immune (NEADT)	CXCL2	-0.522812	0.0822688	8
125	Endothelium (NEADT)	CXCL2	-0.194941	0.150731	6
126	Fibroblast (NEADT)	CXCL2	-0.644595	0.0461441	4
127	Muscle (NEADT)	CXCL2	-0.637888	0.0448123	2
128	Tumor (TRNA)	CXCL3	-0.511065	0.0129265	32
129	Luminal epithelium (TRNA)	CXCL3	-0.372098	0.023558	30
130	Basal epithelium (TRNA)	CXCL3	-0.394623	0.0231125	28
131	Club epithelium (TRNA)	CXCL3	2.62297	0.182028	26
132	Immune (TRNA)	CXCL3	-0.126891	0.0414938	24
133	Endothelium (TRNA)	CXCL3	-0.208519	0.0376712	22
134	Fibroblast (TRNA)	CXCL3	-0.502836	0.0149516	20
135	Muscle (TRNA)	CXCL3	-0.529334	0.0123665	18
136	Tumor (NEADT)	CXCL3	-0.457043	0.0151379	16
137	Luminal epithelium (NEADT)	CXCL3	-0.261449	0.0262056	14
138	Basal epithelium (NEADT)	CXCL3	-0.0688697	0.0415937	12
139	Club epithelium (NEADT)	CXCL3	2.6149	0.13125	10
140	Immune (NEADT)	CXCL3	-0.38301	0.0237609	8
141	Endothelium (NEADT)	CXCL3	-0.32936	0.0269966	6
142	Fibroblast (NEADT)	CXCL3	-0.539975	0.01082	4
143	Muscle (NEADT)	CXCL3	-0.5528	0.00953098	2
144	Tumor (TRNA)	CXCL5	-0.457154	0.00180123	32
145	Luminal epithelium (TRNA)	CXCL5	-0.33692	0.00542547	30
146	Basal epithelium (TRNA)	CXCL5	-0.254767	0.0100154	28
147	Club epithelium (TRNA)	CXCL5	3.1701	0.078341	26
148	Immune (TRNA)	CXCL5	-0.279634	0.00829876	24
149	Endothelium (TRNA)	CXCL5	-0.497729	0	22
150	Fibroblast (TRNA)	CXCL5	-0.39867	0.00439754	20
151	Muscle (TRNA)	CXCL5	-0.354224	0.00637062	18
152	Tumor (NEADT)	CXCL5	-0.436902	0.00261844	16
153	Luminal epithelium (NEADT)	CXCL5	-0.330373	0.00607862	14
154	Basal epithelium (NEADT)	CXCL5	-0.291323	0.00875116	12
155	Club epithelium (NEADT)	CXCL5	1.9936	0.0576087	10
156	Immune (NEADT)	CXCL5	-0.29054	0.00766479	8
157	Endothelium (NEADT)	CXCL5	-0.421713	0.00337458	6
158	Fibroblast (NEADT)	CXCL5	-0.404537	0.00403097	4
159	Muscle (NEADT)	CXCL5	-0.409214	0.00367862	2
160	Tumor (TRNA)	CXCL6	-0.440606	0.0119729	32
161	Luminal epithelium (TRNA)	CXCL6	-0.318899	0.0205597	30
162	Basal epithelium (TRNA)	CXCL6	-0.207405	0.0269646	28
163	Club epithelium (TRNA)	CXCL6	3.67311	0.179724	26
164	Immune (TRNA)	CXCL6	-0.148518	0.033195	24
165	Endothelium (TRNA)	CXCL6	-0.508614	0.00684932	22
166	Fibroblast (TRNA)	CXCL6	-0.354088	0.019056	20
167	Muscle (TRNA)	CXCL6	-0.454528	0.0112423	18
168	Tumor (NEADT)	CXCL6	-0.4262	0.0134195	16
169	Luminal epithelium (NEADT)	CXCL6	-0.30238	0.0229637	14
170	Basal epithelium (NEADT)	CXCL6	-0.0229657	0.0416967	12
171	Club epithelium (NEADT)	CXCL6	0.896174	0.0902174	10
172	Immune (NEADT)	CXCL6	-0.339086	0.019673	8
173	Endothelium (NEADT)	CXCL6	-0.337121	0.0179978	6
174	Fibroblast (NEADT)	CXCL6	-0.360266	0.0169725	4
175	Muscle (NEADT)	CXCL6	-0.348607	0.0192292	2
176	Tumor (TRNA)	CXCL8	-0.466714	0.0463022	32
177	Luminal epithelium (TRNA)	CXCL8	0.444845	0.100371	30
178	Basal epithelium (TRNA)	CXCL8	-0.424692	0.0639445	28
179	Club epithelium (TRNA)	CXCL8	3.46319	0.205837	26
180	Immune (TRNA)	CXCL8	0.224731	0.114799	24
181	Endothelium (TRNA)	CXCL8	0.506302	0.133562	22
182	Fibroblast (TRNA)	CXCL8	-0.364186	0.0691879	20
183	Muscle (TRNA)	CXCL8	-0.389201	0.0637062	18
184	Tumor (NEADT)	CXCL8	-0.567739	0.0432861	16
185	Luminal epithelium (NEADT)	CXCL8	-0.311658	0.0528164	14
186	Basal epithelium (NEADT)	CXCL8	-0.425141	0.0598167	12
187	Club epithelium (NEADT)	CXCL8	0.792239	0.142663	10
188	Immune (NEADT)	CXCL8	-0.578863	0.0442003	8
189	Endothelium (NEADT)	CXCL8	-0.458178	0.0506187	6
190	Fibroblast (NEADT)	CXCL8	-0.687232	0.0299141	4
191	Muscle (NEADT)	CXCL8	-0.757705	0.022657	2
192	Tumor (TRNA)	CXCR2	-0.994067	0.000635728	32
193	Luminal epithelium (TRNA)	CXCR2	0.0246577	0.00342661	30
194	Basal epithelium (TRNA)	CXCR2	1.14099	0.00693374	28
195	Club epithelium (TRNA)	CXCR2	0.873395	0.00614439	26
196	Immune (TRNA)	CXCR2	-0.27181	0.00276625	24
197	Endothelium (TRNA)	CXCR2	-1.20958	0	22
198	Fibroblast (TRNA)	CXCR2	-0.215725	0.00263852	20
199	Muscle (TRNA)	CXCR2	-0.891983	0.000936856	18
200	Tumor (NEADT)	CXCR2	-1.01541	0.000490958	16
201	Luminal epithelium (NEADT)	CXCR2	0.438961	0.00445765	14
202	Basal epithelium (NEADT)	CXCR2	2.00141	0.00926593	12
203	Club epithelium (NEADT)	CXCR2	1.46192	0.0076087	10
204	Immune (NEADT)	CXCR2	-1.03636	0.000510986	8
205	Endothelium (NEADT)	CXCR2	1.07841	0.00674916	6
206	Fibroblast (NEADT)	CXCR2	-0.742089	0.00137902	4
207	Muscle (NEADT)	CXCR2	-0.642732	0.0016721	2
208	Tumor (TRNA)	div1		0	32
209	Luminal epithelium (TRNA)	div1		0	30
210	Basal epithelium (TRNA)	div1		0	28
211	Club epithelium (TRNA)	div1		0	26
212	Immune (TRNA)	div1		0	24
213	Endothelium (TRNA)	div1		0	22
214	Fibroblast (TRNA)	div1		0	20
215	Muscle (TRNA)	div1		0	18
216	Tumor (NEADT)	div1		0	16
217	Luminal epithelium (NEADT)	div1		0	14
218	Basal epithelium (NEADT)	div1		0	12
219	Club epithelium (NEADT)	div1		0	10
220	Immune (NEADT)	div1		0	8
221	Endothelium (NEADT)	div1		0	6
222	Fibroblast (NEADT)	div1		0	4
223	Muscle (NEADT)	div1		0	2
224	Tumor (TRNA)	CXCL16	0.0720496	0.271456	32
225	Luminal epithelium (TRNA)	CXCL16	-0.189614	0.239506	30
226	Basal epithelium (TRNA)	CXCL16	-0.597412	0.176425	28
227	Club epithelium (TRNA)	CXCL16	2.1136	0.440092	26
228	Immune (TRNA)	CXCL16	0.978787	0.365145	24
229	Endothelium (TRNA)	CXCL16	-1.11498	0.113014	22
230	Fibroblast (TRNA)	CXCL16	-0.627009	0.181765	20
231	Muscle (TRNA)	CXCL16	-1.14866	0.104178	18
232	Tumor (NEADT)	CXCL16	-0.0395246	0.268227	16
233	Luminal epithelium (NEADT)	CXCL16	0.352725	0.310145	14
234	Basal epithelium (NEADT)	CXCL16	0.05281	0.276228	12
235	Club epithelium (NEADT)	CXCL16	2.26559	0.459511	10
236	Immune (NEADT)	CXCL16	0.187013	0.27721	8
237	Endothelium (NEADT)	CXCL16	-0.644639	0.181102	6
238	Fibroblast (NEADT)	CXCL16	-0.575755	0.192956	4
239	Muscle (NEADT)	CXCL16	-1.08498	0.119472	2
240	Tumor (TRNA)	CXCR6	-0.528683	0.0157872	32
241	Luminal epithelium (TRNA)	CXCR6	-0.453776	0.0178469	30
242	Basal epithelium (TRNA)	CXCR6	-0.418542	0.0200308	28
243	Club epithelium (TRNA)	CXCR6	0.161542	0.0399386	26
244	Immune (TRNA)	CXCR6	3.28805	0.123098	24
245	Endothelium (TRNA)	CXCR6	-0.355992	0.0222603	22
246	Fibroblast (TRNA)	CXCR6	-0.412991	0.0187628	20
247	Muscle (TRNA)	CXCR6	-0.764997	0.00693273	18
248	Tumor (NEADT)	CXCR6	-0.390527	0.019802	16
249	Luminal epithelium (NEADT)	CXCR6	-0.264251	0.0241794	14
250	Basal epithelium (NEADT)	CXCR6	-0.304617	0.0235766	12
251	Club epithelium (NEADT)	CXCR6	-0.0351589	0.0309783	10
252	Immune (NEADT)	CXCR6	1.66452	0.0855902	8
253	Endothelium (NEADT)	CXCR6	-0.317786	0.0213723	6
254	Fibroblast (NEADT)	CXCR6	-0.266254	0.0250345	4
255	Muscle (NEADT)	CXCR6	-0.600537	0.0133768	2
256	Tumor (TRNA)	div2		0	32
257	Luminal epithelium (TRNA)	div2		0	30
258	Basal epithelium (TRNA)	div2		0	28
259	Club epithelium (TRNA)	div2		0	26
260	Immune (TRNA)	div2		0	24
261	Endothelium (TRNA)	div2		0	22
262	Fibroblast (TRNA)	div2		0	20
263	Muscle (TRNA)	div2		0	18
264	Tumor (NEADT)	div2		0	16
265	Luminal epithelium (NEADT)	div2		0	14
266	Basal epithelium (NEADT)	div2		0	12
267	Club epithelium (NEADT)	div2		0	10
268	Immune (NEADT)	div2		0	8
269	Endothelium (NEADT)	div2		0	6
270	Fibroblast (NEADT)	div2		0	4
271	Muscle (NEADT)	div2		0	2
272	Tumor (TRNA)	CCL20	-0.525025	0.00423819	32
273	Luminal epithelium (TRNA)	CCL20	-0.419558	0.00792404	30
274	Basal epithelium (TRNA)	CCL20	-0.485188	0.00693374	28
275	Club epithelium (TRNA)	CCL20	1.35462	0.0552995	26
276	Immune (TRNA)	CCL20	0.0243267	0.0235131	24
277	Endothelium (TRNA)	CCL20	-0.515292	0.00513699	22
278	Fibroblast (TRNA)	CCL20	-0.493298	0.00644972	20
279	Muscle (TRNA)	CCL20	-0.538573	0.00356005	18
280	Tumor (NEADT)	CCL20	-0.353216	0.0115375	16
281	Luminal epithelium (NEADT)	CCL20	-0.155509	0.0195867	14
282	Basal epithelium (NEADT)	CCL20	-0.209795	0.0207969	12
283	Club epithelium (NEADT)	CCL20	3.41881	0.0983696	10
284	Immune (NEADT)	CCL20	0.331823	0.0344916	8
285	Endothelium (NEADT)	CCL20	-0.488281	0.00674916	6
286	Fibroblast (NEADT)	CCL20	-0.446736	0.0088045	4
287	Muscle (NEADT)	CCL20	-0.499104	0.00593596	2
288	Tumor (TRNA)	CCR6	-0.544495	0.011761	32
289	Luminal epithelium (TRNA)	CCR6	-0.465126	0.0144203	30
290	Basal epithelium (TRNA)	CCR6	-0.417027	0.0169492	28
291	Club epithelium (TRNA)	CCR6	0.279889	0.0437788	26
292	Immune (TRNA)	CCR6	3.34632	0.136929	24
293	Endothelium (TRNA)	CCR6	-0.328608	0.0205479	22
294	Fibroblast (TRNA)	CCR6	-0.322047	0.0199355	20
295	Muscle (TRNA)	CCR6	-0.566446	0.0103054	18
296	Tumor (NEADT)	CCR6	-0.505756	0.0130104	16
297	Luminal epithelium (NEADT)	CCR6	-0.365501	0.0179657	14
298	Basal epithelium (NEADT)	CCR6	-0.33261	0.0191496	12
299	Club epithelium (NEADT)	CCR6	0.181354	0.0391304	10
300	Immune (NEADT)	CCR6	1.50166	0.0855902	8
301	Endothelium (NEADT)	CCR6	-0.474174	0.0146232	6
302	Fibroblast (NEADT)	CCR6	-0.447727	0.0152753	4
303	Muscle (NEADT)	CCR6	-0.539715	0.0117047	2
304	Tumor (TRNA)	div3		0	32
305	Luminal epithelium (TRNA)	div3		0	30
306	Basal epithelium (TRNA)	div3		0	28
307	Club epithelium (TRNA)	div3		0	26
308	Immune (TRNA)	div3		0	24
309	Endothelium (TRNA)	div3		0	22
310	Fibroblast (TRNA)	div3		0	20
311	Muscle (TRNA)	div3		0	18
312	Tumor (NEADT)	div3		0	16
313	Luminal epithelium (NEADT)	div3		0	14
314	Basal epithelium (NEADT)	div3		0	12
315	Club epithelium (NEADT)	div3		0	10
316	Immune (NEADT)	div3		0	8
317	Endothelium (NEADT)	div3		0	6
318	Fibroblast (NEADT)	div3		0	4
319	Muscle (NEADT)	div3		0	2
320	Tumor (TRNA)	CCL2	-1.01598	0.297733	32
321	Luminal epithelium (TRNA)	CCL2	-0.816281	0.35958	30
322	Basal epithelium (TRNA)	CCL2	-0.638072	0.422188	28
323	Club epithelium (TRNA)	CCL2	1.36566	0.61828	26
324	Immune (TRNA)	CCL2	1.06499	0.680498	24
325	Endothelium (TRNA)	CCL2	2.68164	0.782534	22
326	Fibroblast (TRNA)	CCL2	-0.0282423	0.544122	20
327	Muscle (TRNA)	CCL2	0.174945	0.501967	18
328	Tumor (NEADT)	CCL2	-1.00185	0.307667	16
329	Luminal epithelium (NEADT)	CCL2	-0.647656	0.360665	14
330	Basal epithelium (NEADT)	CCL2	-0.349516	0.408216	12
331	Club epithelium (NEADT)	CCL2	0.524873	0.56413	10
332	Immune (NEADT)	CCL2	-0.0386678	0.521972	8
333	Endothelium (NEADT)	CCL2	0.508382	0.466817	6
334	Fibroblast (NEADT)	CCL2	-0.895966	0.320038	4
335	Muscle (NEADT)	CCL2	-0.888262	0.327732	2
336	Tumor (TRNA)	CCL3	0.476848	0.11655	32
337	Luminal epithelium (TRNA)	CCL3	-0.391644	0.0831668	30
338	Basal epithelium (TRNA)	CCL3	-0.920701	0.0654854	28
339	Club epithelium (TRNA)	CCL3	1.03656	0.145929	26
340	Immune (TRNA)	CCL3	2.21037	0.172891	24
341	Endothelium (TRNA)	CCL3	0.332747	0.119863	22
342	Fibroblast (TRNA)	CCL3	0.929779	0.131633	20
343	Muscle (TRNA)	CCL3	-0.796328	0.0674536	18
344	Tumor (NEADT)	CCL3	-0.488206	0.08199	16
345	Luminal epithelium (NEADT)	CCL3	-0.597549	0.0734837	14
346	Basal epithelium (NEADT)	CCL3	-0.645143	0.0770102	12
347	Club epithelium (NEADT)	CCL3	0.418839	0.107609	10
348	Immune (NEADT)	CCL3	1.59755	0.143076	8
349	Endothelium (NEADT)	CCL3	-1.07032	0.0551181	6
350	Fibroblast (NEADT)	CCL3	-0.794122	0.0666172	4
351	Muscle (NEADT)	CCL3	-1.29868	0.0436418	2
352	Tumor (TRNA)	CCL4	-0.505477	0.140284	32
353	Luminal epithelium (TRNA)	CCL4	-0.592233	0.13528	30
354	Basal epithelium (TRNA)	CCL4	-0.601671	0.151002	28
355	Club epithelium (TRNA)	CCL4	0.304538	0.229647	26
356	Immune (TRNA)	CCL4	3.07833	0.44675	24
357	Endothelium (TRNA)	CCL4	0.395391	0.268836	22
358	Fibroblast (TRNA)	CCL4	0.355252	0.24333	20
359	Muscle (TRNA)	CCL4	-0.386601	0.160202	18
360	Tumor (NEADT)	CCL4	-0.587824	0.13485	16
361	Luminal epithelium (NEADT)	CCL4	-0.517157	0.150615	14
362	Basal epithelium (NEADT)	CCL4	-0.583871	0.141254	12
363	Club epithelium (NEADT)	CCL4	-0.247094	0.172011	10
364	Immune (NEADT)	CCL4	1.6808	0.354113	8
365	Endothelium (NEADT)	CCL4	-0.372193	0.15973	6
366	Fibroblast (NEADT)	CCL4	-0.562007	0.13875	4
367	Muscle (NEADT)	CCL4	-0.85818	0.0971491	2
368	Tumor (TRNA)	CCL5	-0.447099	0.175779	32
369	Luminal epithelium (TRNA)	CCL5	-0.525709	0.15948	30
370	Basal epithelium (TRNA)	CCL5	-0.482054	0.168721	28
371	Club epithelium (TRNA)	CCL5	-0.129881	0.293395	26
372	Immune (TRNA)	CCL5	3.26614	0.66805	24
373	Endothelium (TRNA)	CCL5	-0.456926	0.166096	22
374	Fibroblast (TRNA)	CCL5	-0.255528	0.246262	20
375	Muscle (TRNA)	CCL5	-0.542251	0.147274	18
376	Tumor (NEADT)	CCL5	-0.447624	0.188446	16
377	Luminal epithelium (NEADT)	CCL5	-0.306806	0.242739	14
378	Basal epithelium (NEADT)	CCL5	-0.271224	0.256049	12
379	Club epithelium (NEADT)	CCL5	-0.167005	0.291304	10
380	Immune (NEADT)	CCL5	1.80383	0.631068	8
381	Endothelium (NEADT)	CCL5	-0.293595	0.232846	6
382	Fibroblast (NEADT)	CCL5	-0.258593	0.267529	4
383	Muscle (NEADT)	CCL5	-0.485673	0.175403	2
384	Tumor (TRNA)	CCR2	-0.502806	0.0133503	32
385	Luminal epithelium (TRNA)	CCR2	-0.55324	0.0118504	30
386	Basal epithelium (TRNA)	CCR2	-0.292106	0.0208012	28
387	Club epithelium (TRNA)	CCR2	0.0845028	0.0322581	26
388	Immune (TRNA)	CCR2	3.6136	0.121715	24
389	Endothelium (TRNA)	CCR2	-0.272142	0.0222603	22
390	Fibroblast (TRNA)	CCR2	-0.152556	0.0249194	20
391	Muscle (TRNA)	CCR2	-0.537244	0.0123665	18
392	Tumor (NEADT)	CCR2	-0.504722	0.0139923	16
393	Luminal epithelium (NEADT)	CCR2	-0.345737	0.0181008	14
394	Basal epithelium (NEADT)	CCR2	-0.296659	0.020488	12
395	Club epithelium (NEADT)	CCR2	-0.169081	0.0252717	10
396	Immune (NEADT)	CCR2	0.993515	0.0610629	8
397	Endothelium (NEADT)	CCR2	-0.265274	0.0213723	6
398	Fibroblast (NEADT)	CCR2	-0.265523	0.0211096	4
399	Muscle (NEADT)	CCR2	-0.53453	0.0126244	2
400	Tumor (TRNA)	CCR5	-0.487455	0.0241577	32
401	Luminal epithelium (TRNA)	CCR5	-0.580178	0.0198458	30
402	Basal epithelium (TRNA)	CCR5	-0.436408	0.0246533	28
403	Club epithelium (TRNA)	CCR5	0.0700066	0.0483871	26
404	Immune (TRNA)	CCR5	3.32963	0.163209	24
405	Endothelium (TRNA)	CCR5	-0.442978	0.0256849	22
406	Fibroblast (TRNA)	CCR5	-0.188879	0.0384052	20
407	Muscle (TRNA)	CCR5	-0.611471	0.0183624	18
408	Tumor (NEADT)	CCR5	-0.464983	0.0253662	16
409	Luminal epithelium (NEADT)	CCR5	-0.347897	0.0314737	14
410	Basal epithelium (NEADT)	CCR5	-0.331024	0.0320189	12
411	Club epithelium (NEADT)	CCR5	-0.0137895	0.0461957	10
412	Immune (NEADT)	CCR5	1.62377	0.115483	8
413	Endothelium (NEADT)	CCR5	-0.31946	0.0314961	6
414	Fibroblast (NEADT)	CCR5	-0.270178	0.0340511	4
415	Muscle (NEADT)	CCR5	-0.5287	0.0221553	2
416	Tumor (TRNA)	div4		0	32
417	Luminal epithelium (TRNA)	div4		0	30
418	Basal epithelium (TRNA)	div4		0	28
419	Club epithelium (TRNA)	div4		0	26
420	Immune (TRNA)	div4		0	24
421	Endothelium (TRNA)	div4		0	22
422	Fibroblast (TRNA)	div4		0	20
423	Muscle (TRNA)	div4		0	18
424	Tumor (NEADT)	div4		0	16
425	Luminal epithelium (NEADT)	div4		0	14
426	Basal epithelium (NEADT)	div4		0	12
427	Club epithelium (NEADT)	div4		0	10
428	Immune (NEADT)	div4		0	8
429	Endothelium (NEADT)	div4		0	6
430	Fibroblast (NEADT)	div4		0	4
431	Muscle (NEADT)	div4		0	2
432	Tumor (TRNA)	CXCL9	-0.35273	0.0531892	32
433	Luminal epithelium (TRNA)	CXCL9	-0.281336	0.0637493	30
434	Basal epithelium (TRNA)	CXCL9	-0.453621	0.0439137	28
435	Club epithelium (TRNA)	CXCL9	0.771963	0.103687	26
436	Immune (TRNA)	CXCL9	3.28622	0.311203	24
437	Endothelium (TRNA)	CXCL9	-0.475501	0.0359589	22
438	Fibroblast (TRNA)	CXCL9	-0.488749	0.0328349	20
439	Muscle (TRNA)	CXCL9	-0.577866	0.0121791	18
440	Tumor (NEADT)	CXCL9	-0.427425	0.0469683	16
441	Luminal epithelium (NEADT)	CXCL9	-0.377282	0.0475483	14
442	Basal epithelium (NEADT)	CXCL9	-0.510435	0.029548	12
443	Club epithelium (NEADT)	CXCL9	0.0108849	0.0771739	10
444	Immune (NEADT)	CXCL9	1.41918	0.24604	8
445	Endothelium (NEADT)	CXCL9	-0.480811	0.0359955	6
446	Fibroblast (NEADT)	CXCL9	-0.506648	0.0309749	4
447	Muscle (NEADT)	CXCL9	-0.55584	0.0188947	2
448	Tumor (TRNA)	CXCL10	-0.375986	0.0535071	32
449	Luminal epithelium (TRNA)	CXCL10	-0.287364	0.0752427	30
450	Basal epithelium (TRNA)	CXCL10	-0.535543	0.0323575	28
451	Club epithelium (TRNA)	CXCL10	1.26623	0.110599	26
452	Immune (TRNA)	CXCL10	1.46234	0.215768	24
453	Endothelium (TRNA)	CXCL10	-0.552924	0.0273973	22
454	Fibroblast (TRNA)	CXCL10	-0.535878	0.0307828	20
455	Muscle (TRNA)	CXCL10	-0.592508	0.0114296	18
456	Tumor (NEADT)	CXCL10	-0.44871	0.0575239	16
457	Luminal epithelium (NEADT)	CXCL10	-0.28439	0.0516007	14
458	Basal epithelium (NEADT)	CXCL10	-0.536329	0.0293421	12
459	Club epithelium (NEADT)	CXCL10	-0.015333	0.067663	10
460	Immune (NEADT)	CXCL10	3.05854	0.204139	8
461	Endothelium (NEADT)	CXCL10	-0.566024	0.0213723	6
462	Fibroblast (NEADT)	CXCL10	-0.546535	0.024398	4
463	Muscle (NEADT)	CXCL10	-0.509583	0.0392108	2
464	Tumor (TRNA)	CXCL11	-0.419855	0.0317864	32
465	Luminal epithelium (TRNA)	CXCL11	-0.0617776	0.0741719	30
466	Basal epithelium (TRNA)	CXCL11	-0.506956	0.0269646	28
467	Club epithelium (TRNA)	CXCL11	1.80915	0.0906298	26
468	Immune (TRNA)	CXCL11	1.53334	0.161826	24
469	Endothelium (TRNA)	CXCL11	-0.566615	0.015411	22
470	Fibroblast (TRNA)	CXCL11	-0.550055	0.0214013	20
471	Muscle (TRNA)	CXCL11	-0.624076	0.00786959	18
472	Tumor (NEADT)	CXCL11	-0.482452	0.0312577	16
473	Luminal epithelium (NEADT)	CXCL11	-0.325179	0.0312036	14
474	Basal epithelium (NEADT)	CXCL11	-0.593265	0.0132812	12
475	Club epithelium (NEADT)	CXCL11	-0.106052	0.0372283	10
476	Immune (NEADT)	CXCL11	2.67649	0.137966	8
477	Endothelium (NEADT)	CXCL11	-0.616051	0.00899888	6
478	Fibroblast (NEADT)	CXCL11	-0.596148	0.0124112	4
479	Muscle (NEADT)	CXCL11	-0.570491	0.0173899	2
480	Tumor (TRNA)	CXCR3	-0.355905	0.0161051	32
481	Luminal epithelium (TRNA)	CXCR3	-0.507059	0.00970874	30
482	Basal epithelium (TRNA)	CXCR3	-0.448026	0.0115562	28
483	Club epithelium (TRNA)	CXCR3	-0.0420423	0.0291859	26
484	Immune (TRNA)	CXCR3	3.35383	0.143845	24
485	Endothelium (TRNA)	CXCR3	-0.396952	0.0136986	22
486	Fibroblast (TRNA)	CXCR3	-0.245314	0.0205218	20
487	Muscle (TRNA)	CXCR3	-0.55514	0.00824433	18
488	Tumor (NEADT)	CXCR3	-0.45897	0.0119466	16
489	Luminal epithelium (NEADT)	CXCR3	-0.331617	0.0179657	14
490	Basal epithelium (NEADT)	CXCR3	-0.325793	0.0175023	12
491	Club epithelium (NEADT)	CXCR3	-0.185295	0.0230978	10
492	Immune (NEADT)	CXCR3	1.64273	0.093255	8
493	Endothelium (NEADT)	CXCR3	-0.265368	0.0191226	6
494	Fibroblast (NEADT)	CXCR3	-0.332045	0.0173968	4
495	Muscle (NEADT)	CXCR3	-0.547039	0.0082769	2
496	Tumor (TRNA)	div5		0	32
497	Luminal epithelium (TRNA)	div5		0	30
498	Basal epithelium (TRNA)	div5		0	28
499	Club epithelium (TRNA)	div5		0	26
500	Immune (TRNA)	div5		0	24
501	Endothelium (TRNA)	div5		0	22
502	Fibroblast (TRNA)	div5		0	20
503	Muscle (TRNA)	div5		0	18
504	Tumor (NEADT)	div5		0	16
505	Luminal epithelium (NEADT)	div5		0	14
506	Basal epithelium (NEADT)	div5		0	12
507	Club epithelium (NEADT)	div5		0	10
508	Immune (NEADT)	div5		0	8
509	Endothelium (NEADT)	div5		0	6
510	Fibroblast (NEADT)	div5		0	4
511	Muscle (NEADT)	div5		0	2
512	Tumor (TRNA)	CCL17	-0.305771	0.00974783	32
513	Luminal epithelium (TRNA)	CCL17	-0.469374	0.00513992	30
514	Basal epithelium (TRNA)	CCL17	-0.44727	0.00539291	28
515	Club epithelium (TRNA)	CCL17	0.407571	0.0299539	26
516	Immune (TRNA)	CCL17	3.61522	0.113416	24
517	Endothelium (TRNA)	CCL17	-0.547515	0.00171233	22
518	Fibroblast (TRNA)	CCL17	-0.27645	0.00879507	20
519	Muscle (TRNA)	CCL17	-0.522833	0.00281057	18
520	Tumor (NEADT)	CCL17	-0.327463	0.011292	16
521	Luminal epithelium (NEADT)	CCL17	-0.461094	0.00580846	14
522	Basal epithelium (NEADT)	CCL17	-0.392611	0.00782457	12
523	Club epithelium (NEADT)	CCL17	0.0613118	0.0258152	10
524	Immune (NEADT)	CCL17	0.817587	0.0457333	8
525	Endothelium (NEADT)	CCL17	-0.364429	0.0101237	6
526	Fibroblast (NEADT)	CCL17	-0.315634	0.00933489	4
527	Muscle (NEADT)	CCL17	-0.471241	0.00535072	2
528	Tumor (TRNA)	CCL22	-0.49931	0.0181182	32
529	Luminal epithelium (TRNA)	CCL22	-0.565223	0.0146345	30
530	Basal epithelium (TRNA)	CCL22	-0.660094	0.00847458	28
531	Club epithelium (TRNA)	CCL22	0.441004	0.0491551	26
532	Immune (TRNA)	CCL22	3.05586	0.164592	24
533	Endothelium (TRNA)	CCL22	-0.583865	0.0119863	22
534	Fibroblast (TRNA)	CCL22	-0.346709	0.0211082	20
535	Muscle (TRNA)	CCL22	-0.633086	0.0097433	18
536	Tumor (NEADT)	CCL22	-0.456745	0.0207021	16
537	Luminal epithelium (NEADT)	CCL22	-0.430374	0.021883	14
538	Basal epithelium (NEADT)	CCL22	-0.375998	0.0282096	12
539	Club epithelium (NEADT)	CCL22	0.723932	0.0663043	10
540	Immune (NEADT)	CCL22	1.69565	0.112672	8
541	Endothelium (NEADT)	CCL22	-0.524073	0.0191226	6
542	Fibroblast (NEADT)	CCL22	-0.282603	0.0294898	4
543	Muscle (NEADT)	CCL22	-0.558367	0.016303	2
544	Tumor (TRNA)	CCR4	-0.570079	0.000105955	32
545	Luminal epithelium (TRNA)	CCR4	-0.447999	0.000428327	30
546	Basal epithelium (TRNA)	CCR4	-0.610204	0	28
547	Club epithelium (TRNA)	CCR4	-0.319347	0.000768049	26
548	Immune (TRNA)	CCR4	0.437363	0.00276625	24
549	Endothelium (TRNA)	CCR4	-0.610204	0	22
550	Fibroblast (TRNA)	CCR4	-0.38816	0.000586338	20
551	Muscle (TRNA)	CCR4	-0.397334	0.000562114	18
552	Tumor (NEADT)	CCR4	-0.331319	0.000736437	16
553	Luminal epithelium (NEADT)	CCR4	-0.20097	0.00108064	14
554	Basal epithelium (NEADT)	CCR4	-0.181331	0.0011325	12
555	Club epithelium (NEADT)	CCR4	-0.0956723	0.00108696	10
556	Immune (NEADT)	CCR4	3.64697	0.0112417	8
557	Endothelium (NEADT)	CCR4	0.667733	0.00337458	6
558	Fibroblast (NEADT)	CCR4	-0.369176	0.00063647	4
559	Muscle (NEADT)	CCR4	-0.230274	0.00100326	2
560	Tumor (TRNA)	div6		0	32
561	Luminal epithelium (TRNA)	div6		0	30
562	Basal epithelium (TRNA)	div6		0	28
563	Club epithelium (TRNA)	div6		0	26
564	Immune (TRNA)	div6		0	24
565	Endothelium (TRNA)	div6		0	22
566	Fibroblast (TRNA)	div6		0	20
567	Muscle (TRNA)	div6		0	18
568	Tumor (NEADT)	div6		0	16
569	Luminal epithelium (NEADT)	div6		0	14
570	Basal epithelium (NEADT)	div6		0	12
571	Club epithelium (NEADT)	div6		0	10
572	Immune (NEADT)	div6		0	8
573	Endothelium (NEADT)	div6		0	6
574	Fibroblast (NEADT)	div6		0	4
575	Muscle (NEADT)	div6		0	2
576	Tumor (TRNA)	CCL19	-0.410872	0.0783005	32
577	Luminal epithelium (TRNA)	CCL19	-0.443671	0.0591805	30
578	Basal epithelium (TRNA)	CCL19	-0.465023	0.046225	28
579	Club epithelium (TRNA)	CCL19	-0.227542	0.178955	26
580	Immune (TRNA)	CCL19	3.33014	0.585062	24
581	Endothelium (TRNA)	CCL19	-0.261973	0.136986	22
582	Fibroblast (TRNA)	CCL19	-0.385658	0.0946936	20
583	Muscle (TRNA)	CCL19	-0.472608	0.0397227	18
584	Tumor (NEADT)	CCL19	-0.43779	0.0748711	16
585	Luminal epithelium (NEADT)	CCL19	-0.425963	0.0768607	14
586	Basal epithelium (NEADT)	CCL19	-0.449637	0.0678472	12
587	Club epithelium (NEADT)	CCL19	-0.276427	0.164674	10
588	Immune (NEADT)	CCL19	1.69172	0.542412	8
589	Endothelium (NEADT)	CCL19	0.0331733	0.226097	6
590	Fibroblast (NEADT)	CCL19	-0.361821	0.111276	4
591	Muscle (NEADT)	CCL19	-0.43605	0.0777527	2
592	Tumor (TRNA)	CCL21	-0.544347	0.07936	32
593	Luminal epithelium (TRNA)	CCL21	-0.743723	0.0501142	30
594	Basal epithelium (TRNA)	CCL21	-0.787994	0.0523883	28
595	Club epithelium (TRNA)	CCL21	-0.533149	0.101382	26
596	Immune (TRNA)	CCL21	2.51423	0.388658	24
597	Endothelium (TRNA)	CCL21	-0.161348	0.123288	22
598	Fibroblast (TRNA)	CCL21	-0.0454921	0.138669	20
599	Muscle (TRNA)	CCL21	-0.390078	0.112985	18
600	Tumor (NEADT)	CCL21	-0.65751	0.0657066	16
601	Luminal epithelium (NEADT)	CCL21	-0.764069	0.0493043	14
602	Basal epithelium (NEADT)	CCL21	-0.557865	0.0919386	12
603	Club epithelium (NEADT)	CCL21	-0.506343	0.108967	10
604	Immune (NEADT)	CCL21	1.30433	0.300715	8
605	Endothelium (NEADT)	CCL21	2.07668	0.253093	6
606	Fibroblast (NEADT)	CCL21	0.148848	0.148616	4
607	Muscle (NEADT)	CCL21	-0.352167	0.114706	2
608	Tumor (TRNA)	CCR7	-0.438045	0.014092	32
609	Luminal epithelium (TRNA)	CCR7	-0.452442	0.0114934	30
610	Basal epithelium (TRNA)	CCR7	-0.434264	0.0154083	28
611	Club epithelium (TRNA)	CCR7	-0.280553	0.0353303	26
612	Immune (TRNA)	CCR7	3.08747	0.294606	24
613	Endothelium (TRNA)	CCR7	-0.374691	0.0239726	22
614	Fibroblast (TRNA)	CCR7	-0.397861	0.019056	20
615	Muscle (TRNA)	CCR7	-0.486336	0.00749485	18
616	Tumor (NEADT)	CCR7	-0.395149	0.0201293	16
617	Luminal epithelium (NEADT)	CCR7	-0.368042	0.0225584	14
618	Basal epithelium (NEADT)	CCR7	-0.31435	0.0266653	12
619	Club epithelium (NEADT)	CCR7	-0.157602	0.0497283	10
620	Immune (NEADT)	CCR7	2.1078	0.235565	8
621	Endothelium (NEADT)	CCR7	-0.288929	0.0326209	6
622	Fibroblast (NEADT)	CCR7	-0.378767	0.0232311	4
623	Muscle (NEADT)	CCR7	-0.428246	0.015885	2
624	Tumor (TRNA)	div7		0	32
625	Luminal epithelium (TRNA)	div7		0	30
626	Basal epithelium (TRNA)	div7		0	28
627	Club epithelium (TRNA)	div7		0	26
628	Immune (TRNA)	div7		0	24
629	Endothelium (TRNA)	div7		0	22
630	Fibroblast (TRNA)	div7		0	20
631	Muscle (TRNA)	div7		0	18
632	Tumor (NEADT)	div7		0	16
633	Luminal epithelium (NEADT)	div7		0	14
634	Basal epithelium (NEADT)	div7		0	12
635	Club epithelium (NEADT)	div7		0	10
636	Immune (NEADT)	div7		0	8
637	Endothelium (NEADT)	div7		0	6
638	Fibroblast (NEADT)	div7		0	4
639	Muscle (NEADT)	div7		0	2
640	Tumor (TRNA)	CXCL12	-1.71764	0.213393	32
641	Luminal epithelium (TRNA)	CXCL12	-1.14722	0.298044	30
642	Basal epithelium (TRNA)	CXCL12	-0.696647	0.363636	28
643	Club epithelium (TRNA)	CXCL12	-0.953099	0.317972	26
644	Immune (TRNA)	CXCL12	0.731096	0.51314	24
645	Endothelium (TRNA)	CXCL12	2.03701	0.585616	22
646	Fibroblast (TRNA)	CXCL12	1.56141	0.55966	20
647	Muscle (TRNA)	CXCL12	-0.181348	0.408844	18
648	Tumor (NEADT)	CXCL12	-0.489619	0.341543	16
649	Luminal epithelium (NEADT)	CXCL12	-0.233265	0.402945	14
650	Basal epithelium (NEADT)	CXCL12	0.133331	0.446103	12
651	Club epithelium (NEADT)	CXCL12	-0.885707	0.342391	10
652	Immune (NEADT)	CXCL12	0.383627	0.473173	8
653	Endothelium (NEADT)	CXCL12	1.22931	0.533183	6
654	Fibroblast (NEADT)	CXCL12	0.563915	0.488809	4
655	Muscle (NEADT)	CXCL12	-0.335153	0.394616	2
656	Tumor (TRNA)	CXCR4	-0.382334	0.267006	32
657	Luminal epithelium (TRNA)	CXCR4	-0.459507	0.219803	30
658	Basal epithelium (TRNA)	CXCR4	-0.455749	0.211864	28
659	Club epithelium (TRNA)	CXCR4	-0.177146	0.364055	26
660	Immune (TRNA)	CXCR4	3.16278	0.792531	24
661	Endothelium (TRNA)	CXCR4	-0.441592	0.222603	22
662	Fibroblast (TRNA)	CXCR4	-0.318841	0.296687	20
663	Muscle (TRNA)	CXCR4	-0.556425	0.149897	18
664	Tumor (NEADT)	CXCR4	-0.392335	0.279928	16
665	Luminal epithelium (NEADT)	CXCR4	-0.34248	0.31136	14
666	Basal epithelium (NEADT)	CXCR4	-0.383505	0.287141	12
667	Club epithelium (NEADT)	CXCR4	-0.123306	0.406522	10
668	Immune (NEADT)	CXCR4	1.98005	0.776955	8
669	Endothelium (NEADT)	CXCR4	-0.262233	0.330709	6
670	Fibroblast (NEADT)	CXCR4	-0.345502	0.31134	4
671	Muscle (NEADT)	CXCR4	-0.501879	0.198896	2

## Sheet: Fig 4a
	term_name	negative_log10_of_adjusted_p_value	intersection_size	term_size	mean_gene_position	region
0	granulocyte chemotaxis	8.97207	19	129	170.421	Club epithelium
1	neutrophil chemotaxis	7.62101	16	106	166.375	Club epithelium
2	humoral immune response	7.59658	24	254	148.375	Club epithelium
3	leukocyte chemotaxis	6.78128	22	237	166	Club epithelium
4	myeloid leukocyte migration	6.11132	21	237	186.714	Club epithelium
5	response to chemokine	5.41213	13	99	170.231	Club epithelium
6	cellular response to tumor necrosis factor	5.09886	19	228	193.263	Club epithelium
7	response to type II interferon	3.67841	13	146	181.308	Club epithelium
8	B cell activation	42.6243	67	281	266.522	Immune
9	alpha-beta T cell activation	33.9535	49	178	270.776	Immune
10	myeloid leukocyte activation	20.8021	42	238	263.167	Immune
11	activation of innate immune response	11.9413	34	279	361.676	Immune
12	natural killer cell activation	9.22842	18	96	287.5	Immune
13	gamma-delta T cell activation	7.67283	9	22	118	Immune
14	mast cell activation	7.59905	14	69	245.857	Immune
15	neutrophil activation	6.06405	10	42	173.5	Immune

## Sheet: Fig 4b
	Club epithelium	CD300LD downstream	sample_class
BPH 3	0.05116	0.390763	BPH
BPH 1	0.0432009	0.344054	BPH
BPH 2	0.165849	0.393639	BPH
BPH 4	0	0.279966	BPH
TRNA 15	0.0157134	0.288899	TRNA
TRNA 13	0.140269	0.363498	TRNA
TRNA 8	0	0.268366	TRNA
TRNA 3	0.00942737	0.223199	TRNA
TRNA 2	0.0153617	0.165456	TRNA
TRNA 1	0.000906892	0.151558	TRNA
TRNA 4	0.0339744	0.29421	TRNA
TRNA 10	0.0294931	0.296967	TRNA
TRNA 9	0.0104918	0.244658	TRNA
TRNA 7	0.0126072	0.26271	TRNA
TRNA 12	0.0558723	0.298614	TRNA
TRNA 16	0.00307574	0.237691	TRNA
TRNA 17	0.0659532	0.276762	TRNA
TRNA 11	0.0695631	0.280911	TRNA
TRNA 6	0.0310059	0.266225	TRNA
TRNA 5	0.0789793	0.253504	TRNA
TRNA 14	0.0409027	0.289026	TRNA
NEADT 2	0.00827301	0.22428	NEADT
NEADT 5	0.0204994	0.258433	NEADT
NEADT 7	0.111663	0.299377	NEADT
NEADT 11	0.102746	0.285889	NEADT
NEADT 9	0.0396586	0.273963	NEADT
NEADT 10	0.11039	0.351712	NEADT
NEADT 1	0.0078125	0.280749	NEADT
NEADT 6	0.0967013	0.268194	NEADT
NEADT 8	0.0378558	0.290718	NEADT
NEADT 3	0.0061086	0.307002	NEADT
NEADT 4	0.12962	0.308404	NEADT
NEADT 13	0.00731159	0.164014	NEADT
NEADT 14	0.010845	0.227919	NEADT
NEADT 16	0.0184377	0.167157	NEADT
NEADT 18	0.0142222	0.302247	NEADT
NEADT 20	0.0162679	0.28287	NEADT
NEADT 12	0.117621	0.336781	NEADT
NEADT 15	0.0892481	0.308945	NEADT
NEADT 17	0.138907	0.329825	NEADT
NEADT 19	0.0219111	0.319503	NEADT
NEADT 21	0.121699	0.308109	NEADT
NEADT 22	0.0838189	0.327579	NEADT
CRPC 1	0.00273224	0.123378	CRPC
CRPC 5	0.109283	0.352186	CRPC
CRPC 2	0.000942507	0.215037	CRPC
CRPC 3	0.02331	0.239343	CRPC
CRPC 4	0.0439637	0.207831	CRPC

## Sheet: Fig 4c
	CD300LD downstream	regions_to_plot	sample_id
0	0.15202	distant Tumor	TRNA 15
1	0.177014	distant Tumor	TRNA 15
2	0.163134	distant Tumor	TRNA 15
3	0.214338	distant Tumor	TRNA 15
4	0.229207	distant Tumor	TRNA 15
5	0.204222	distant Tumor	TRNA 15
6	0.153112	distant Tumor	TRNA 15
7	0.185108	distant Tumor	TRNA 15
8	0.146494	distant Tumor	TRNA 15
9	0.201921	distant Tumor	TRNA 15
10	0.248368	distant Tumor	TRNA 15
11	0.168578	distant Tumor	TRNA 15
12	0.126331	distant Tumor	TRNA 15
13	0.211518	distant Tumor	TRNA 15
14	0.186224	distant Tumor	TRNA 15
15	0.115419	distant Tumor	TRNA 15
16	0.149768	distant Tumor	TRNA 13
17	0.337148	proximal Tumor	TRNA 13
18	0.459572	Club	TRNA 13
19	0.260279	distant Tumor	TRNA 13
20	0.380955	Club	TRNA 13
21	0.360148	distant Tumor	TRNA 13
22	0.373316	Club	TRNA 13
23	0.457637	Club	TRNA 13
24	0.423079	Club	TRNA 13
25	0.358437	distant Tumor	TRNA 13
26	0.391999	proximal Tumor	TRNA 13
27	0.411968	distant Tumor	TRNA 13
28	0.32916	distant Tumor	TRNA 13
29	0.273567	distant Tumor	TRNA 13
30	0.304595	distant Tumor	TRNA 13
31	0.387971	Club	TRNA 13
32	0.390411	distant Tumor	TRNA 13
33	0.360485	proximal Tumor	TRNA 13
34	0.234099	distant Tumor	TRNA 13
35	0.376053	distant Tumor	TRNA 13
36	0.479247	Club	TRNA 13
37	0.403049	Club	TRNA 13
38	0.196239	distant Tumor	TRNA 13
39	0.296149	distant Tumor	TRNA 13
40	0.374137	distant Tumor	TRNA 13
41	0.468401	distant Tumor	TRNA 13
42	0.373999	proximal Tumor	TRNA 13
43	0.327027	distant Tumor	TRNA 13
44	0.315781	proximal Tumor	TRNA 13
45	0.323383	Club	TRNA 13
46	0.318632	distant Tumor	TRNA 13
47	0.379719	distant Tumor	TRNA 13
48	0.429291	distant Tumor	TRNA 13
49	0.409777	Club	TRNA 13
50	0.478694	Club	TRNA 13
51	0.364006	Club	TRNA 13
52	0.349869	distant Tumor	TRNA 13
53	0.422849	Club	TRNA 13
54	0.291603	Club	TRNA 13
55	0.425767	Club	TRNA 13
56	0.329353	distant Tumor	TRNA 13
57	0.398885	proximal Tumor	TRNA 13
58	0.400531	distant Tumor	TRNA 13
59	0.376707	Club	TRNA 13
60	0.3422	distant Tumor	TRNA 13
61	0.346903	proximal Tumor	TRNA 13
62	0.392152	proximal Tumor	TRNA 13
63	0.360387	distant Tumor	TRNA 13
64	0.353274	distant Tumor	TRNA 13
65	0.394374	Club	TRNA 13
66	0.360568	proximal Tumor	TRNA 13
67	0.359175	distant Tumor	TRNA 13
68	0.446299	distant Tumor	TRNA 13
69	0.443799	Club	TRNA 13
70	0.346146	distant Tumor	TRNA 13
71	0.342184	proximal Tumor	TRNA 13
72	0.374466	distant Tumor	TRNA 13
73	0.396076	Club	TRNA 13
74	0.447354	distant Tumor	TRNA 13
75	0.30965	distant Tumor	TRNA 13
76	0.370889	distant Tumor	TRNA 13
77	0.457016	Club	TRNA 13
78	0.305609	proximal Tumor	TRNA 13
79	0.312254	distant Tumor	TRNA 13
80	0.339189	proximal Tumor	TRNA 13
81	0.392134	proximal Tumor	TRNA 13
82	0.246379	proximal Tumor	TRNA 13
83	0.332283	distant Tumor	TRNA 13
84	0.448559	Club	TRNA 13
85	0.510085	Club	TRNA 13
86	0.370899	distant Tumor	TRNA 13
87	0.382521	proximal Tumor	TRNA 13
88	0.292212	proximal Tumor	TRNA 13
89	0.430979	Club	TRNA 13
90	0.261377	distant Tumor	TRNA 13
91	0.376414	Club	TRNA 13
92	0.307305	proximal Tumor	TRNA 13
93	0.368974	distant Tumor	TRNA 13
94	0.412145	distant Tumor	TRNA 13
95	0.410743	distant Tumor	TRNA 13
96	0.361914	Club	TRNA 13
97	0.416352	proximal Tumor	TRNA 13
98	0.48864	distant Tumor	TRNA 13
99	0.413138	proximal Tumor	TRNA 13
100	0.278664	distant Tumor	TRNA 13
101	0.392909	Club	TRNA 13
102	0.43669	Club	TRNA 13
103	0.377906	distant Tumor	TRNA 13
104	0.251497	distant Tumor	TRNA 13
105	0.380747	proximal Tumor	TRNA 13
106	0.289365	proximal Tumor	TRNA 13
107	0.328423	Club	TRNA 13
108	0.384937	Club	TRNA 13
109	0.302767	proximal Tumor	TRNA 13
110	0.349363	distant Tumor	TRNA 13
111	0.34011	distant Tumor	TRNA 13
112	0.299849	distant Tumor	TRNA 13
113	0.464513	Club	TRNA 13
114	0.358621	Club	TRNA 13
115	0.271128	distant Tumor	TRNA 13
116	0.523311	Club	TRNA 13
117	0.482135	distant Tumor	TRNA 13
118	0.395031	distant Tumor	TRNA 13
119	0.411082	Club	TRNA 13
120	0.375294	distant Tumor	TRNA 13
121	0.461346	proximal Tumor	TRNA 13
122	0.413907	proximal Tumor	TRNA 13
123	0.413837	Club	TRNA 13
124	0.320954	Club	TRNA 13
125	0.411251	Club	TRNA 13
126	0.39087	Club	TRNA 13
127	0.30146	distant Tumor	TRNA 13
128	0.37093	Club	TRNA 13
129	0.315021	distant Tumor	TRNA 8
130	0.278739	distant Tumor	TRNA 8
131	0.296596	distant Tumor	TRNA 8
132	0.329083	distant Tumor	TRNA 8
133	0.376864	distant Tumor	TRNA 8
134	0.32791	distant Tumor	TRNA 8
135	0.241407	distant Tumor	TRNA 8
136	0.342466	distant Tumor	TRNA 8
137	0.298951	distant Tumor	TRNA 8
138	0.426557	distant Tumor	TRNA 8
139	0.274201	distant Tumor	TRNA 8
140	0.135479	distant Tumor	TRNA 3
141	0.268414	distant Tumor	TRNA 3
142	0.235305	distant Tumor	TRNA 3
143	0.24589	distant Tumor	TRNA 3
144	0.274739	distant Tumor	TRNA 3
145	0.246191	distant Tumor	TRNA 3
146	0.27297	proximal Tumor	TRNA 3
147	0.220401	distant Tumor	TRNA 3
148	0.263555	distant Tumor	TRNA 3
149	0.127971	distant Tumor	TRNA 3
150	0.443877	distant Tumor	TRNA 3
151	0.197459	distant Tumor	TRNA 3
152	0.172193	distant Tumor	TRNA 3
153	0.185719	distant Tumor	TRNA 3
154	0.246654	distant Tumor	TRNA 3
155	0.127847	distant Tumor	TRNA 3
156	0.300994	distant Tumor	TRNA 3
157	0.122431	distant Tumor	TRNA 3
158	0.147883	distant Tumor	TRNA 3
159	0.203948	distant Tumor	TRNA 3
160	0.23192	distant Tumor	TRNA 3
161	0.184125	distant Tumor	TRNA 3
162	0.227314	distant Tumor	TRNA 3
163	0.371947	distant Tumor	TRNA 3
164	0.298962	distant Tumor	TRNA 3
165	0.202401	distant Tumor	TRNA 3
166	0.20805	distant Tumor	TRNA 3
167	0.287905	distant Tumor	TRNA 3
168	0.188957	distant Tumor	TRNA 3
169	0.175914	distant Tumor	TRNA 3
170	0.146399	distant Tumor	TRNA 3
171	0.220237	distant Tumor	TRNA 3
172	0.199201	distant Tumor	TRNA 3
173	0.244957	distant Tumor	TRNA 3
174	0.154439	distant Tumor	TRNA 3
175	0.196703	distant Tumor	TRNA 3
176	0.176015	distant Tumor	TRNA 3
177	0.267847	distant Tumor	TRNA 3
178	0.254007	distant Tumor	TRNA 3
179	0.178251	distant Tumor	TRNA 3
180	0.299468	proximal Tumor	TRNA 3
181	0.113589	distant Tumor	TRNA 3
182	0.276291	distant Tumor	TRNA 3
183	0.21597	distant Tumor	TRNA 3
184	0.317063	distant Tumor	TRNA 3
185	0.212728	distant Tumor	TRNA 3
186	0.186738	distant Tumor	TRNA 3
187	0.172271	distant Tumor	TRNA 3
188	0.371057	proximal Tumor	TRNA 3
189	0.214957	distant Tumor	TRNA 3
190	0.208185	distant Tumor	TRNA 3
191	0.176912	distant Tumor	TRNA 3
192	0.312248	distant Tumor	TRNA 3
193	0.247187	distant Tumor	TRNA 3
194	0.257967	proximal Tumor	TRNA 3
195	0.237746	distant Tumor	TRNA 3
196	0.158094	distant Tumor	TRNA 3
197	0.29261	distant Tumor	TRNA 3
198	0.270922	distant Tumor	TRNA 3
199	0.14856	distant Tumor	TRNA 3
200	0.145294	distant Tumor	TRNA 3
201	0.31609	proximal Tumor	TRNA 3
202	0.221332	distant Tumor	TRNA 3
203	0.182766	distant Tumor	TRNA 3
204	0.304826	distant Tumor	TRNA 3
205	0.304963	distant Tumor	TRNA 3
206	0.22966	distant Tumor	TRNA 3
207	0.138845	distant Tumor	TRNA 3
208	0.203499	distant Tumor	TRNA 3
209	0.419708	distant Tumor	TRNA 3
210	0.177476	distant Tumor	TRNA 3
211	0.195671	distant Tumor	TRNA 3
212	0.188067	distant Tumor	TRNA 3
213	0.210312	distant Tumor	TRNA 3
214	0.241477	distant Tumor	TRNA 3
215	0.151637	distant Tumor	TRNA 3
216	0.188931	distant Tumor	TRNA 3
217	0.16056	distant Tumor	TRNA 3
218	0.145736	distant Tumor	TRNA 3
219	0.248721	distant Tumor	TRNA 3
220	0.182346	distant Tumor	TRNA 3
221	0.320188	distant Tumor	TRNA 3
222	0.180598	distant Tumor	TRNA 3
223	0.168601	distant Tumor	TRNA 3
224	0.335382	distant Tumor	TRNA 3
225	0.18795	distant Tumor	TRNA 3
226	0.259426	distant Tumor	TRNA 3
227	0.244205	distant Tumor	TRNA 3
228	0.223415	distant Tumor	TRNA 3
229	0.317175	distant Tumor	TRNA 3
230	0.216329	proximal Tumor	TRNA 3
231	0.289442	proximal Tumor	TRNA 3
232	0.147682	proximal Tumor	TRNA 3
233	0.185107	distant Tumor	TRNA 3
234	0.231994	distant Tumor	TRNA 3
235	0.212428	distant Tumor	TRNA 3
236	0.139067	distant Tumor	TRNA 3
237	0.184096	distant Tumor	TRNA 3
238	0.295289	distant Tumor	TRNA 3
239	0.294792	distant Tumor	TRNA 3
240	0.168228	distant Tumor	TRNA 3
241	0.420984	distant Tumor	TRNA 3
242	0.225958	distant Tumor	TRNA 3
243	0.12053	distant Tumor	TRNA 3
244	0.300391	distant Tumor	TRNA 3
245	0.152818	distant Tumor	TRNA 3
246	0.209815	distant Tumor	TRNA 3
247	0.309732	distant Tumor	TRNA 3
248	0.230043	distant Tumor	TRNA 3
249	0.345482	distant Tumor	TRNA 3
250	0.178702	distant Tumor	TRNA 3
251	0.346689	distant Tumor	TRNA 3
252	0.513039	proximal Tumor	TRNA 3
253	0.193219	distant Tumor	TRNA 3
254	0.29684	distant Tumor	TRNA 3
255	0.31383	distant Tumor	TRNA 3
256	0.238662	distant Tumor	TRNA 3
257	0.257622	distant Tumor	TRNA 3
258	0.263885	distant Tumor	TRNA 3
259	0.292442	distant Tumor	TRNA 3
260	0.200958	distant Tumor	TRNA 3
261	0.158514	distant Tumor	TRNA 3
262	0.203571	distant Tumor	TRNA 3
263	0.258004	distant Tumor	TRNA 3
264	0.17534	distant Tumor	TRNA 3
265	0.206708	distant Tumor	TRNA 3
266	0.195099	distant Tumor	TRNA 3
267	0.321835	distant Tumor	TRNA 3
268	0.238755	distant Tumor	TRNA 3
269	0.135736	proximal Tumor	TRNA 3
270	0.241758	distant Tumor	TRNA 3
271	0.214109	distant Tumor	TRNA 3
272	0.304769	distant Tumor	TRNA 3
273	0.242664	distant Tumor	TRNA 3
274	0.272618	distant Tumor	TRNA 3
275	0.304224	distant Tumor	TRNA 3
276	0.119601	distant Tumor	TRNA 3
277	0.313187	distant Tumor	TRNA 3
278	0.360142	distant Tumor	TRNA 3
279	0.20892	distant Tumor	TRNA 3
280	0.296272	distant Tumor	TRNA 3
281	0.236137	distant Tumor	TRNA 3
282	0.226738	distant Tumor	TRNA 3
283	0.219312	distant Tumor	TRNA 3
284	0.131099	distant Tumor	TRNA 3
285	0.324794	distant Tumor	TRNA 3
286	0.316916	distant Tumor	TRNA 3
287	0.102489	distant Tumor	TRNA 3
288	0.199078	distant Tumor	TRNA 3
289	0.190594	distant Tumor	TRNA 3
290	0.144767	distant Tumor	TRNA 3
291	0.198751	distant Tumor	TRNA 3
292	0.18241	distant Tumor	TRNA 3
293	0.264197	distant Tumor	TRNA 3
294	0.217192	distant Tumor	TRNA 3
295	0.227279	distant Tumor	TRNA 3
296	0.200342	distant Tumor	TRNA 3
297	0.162865	distant Tumor	TRNA 3
298	0.274237	distant Tumor	TRNA 3
299	0.251737	distant Tumor	TRNA 3
300	0.237913	distant Tumor	TRNA 3
301	0.235797	distant Tumor	TRNA 3
302	0.213521	distant Tumor	TRNA 3
303	0.285046	distant Tumor	TRNA 3
304	0.257699	distant Tumor	TRNA 3
305	0.2582	distant Tumor	TRNA 3
306	0.252661	distant Tumor	TRNA 3
307	0.159868	distant Tumor	TRNA 3
308	0.156367	distant Tumor	TRNA 3
309	0.258467	distant Tumor	TRNA 3
310	0.275896	distant Tumor	TRNA 3
311	0.192802	distant Tumor	TRNA 3
312	0.181585	distant Tumor	TRNA 3
313	0.180754	distant Tumor	TRNA 3
314	0.231941	distant Tumor	TRNA 3
315	0.282944	proximal Tumor	TRNA 3
316	0.289247	distant Tumor	TRNA 3
317	0.27726	proximal Tumor	TRNA 3
318	0.208937	distant Tumor	TRNA 3
319	0.336975	distant Tumor	TRNA 3
320	0.372815	distant Tumor	TRNA 3
321	0.236513	distant Tumor	TRNA 3
322	0.168924	distant Tumor	TRNA 3
323	0.212195	distant Tumor	TRNA 3
324	0.228109	distant Tumor	TRNA 3
325	0.214416	distant Tumor	TRNA 3
326	0.179019	distant Tumor	TRNA 3
327	0.198568	distant Tumor	TRNA 3
328	0.161739	distant Tumor	TRNA 3
329	0.241861	distant Tumor	TRNA 3
330	0.237105	distant Tumor	TRNA 3
331	0.138585	distant Tumor	TRNA 3
332	0.254503	distant Tumor	TRNA 3
333	0.195145	distant Tumor	TRNA 3
334	0.313938	distant Tumor	TRNA 3
335	0.254118	distant Tumor	TRNA 3
336	0.254247	distant Tumor	TRNA 3
337	0.169792	distant Tumor	TRNA 3
338	0.273365	distant Tumor	TRNA 3
339	0.247404	distant Tumor	TRNA 3
340	0.215117	distant Tumor	TRNA 3
341	0.266411	distant Tumor	TRNA 3
342	0.223908	distant Tumor	TRNA 3
343	0.204929	distant Tumor	TRNA 3
344	0.254926	distant Tumor	TRNA 3
345	0.28899	distant Tumor	TRNA 3
346	0.196126	distant Tumor	TRNA 3
347	0.300642	proximal Tumor	TRNA 3
348	0.371578	distant Tumor	TRNA 3
349	0.242434	distant Tumor	TRNA 3
350	0.109519	distant Tumor	TRNA 3
351	0.346438	distant Tumor	TRNA 3
352	0.198488	distant Tumor	TRNA 3
353	0.238664	distant Tumor	TRNA 3
354	0.233384	distant Tumor	TRNA 3
355	0.321918	distant Tumor	TRNA 3
356	0.324242	distant Tumor	TRNA 3
357	0.158346	distant Tumor	TRNA 3
358	0.240907	distant Tumor	TRNA 3
359	0.142032	distant Tumor	TRNA 3
360	0.269022	distant Tumor	TRNA 3
361	0.222047	distant Tumor	TRNA 3
362	0.238358	distant Tumor	TRNA 3
363	0.239609	distant Tumor	TRNA 3
364	0.153967	distant Tumor	TRNA 3
365	0.271866	distant Tumor	TRNA 3
366	0.293601	distant Tumor	TRNA 3
367	0.298538	distant Tumor	TRNA 3
368	0.297694	distant Tumor	TRNA 3
369	0.239837	distant Tumor	TRNA 3
370	0.161527	distant Tumor	TRNA 3
371	0.146473	distant Tumor	TRNA 3
372	0.328157	distant Tumor	TRNA 3
373	0.218508	distant Tumor	TRNA 3
374	0.174258	distant Tumor	TRNA 3
375	0.239945	distant Tumor	TRNA 3
376	0.265524	distant Tumor	TRNA 3
377	0.208389	distant Tumor	TRNA 3
378	0.234901	distant Tumor	TRNA 3
379	0.163573	distant Tumor	TRNA 3
380	0.180594	distant Tumor	TRNA 3
381	0.272159	distant Tumor	TRNA 3
382	0.158272	distant Tumor	TRNA 3
383	0.18584	distant Tumor	TRNA 3
384	0.168226	distant Tumor	TRNA 3
385	0.208939	distant Tumor	TRNA 3
386	0.161867	distant Tumor	TRNA 3
387	0.366856	distant Tumor	TRNA 3
388	0.313196	distant Tumor	TRNA 3
389	0.30532	distant Tumor	TRNA 3
390	0.145055	proximal Tumor	TRNA 3
391	0.288089	Club	TRNA 3
392	0.195686	distant Tumor	TRNA 3
393	0.19884	distant Tumor	TRNA 3
394	0.234015	distant Tumor	TRNA 3
395	0.327317	distant Tumor	TRNA 3
396	0.171665	distant Tumor	TRNA 3
397	0.202162	distant Tumor	TRNA 3
398	0.227101	proximal Tumor	TRNA 3
399	0.206125	distant Tumor	TRNA 3
400	0.207133	distant Tumor	TRNA 3
401	0.19312	distant Tumor	TRNA 3
402	0.271469	distant Tumor	TRNA 3
403	0.205701	distant Tumor	TRNA 3
404	0.227511	distant Tumor	TRNA 3
405	0.170093	distant Tumor	TRNA 3
406	0.151935	distant Tumor	TRNA 3
407	0.267573	distant Tumor	TRNA 3
408	0.256622	distant Tumor	TRNA 3
409	0.382373	distant Tumor	TRNA 3
410	0.140659	distant Tumor	TRNA 3
411	0.289508	distant Tumor	TRNA 3
412	0.221196	distant Tumor	TRNA 3
413	0.228093	distant Tumor	TRNA 3
414	0.217396	distant Tumor	TRNA 3
415	0.337126	distant Tumor	TRNA 3
416	0.251874	distant Tumor	TRNA 3
417	0.185535	distant Tumor	TRNA 3
418	0.13916	distant Tumor	TRNA 3
419	0.275194	distant Tumor	TRNA 3
420	0.158458	distant Tumor	TRNA 3
421	0.160992	distant Tumor	TRNA 3
422	0.326094	distant Tumor	TRNA 3
423	0.175556	distant Tumor	TRNA 3
424	0.218107	distant Tumor	TRNA 3
425	0.214158	distant Tumor	TRNA 3
426	0.185927	distant Tumor	TRNA 3
427	0.173587	distant Tumor	TRNA 3
428	0.220006	distant Tumor	TRNA 3
429	0.18527	distant Tumor	TRNA 3
430	0.104429	distant Tumor	TRNA 3
431	0.253376	distant Tumor	TRNA 3
432	0.173121	distant Tumor	TRNA 3
433	0.198934	distant Tumor	TRNA 3
434	0.163215	distant Tumor	TRNA 3
435	0.136732	distant Tumor	TRNA 3
436	0.330133	distant Tumor	TRNA 3
437	0.0945773	distant Tumor	TRNA 3
438	0.248275	distant Tumor	TRNA 3
439	0.260083	distant Tumor	TRNA 3
440	0.238456	distant Tumor	TRNA 3
441	0.144811	distant Tumor	TRNA 3
442	0.194641	distant Tumor	TRNA 3
443	0.177327	distant Tumor	TRNA 3
444	0.188773	distant Tumor	TRNA 3
445	0.167445	distant Tumor	TRNA 3
446	0.380843	distant Tumor	TRNA 3
447	0.200079	distant Tumor	TRNA 3
448	0.129891	distant Tumor	TRNA 3
449	0.19783	distant Tumor	TRNA 3
450	0.173969	distant Tumor	TRNA 3
451	0.252112	distant Tumor	TRNA 3
452	0.181723	distant Tumor	TRNA 3
453	0.270887	distant Tumor	TRNA 3
454	0.328286	distant Tumor	TRNA 3
455	0.151833	distant Tumor	TRNA 3
456	0.181337	distant Tumor	TRNA 3
457	0.272096	distant Tumor	TRNA 3
458	0.199855	distant Tumor	TRNA 3
459	0.279505	distant Tumor	TRNA 3
460	0.186809	distant Tumor	TRNA 3
461	0.189105	distant Tumor	TRNA 3
462	0.251868	distant Tumor	TRNA 3
463	0.202088	distant Tumor	TRNA 3
464	0.169727	distant Tumor	TRNA 3
465	0.243115	distant Tumor	TRNA 3
466	0.299038	distant Tumor	TRNA 3
467	0.173337	distant Tumor	TRNA 3
468	0.223953	distant Tumor	TRNA 3
469	0.312674	proximal Tumor	TRNA 3
470	0.276433	distant Tumor	TRNA 3
471	0.250669	distant Tumor	TRNA 3
472	0.206312	distant Tumor	TRNA 3
473	0.258345	distant Tumor	TRNA 3
474	0.22196	distant Tumor	TRNA 3
475	0.152502	distant Tumor	TRNA 3
476	0.170736	distant Tumor	TRNA 3
477	0.207465	distant Tumor	TRNA 3
478	0.126516	distant Tumor	TRNA 3
479	0.328735	proximal Tumor	TRNA 3
480	0.267763	proximal Tumor	TRNA 3
481	0.244982	distant Tumor	TRNA 3
482	0.340376	distant Tumor	TRNA 3
483	0.349406	distant Tumor	TRNA 3
484	0.153926	distant Tumor	TRNA 3
485	0.284276	distant Tumor	TRNA 3
486	0.280697	distant Tumor	TRNA 3
487	0.170449	distant Tumor	TRNA 3
488	0.228641	distant Tumor	TRNA 3
489	0.272523	distant Tumor	TRNA 3
490	0.28861	distant Tumor	TRNA 3
491	0.269968	distant Tumor	TRNA 3
492	0.227106	distant Tumor	TRNA 3
493	0.241649	distant Tumor	TRNA 3
494	0.198115	distant Tumor	TRNA 3
495	0.213675	distant Tumor	TRNA 3
496	0.236471	distant Tumor	TRNA 3
497	0.159363	distant Tumor	TRNA 3
498	0.21522	distant Tumor	TRNA 3
499	0.269091	distant Tumor	TRNA 3
500	0.258193	distant Tumor	TRNA 3
501	0.304101	distant Tumor	TRNA 3
502	0.235687	distant Tumor	TRNA 3
503	0.290616	distant Tumor	TRNA 3
504	0.182435	proximal Tumor	TRNA 3
505	0.250037	distant Tumor	TRNA 3
506	0.32704	distant Tumor	TRNA 3
507	0.0699455	distant Tumor	TRNA 3
508	0.32887	distant Tumor	TRNA 3
509	0.203111	distant Tumor	TRNA 3
510	0.229903	distant Tumor	TRNA 3
511	0.0985887	distant Tumor	TRNA 3
512	0.352591	distant Tumor	TRNA 3
513	0.34548	distant Tumor	TRNA 3
514	0.215968	distant Tumor	TRNA 3
515	0.231831	distant Tumor	TRNA 3
516	0.233517	distant Tumor	TRNA 3
517	0.186134	distant Tumor	TRNA 3
518	0.232675	distant Tumor	TRNA 3
519	0.234736	distant Tumor	TRNA 3
520	0.215312	distant Tumor	TRNA 3
521	0.241178	distant Tumor	TRNA 3
522	0.296944	distant Tumor	TRNA 3
523	0.213499	distant Tumor	TRNA 3
524	0.223756	distant Tumor	TRNA 3
525	0.273007	distant Tumor	TRNA 3
526	0.30036	distant Tumor	TRNA 3
527	0.177307	distant Tumor	TRNA 3
528	0.199474	distant Tumor	TRNA 3
529	0.124022	distant Tumor	TRNA 3
530	0.391826	distant Tumor	TRNA 3
531	0.211416	distant Tumor	TRNA 3
532	0.187555	distant Tumor	TRNA 3
533	0.298258	distant Tumor	TRNA 3
534	0.237397	distant Tumor	TRNA 3
535	0.19465	distant Tumor	TRNA 3
536	0.228904	distant Tumor	TRNA 3
537	0.145708	distant Tumor	TRNA 3
538	0.183424	distant Tumor	TRNA 3
539	0.190212	distant Tumor	TRNA 3
540	0.19008	distant Tumor	TRNA 3
541	0.223601	distant Tumor	TRNA 3
542	0.214693	distant Tumor	TRNA 3
543	0.248729	distant Tumor	TRNA 3
544	0.151399	distant Tumor	TRNA 3
545	0.242473	proximal Tumor	TRNA 3
546	0.224855	distant Tumor	TRNA 3
547	0.208201	distant Tumor	TRNA 3
548	0.192395	distant Tumor	TRNA 3
549	0.106092	distant Tumor	TRNA 3
550	0.461302	Club	TRNA 3
551	0.319572	distant Tumor	TRNA 3
552	0.268676	distant Tumor	TRNA 3
553	0.169625	distant Tumor	TRNA 3
554	0.250451	distant Tumor	TRNA 3
555	0.231973	distant Tumor	TRNA 3
556	0.141906	distant Tumor	TRNA 3
557	0.123603	distant Tumor	TRNA 3
558	0.224246	distant Tumor	TRNA 3
559	0.144735	distant Tumor	TRNA 3
560	0.149099	distant Tumor	TRNA 3
561	0.184363	distant Tumor	TRNA 3
562	0.243798	distant Tumor	TRNA 3
563	0.421146	distant Tumor	TRNA 3
564	0.377063	distant Tumor	TRNA 3
565	0.219208	distant Tumor	TRNA 3
566	0.125772	distant Tumor	TRNA 3
567	0.251187	distant Tumor	TRNA 3
568	0.355062	distant Tumor	TRNA 3
569	0.194951	distant Tumor	TRNA 3
570	0.265483	distant Tumor	TRNA 3
571	0.237304	distant Tumor	TRNA 3
572	0.187356	distant Tumor	TRNA 3
573	0.22868	distant Tumor	TRNA 3
574	0.215482	distant Tumor	TRNA 3
575	0.293476	distant Tumor	TRNA 3
576	0.266991	distant Tumor	TRNA 3
577	0.126954	distant Tumor	TRNA 3
578	0.262279	distant Tumor	TRNA 3
579	0.298893	distant Tumor	TRNA 3
580	0.274575	distant Tumor	TRNA 3
581	0.166387	distant Tumor	TRNA 3
582	0.333714	distant Tumor	TRNA 3
583	0.243434	distant Tumor	TRNA 3
584	0.264117	distant Tumor	TRNA 3
585	0.163582	distant Tumor	TRNA 3
586	0.265304	distant Tumor	TRNA 3
587	0.242535	distant Tumor	TRNA 3
588	0.24849	distant Tumor	TRNA 3
589	0.177329	distant Tumor	TRNA 3
590	0.314404	distant Tumor	TRNA 3
591	0.157976	distant Tumor	TRNA 3
592	0.383735	distant Tumor	TRNA 3
593	0.288981	distant Tumor	TRNA 3
594	0.291085	distant Tumor	TRNA 3
595	0.236194	distant Tumor	TRNA 3
596	0.204241	distant Tumor	TRNA 3
597	0.193547	distant Tumor	TRNA 3
598	0.289337	distant Tumor	TRNA 3
599	0.219251	distant Tumor	TRNA 3
600	0.205479	distant Tumor	TRNA 3
601	0.1966	distant Tumor	TRNA 3
602	0.223496	distant Tumor	TRNA 3
603	0.105098	distant Tumor	TRNA 3
604	0.325606	distant Tumor	TRNA 3
605	0.34499	distant Tumor	TRNA 3
606	0.192411	distant Tumor	TRNA 3
607	0.243902	distant Tumor	TRNA 3
608	0.289095	proximal Tumor	TRNA 3
609	0.145551	distant Tumor	TRNA 3
610	0.233581	distant Tumor	TRNA 3
611	0.322181	distant Tumor	TRNA 3
612	0.400328	distant Tumor	TRNA 3
613	0.262527	distant Tumor	TRNA 3
614	0.293321	distant Tumor	TRNA 3
615	0.116611	distant Tumor	TRNA 3
616	0.204609	distant Tumor	TRNA 3
617	0.230027	distant Tumor	TRNA 3
618	0.12245	distant Tumor	TRNA 3
619	0.329426	distant Tumor	TRNA 3
620	0.304189	distant Tumor	TRNA 3
621	0.25455	distant Tumor	TRNA 3
622	0.147716	distant Tumor	TRNA 3
623	0.337777	distant Tumor	TRNA 3
624	0.229678	distant Tumor	TRNA 3
625	0.196196	distant Tumor	TRNA 3
626	0.2086	distant Tumor	TRNA 3
627	0.337424	proximal Tumor	TRNA 3
628	0.327129	proximal Tumor	TRNA 3
629	0.253796	distant Tumor	TRNA 3
630	0.228876	distant Tumor	TRNA 3
631	0.28138	distant Tumor	TRNA 3
632	0.297259	distant Tumor	TRNA 3
633	0.164349	distant Tumor	TRNA 3
634	0.188261	distant Tumor	TRNA 3
635	0.272991	distant Tumor	TRNA 3
636	0.259361	distant Tumor	TRNA 3
637	0.362369	distant Tumor	TRNA 3
638	0.167758	distant Tumor	TRNA 3
639	0.20881	distant Tumor	TRNA 3
640	0.194475	distant Tumor	TRNA 3
641	0.335739	distant Tumor	TRNA 3
642	0.222252	distant Tumor	TRNA 3
643	0.174413	distant Tumor	TRNA 3
644	0.213011	distant Tumor	TRNA 3
645	0.166711	distant Tumor	TRNA 3
646	0.273254	distant Tumor	TRNA 3
647	0.28802	distant Tumor	TRNA 3
648	0.313577	distant Tumor	TRNA 3
649	0.183262	distant Tumor	TRNA 3
650	0.389213	Club	TRNA 3
651	0.171584	distant Tumor	TRNA 3
652	0.124	distant Tumor	TRNA 3
653	0.0604218	distant Tumor	TRNA 3
654	0.258316	distant Tumor	TRNA 3
655	0.239182	distant Tumor	TRNA 3
656	0.335329	distant Tumor	TRNA 3
657	0.256951	distant Tumor	TRNA 3
658	0.209942	distant Tumor	TRNA 3
659	0.21603	distant Tumor	TRNA 3
660	0.201805	distant Tumor	TRNA 3
661	0.164212	distant Tumor	TRNA 3
662	0.313119	distant Tumor	TRNA 3
663	0.199929	distant Tumor	TRNA 3
664	0.17971	distant Tumor	TRNA 3
665	0.322185	distant Tumor	TRNA 3
666	0.282993	proximal Tumor	TRNA 3
667	0.231586	distant Tumor	TRNA 3
668	0.310525	distant Tumor	TRNA 3
669	0.185327	distant Tumor	TRNA 3
670	0.274075	distant Tumor	TRNA 3
671	0.170103	distant Tumor	TRNA 3
672	0.227765	distant Tumor	TRNA 3
673	0.191847	proximal Tumor	TRNA 3
674	0.27353	distant Tumor	TRNA 3
675	0.210922	distant Tumor	TRNA 3
676	0.192516	proximal Tumor	TRNA 3
677	0.252919	distant Tumor	TRNA 3
678	0.283059	distant Tumor	TRNA 3
679	0.309695	distant Tumor	TRNA 3
680	0.19998	distant Tumor	TRNA 3
681	0.25415	distant Tumor	TRNA 3
682	0.194583	proximal Tumor	TRNA 3
683	0.184606	distant Tumor	TRNA 3
684	0.231733	distant Tumor	TRNA 3
685	0.291108	distant Tumor	TRNA 3
686	0.261803	distant Tumor	TRNA 3
687	0.249202	distant Tumor	TRNA 3
688	0.238071	distant Tumor	TRNA 3
689	0.208322	distant Tumor	TRNA 3
690	0.209736	distant Tumor	TRNA 3
691	0.222757	distant Tumor	TRNA 3
692	0.42878	distant Tumor	TRNA 3
693	0.230006	distant Tumor	TRNA 3
694	0.212709	distant Tumor	TRNA 3
695	0.218532	distant Tumor	TRNA 3
696	0.167575	distant Tumor	TRNA 3
697	0.339228	distant Tumor	TRNA 3
698	0.222343	distant Tumor	TRNA 3
699	0.192595	distant Tumor	TRNA 3
700	0.259811	distant Tumor	TRNA 3
701	0.233812	proximal Tumor	TRNA 3
702	0.293117	distant Tumor	TRNA 3
703	0.181377	distant Tumor	TRNA 3
704	0.265477	distant Tumor	TRNA 3
705	0.220824	distant Tumor	TRNA 3
706	0.217317	distant Tumor	TRNA 3
707	0.184692	distant Tumor	TRNA 3
708	0.306491	distant Tumor	TRNA 3
709	0.258697	distant Tumor	TRNA 3
710	0.194064	distant Tumor	TRNA 3
711	0.138787	distant Tumor	TRNA 3
712	0.255574	distant Tumor	TRNA 3
713	0.300144	distant Tumor	TRNA 3
714	0.171708	distant Tumor	TRNA 3
715	0.296649	distant Tumor	TRNA 3
716	0.247777	distant Tumor	TRNA 3
717	0.218602	distant Tumor	TRNA 3
718	0.208769	distant Tumor	TRNA 3
719	0.30564	distant Tumor	TRNA 3
720	0.227804	distant Tumor	TRNA 3
721	0.176678	distant Tumor	TRNA 3
722	0.310698	distant Tumor	TRNA 3
723	0.27013	distant Tumor	TRNA 3
724	0.247261	distant Tumor	TRNA 3
725	0.334671	distant Tumor	TRNA 3
726	0.184497	distant Tumor	TRNA 3
727	0.281327	distant Tumor	TRNA 3
728	0.17365	distant Tumor	TRNA 3
729	0.254025	distant Tumor	TRNA 3
730	0.235157	distant Tumor	TRNA 3
731	0.302509	distant Tumor	TRNA 3
732	0.191916	distant Tumor	TRNA 3
733	0.28425	distant Tumor	TRNA 3
734	0.195516	distant Tumor	TRNA 3
735	0.0974999	distant Tumor	TRNA 3
736	0.214161	distant Tumor	TRNA 3
737	0.286105	distant Tumor	TRNA 3
738	0.31707	distant Tumor	TRNA 3
739	0.283115	distant Tumor	TRNA 3
740	0.214047	distant Tumor	TRNA 3
741	0.220537	proximal Tumor	TRNA 3
742	0.218261	distant Tumor	TRNA 3
743	0.379186	distant Tumor	TRNA 3
744	0.168994	distant Tumor	TRNA 3
745	0.220547	distant Tumor	TRNA 3
746	0.272377	distant Tumor	TRNA 3
747	0.24476	proximal Tumor	TRNA 3
748	0.267526	distant Tumor	TRNA 3
749	0.183757	distant Tumor	TRNA 3
750	0.319485	distant Tumor	TRNA 3
751	0.153971	distant Tumor	TRNA 3
752	0.149045	distant Tumor	TRNA 3
753	0.236204	proximal Tumor	TRNA 3
754	0.218448	distant Tumor	TRNA 3
755	0.241641	proximal Tumor	TRNA 3
756	0.249257	distant Tumor	TRNA 3
757	0.233311	distant Tumor	TRNA 3
758	0.292914	distant Tumor	TRNA 3
759	0.140306	distant Tumor	TRNA 3
760	0.144697	distant Tumor	TRNA 3
761	0.202892	distant Tumor	TRNA 3
762	0.172164	distant Tumor	TRNA 3
763	0.173037	distant Tumor	TRNA 3
764	0.149255	distant Tumor	TRNA 3
765	0.308507	distant Tumor	TRNA 3
766	0.204119	distant Tumor	TRNA 3
767	0.253814	distant Tumor	TRNA 3
768	0.25249	distant Tumor	TRNA 3
769	0.217275	distant Tumor	TRNA 3
770	0.27139	distant Tumor	TRNA 3
771	0.257878	distant Tumor	TRNA 3
772	0.330518	distant Tumor	TRNA 3
773	0.304186	distant Tumor	TRNA 3
774	0.246865	distant Tumor	TRNA 3
775	0.193552	distant Tumor	TRNA 3
776	0.254383	distant Tumor	TRNA 3
777	0.204704	distant Tumor	TRNA 3
778	0.229637	distant Tumor	TRNA 3
779	0.262247	distant Tumor	TRNA 3
780	0.201798	distant Tumor	TRNA 3
781	0.259708	distant Tumor	TRNA 3
782	0.222774	distant Tumor	TRNA 3
783	0.226147	distant Tumor	TRNA 3
784	0.174873	distant Tumor	TRNA 3
785	0.127131	distant Tumor	TRNA 3
786	0.267551	distant Tumor	TRNA 3
787	0.189417	distant Tumor	TRNA 3
788	0.125004	distant Tumor	TRNA 3
789	0.31559	distant Tumor	TRNA 3
790	0.236262	distant Tumor	TRNA 3
791	0.242549	distant Tumor	TRNA 3
792	0.151045	distant Tumor	TRNA 3
793	0.315188	distant Tumor	TRNA 3
794	0.214234	distant Tumor	TRNA 3
795	0.100249	distant Tumor	TRNA 3
796	0.292362	distant Tumor	TRNA 3
797	0.116178	distant Tumor	TRNA 3
798	0.139028	distant Tumor	TRNA 3
799	0.155452	distant Tumor	TRNA 3
800	0.321197	distant Tumor	TRNA 3
801	0.311555	distant Tumor	TRNA 3
802	0.170385	distant Tumor	TRNA 3
803	0.265859	distant Tumor	TRNA 3
804	0.139299	distant Tumor	TRNA 3
805	0.380307	Club	TRNA 3
806	0.266776	distant Tumor	TRNA 3
807	0.204334	proximal Tumor	TRNA 3
808	0.168274	distant Tumor	TRNA 3
809	0.320903	distant Tumor	TRNA 3
810	0.294426	distant Tumor	TRNA 3
811	0.168978	distant Tumor	TRNA 3
812	0.257447	distant Tumor	TRNA 3
813	0.251211	distant Tumor	TRNA 3
814	0.291321	distant Tumor	TRNA 3
815	0.316358	distant Tumor	TRNA 3
816	0.322317	distant Tumor	TRNA 3
817	0.21989	distant Tumor	TRNA 3
818	0.180355	distant Tumor	TRNA 3
819	0.269331	distant Tumor	TRNA 3
820	0.165202	distant Tumor	TRNA 3
821	0.159123	distant Tumor	TRNA 3
822	0.296222	distant Tumor	TRNA 3
823	0.323352	distant Tumor	TRNA 3
824	0.177231	distant Tumor	TRNA 3
825	0.349107	proximal Tumor	TRNA 3
826	0.264725	distant Tumor	TRNA 3
827	0.22752	distant Tumor	TRNA 3
828	0.314564	distant Tumor	TRNA 3
829	0.165722	distant Tumor	TRNA 3
830	0.192736	distant Tumor	TRNA 3
831	0.273118	proximal Tumor	TRNA 3
832	0.331646	distant Tumor	TRNA 3
833	0.153542	distant Tumor	TRNA 3
834	0.164245	distant Tumor	TRNA 3
835	0.223944	distant Tumor	TRNA 3
836	0.319205	distant Tumor	TRNA 3
837	0.22329	distant Tumor	TRNA 3
838	0.288653	distant Tumor	TRNA 3
839	0.2951	proximal Tumor	TRNA 3
840	0.232741	distant Tumor	TRNA 3
841	0.382423	distant Tumor	TRNA 3
842	0.275488	distant Tumor	TRNA 3
843	0.293337	distant Tumor	TRNA 3
844	0.1933	distant Tumor	TRNA 3
845	0.189078	distant Tumor	TRNA 3
846	0.366558	distant Tumor	TRNA 3
847	0.189047	distant Tumor	TRNA 3
848	0.232805	distant Tumor	TRNA 3
849	0.174424	distant Tumor	TRNA 3
850	0.22127	distant Tumor	TRNA 3
851	0.355215	distant Tumor	TRNA 3
852	0.226565	distant Tumor	TRNA 3
853	0.2657	distant Tumor	TRNA 3
854	0.303587	distant Tumor	TRNA 3
855	0.211033	distant Tumor	TRNA 3
856	0.299994	distant Tumor	TRNA 3
857	0.151953	distant Tumor	TRNA 3
858	0.174838	distant Tumor	TRNA 3
859	0.214932	proximal Tumor	TRNA 3
860	0.284323	distant Tumor	TRNA 3
861	0.287103	distant Tumor	TRNA 3
862	0.195224	distant Tumor	TRNA 3
863	0.224825	distant Tumor	TRNA 3
864	0.145482	distant Tumor	TRNA 3
865	0.150562	distant Tumor	TRNA 3
866	0.341963	distant Tumor	TRNA 3
867	0.317189	distant Tumor	TRNA 3
868	0.279815	distant Tumor	TRNA 3
869	0.304754	distant Tumor	TRNA 3
870	0.187734	distant Tumor	TRNA 3
871	0.205022	distant Tumor	TRNA 3
872	0.347928	distant Tumor	TRNA 3
873	0.309843	proximal Tumor	TRNA 3
874	0.158925	distant Tumor	TRNA 3
875	0.222831	proximal Tumor	TRNA 3
876	0.344731	distant Tumor	TRNA 3
877	0.211519	distant Tumor	TRNA 3
878	0.185164	distant Tumor	TRNA 3
879	0.201794	distant Tumor	TRNA 3
880	0.257813	distant Tumor	TRNA 3
881	0.426732	distant Tumor	TRNA 3
882	0.192581	distant Tumor	TRNA 3
883	0.240608	distant Tumor	TRNA 3
884	0.235893	proximal Tumor	TRNA 3
885	0.137609	distant Tumor	TRNA 3
886	0.186578	distant Tumor	TRNA 3
887	0.237315	distant Tumor	TRNA 3
888	0.308594	distant Tumor	TRNA 3
889	0.194181	distant Tumor	TRNA 3
890	0.303957	distant Tumor	TRNA 3
891	0.217629	distant Tumor	TRNA 3
892	0.257319	proximal Tumor	TRNA 3
893	0.121491	distant Tumor	TRNA 3
894	0.36082	distant Tumor	TRNA 3
895	0.347189	distant Tumor	TRNA 3
896	0.330073	distant Tumor	TRNA 3
897	0.0919622	distant Tumor	TRNA 3
898	0.236049	distant Tumor	TRNA 3
899	0.268366	distant Tumor	TRNA 3
900	0.242153	distant Tumor	TRNA 3
901	0.367388	distant Tumor	TRNA 3
902	0.282794	distant Tumor	TRNA 3
903	0.200694	distant Tumor	TRNA 3
904	0.382514	distant Tumor	TRNA 3
905	0.296689	distant Tumor	TRNA 3
906	0.128523	distant Tumor	TRNA 3
907	0.274551	distant Tumor	TRNA 3
908	0.198857	distant Tumor	TRNA 3
909	0.193298	distant Tumor	TRNA 3
910	0.195719	distant Tumor	TRNA 3
911	0.238129	distant Tumor	TRNA 3
912	0.179315	distant Tumor	TRNA 3
913	0.240447	distant Tumor	TRNA 3
914	0.197928	distant Tumor	TRNA 3
915	0.287067	distant Tumor	TRNA 3
916	0.251211	distant Tumor	TRNA 3
917	0.206967	distant Tumor	TRNA 3
918	0.276403	distant Tumor	TRNA 3
919	0.38171	distant Tumor	TRNA 3
920	0.167977	distant Tumor	TRNA 3
921	0.196924	distant Tumor	TRNA 3
922	0.2468	distant Tumor	TRNA 3
923	0.299832	distant Tumor	TRNA 3
924	0.327204	distant Tumor	TRNA 3
925	0.202183	distant Tumor	TRNA 3
926	0.187673	distant Tumor	TRNA 3
927	0.328984	distant Tumor	TRNA 3
928	0.231478	proximal Tumor	TRNA 3
929	0.279209	distant Tumor	TRNA 3
930	0.150394	distant Tumor	TRNA 3
931	0.288356	distant Tumor	TRNA 3
932	0.293723	distant Tumor	TRNA 3
933	0.237374	distant Tumor	TRNA 3
934	0.197713	distant Tumor	TRNA 3
935	0.27644	distant Tumor	TRNA 3
936	0.121147	distant Tumor	TRNA 3
937	0.309361	distant Tumor	TRNA 3
938	0.141099	distant Tumor	TRNA 3
939	0.177594	distant Tumor	TRNA 3
940	0.187537	distant Tumor	TRNA 3
941	0.199152	distant Tumor	TRNA 3
942	0.274493	distant Tumor	TRNA 3
943	0.270408	distant Tumor	TRNA 3
944	0.312605	distant Tumor	TRNA 3
945	0.258674	distant Tumor	TRNA 3
946	0.209654	distant Tumor	TRNA 3
947	0.249358	distant Tumor	TRNA 3
948	0.388822	distant Tumor	TRNA 3
949	0.203233	distant Tumor	TRNA 3
950	0.213706	distant Tumor	TRNA 3
951	0.184742	distant Tumor	TRNA 3
952	0.225442	distant Tumor	TRNA 3
953	0.156557	distant Tumor	TRNA 3
954	0.203251	distant Tumor	TRNA 3
955	0.165809	distant Tumor	TRNA 3
956	0.264259	distant Tumor	TRNA 3
957	0.157186	distant Tumor	TRNA 3
958	0.130575	distant Tumor	TRNA 3
959	0.388452	distant Tumor	TRNA 3
960	0.438276	Club	TRNA 3
961	0.25395	distant Tumor	TRNA 3
962	0.288955	distant Tumor	TRNA 3
963	0.228361	distant Tumor	TRNA 3
964	0.260589	distant Tumor	TRNA 3
965	0.138584	distant Tumor	TRNA 3
966	0.252344	distant Tumor	TRNA 3
967	0.249504	distant Tumor	TRNA 3
968	0.151843	distant Tumor	TRNA 3
969	0.21728	distant Tumor	TRNA 3
970	0.131129	distant Tumor	TRNA 3
971	0.334905	distant Tumor	TRNA 3
972	0.179949	distant Tumor	TRNA 3
973	0.216234	distant Tumor	TRNA 3
974	0.234143	distant Tumor	TRNA 3
975	0.13764	distant Tumor	TRNA 3
976	0.184401	distant Tumor	TRNA 3
977	0.168078	distant Tumor	TRNA 3
978	0.232762	distant Tumor	TRNA 3
979	0.322053	distant Tumor	TRNA 3
980	0.309191	distant Tumor	TRNA 3
981	0.182026	distant Tumor	TRNA 3
982	0.279966	distant Tumor	TRNA 3
983	0.250359	proximal Tumor	TRNA 3
984	0.166807	distant Tumor	TRNA 3
985	0.31203	distant Tumor	TRNA 3
986	0.10568	distant Tumor	TRNA 3
987	0.171882	distant Tumor	TRNA 3
988	0.17655	distant Tumor	TRNA 3
989	0.29291	distant Tumor	TRNA 3
990	0.207494	distant Tumor	TRNA 3
991	0.239322	distant Tumor	TRNA 3
992	0.276328	distant Tumor	TRNA 3
993	0.358069	distant Tumor	TRNA 3
994	0.257876	distant Tumor	TRNA 3
995	0.264851	distant Tumor	TRNA 3
996	0.554857	Club	TRNA 3
997	0.124527	distant Tumor	TRNA 3
998	0.254556	distant Tumor	TRNA 3
999	0.214042	distant Tumor	TRNA 3
1000	0.260203	distant Tumor	TRNA 3
1001	0.186718	distant Tumor	TRNA 3
1002	0.165741	distant Tumor	TRNA 3
1003	0.19915	distant Tumor	TRNA 3
1004	0.25178	distant Tumor	TRNA 3
1005	0.195495	distant Tumor	TRNA 3
1006	0.152463	distant Tumor	TRNA 3
1007	0.17133	distant Tumor	TRNA 3
1008	0.326327	proximal Tumor	TRNA 3
1009	0.282863	proximal Tumor	TRNA 3
1010	0.201883	distant Tumor	TRNA 3
1011	0.207609	distant Tumor	TRNA 3
1012	0.343345	proximal Tumor	TRNA 3
1013	0.202991	distant Tumor	TRNA 3
1014	0.166005	distant Tumor	TRNA 3
1015	0.16007	distant Tumor	TRNA 3
1016	0.122171	distant Tumor	TRNA 3
1017	0.362049	proximal Tumor	TRNA 3
1018	0.187414	distant Tumor	TRNA 3
1019	0.239954	distant Tumor	TRNA 3
1020	0.260452	distant Tumor	TRNA 3
1021	0.147159	distant Tumor	TRNA 3
1022	0.286999	distant Tumor	TRNA 3
1023	0.232683	distant Tumor	TRNA 3
1024	0.217065	distant Tumor	TRNA 3
1025	0.212492	proximal Tumor	TRNA 3
1026	0.293869	distant Tumor	TRNA 3
1027	0.267163	distant Tumor	TRNA 3
1028	0.262992	distant Tumor	TRNA 3
1029	0.144703	distant Tumor	TRNA 3
1030	0.23012	distant Tumor	TRNA 3
1031	0.125702	distant Tumor	TRNA 3
1032	0.260099	distant Tumor	TRNA 3
1033	0.188369	distant Tumor	TRNA 3
1034	0.251062	distant Tumor	TRNA 3
1035	0.263542	distant Tumor	TRNA 3
1036	0.173338	distant Tumor	TRNA 3
1037	0.147699	distant Tumor	TRNA 3
1038	0.242593	distant Tumor	TRNA 3
1039	0.226241	distant Tumor	TRNA 3
1040	0.288425	distant Tumor	TRNA 3
1041	0.268329	distant Tumor	TRNA 3
1042	0.213816	distant Tumor	TRNA 3
1043	0.403242	distant Tumor	TRNA 3
1044	0.154302	distant Tumor	TRNA 3
1045	0.323588	distant Tumor	TRNA 3
1046	0.263611	distant Tumor	TRNA 3
1047	0.166167	distant Tumor	TRNA 3
1048	0.171646	distant Tumor	TRNA 3
1049	0.218562	distant Tumor	TRNA 3
1050	0.244795	distant Tumor	TRNA 3
1051	0.238548	distant Tumor	TRNA 3
1052	0.316937	distant Tumor	TRNA 3
1053	0.215644	distant Tumor	TRNA 3
1054	0.250809	distant Tumor	TRNA 3
1055	0.145901	distant Tumor	TRNA 3
1056	0.157705	distant Tumor	TRNA 3
1057	0.173583	distant Tumor	TRNA 3
1058	0.213663	distant Tumor	TRNA 3
1059	0.240769	distant Tumor	TRNA 3
1060	0.336286	distant Tumor	TRNA 3
1061	0.201494	distant Tumor	TRNA 3
1062	0.189536	distant Tumor	TRNA 3
1063	0.173968	distant Tumor	TRNA 3
1064	0.0975666	distant Tumor	TRNA 3
1065	0.26544	distant Tumor	TRNA 3
1066	0.240862	distant Tumor	TRNA 3
1067	0.385948	distant Tumor	TRNA 3
1068	0.429363	distant Tumor	TRNA 3
1069	0.211819	distant Tumor	TRNA 3
1070	0.293327	distant Tumor	TRNA 3
1071	0.179997	distant Tumor	TRNA 3
1072	0.200393	distant Tumor	TRNA 3
1073	0.198554	distant Tumor	TRNA 3
1074	0.131596	distant Tumor	TRNA 3
1075	0.350892	distant Tumor	TRNA 3
1076	0.388338	proximal Tumor	TRNA 3
1077	0.217136	distant Tumor	TRNA 3
1078	0.176862	distant Tumor	TRNA 3
1079	0.319556	distant Tumor	TRNA 3
1080	0.200129	distant Tumor	TRNA 3
1081	0.150206	distant Tumor	TRNA 3
1082	0.287137	proximal Tumor	TRNA 3
1083	0.175366	distant Tumor	TRNA 3
1084	0.316703	distant Tumor	TRNA 3
1085	0.323585	distant Tumor	TRNA 3
1086	0.173476	distant Tumor	TRNA 3
1087	0.23614	proximal Tumor	TRNA 3
1088	0.489451	Club	TRNA 3
1089	0.244164	proximal Tumor	TRNA 3
1090	0.180556	distant Tumor	TRNA 3
1091	0.139761	distant Tumor	TRNA 3
1092	0.242949	distant Tumor	TRNA 3
1093	0.323	distant Tumor	TRNA 3
1094	0.201379	distant Tumor	TRNA 3
1095	0.181881	distant Tumor	TRNA 3
1096	0.220285	distant Tumor	TRNA 3
1097	0.135695	distant Tumor	TRNA 3
1098	0.304092	distant Tumor	TRNA 3
1099	0.328068	distant Tumor	TRNA 3
1100	0.190867	distant Tumor	TRNA 3
1101	0.332861	distant Tumor	TRNA 3
1102	0.140623	distant Tumor	TRNA 3
1103	0.156066	distant Tumor	TRNA 3
1104	0.213296	distant Tumor	TRNA 3
1105	0.131768	distant Tumor	TRNA 3
1106	0.199345	distant Tumor	TRNA 3
1107	0.326654	distant Tumor	TRNA 3
1108	0.245201	distant Tumor	TRNA 3
1109	0.191088	distant Tumor	TRNA 3
1110	0.289561	distant Tumor	TRNA 3
1111	0.173243	distant Tumor	TRNA 3
1112	0.304982	distant Tumor	TRNA 3
1113	0.325397	distant Tumor	TRNA 3
1114	0.205268	distant Tumor	TRNA 3
1115	0.222452	distant Tumor	TRNA 3
1116	0.162924	distant Tumor	TRNA 3
1117	0.141061	distant Tumor	TRNA 3
1118	0.331551	distant Tumor	TRNA 3
1119	0.21305	distant Tumor	TRNA 3
1120	0.200092	distant Tumor	TRNA 3
1121	0.298587	distant Tumor	TRNA 3
1122	0.214285	distant Tumor	TRNA 3
1123	0.179316	distant Tumor	TRNA 3
1124	0.178272	distant Tumor	TRNA 3
1125	0.263141	distant Tumor	TRNA 3
1126	0.208682	distant Tumor	TRNA 3
1127	0.30503	distant Tumor	TRNA 3
1128	0.243621	distant Tumor	TRNA 3
1129	0.189543	distant Tumor	TRNA 3
1130	0.161133	distant Tumor	TRNA 3
1131	0.270125	distant Tumor	TRNA 3
1132	0.154998	distant Tumor	TRNA 3
1133	0.199337	distant Tumor	TRNA 3
1134	0.29944	distant Tumor	TRNA 3
1135	0.189671	distant Tumor	TRNA 3
1136	0.317457	distant Tumor	TRNA 3
1137	0.142027	distant Tumor	TRNA 3
1138	0.237451	distant Tumor	TRNA 3
1139	0.251959	distant Tumor	TRNA 3
1140	0.385715	distant Tumor	TRNA 3
1141	0.220662	distant Tumor	TRNA 3
1142	0.19996	distant Tumor	TRNA 3
1143	0.216462	distant Tumor	TRNA 3
1144	0.299215	distant Tumor	TRNA 3
1145	0.223671	distant Tumor	TRNA 3
1146	0.19277	distant Tumor	TRNA 3
1147	0.252041	distant Tumor	TRNA 3
1148	0.292094	distant Tumor	TRNA 3
1149	0.198824	distant Tumor	TRNA 3
1150	0.280184	distant Tumor	TRNA 3
1151	0.153003	distant Tumor	TRNA 3
1152	0.273794	distant Tumor	TRNA 3
1153	0.147402	distant Tumor	TRNA 3
1154	0.332379	distant Tumor	TRNA 3
1155	0.200869	distant Tumor	TRNA 3
1156	0.293196	proximal Tumor	TRNA 3
1157	0.26523	distant Tumor	TRNA 3
1158	0.274087	distant Tumor	TRNA 3
1159	0.167999	distant Tumor	TRNA 3
1160	0.335945	distant Tumor	TRNA 3
1161	0.213089	distant Tumor	TRNA 3
1162	0.177403	distant Tumor	TRNA 3
1163	0.120072	distant Tumor	TRNA 3
1164	0.261604	distant Tumor	TRNA 3
1165	0.138057	distant Tumor	TRNA 3
1166	0.383398	distant Tumor	TRNA 3
1167	0.241615	distant Tumor	TRNA 3
1168	0.194412	distant Tumor	TRNA 3
1169	0.19316	distant Tumor	TRNA 3
1170	0.215265	distant Tumor	TRNA 3
1171	0.242042	distant Tumor	TRNA 3
1172	0.176323	proximal Tumor	TRNA 3
1173	0.242985	distant Tumor	TRNA 3
1174	0.210061	distant Tumor	TRNA 3
1175	0.217196	distant Tumor	TRNA 3
1176	0.308633	distant Tumor	TRNA 3
1177	0.178968	distant Tumor	TRNA 3
1178	0.295199	distant Tumor	TRNA 3
1179	0.34349	proximal Tumor	TRNA 3
1180	0.187872	distant Tumor	TRNA 3
1181	0.288074	distant Tumor	TRNA 3
1182	0.222673	distant Tumor	TRNA 3
1183	0.224928	distant Tumor	TRNA 3
1184	0.0709971	distant Tumor	TRNA 3
1185	0.424818	Club	TRNA 3
1186	0.169499	distant Tumor	TRNA 3
1187	0.192064	proximal Tumor	TRNA 3
1188	0.163351	distant Tumor	TRNA 3
1189	0.396335	Club	TRNA 3
1190	0.246801	distant Tumor	TRNA 3
1191	0.1577	distant Tumor	TRNA 3
1192	0.179475	distant Tumor	TRNA 3
1193	0.1473	distant Tumor	TRNA 3
1194	0.148445	distant Tumor	TRNA 3
1195	0.332553	distant Tumor	TRNA 3
1196	0.199579	distant Tumor	TRNA 3
1197	0.252121	distant Tumor	TRNA 3
1198	0.187977	distant Tumor	TRNA 3
1199	0.231613	distant Tumor	TRNA 3
1200	0.371865	proximal Tumor	TRNA 3
1201	0.197239	distant Tumor	TRNA 3
1202	0.175931	distant Tumor	TRNA 3
1203	0.332098	distant Tumor	TRNA 3
1204	0.182085	distant Tumor	TRNA 3
1205	0.357327	distant Tumor	TRNA 3
1206	0.272196	distant Tumor	TRNA 3
1207	0.207321	distant Tumor	TRNA 3
1208	0.127763	distant Tumor	TRNA 3
1209	0.229613	distant Tumor	TRNA 3
1210	0.186859	distant Tumor	TRNA 3
1211	0.157713	distant Tumor	TRNA 3
1212	0.175589	distant Tumor	TRNA 3
1213	0.242888	Club	TRNA 3
1214	0.255826	distant Tumor	TRNA 3
1215	0.283365	distant Tumor	TRNA 3
1216	0.233442	distant Tumor	TRNA 3
1217	0.271876	distant Tumor	TRNA 3
1218	0.279729	distant Tumor	TRNA 3
1219	0.180557	distant Tumor	TRNA 3
1220	0.13558	distant Tumor	TRNA 3
1221	0.247351	distant Tumor	TRNA 3
1222	0.331404	distant Tumor	TRNA 3
1223	0.243369	distant Tumor	TRNA 3
1224	0.305118	distant Tumor	TRNA 3
1225	0.215563	distant Tumor	TRNA 3
1226	0.192358	distant Tumor	TRNA 3
1227	0.175979	distant Tumor	TRNA 3
1228	0.289337	distant Tumor	TRNA 3
1229	0.30185	distant Tumor	TRNA 3
1230	0.219341	distant Tumor	TRNA 3
1231	0.239442	distant Tumor	TRNA 3
1232	0.233453	distant Tumor	TRNA 3
1233	0.140017	distant Tumor	TRNA 3
1234	0.127168	distant Tumor	TRNA 3
1235	0.238334	distant Tumor	TRNA 3
1236	0.168315	distant Tumor	TRNA 3
1237	0.200106	distant Tumor	TRNA 3
1238	0.28613	distant Tumor	TRNA 3
1239	0.215593	distant Tumor	TRNA 3
1240	0.331527	distant Tumor	TRNA 3
1241	0.162838	distant Tumor	TRNA 3
1242	0.182083	distant Tumor	TRNA 3
1243	0.146512	distant Tumor	TRNA 3
1244	0.325613	distant Tumor	TRNA 3
1245	0.230065	distant Tumor	TRNA 3
1246	0.31442	distant Tumor	TRNA 3
1247	0.232164	distant Tumor	TRNA 3
1248	0.144836	distant Tumor	TRNA 3
1249	0.247254	distant Tumor	TRNA 3
1250	0.224028	distant Tumor	TRNA 3
1251	0.241921	distant Tumor	TRNA 3
1252	0.129903	distant Tumor	TRNA 3
1253	0.236901	distant Tumor	TRNA 3
1254	0.237222	distant Tumor	TRNA 3
1255	0.3678	distant Tumor	TRNA 3
1256	0.121249	distant Tumor	TRNA 3
1257	0.187359	distant Tumor	TRNA 3
1258	0.257686	distant Tumor	TRNA 3
1259	0.385929	proximal Tumor	TRNA 3
1260	0.157478	distant Tumor	TRNA 3
1261	0.124051	distant Tumor	TRNA 3
1262	0.306274	distant Tumor	TRNA 3
1263	0.289939	distant Tumor	TRNA 3
1264	0.296652	distant Tumor	TRNA 3
1265	0.184397	distant Tumor	TRNA 3
1266	0.31725	distant Tumor	TRNA 3
1267	0.183321	distant Tumor	TRNA 3
1268	0.269409	proximal Tumor	TRNA 3
1269	0.280557	distant Tumor	TRNA 3
1270	0.345605	distant Tumor	TRNA 3
1271	0.205932	distant Tumor	TRNA 3
1272	0.262971	proximal Tumor	TRNA 3
1273	0.240321	distant Tumor	TRNA 3
1274	0.254584	distant Tumor	TRNA 3
1275	0.0877142	distant Tumor	TRNA 3
1276	0.268694	distant Tumor	TRNA 3
1277	0.222946	distant Tumor	TRNA 3
1278	0.214973	distant Tumor	TRNA 3
1279	0.232318	distant Tumor	TRNA 3
1280	0.276026	distant Tumor	TRNA 3
1281	0.199121	distant Tumor	TRNA 3
1282	0.30043	distant Tumor	TRNA 3
1283	0.291242	proximal Tumor	TRNA 3
1284	0.164688	distant Tumor	TRNA 3
1285	0.32172	distant Tumor	TRNA 3
1286	0.225195	distant Tumor	TRNA 3
1287	0.209923	distant Tumor	TRNA 3
1288	0.208477	distant Tumor	TRNA 3
1289	0.198784	distant Tumor	TRNA 3
1290	0.199363	distant Tumor	TRNA 3
1291	0.294984	distant Tumor	TRNA 3
1292	0.322908	distant Tumor	TRNA 3
1293	0.145944	distant Tumor	TRNA 3
1294	0.221183	distant Tumor	TRNA 3
1295	0.137439	distant Tumor	TRNA 3
1296	0.249159	distant Tumor	TRNA 3
1297	0.237199	distant Tumor	TRNA 3
1298	0.121819	distant Tumor	TRNA 3
1299	0.217376	distant Tumor	TRNA 3
1300	0.2702	distant Tumor	TRNA 3
1301	0.196223	distant Tumor	TRNA 3
1302	0.218179	distant Tumor	TRNA 3
1303	0.281228	distant Tumor	TRNA 3
1304	0.181934	distant Tumor	TRNA 3
1305	0.183246	distant Tumor	TRNA 3
1306	0.278613	distant Tumor	TRNA 3
1307	0.119968	distant Tumor	TRNA 3
1308	0.327327	proximal Tumor	TRNA 3
1309	0.263153	distant Tumor	TRNA 3
1310	0.240882	distant Tumor	TRNA 3
1311	0.2361	distant Tumor	TRNA 3
1312	0.215246	distant Tumor	TRNA 3
1313	0.0852789	distant Tumor	TRNA 3
1314	0.275698	distant Tumor	TRNA 3
1315	0.227794	distant Tumor	TRNA 3
1316	0.183717	distant Tumor	TRNA 3
1317	0.285537	distant Tumor	TRNA 3
1318	0.209351	distant Tumor	TRNA 3
1319	0.144711	distant Tumor	TRNA 3
1320	0.166288	distant Tumor	TRNA 3
1321	0.225402	distant Tumor	TRNA 3
1322	0.0757956	distant Tumor	TRNA 3
1323	0.22139	distant Tumor	TRNA 3
1324	0.157508	distant Tumor	TRNA 3
1325	0.139675	distant Tumor	TRNA 3
1326	0.259354	distant Tumor	TRNA 3
1327	0.189321	distant Tumor	TRNA 3
1328	0.245696	proximal Tumor	TRNA 3
1329	0.291996	distant Tumor	TRNA 3
1330	0.1212	distant Tumor	TRNA 3
1331	0.149697	distant Tumor	TRNA 3
1332	0.229621	distant Tumor	TRNA 3
1333	0.31056	distant Tumor	TRNA 3
1334	0.283105	distant Tumor	TRNA 3
1335	0.286199	distant Tumor	TRNA 3
1336	0.191952	distant Tumor	TRNA 3
1337	0.255779	distant Tumor	TRNA 3
1338	0.183174	distant Tumor	TRNA 3
1339	0.223073	distant Tumor	TRNA 3
1340	0.185126	distant Tumor	TRNA 3
1341	0.208524	distant Tumor	TRNA 3
1342	0.253061	distant Tumor	TRNA 3
1343	0.235146	distant Tumor	TRNA 3
1344	0.209951	distant Tumor	TRNA 3
1345	0.232058	distant Tumor	TRNA 3
1346	0.148534	distant Tumor	TRNA 3
1347	0.292443	distant Tumor	TRNA 3
1348	0.199015	distant Tumor	TRNA 3
1349	0.177619	distant Tumor	TRNA 3
1350	0.288414	distant Tumor	TRNA 3
1351	0.218226	distant Tumor	TRNA 3
1352	0.14757	distant Tumor	TRNA 3
1353	0.149848	distant Tumor	TRNA 3
1354	0.243298	distant Tumor	TRNA 3
1355	0.307274	distant Tumor	TRNA 3
1356	0.300981	distant Tumor	TRNA 3
1357	0.309414	distant Tumor	TRNA 3
1358	0.259769	distant Tumor	TRNA 3
1359	0.173401	distant Tumor	TRNA 3
1360	0.157917	distant Tumor	TRNA 3
1361	0.304742	distant Tumor	TRNA 3
1362	0.134828	distant Tumor	TRNA 3
1363	0.254596	distant Tumor	TRNA 3
1364	0.231843	distant Tumor	TRNA 3
1365	0.201445	distant Tumor	TRNA 3
1366	0.187904	distant Tumor	TRNA 3
1367	0.185209	distant Tumor	TRNA 3
1368	0.12525	distant Tumor	TRNA 3
1369	0.181591	distant Tumor	TRNA 3
1370	0.182211	distant Tumor	TRNA 3
1371	0.193438	distant Tumor	TRNA 3
1372	0.161999	distant Tumor	TRNA 3
1373	0.207182	distant Tumor	TRNA 3
1374	0.197679	distant Tumor	TRNA 3
1375	0.282777	distant Tumor	TRNA 3
1376	0.317679	distant Tumor	TRNA 3
1377	0.278898	proximal Tumor	TRNA 3
1378	0.194728	distant Tumor	TRNA 3
1379	0.265132	distant Tumor	TRNA 3
1380	0.135417	distant Tumor	TRNA 3
1381	0.244316	distant Tumor	TRNA 3
1382	0.149384	distant Tumor	TRNA 3
1383	0.329839	distant Tumor	TRNA 3
1384	0.0813274	distant Tumor	TRNA 3
1385	0.16731	distant Tumor	TRNA 3
1386	0.269651	distant Tumor	TRNA 3
1387	0.141102	distant Tumor	TRNA 3
1388	0.246989	distant Tumor	TRNA 3
1389	0.239537	proximal Tumor	TRNA 3
1390	0.187008	distant Tumor	TRNA 3
1391	0.170233	distant Tumor	TRNA 3
1392	0.216235	distant Tumor	TRNA 3
1393	0.226348	distant Tumor	TRNA 3
1394	0.43539	Club	TRNA 3
1395	0.251575	distant Tumor	TRNA 3
1396	0.257394	distant Tumor	TRNA 3
1397	0.228809	distant Tumor	TRNA 3
1398	0.296607	distant Tumor	TRNA 3
1399	0.209365	distant Tumor	TRNA 3
1400	0.191885	distant Tumor	TRNA 3
1401	0.215358	distant Tumor	TRNA 3
1402	0.261925	distant Tumor	TRNA 3
1403	0.279436	distant Tumor	TRNA 3
1404	0.252174	distant Tumor	TRNA 3
1405	0.107432	distant Tumor	TRNA 3
1406	0.160743	distant Tumor	TRNA 3
1407	0.354813	distant Tumor	TRNA 3
1408	0.277638	distant Tumor	TRNA 3
1409	0.173368	distant Tumor	TRNA 3
1410	0.168231	distant Tumor	TRNA 3
1411	0.137274	distant Tumor	TRNA 3
1412	0.150759	distant Tumor	TRNA 3
1413	0.247334	distant Tumor	TRNA 3
1414	0.148475	distant Tumor	TRNA 3
1415	0.170226	distant Tumor	TRNA 3
1416	0.205803	distant Tumor	TRNA 3
1417	0.110548	distant Tumor	TRNA 3
1418	0.489275	proximal Tumor	TRNA 3
1419	0.272226	distant Tumor	TRNA 3
1420	0.291932	distant Tumor	TRNA 3
1421	0.137042	distant Tumor	TRNA 3
1422	0.311106	distant Tumor	TRNA 3
1423	0.138996	distant Tumor	TRNA 3
1424	0.198802	distant Tumor	TRNA 3
1425	0.362847	distant Tumor	TRNA 3
1426	0.527817	Club	TRNA 3
1427	0.159018	distant Tumor	TRNA 3
1428	0.24254	distant Tumor	TRNA 3
1429	0.17807	distant Tumor	TRNA 3
1430	0.155025	distant Tumor	TRNA 3
1431	0.224883	distant Tumor	TRNA 3
1432	0.221476	distant Tumor	TRNA 3
1433	0.266332	distant Tumor	TRNA 3
1434	0.184957	distant Tumor	TRNA 3
1435	0.181356	distant Tumor	TRNA 3
1436	0.161161	distant Tumor	TRNA 3
1437	0.27332	distant Tumor	TRNA 3
1438	0.153207	distant Tumor	TRNA 3
1439	0.285419	distant Tumor	TRNA 3
1440	0.171078	distant Tumor	TRNA 3
1441	0.294091	distant Tumor	TRNA 3
1442	0.188606	distant Tumor	TRNA 3
1443	0.271744	distant Tumor	TRNA 3
1444	0.280848	distant Tumor	TRNA 3
1445	0.232634	distant Tumor	TRNA 3
1446	0.179031	distant Tumor	TRNA 3
1447	0.298134	distant Tumor	TRNA 3
1448	0.285443	distant Tumor	TRNA 3
1449	0.364268	distant Tumor	TRNA 3
1450	0.172495	distant Tumor	TRNA 3
1451	0.14691	distant Tumor	TRNA 3
1452	0.320444	distant Tumor	TRNA 3
1453	0.24671	distant Tumor	TRNA 3
1454	0.20552	distant Tumor	TRNA 3
1455	0.339386	distant Tumor	TRNA 3
1456	0.30874	distant Tumor	TRNA 3
1457	0.229823	distant Tumor	TRNA 3
1458	0.160844	distant Tumor	TRNA 3
1459	0.263745	distant Tumor	TRNA 3
1460	0.231813	distant Tumor	TRNA 3
1461	0.142756	distant Tumor	TRNA 3
1462	0.357925	distant Tumor	TRNA 3
1463	0.376124	Club	TRNA 3
1464	0.12723	proximal Tumor	TRNA 3
1465	0.301171	distant Tumor	TRNA 3
1466	0.1914	distant Tumor	TRNA 3
1467	0.313	distant Tumor	TRNA 3
1468	0.304849	distant Tumor	TRNA 3
1469	0.228968	distant Tumor	TRNA 3
1470	0.306419	proximal Tumor	TRNA 3
1471	0.270106	distant Tumor	TRNA 3
1472	0.267884	distant Tumor	TRNA 3
1473	0.212462	distant Tumor	TRNA 3
1474	0.205841	distant Tumor	TRNA 3
1475	0.233128	proximal Tumor	TRNA 3
1476	0.146492	distant Tumor	TRNA 3
1477	0.234098	distant Tumor	TRNA 3
1478	0.140375	distant Tumor	TRNA 3
1479	0.141591	distant Tumor	TRNA 3
1480	0.128586	distant Tumor	TRNA 3
1481	0.326339	distant Tumor	TRNA 3
1482	0.27844	distant Tumor	TRNA 3
1483	0.216075	distant Tumor	TRNA 3
1484	0.217761	distant Tumor	TRNA 3
1485	0.26301	distant Tumor	TRNA 3
1486	0.386225	distant Tumor	TRNA 3
1487	0.206637	distant Tumor	TRNA 3
1488	0.355986	distant Tumor	TRNA 3
1489	0.173657	distant Tumor	TRNA 3
1490	0.176218	distant Tumor	TRNA 3
1491	0.119868	distant Tumor	TRNA 3
1492	0.447349	Club	TRNA 3
1493	0.147842	distant Tumor	TRNA 3
1494	0.203338	distant Tumor	TRNA 3
1495	0.162726	distant Tumor	TRNA 3
1496	0.241126	distant Tumor	TRNA 3
1497	0.228822	distant Tumor	TRNA 3
1498	0.23973	distant Tumor	TRNA 3
1499	0.249368	distant Tumor	TRNA 3
1500	0.20221	distant Tumor	TRNA 3
1501	0.114488	distant Tumor	TRNA 3
1502	0.196633	distant Tumor	TRNA 3
1503	0.283016	distant Tumor	TRNA 3
1504	0.165441	distant Tumor	TRNA 3
1505	0.233284	proximal Tumor	TRNA 3
1506	0.248804	distant Tumor	TRNA 3
1507	0.223224	distant Tumor	TRNA 3
1508	0.210212	distant Tumor	TRNA 3
1509	0.300028	distant Tumor	TRNA 3
1510	0.310209	distant Tumor	TRNA 2
1511	0.303586	distant Tumor	TRNA 2
1512	0.173303	distant Tumor	TRNA 2
1513	0.240087	distant Tumor	TRNA 2
1514	0.163121	distant Tumor	TRNA 2
1515	0.307058	distant Tumor	TRNA 2
1516	0.253047	distant Tumor	TRNA 2
1517	0.170921	distant Tumor	TRNA 2
1518	0.341164	distant Tumor	TRNA 2
1519	0.186543	distant Tumor	TRNA 2
1520	0.246852	distant Tumor	TRNA 2
1521	0.174884	distant Tumor	TRNA 2
1522	0.251338	distant Tumor	TRNA 2
1523	0.209595	distant Tumor	TRNA 2
1524	0.272292	distant Tumor	TRNA 2
1525	0.182386	distant Tumor	TRNA 2
1526	0.317837	distant Tumor	TRNA 2
1527	0.212302	distant Tumor	TRNA 2
1528	0.300508	distant Tumor	TRNA 2
1529	0.264955	distant Tumor	TRNA 2
1530	0.136178	distant Tumor	TRNA 2
1531	0.209772	distant Tumor	TRNA 2
1532	0.211327	proximal Tumor	TRNA 2
1533	0.138272	distant Tumor	TRNA 2
1534	0.257273	distant Tumor	TRNA 2
1535	0.184726	distant Tumor	TRNA 2
1536	0.365154	Club	TRNA 2
1537	0.190272	distant Tumor	TRNA 2
1538	0.247492	Club	TRNA 2
1539	0.31043	distant Tumor	TRNA 2
1540	0.364643	distant Tumor	TRNA 2
1541	0.171218	proximal Tumor	TRNA 2
1542	0.283419	distant Tumor	TRNA 2
1543	0.330076	distant Tumor	TRNA 2
1544	0.271092	distant Tumor	TRNA 2
1545	0.247818	proximal Tumor	TRNA 2
1546	0.0760182	distant Tumor	TRNA 2
1547	0.222473	distant Tumor	TRNA 2
1548	0.264253	distant Tumor	TRNA 2
1549	0.182281	distant Tumor	TRNA 2
1550	0.403627	proximal Tumor	TRNA 2
1551	0.168685	proximal Tumor	TRNA 2
1552	0.241841	distant Tumor	TRNA 2
1553	0.193082	distant Tumor	TRNA 2
1554	0.167603	distant Tumor	TRNA 2
1555	0.21413	distant Tumor	TRNA 2
1556	0.181951	distant Tumor	TRNA 2
1557	0.213201	distant Tumor	TRNA 2
1558	0.200977	distant Tumor	TRNA 2
1559	0.245457	proximal Tumor	TRNA 2
1560	0.154533	distant Tumor	TRNA 2
1561	0.229168	distant Tumor	TRNA 2
1562	0.219144	distant Tumor	TRNA 2
1563	0.278027	distant Tumor	TRNA 2
1564	0.163616	distant Tumor	TRNA 2
1565	0.133196	distant Tumor	TRNA 2
1566	0.17418	distant Tumor	TRNA 2
1567	0.22741	distant Tumor	TRNA 2
1568	0.146666	distant Tumor	TRNA 2
1569	0.147084	distant Tumor	TRNA 2
1570	0.165375	distant Tumor	TRNA 2
1571	0.246025	distant Tumor	TRNA 2
1572	0.0970684	distant Tumor	TRNA 2
1573	0.268454	distant Tumor	TRNA 2
1574	0.250728	distant Tumor	TRNA 2
1575	0.23301	distant Tumor	TRNA 2
1576	0.18787	distant Tumor	TRNA 2
1577	0.151485	distant Tumor	TRNA 2
1578	0.22888	distant Tumor	TRNA 2
1579	0.199667	distant Tumor	TRNA 2
1580	0.206101	distant Tumor	TRNA 2
1581	0.226171	distant Tumor	TRNA 2
1582	0.278487	distant Tumor	TRNA 2
1583	0.273098	distant Tumor	TRNA 2
1584	0.2847	distant Tumor	TRNA 2
1585	0.29168	distant Tumor	TRNA 2
1586	0.143456	distant Tumor	TRNA 2
1587	0.347148	distant Tumor	TRNA 2
1588	0.306291	distant Tumor	TRNA 2
1589	0.105017	distant Tumor	TRNA 2
1590	0.188258	distant Tumor	TRNA 2
1591	0.114675	distant Tumor	TRNA 2
1592	0.253525	distant Tumor	TRNA 2
1593	0.263915	distant Tumor	TRNA 2
1594	0.290479	distant Tumor	TRNA 2
1595	0.273767	distant Tumor	TRNA 2
1596	0.380546	proximal Tumor	TRNA 2
1597	0.176043	distant Tumor	TRNA 2
1598	0.299153	distant Tumor	TRNA 2
1599	0.124882	distant Tumor	TRNA 2
1600	0.251156	distant Tumor	TRNA 2
1601	0.15698	distant Tumor	TRNA 2
1602	0.248527	distant Tumor	TRNA 2
1603	0.182608	distant Tumor	TRNA 2
1604	0.261882	distant Tumor	TRNA 2
1605	0.122025	distant Tumor	TRNA 2
1606	0.121955	distant Tumor	TRNA 2
1607	0.254798	distant Tumor	TRNA 2
1608	0.238991	proximal Tumor	TRNA 2
1609	0.180751	distant Tumor	TRNA 2
1610	0.0208763	distant Tumor	TRNA 2
1611	0.317926	distant Tumor	TRNA 2
1612	0.316625	distant Tumor	TRNA 2
1613	0.248219	distant Tumor	TRNA 2
1614	0.169243	distant Tumor	TRNA 2
1615	0.146998	distant Tumor	TRNA 2
1616	0.233986	distant Tumor	TRNA 2
1617	0.317005	distant Tumor	TRNA 2
1618	0.15553	distant Tumor	TRNA 2
1619	0.235504	distant Tumor	TRNA 2
1620	0.266613	distant Tumor	TRNA 2
1621	0.229047	distant Tumor	TRNA 2
1622	0.180324	proximal Tumor	TRNA 2
1623	0.135682	distant Tumor	TRNA 2
1624	0.187512	distant Tumor	TRNA 2
1625	0.180172	distant Tumor	TRNA 2
1626	0.162154	distant Tumor	TRNA 2
1627	0.250115	distant Tumor	TRNA 2
1628	0.177044	distant Tumor	TRNA 2
1629	0.150736	proximal Tumor	TRNA 2
1630	0.241974	distant Tumor	TRNA 2
1631	0.199152	distant Tumor	TRNA 2
1632	0.214361	distant Tumor	TRNA 2
1633	0.235799	distant Tumor	TRNA 2
1634	0.18706	distant Tumor	TRNA 2
1635	0.257083	distant Tumor	TRNA 2
1636	0.157625	distant Tumor	TRNA 2
1637	0.277889	distant Tumor	TRNA 2
1638	0.219001	distant Tumor	TRNA 2
1639	0.261091	distant Tumor	TRNA 2
1640	0.286496	distant Tumor	TRNA 2
1641	0.183808	distant Tumor	TRNA 2
1642	0.198526	distant Tumor	TRNA 2
1643	0.168669	distant Tumor	TRNA 2
1644	0.0252069	distant Tumor	TRNA 2
1645	0.399489	Club	TRNA 2
1646	0.137457	distant Tumor	TRNA 2
1647	0.214155	distant Tumor	TRNA 2
1648	0.300517	distant Tumor	TRNA 2
1649	0.159149	distant Tumor	TRNA 2
1650	0.373074	distant Tumor	TRNA 2
1651	0.328827	distant Tumor	TRNA 2
1652	0.154446	distant Tumor	TRNA 2
1653	0.162097	distant Tumor	TRNA 2
1654	0.128414	distant Tumor	TRNA 2
1655	0.218858	distant Tumor	TRNA 2
1656	0.0935135	distant Tumor	TRNA 2
1657	0.194839	distant Tumor	TRNA 2
1658	0.251725	distant Tumor	TRNA 2
1659	0.341967	distant Tumor	TRNA 2
1660	0.294171	proximal Tumor	TRNA 2
1661	0.236388	distant Tumor	TRNA 2
1662	0.21044	distant Tumor	TRNA 2
1663	0.237134	distant Tumor	TRNA 2
1664	0.194472	distant Tumor	TRNA 2
1665	0.160479	distant Tumor	TRNA 2
1666	0.443052	distant Tumor	TRNA 2
1667	0.232613	distant Tumor	TRNA 2
1668	0.121496	distant Tumor	TRNA 2
1669	0.230776	distant Tumor	TRNA 2
1670	0.183975	proximal Tumor	TRNA 2
1671	0.243217	distant Tumor	TRNA 2
1672	0.219939	distant Tumor	TRNA 2
1673	0.239343	distant Tumor	TRNA 2
1674	0.251639	distant Tumor	TRNA 2
1675	0.275364	distant Tumor	TRNA 2
1676	0.141679	distant Tumor	TRNA 2
1677	0.262509	distant Tumor	TRNA 2
1678	0.165329	distant Tumor	TRNA 2
1679	0.300323	proximal Tumor	TRNA 2
1680	0.187176	distant Tumor	TRNA 2
1681	0.207664	distant Tumor	TRNA 2
1682	0.260487	distant Tumor	TRNA 2
1683	0.148958	distant Tumor	TRNA 2
1684	0.181635	distant Tumor	TRNA 2
1685	0.303885	distant Tumor	TRNA 2
1686	0.193498	distant Tumor	TRNA 2
1687	0.250064	distant Tumor	TRNA 2
1688	0.204707	distant Tumor	TRNA 2
1689	0.145871	distant Tumor	TRNA 2
1690	0.226179	distant Tumor	TRNA 2
1691	0.208228	distant Tumor	TRNA 2
1692	0.184149	distant Tumor	TRNA 2
1693	0.230151	distant Tumor	TRNA 2
1694	0.174645	distant Tumor	TRNA 2
1695	0.27176	distant Tumor	TRNA 2
1696	0.119913	distant Tumor	TRNA 2
1697	0.249792	distant Tumor	TRNA 2
1698	0.244571	distant Tumor	TRNA 2
1699	0.124612	proximal Tumor	TRNA 2
1700	0.157739	distant Tumor	TRNA 2
1701	0.222836	distant Tumor	TRNA 2
1702	0.184852	distant Tumor	TRNA 2
1703	0.149356	distant Tumor	TRNA 2
1704	0.147396	distant Tumor	TRNA 2
1705	0.315315	proximal Tumor	TRNA 2
1706	0.182825	distant Tumor	TRNA 2
1707	0.219923	distant Tumor	TRNA 2
1708	0.0989739	distant Tumor	TRNA 2
1709	0.236175	proximal Tumor	TRNA 2
1710	0.23099	distant Tumor	TRNA 2
1711	0.145913	distant Tumor	TRNA 2
1712	0.231683	distant Tumor	TRNA 2
1713	0.17359	distant Tumor	TRNA 2
1714	0.158063	distant Tumor	TRNA 2
1715	0.231942	distant Tumor	TRNA 2
1716	0.142395	distant Tumor	TRNA 2
1717	0.194192	distant Tumor	TRNA 2
1718	0.196467	distant Tumor	TRNA 2
1719	0.299992	distant Tumor	TRNA 2
1720	0.321712	distant Tumor	TRNA 2
1721	0.18761	distant Tumor	TRNA 2
1722	0.136058	distant Tumor	TRNA 2
1723	0.1578	distant Tumor	TRNA 2
1724	0.193436	distant Tumor	TRNA 2
1725	0.446097	proximal Tumor	TRNA 2
1726	0.27442	distant Tumor	TRNA 2
1727	0.232087	distant Tumor	TRNA 2
1728	0.199493	distant Tumor	TRNA 2
1729	0.311366	distant Tumor	TRNA 2
1730	0.185145	distant Tumor	TRNA 2
1731	0.298652	proximal Tumor	TRNA 2
1732	0.207436	distant Tumor	TRNA 2
1733	0.259429	distant Tumor	TRNA 2
1734	0.288334	proximal Tumor	TRNA 2
1735	0.289841	proximal Tumor	TRNA 2
1736	0.312652	Club	TRNA 2
1737	0.162011	distant Tumor	TRNA 2
1738	0.172579	distant Tumor	TRNA 2
1739	0.357052	distant Tumor	TRNA 2
1740	0.263428	distant Tumor	TRNA 2
1741	0.140242	distant Tumor	TRNA 2
1742	0.121406	distant Tumor	TRNA 2
1743	0.276741	distant Tumor	TRNA 2
1744	0.129273	distant Tumor	TRNA 2
1745	0.274205	distant Tumor	TRNA 2
1746	0.265238	distant Tumor	TRNA 2
1747	0.124834	distant Tumor	TRNA 2
1748	0.247668	distant Tumor	TRNA 2
1749	0.0782334	distant Tumor	TRNA 2
1750	0.191698	proximal Tumor	TRNA 2
1751	0.334303	distant Tumor	TRNA 2
1752	0.209988	distant Tumor	TRNA 2
1753	0.163267	distant Tumor	TRNA 2
1754	0.212608	distant Tumor	TRNA 2
1755	0.291892	proximal Tumor	TRNA 2
1756	0.135966	distant Tumor	TRNA 2
1757	0.348712	proximal Tumor	TRNA 2
1758	0.111664	distant Tumor	TRNA 2
1759	0.336172	distant Tumor	TRNA 2
1760	0.220584	distant Tumor	TRNA 2
1761	0.240536	distant Tumor	TRNA 2
1762	0.18058	distant Tumor	TRNA 2
1763	0.121518	distant Tumor	TRNA 2
1764	0.184891	distant Tumor	TRNA 2
1765	0.162828	distant Tumor	TRNA 2
1766	0.234346	proximal Tumor	TRNA 2
1767	0.220893	distant Tumor	TRNA 2
1768	0.32072	distant Tumor	TRNA 2
1769	0.219953	distant Tumor	TRNA 2
1770	0.332839	proximal Tumor	TRNA 2
1771	0.179884	distant Tumor	TRNA 2
1772	0.231748	distant Tumor	TRNA 2
1773	0.234091	distant Tumor	TRNA 2
1774	0.251234	distant Tumor	TRNA 2
1775	0.216425	distant Tumor	TRNA 2
1776	0.101764	distant Tumor	TRNA 2
1777	0.278399	distant Tumor	TRNA 2
1778	0.160856	distant Tumor	TRNA 2
1779	0.172437	distant Tumor	TRNA 2
1780	0.204531	distant Tumor	TRNA 2
1781	0.288753	distant Tumor	TRNA 2
1782	0.249613	distant Tumor	TRNA 2
1783	0.148424	distant Tumor	TRNA 2
1784	0.391495	distant Tumor	TRNA 2
1785	0.260224	distant Tumor	TRNA 2
1786	0.158151	proximal Tumor	TRNA 2
1787	0.248169	proximal Tumor	TRNA 2
1788	0.319928	distant Tumor	TRNA 2
1789	0.308533	distant Tumor	TRNA 2
1790	0.218689	distant Tumor	TRNA 2
1791	0.352731	distant Tumor	TRNA 2
1792	0.208918	distant Tumor	TRNA 2
1793	0.269863	distant Tumor	TRNA 2
1794	0.215795	distant Tumor	TRNA 2
1795	0.253651	proximal Tumor	TRNA 2
1796	0.266465	distant Tumor	TRNA 2
1797	0.278826	proximal Tumor	TRNA 2
1798	0.220652	distant Tumor	TRNA 2
1799	0.125893	distant Tumor	TRNA 2
1800	0.186513	distant Tumor	TRNA 2
1801	0.192504	distant Tumor	TRNA 2
1802	0.184336	distant Tumor	TRNA 2
1803	0.11498	distant Tumor	TRNA 2
1804	0.310789	proximal Tumor	TRNA 2
1805	0.197369	distant Tumor	TRNA 2
1806	0.326648	distant Tumor	TRNA 2
1807	0.203733	distant Tumor	TRNA 2
1808	0.170938	distant Tumor	TRNA 2
1809	0.367272	proximal Tumor	TRNA 2
1810	0.205189	distant Tumor	TRNA 2
1811	0.213419	proximal Tumor	TRNA 2
1812	0.191313	distant Tumor	TRNA 2
1813	0.283751	distant Tumor	TRNA 2
1814	0.114244	distant Tumor	TRNA 2
1815	0.202647	distant Tumor	TRNA 2
1816	0.244921	distant Tumor	TRNA 2
1817	0.146133	distant Tumor	TRNA 2
1818	0.237957	distant Tumor	TRNA 2
1819	0.147806	distant Tumor	TRNA 2
1820	0.227777	proximal Tumor	TRNA 2
1821	0.245884	distant Tumor	TRNA 2
1822	0.234922	distant Tumor	TRNA 2
1823	0.252706	distant Tumor	TRNA 2
1824	0.249324	distant Tumor	TRNA 2
1825	0.271639	distant Tumor	TRNA 2
1826	0.522692	Club	TRNA 2
1827	0.168843	distant Tumor	TRNA 2
1828	0.305568	distant Tumor	TRNA 2
1829	0.296504	distant Tumor	TRNA 2
1830	0.25533	distant Tumor	TRNA 2
1831	0.271951	distant Tumor	TRNA 2
1832	0.152865	distant Tumor	TRNA 2
1833	0.237504	distant Tumor	TRNA 2
1834	0.332864	proximal Tumor	TRNA 2
1835	0.258398	proximal Tumor	TRNA 2
1836	0.17368	distant Tumor	TRNA 2
1837	0.248066	distant Tumor	TRNA 2
1838	0.294416	proximal Tumor	TRNA 2
1839	0.212296	distant Tumor	TRNA 2
1840	0.197392	distant Tumor	TRNA 2
1841	0.174821	distant Tumor	TRNA 2
1842	0.299137	distant Tumor	TRNA 2
1843	0.21523	distant Tumor	TRNA 2
1844	0.288694	distant Tumor	TRNA 2
1845	0.16413	distant Tumor	TRNA 2
1846	0.156759	distant Tumor	TRNA 2
1847	0.334788	distant Tumor	TRNA 2
1848	0.219093	distant Tumor	TRNA 2
1849	0.182581	distant Tumor	TRNA 2
1850	0.155324	distant Tumor	TRNA 2
1851	0.135606	distant Tumor	TRNA 2
1852	0.248234	distant Tumor	TRNA 2
1853	0.248324	proximal Tumor	TRNA 2
1854	0.376799	proximal Tumor	TRNA 2
1855	0.143884	distant Tumor	TRNA 2
1856	0.191663	distant Tumor	TRNA 2
1857	0.301034	distant Tumor	TRNA 2
1858	0.227035	distant Tumor	TRNA 2
1859	0.164057	distant Tumor	TRNA 2
1860	0.249715	distant Tumor	TRNA 2
1861	0.195193	distant Tumor	TRNA 2
1862	0.258063	distant Tumor	TRNA 2
1863	0.197263	distant Tumor	TRNA 2
1864	0.149625	distant Tumor	TRNA 2
1865	0.146622	distant Tumor	TRNA 2
1866	0.30476	proximal Tumor	TRNA 2
1867	0.213097	distant Tumor	TRNA 2
1868	0.162387	distant Tumor	TRNA 2
1869	0.319903	distant Tumor	TRNA 2
1870	0.176728	distant Tumor	TRNA 2
1871	0.280867	distant Tumor	TRNA 2
1872	0.100453	distant Tumor	TRNA 2
1873	0.129752	distant Tumor	TRNA 2
1874	0.169435	distant Tumor	TRNA 2
1875	0.247407	distant Tumor	TRNA 2
1876	0.223706	distant Tumor	TRNA 2
1877	0.289626	proximal Tumor	TRNA 2
1878	0.29649	distant Tumor	TRNA 2
1879	0.224309	distant Tumor	TRNA 2
1880	0.293507	proximal Tumor	TRNA 2
1881	0.4136	distant Tumor	TRNA 2
1882	0.241345	distant Tumor	TRNA 2
1883	0.269218	proximal Tumor	TRNA 2
1884	0.196929	distant Tumor	TRNA 2
1885	0.130565	distant Tumor	TRNA 2
1886	0.2562	proximal Tumor	TRNA 2
1887	0.199134	distant Tumor	TRNA 2
1888	0.221374	distant Tumor	TRNA 2
1889	0.287895	distant Tumor	TRNA 2
1890	0.221166	distant Tumor	TRNA 2
1891	0.229338	distant Tumor	TRNA 2
1892	0.303718	distant Tumor	TRNA 2
1893	0.331007	distant Tumor	TRNA 2
1894	0.233167	distant Tumor	TRNA 2
1895	0.176214	distant Tumor	TRNA 2
1896	0.174958	distant Tumor	TRNA 2
1897	0.191741	distant Tumor	TRNA 2
1898	0.148616	distant Tumor	TRNA 2
1899	0.246405	proximal Tumor	TRNA 2
1900	0.135102	distant Tumor	TRNA 2
1901	0.209517	distant Tumor	TRNA 2
1902	0.202371	distant Tumor	TRNA 2
1903	0.192317	distant Tumor	TRNA 2
1904	0.19078	distant Tumor	TRNA 2
1905	0.273075	proximal Tumor	TRNA 2
1906	0.377326	distant Tumor	TRNA 2
1907	0.190275	proximal Tumor	TRNA 2
1908	0.162863	distant Tumor	TRNA 2
1909	0.211146	distant Tumor	TRNA 2
1910	0.230215	distant Tumor	TRNA 2
1911	0.246002	distant Tumor	TRNA 2
1912	0.157368	distant Tumor	TRNA 2
1913	0.349443	Club	TRNA 2
1914	0.174059	distant Tumor	TRNA 2
1915	0.151414	distant Tumor	TRNA 2
1916	0.213725	distant Tumor	TRNA 2
1917	0.189043	distant Tumor	TRNA 2
1918	0.343741	distant Tumor	TRNA 2
1919	0.246713	distant Tumor	TRNA 2
1920	0.211599	distant Tumor	TRNA 2
1921	0.268368	distant Tumor	TRNA 2
1922	0.258309	distant Tumor	TRNA 2
1923	0.360644	distant Tumor	TRNA 2
1924	0.245748	distant Tumor	TRNA 2
1925	0.301512	distant Tumor	TRNA 2
1926	0.342668	distant Tumor	TRNA 2
1927	0.187583	distant Tumor	TRNA 2
1928	0.216851	proximal Tumor	TRNA 2
1929	0.177985	distant Tumor	TRNA 2
1930	0.194923	distant Tumor	TRNA 2
1931	0.167588	distant Tumor	TRNA 2
1932	0.198711	distant Tumor	TRNA 2
1933	0.257025	distant Tumor	TRNA 2
1934	0.218754	Club	TRNA 2
1935	0.199369	distant Tumor	TRNA 2
1936	0.178074	distant Tumor	TRNA 2
1937	0.209964	distant Tumor	TRNA 2
1938	0.203598	distant Tumor	TRNA 2
1939	0.221929	distant Tumor	TRNA 2
1940	0.240884	distant Tumor	TRNA 2
1941	0.219693	distant Tumor	TRNA 2
1942	0.310413	proximal Tumor	TRNA 2
1943	0.187078	distant Tumor	TRNA 2
1944	0.177275	distant Tumor	TRNA 2
1945	0.243669	distant Tumor	TRNA 2
1946	0.270197	distant Tumor	TRNA 2
1947	0.254854	distant Tumor	TRNA 2
1948	0.24535	proximal Tumor	TRNA 2
1949	0.236691	distant Tumor	TRNA 2
1950	0.300841	distant Tumor	TRNA 2
1951	0.166878	distant Tumor	TRNA 2
1952	0.182699	distant Tumor	TRNA 2
1953	0.192343	distant Tumor	TRNA 2
1954	0.285101	distant Tumor	TRNA 2
1955	0.170301	proximal Tumor	TRNA 2
1956	0.177801	distant Tumor	TRNA 2
1957	0.218541	distant Tumor	TRNA 2
1958	0.123993	distant Tumor	TRNA 2
1959	0.168791	distant Tumor	TRNA 2
1960	0.138866	distant Tumor	TRNA 2
1961	0.206204	distant Tumor	TRNA 2
1962	0.163822	distant Tumor	TRNA 2
1963	0.173023	distant Tumor	TRNA 2
1964	0.2493	distant Tumor	TRNA 2
1965	0.241268	distant Tumor	TRNA 2
1966	0.179467	distant Tumor	TRNA 2
1967	0.0513887	distant Tumor	TRNA 2
1968	0.203087	distant Tumor	TRNA 2
1969	0.168528	distant Tumor	TRNA 2
1970	0.336279	distant Tumor	TRNA 2
1971	0.249489	distant Tumor	TRNA 2
1972	0.313735	distant Tumor	TRNA 2
1973	0.200379	distant Tumor	TRNA 2
1974	0.145095	distant Tumor	TRNA 2
1975	0.413425	Club	TRNA 2
1976	0.20043	distant Tumor	TRNA 2
1977	0.135251	distant Tumor	TRNA 2
1978	0.287085	distant Tumor	TRNA 2
1979	0.185528	distant Tumor	TRNA 2
1980	0.186361	distant Tumor	TRNA 2
1981	0.220933	distant Tumor	TRNA 2
1982	0.26572	distant Tumor	TRNA 2
1983	0.237112	distant Tumor	TRNA 2
1984	0.231248	distant Tumor	TRNA 2
1985	0.336453	distant Tumor	TRNA 2
1986	0.132079	distant Tumor	TRNA 2
1987	0.159568	distant Tumor	TRNA 2
1988	0.154937	distant Tumor	TRNA 2
1989	0.178113	distant Tumor	TRNA 2
1990	0.18666	distant Tumor	TRNA 2
1991	0.169924	distant Tumor	TRNA 2
1992	0.155075	distant Tumor	TRNA 2
1993	0.242303	distant Tumor	TRNA 2
1994	0.21385	distant Tumor	TRNA 2
1995	0.147659	distant Tumor	TRNA 2
1996	0.201841	distant Tumor	TRNA 2
1997	0.185799	distant Tumor	TRNA 2
1998	0.113287	distant Tumor	TRNA 2
[truncated: 7,717 more rows]

## Sheet: Fig 4d
	sample_class	sample_id	CD300LD downstream	AR signaling
0	TRNA	TRNA 15	0.0756655	0.572838
1	TRNA	TRNA 15	0.172939	0.726855
2	TRNA	TRNA 15	0.140035	0.571496
3	TRNA	TRNA 15	0.178264	0.706725
4	TRNA	TRNA 15	0.2051	0.614591
5	TRNA	TRNA 15	0.180829	0.681273
6	TRNA	TRNA 15	0.167598	0.676009
7	TRNA	TRNA 15	0.215063	0.781792
8	TRNA	TRNA 15	0.220241	0.722958
9	TRNA	TRNA 15	0.133998	0.51881
10	TRNA	TRNA 15	0.193268	0.573826
11	TRNA	TRNA 15	0.195852	0.609506
12	TRNA	TRNA 15	0.161622	0.596745
13	TRNA	TRNA 15	0.155003	0.626025
14	TRNA	TRNA 15	0.124396	0.625495
15	TRNA	TRNA 15	0.118905	0.364166
16	TRNA	TRNA 15	0.127908	0.601896
17	TRNA	TRNA 15	0.213284	0.578002
18	TRNA	TRNA 15	0.145726	0.71385
19	TRNA	TRNA 15	0.1808	0.518551
20	TRNA	TRNA 15	0.161318	0.59562
21	TRNA	TRNA 15	0.218465	0.682949
22	TRNA	TRNA 15	0.185076	0.709322
23	TRNA	TRNA 15	0.0826072	0.604897
24	TRNA	TRNA 15	0.250253	0.576616
25	TRNA	TRNA 15	0.155075	0.478365
26	TRNA	TRNA 15	0.233037	0.51139
27	TRNA	TRNA 15	0.187721	0.629629
28	TRNA	TRNA 15	0.230908	0.432214
29	TRNA	TRNA 15	0.185481	0.492659
30	TRNA	TRNA 15	0.0608642	0.757705
31	TRNA	TRNA 15	0.15299	0.502055
32	TRNA	TRNA 15	0.20223	0.690577
33	TRNA	TRNA 15	0.103826	0.889429
34	TRNA	TRNA 15	0.177635	0.650453
35	TRNA	TRNA 15	0.158131	0.800377
36	TRNA	TRNA 15	0.186542	0.582561
37	TRNA	TRNA 15	0.200511	0.625981
38	TRNA	TRNA 15	0.114969	0.592605
39	TRNA	TRNA 15	0.123884	0.714016
40	TRNA	TRNA 15	0.174318	0.70236
41	TRNA	TRNA 15	0.257966	0.558238
42	TRNA	TRNA 15	0.166697	0.668041
43	TRNA	TRNA 15	0.196267	0.672289
44	TRNA	TRNA 15	0.218527	0.681385
45	TRNA	TRNA 15	0.211683	0.505916
46	TRNA	TRNA 15	0.236156	0.707836
47	TRNA	TRNA 15	0.285392	0.433258
48	TRNA	TRNA 15	0.134896	0.442151
49	TRNA	TRNA 15	0.163126	0.593325
50	TRNA	TRNA 15	0.237014	0.848491
51	TRNA	TRNA 15	0.165707	0.602436
52	TRNA	TRNA 15	0.239035	0.502667
53	TRNA	TRNA 15	0.148437	0.436152
54	TRNA	TRNA 15	0.211686	0.599116
55	TRNA	TRNA 15	0.230414	0.605355
56	TRNA	TRNA 15	0.0517823	0.522521
57	TRNA	TRNA 15	0.18237	0.635671
58	TRNA	TRNA 15	0.156755	0.612126
59	TRNA	TRNA 15	0.210956	0.566101
60	TRNA	TRNA 15	0.0914808	0.564022
61	TRNA	TRNA 15	0.229825	0.766466
62	TRNA	TRNA 15	0.214205	0.819479
63	TRNA	TRNA 15	0.206722	0.664152
64	TRNA	TRNA 15	0.192431	0.439844
65	TRNA	TRNA 15	0.143097	0.559976
66	TRNA	TRNA 15	0.156721	0.595716
67	TRNA	TRNA 15	0.207446	0.520082
68	TRNA	TRNA 15	0.192916	0.579199
69	TRNA	TRNA 15	0.163756	0.715708
70	TRNA	TRNA 15	0.148413	0.565425
71	TRNA	TRNA 15	0.192988	0.559877
72	TRNA	TRNA 15	0.0996317	0.638137
73	TRNA	TRNA 15	0.256828	0.538811
74	TRNA	TRNA 15	0.189911	0.673402
75	TRNA	TRNA 15	0.0890972	0.352714
76	TRNA	TRNA 15	0.136175	0.656437
77	TRNA	TRNA 15	0.168497	0.482364
78	TRNA	TRNA 15	0.200777	0.481392
79	TRNA	TRNA 15	0.082566	0.410527
80	TRNA	TRNA 15	0.163643	0.593747
81	TRNA	TRNA 15	0.159372	0.660392
82	TRNA	TRNA 15	0.236367	0.607576
83	TRNA	TRNA 15	0.169442	0.680066
84	TRNA	TRNA 15	0.226743	0.755599
85	TRNA	TRNA 15	0.146787	0.522028
86	TRNA	TRNA 15	0.10232	0.507814
87	TRNA	TRNA 15	0.0775276	0.664539
88	TRNA	TRNA 15	0.15795	0.694344
89	TRNA	TRNA 15	0.174535	0.693066
90	TRNA	TRNA 15	0.268066	0.711835
91	TRNA	TRNA 15	0.139327	0.808142
92	TRNA	TRNA 15	0.163253	0.621181
93	TRNA	TRNA 15	0.15202	0.503987
94	TRNA	TRNA 15	0.111807	0.615647
95	TRNA	TRNA 15	0.157612	0.717235
96	TRNA	TRNA 15	0.157206	0.610868
97	TRNA	TRNA 15	0.186914	0.668277
98	TRNA	TRNA 15	0.224143	0.623578
99	TRNA	TRNA 15	0.081288	0.680882
100	TRNA	TRNA 15	0.284617	0.582257
101	TRNA	TRNA 15	0.207441	0.387211
102	TRNA	TRNA 15	0.206681	0.502008
103	TRNA	TRNA 15	0.231663	0.481943
104	TRNA	TRNA 15	0.177801	0.537733
105	TRNA	TRNA 15	0.223244	0.471929
106	TRNA	TRNA 15	0.126629	0.703023
107	TRNA	TRNA 15	0.295966	0.561275
108	TRNA	TRNA 15	0.163167	0.547862
109	TRNA	TRNA 15	0.255044	0.463057
110	TRNA	TRNA 15	0.153035	0.571338
111	TRNA	TRNA 15	0.280117	0.684679
112	TRNA	TRNA 15	0.24015	0.483908
113	TRNA	TRNA 15	0.261045	0.591601
114	TRNA	TRNA 15	0.143837	0.702715
115	TRNA	TRNA 15	0.147957	0.644288
116	TRNA	TRNA 15	0.0807469	0.589154
117	TRNA	TRNA 15	0.148571	0.732984
118	TRNA	TRNA 15	0.189075	0.538529
119	TRNA	TRNA 15	0.167944	0.515459
120	TRNA	TRNA 15	0.182792	0.687221
121	TRNA	TRNA 15	0.197556	0.644508
122	TRNA	TRNA 15	0.256097	0.507556
123	TRNA	TRNA 15	0.248224	0.466412
124	TRNA	TRNA 15	0.212464	0.690003
125	TRNA	TRNA 15	0.13236	0.635531
126	TRNA	TRNA 15	0.131627	0.652028
127	TRNA	TRNA 15	0.157396	0.674907
128	TRNA	TRNA 15	0.0617954	0.377651
129	TRNA	TRNA 15	0.239403	0.579574
130	TRNA	TRNA 15	0.148561	0.656001
131	TRNA	TRNA 15	0.139415	0.739598
132	TRNA	TRNA 15	0.189662	0.748001
133	TRNA	TRNA 15	0.187404	0.538583
134	TRNA	TRNA 15	0.116251	0.734977
135	TRNA	TRNA 15	0.257188	0.649345
136	TRNA	TRNA 15	0.336903	0.534699
137	TRNA	TRNA 15	0.0449131	0.626577
138	TRNA	TRNA 15	0.159085	0.597454
139	TRNA	TRNA 15	0.150492	0.748245
140	TRNA	TRNA 15	0.331788	0.558882
141	TRNA	TRNA 15	0.200952	0.510561
142	TRNA	TRNA 15	0.235857	0.747456
143	TRNA	TRNA 15	0.221873	0.633387
144	TRNA	TRNA 15	0.267865	0.84369
145	TRNA	TRNA 15	0.261582	0.591057
146	TRNA	TRNA 15	0.173973	0.712144
147	TRNA	TRNA 15	0.223764	0.43382
148	TRNA	TRNA 15	0.2344	0.704744
149	TRNA	TRNA 15	0.225192	0.666238
150	TRNA	TRNA 15	0.201584	0.700806
151	TRNA	TRNA 15	0.174243	0.562325
152	TRNA	TRNA 15	0.208007	0.693454
153	TRNA	TRNA 15	0.143801	0.615765
154	TRNA	TRNA 15	0.0485461	0.658281
155	TRNA	TRNA 15	0.201986	0.685615
156	TRNA	TRNA 15	0.0399529	0.426495
157	TRNA	TRNA 15	0.148761	0.543324
158	TRNA	TRNA 15	0.148388	0.438314
159	TRNA	TRNA 15	0.166881	0.598596
160	TRNA	TRNA 15	0.175741	0.381895
161	TRNA	TRNA 15	0.185801	0.57158
162	TRNA	TRNA 15	0.119418	0.819817
163	TRNA	TRNA 15	0.188179	0.703432
164	TRNA	TRNA 15	0.196975	0.602668
165	TRNA	TRNA 15	0.146541	0.76147
166	TRNA	TRNA 15	0.200431	0.745708
167	TRNA	TRNA 15	0.147902	0.624889
168	TRNA	TRNA 15	0.118208	0.679216
169	TRNA	TRNA 15	0.197139	0.424129
170	TRNA	TRNA 15	0.120123	0.618711
171	TRNA	TRNA 15	0.207406	0.75248
172	TRNA	TRNA 15	0.148594	0.659344
173	TRNA	TRNA 15	0.162558	0.664669
174	TRNA	TRNA 15	0.117291	0.639174
175	TRNA	TRNA 15	0.0910771	0.623514
176	TRNA	TRNA 15	0.181365	0.64611
177	TRNA	TRNA 15	0.208501	0.626401
178	TRNA	TRNA 15	0.186612	0.552682
179	TRNA	TRNA 15	0.203168	0.649856
180	TRNA	TRNA 15	0.180971	0.803081
181	TRNA	TRNA 15	0.173632	0.728041
182	TRNA	TRNA 15	0.159414	0.73941
183	TRNA	TRNA 15	0.246737	0.659228
184	TRNA	TRNA 15	0.291461	0.737431
185	TRNA	TRNA 15	0.148913	0.558217
186	TRNA	TRNA 15	0.101232	0.595831
187	TRNA	TRNA 15	0.155789	0.72689
188	TRNA	TRNA 15	0.177014	0.412397
189	TRNA	TRNA 15	0.140061	0.705554
190	TRNA	TRNA 15	0.236341	0.505931
191	TRNA	TRNA 15	0.178826	0.600452
192	TRNA	TRNA 15	0.157519	0.662667
193	TRNA	TRNA 15	0.194301	0.726907
194	TRNA	TRNA 15	0.214519	0.755669
195	TRNA	TRNA 15	0.191669	0.777159
196	TRNA	TRNA 15	0.194684	0.412934
197	TRNA	TRNA 15	0.175611	0.921179
198	TRNA	TRNA 15	0.0995258	0.65901
199	TRNA	TRNA 15	0.191171	0.588965
200	TRNA	TRNA 15	0.243425	0.746916
201	TRNA	TRNA 15	0.149215	0.619604
202	TRNA	TRNA 15	0.152106	0.517832
203	TRNA	TRNA 15	0.113747	0.533015
204	TRNA	TRNA 15	0.190977	0.593176
205	TRNA	TRNA 15	0.106116	0.693616
206	TRNA	TRNA 15	0.147687	0.647989
207	TRNA	TRNA 15	0.173862	0.567035
208	TRNA	TRNA 15	0.189715	0.59244
209	TRNA	TRNA 15	0.187941	0.612781
210	TRNA	TRNA 15	0.159715	0.547372
211	TRNA	TRNA 15	0.162063	0.676309
212	TRNA	TRNA 15	0.261547	0.616614
213	TRNA	TRNA 15	0.197039	0.620552
214	TRNA	TRNA 15	0.229553	0.575889
215	TRNA	TRNA 15	0.160385	0.383871
216	TRNA	TRNA 15	0.196631	0.844603
217	TRNA	TRNA 15	0.15901	0.695302
218	TRNA	TRNA 15	0.138723	0.697744
219	TRNA	TRNA 15	0.237465	0.629511
220	TRNA	TRNA 15	0.217855	0.604839
221	TRNA	TRNA 15	0.159253	0.435099
222	TRNA	TRNA 15	0.211616	0.542851
223	TRNA	TRNA 15	0.135683	0.710628
224	TRNA	TRNA 15	0.213014	0.484882
225	TRNA	TRNA 15	0.109811	0.673247
226	TRNA	TRNA 15	0.205828	0.574164
227	TRNA	TRNA 15	0.244636	0.568718
228	TRNA	TRNA 15	0.163134	0.507835
229	TRNA	TRNA 15	0.283897	0.655659
230	TRNA	TRNA 15	0.211096	0.632991
231	TRNA	TRNA 15	0.26402	0.493987
232	TRNA	TRNA 15	0.246022	0.796962
233	TRNA	TRNA 15	0.16792	0.71626
234	TRNA	TRNA 15	0.156253	0.787357
235	TRNA	TRNA 15	0.147415	0.601466
236	TRNA	TRNA 15	0.258023	0.506488
237	TRNA	TRNA 15	0.138471	0.528292
238	TRNA	TRNA 15	0.117234	0.432629
239	TRNA	TRNA 15	0.178554	0.697593
240	TRNA	TRNA 15	0.254837	0.593834
241	TRNA	TRNA 15	0.169484	0.561742
242	TRNA	TRNA 15	0.115937	0.626533
243	TRNA	TRNA 15	0.185194	0.578612
244	TRNA	TRNA 15	0.133504	0.658032
245	TRNA	TRNA 15	0.148276	0.456733
246	TRNA	TRNA 15	0.140249	0.663768
247	TRNA	TRNA 15	0.235367	0.554523
248	TRNA	TRNA 15	0.186503	0.541869
249	TRNA	TRNA 15	0.1773	0.588701
250	TRNA	TRNA 15	0.264543	0.706235
251	TRNA	TRNA 15	0.214338	0.695333
252	TRNA	TRNA 15	0.110346	0.635342
253	TRNA	TRNA 15	0.227517	0.461286
254	TRNA	TRNA 15	0.202632	0.589671
255	TRNA	TRNA 15	0.27868	0.253207
256	TRNA	TRNA 15	0.134809	0.843271
257	TRNA	TRNA 15	0.18663	0.476375
258	TRNA	TRNA 15	0.0682842	0.637529
259	TRNA	TRNA 15	0.231463	0.505256
260	TRNA	TRNA 15	0.229758	0.522702
261	TRNA	TRNA 15	0.171721	0.598115
262	TRNA	TRNA 15	0.164507	0.769693
263	TRNA	TRNA 15	0.167585	0.604331
264	TRNA	TRNA 15	0.195686	0.567761
265	TRNA	TRNA 15	0.186945	0.497894
266	TRNA	TRNA 15	0.203061	0.504397
267	TRNA	TRNA 15	0.215027	0.641565
268	TRNA	TRNA 15	0.235004	0.436885
269	TRNA	TRNA 15	0.138832	0.84861
270	TRNA	TRNA 15	0.214385	0.551239
271	TRNA	TRNA 15	0.22423	0.492238
272	TRNA	TRNA 15	0.117016	0.5281
273	TRNA	TRNA 15	0.184268	0.440765
274	TRNA	TRNA 15	0.172223	0.614068
275	TRNA	TRNA 15	0.16395	0.605218
276	TRNA	TRNA 15	0.182377	0.667293
277	TRNA	TRNA 15	0.201428	0.565181
278	TRNA	TRNA 15	0.169621	0.708907
279	TRNA	TRNA 15	0.16568	0.525755
280	TRNA	TRNA 15	0.138752	0.552693
281	TRNA	TRNA 15	0.201031	0.467707
282	TRNA	TRNA 15	0.281836	0.497471
283	TRNA	TRNA 15	0.186923	0.415493
284	TRNA	TRNA 15	0.218415	0.440573
285	TRNA	TRNA 15	0.240521	0.521488
286	TRNA	TRNA 15	0.194218	0.637377
287	TRNA	TRNA 15	0.226753	0.576334
288	TRNA	TRNA 15	0.24711	0.370927
289	TRNA	TRNA 15	0.195644	0.449967
290	TRNA	TRNA 15	0.0801115	0.661229
291	TRNA	TRNA 15	0.169793	0.717
292	TRNA	TRNA 15	0.20212	0.673347
293	TRNA	TRNA 15	0.192847	0.708836
294	TRNA	TRNA 15	0.16216	0.52176
295	TRNA	TRNA 15	0.224509	0.636663
296	TRNA	TRNA 15	0.142769	0.340876
297	TRNA	TRNA 15	0.138269	0.704391
298	TRNA	TRNA 15	0.15393	0.633937
299	TRNA	TRNA 15	0.143245	0.880173
300	TRNA	TRNA 15	0.169907	0.405394
301	TRNA	TRNA 15	0.215766	0.542249
302	TRNA	TRNA 15	0.202578	0.691
303	TRNA	TRNA 15	0.234864	0.574616
304	TRNA	TRNA 15	0.18264	0.591744
305	TRNA	TRNA 15	0.263125	0.404184
306	TRNA	TRNA 15	0.228301	0.49262
307	TRNA	TRNA 15	0.151492	0.455538
308	TRNA	TRNA 15	0.212142	0.68033
309	TRNA	TRNA 15	0.159519	0.75699
310	TRNA	TRNA 15	0.159043	0.498112
311	TRNA	TRNA 15	0.203165	0.662444
312	TRNA	TRNA 15	0.203193	0.630894
313	TRNA	TRNA 15	0.194075	0.693055
314	TRNA	TRNA 15	0.245037	0.56982
315	TRNA	TRNA 15	0.168931	0.863727
316	TRNA	TRNA 15	0.195573	0.54318
317	TRNA	TRNA 15	0.188355	0.598579
318	TRNA	TRNA 15	0.16031	0.621535
319	TRNA	TRNA 15	0.162634	0.630691
320	TRNA	TRNA 15	0.121253	0.405985
321	TRNA	TRNA 15	0.230391	0.836062
322	TRNA	TRNA 15	0.18602	0.685613
323	TRNA	TRNA 15	0.162034	0.530827
324	TRNA	TRNA 15	0.220419	0.510448
325	TRNA	TRNA 15	0.15072	0.509694
326	TRNA	TRNA 15	0.225208	0.526116
327	TRNA	TRNA 15	0.243326	0.548478
328	TRNA	TRNA 15	0.141465	0.699399
329	TRNA	TRNA 15	0.180399	0.62336
330	TRNA	TRNA 15	0.247657	0.611815
331	TRNA	TRNA 15	0.130929	0.453892
332	TRNA	TRNA 15	0.120941	0.669616
333	TRNA	TRNA 15	0.194224	0.676873
334	TRNA	TRNA 15	0.13261	0.471786
335	TRNA	TRNA 15	0.194278	0.53682
336	TRNA	TRNA 15	0.25353	0.593991
337	TRNA	TRNA 15	0.141338	0.617408
338	TRNA	TRNA 15	0.115844	0.604665
339	TRNA	TRNA 15	0.161856	0.74512
340	TRNA	TRNA 15	0.211063	0.59504
341	TRNA	TRNA 15	0.170098	0.657205
342	TRNA	TRNA 15	0.144504	0.400927
343	TRNA	TRNA 15	0.243756	0.482638
344	TRNA	TRNA 15	0.231282	0.690358
345	TRNA	TRNA 15	0.241176	0.703926
346	TRNA	TRNA 15	0.210705	0.660858
347	TRNA	TRNA 15	0.187817	0.685377
348	TRNA	TRNA 15	0.0834567	0.574624
349	TRNA	TRNA 15	0.231148	0.496089
350	TRNA	TRNA 15	0.198592	0.613461
351	TRNA	TRNA 15	0.237963	0.569272
352	TRNA	TRNA 15	0.221107	0.524812
353	TRNA	TRNA 15	0.16887	0.780349
354	TRNA	TRNA 15	0.145857	0.683251
355	TRNA	TRNA 15	0.20761	0.770065
356	TRNA	TRNA 15	0.152167	0.711117
357	TRNA	TRNA 15	0.132005	0.512541
358	TRNA	TRNA 15	0.168913	0.816355
359	TRNA	TRNA 15	0.214167	0.578788
360	TRNA	TRNA 15	0.261344	0.650316
361	TRNA	TRNA 15	0.281571	0.689227
362	TRNA	TRNA 15	0.168813	0.4351
363	TRNA	TRNA 15	0.182163	0.732691
364	TRNA	TRNA 15	0.165542	0.700156
365	TRNA	TRNA 15	0.217434	0.723249
366	TRNA	TRNA 15	0.221402	0.478859
367	TRNA	TRNA 15	0.287562	0.788151
368	TRNA	TRNA 15	0.252979	0.638712
369	TRNA	TRNA 15	0.15983	0.81769
370	TRNA	TRNA 15	0.104036	0.56959
371	TRNA	TRNA 15	0.146461	0.64108
372	TRNA	TRNA 15	0.208648	0.709348
373	TRNA	TRNA 15	0.210712	0.226881
374	TRNA	TRNA 15	0.193552	0.560128
375	TRNA	TRNA 15	0.251031	0.799003
376	TRNA	TRNA 15	0.173429	0.377292
377	TRNA	TRNA 15	0.203862	0.620106
378	TRNA	TRNA 15	0.166854	0.457636
379	TRNA	TRNA 15	0.159491	0.534726
380	TRNA	TRNA 15	0.214301	0.643051
381	TRNA	TRNA 15	0.0658258	0.527782
382	TRNA	TRNA 15	0.15947	0.618841
383	TRNA	TRNA 15	0.181073	0.492092
384	TRNA	TRNA 15	0.0954951	0.409621
385	TRNA	TRNA 15	0.163552	0.578573
386	TRNA	TRNA 15	0.146315	0.544101
387	TRNA	TRNA 15	0.13141	0.733489
388	TRNA	TRNA 15	0.203886	0.584827
389	TRNA	TRNA 15	0.0917636	0.52729
390	TRNA	TRNA 15	0.169262	0.565142
391	TRNA	TRNA 15	0.149291	0.579791
392	TRNA	TRNA 15	0.152504	0.750176
393	TRNA	TRNA 15	0.206792	0.656011
394	TRNA	TRNA 15	0.149108	0.662236
395	TRNA	TRNA 15	0.169078	0.653542
396	TRNA	TRNA 15	0.25678	0.878476
397	TRNA	TRNA 15	0.229207	0.510146
398	TRNA	TRNA 15	0.230318	0.663559
399	TRNA	TRNA 15	0.232827	0.274601
400	TRNA	TRNA 15	0.13999	0.79658
401	TRNA	TRNA 15	0.275739	0.42226
402	TRNA	TRNA 15	0.17067	0.685161
403	TRNA	TRNA 15	0.183012	0.716248
404	TRNA	TRNA 15	0.212452	0.570121
405	TRNA	TRNA 15	0.193555	0.818431
406	TRNA	TRNA 15	0.190837	0.700831
407	TRNA	TRNA 15	0.0709729	0.692571
408	TRNA	TRNA 15	0.259569	0.720653
409	TRNA	TRNA 15	0.142478	0.580066
410	TRNA	TRNA 15	0.158251	0.777383
411	TRNA	TRNA 15	0.12668	0.557423
412	TRNA	TRNA 15	0.268033	0.610806
413	TRNA	TRNA 15	0.138482	0.625469
414	TRNA	TRNA 15	0.223698	0.65764
415	TRNA	TRNA 15	0.192714	0.441215
416	TRNA	TRNA 15	0.229837	0.513468
417	TRNA	TRNA 15	0.221225	0.535257
418	TRNA	TRNA 15	0.201139	0.661952
419	TRNA	TRNA 15	0.217914	0.459828
420	TRNA	TRNA 15	0.20006	0.55243
421	TRNA	TRNA 15	0.192322	0.580209
422	TRNA	TRNA 15	0.181133	0.694308
423	TRNA	TRNA 15	0.161959	0.5566
424	TRNA	TRNA 15	0.259758	0.624401
425	TRNA	TRNA 15	0.251225	0.578372
426	TRNA	TRNA 15	0.130329	0.641438
427	TRNA	TRNA 15	0.162814	0.611566
428	TRNA	TRNA 15	0.163166	0.665702
429	TRNA	TRNA 15	0.180174	0.58492
430	TRNA	TRNA 15	0.232742	0.674246
431	TRNA	TRNA 15	0.169204	0.635255
432	TRNA	TRNA 15	0.0784321	0.724181
433	TRNA	TRNA 15	0.219826	0.648665
434	TRNA	TRNA 15	0.192818	0.719974
435	TRNA	TRNA 15	0.120212	0.693235
436	TRNA	TRNA 15	0.184371	0.622019
437	TRNA	TRNA 15	0.173019	0.526369
438	TRNA	TRNA 15	0.247105	0.580244
439	TRNA	TRNA 15	0.225389	0.418857
440	TRNA	TRNA 15	0.204222	0.629271
441	TRNA	TRNA 15	0.214948	0.797141
442	TRNA	TRNA 15	0.229661	0.680875
443	TRNA	TRNA 15	0.231954	0.472075
444	TRNA	TRNA 15	0.18484	0.367428
445	TRNA	TRNA 15	0.170309	0.66167
446	TRNA	TRNA 15	0.226416	0.788049
447	TRNA	TRNA 15	0.180771	0.64241
448	TRNA	TRNA 15	0.206665	0.578054
449	TRNA	TRNA 15	0.196305	0.616732
450	TRNA	TRNA 15	0.164034	0.595706
451	TRNA	TRNA 15	0.194527	0.612406
452	TRNA	TRNA 15	0.144014	0.759438
453	TRNA	TRNA 15	0.232506	0.366672
454	TRNA	TRNA 15	0.213664	0.529287
455	TRNA	TRNA 15	0.169252	0.640539
456	TRNA	TRNA 15	0.146001	0.641446
457	TRNA	TRNA 15	0.230194	0.712172
458	TRNA	TRNA 15	0.1941	0.707951
459	TRNA	TRNA 15	0.210885	0.688542
460	TRNA	TRNA 15	0.198353	0.679697
461	TRNA	TRNA 15	0.179952	0.37072
462	TRNA	TRNA 15	0.146231	0.590153
463	TRNA	TRNA 15	0.185547	0.508815
464	TRNA	TRNA 15	0.192021	0.650153
465	TRNA	TRNA 15	0.178175	0.660277
466	TRNA	TRNA 15	0.220185	0.502868
467	TRNA	TRNA 15	0.208005	0.532952
468	TRNA	TRNA 15	0.149076	0.499958
469	TRNA	TRNA 15	0.297274	0.488973
470	TRNA	TRNA 15	0.172287	0.432584
471	TRNA	TRNA 15	0.238672	0.46722
472	TRNA	TRNA 15	0.151384	0.622139
473	TRNA	TRNA 15	0.14192	0.545807
474	TRNA	TRNA 15	0.24851	0.503032
475	TRNA	TRNA 15	0.197904	0.365338
476	TRNA	TRNA 15	0.204391	0.505583
477	TRNA	TRNA 15	0.196638	0.6636
478	TRNA	TRNA 15	0.247149	0.479941
479	TRNA	TRNA 15	0.232846	0.752714
480	TRNA	TRNA 15	0.220457	0.560316
481	TRNA	TRNA 15	0.149435	0.704881
482	TRNA	TRNA 15	0.0979997	0.604116
483	TRNA	TRNA 15	0.246002	0.573503
484	TRNA	TRNA 15	0.178235	0.662794
485	TRNA	TRNA 15	0.0973922	0.52407
486	TRNA	TRNA 15	0.225784	0.539681
487	TRNA	TRNA 15	0.203731	0.702112
488	TRNA	TRNA 15	0.17878	0.752666
489	TRNA	TRNA 15	0.165051	0.429318
490	TRNA	TRNA 15	0.0777351	0.798011
491	TRNA	TRNA 15	0.270407	0.578588
492	TRNA	TRNA 15	0.144219	0.503788
493	TRNA	TRNA 15	0.144566	0.6669
494	TRNA	TRNA 15	0.172887	0.773145
495	TRNA	TRNA 15	0.225305	0.520807
496	TRNA	TRNA 15	0.0898476	0.58808
497	TRNA	TRNA 15	0.159754	0.704486
498	TRNA	TRNA 15	0.150631	0.701997
499	TRNA	TRNA 15	0.19466	0.490659
500	TRNA	TRNA 15	0.18091	0.708133
501	TRNA	TRNA 15	0.200433	0.546468
502	TRNA	TRNA 15	0.177705	0.748185
503	TRNA	TRNA 15	0.110372	0.412047
504	TRNA	TRNA 15	0.211143	0.55311
505	TRNA	TRNA 15	0.190954	0.393267
506	TRNA	TRNA 15	0.142413	0.691941
507	TRNA	TRNA 15	0.164868	0.835455
508	TRNA	TRNA 15	0.222476	0.581609
509	TRNA	TRNA 15	0.139531	0.553759
510	TRNA	TRNA 15	0.126374	0.441922
511	TRNA	TRNA 15	0.25063	0.76857
512	TRNA	TRNA 15	0.235315	0.668243
513	TRNA	TRNA 15	0.182171	0.541179
514	TRNA	TRNA 15	0.139976	0.414998
515	TRNA	TRNA 15	0.150016	0.526191
516	TRNA	TRNA 15	0.231867	0.297771
517	TRNA	TRNA 15	0.220176	0.706897
518	TRNA	TRNA 15	0.140792	0.722685
519	TRNA	TRNA 15	0.121969	0.776035
520	TRNA	TRNA 15	0.237469	0.737969
521	TRNA	TRNA 15	0.171634	0.818312
522	TRNA	TRNA 15	0.159886	0.590201
523	TRNA	TRNA 15	0.0150377	0.432774
524	TRNA	TRNA 15	0.134835	0.537233
525	TRNA	TRNA 15	0.114106	0.501515
526	TRNA	TRNA 15	0.222716	0.536005
527	TRNA	TRNA 15	0.196794	0.64429
528	TRNA	TRNA 15	0.161764	0.544161
529	TRNA	TRNA 15	0.168762	0.588488
530	TRNA	TRNA 15	0.167166	0.392023
531	TRNA	TRNA 15	0.210983	0.601333
532	TRNA	TRNA 15	0.137833	0.490698
533	TRNA	TRNA 15	0.14381	0.737519
534	TRNA	TRNA 15	0.180551	0.64641
535	TRNA	TRNA 15	0.239037	0.165767
536	TRNA	TRNA 15	0.153112	0.466221
537	TRNA	TRNA 15	0.189817	0.705159
538	TRNA	TRNA 15	0.33502	0.572574
539	TRNA	TRNA 15	0.17939	0.583893
540	TRNA	TRNA 15	0.114052	0.392081
541	TRNA	TRNA 15	0.148135	0.397851
542	TRNA	TRNA 15	0.212451	0.527455
543	TRNA	TRNA 15	0.251995	0.564886
544	TRNA	TRNA 15	0.115106	0.618088
545	TRNA	TRNA 15	0.166822	0.596171
546	TRNA	TRNA 15	0.220027	0.429227
547	TRNA	TRNA 15	0.212208	0.627832
548	TRNA	TRNA 15	0.216777	0.490122
549	TRNA	TRNA 15	0.12811	0.631557
550	TRNA	TRNA 15	0.247967	0.570342
551	TRNA	TRNA 15	0.165197	0.534111
552	TRNA	TRNA 15	0.145022	0.464278
553	TRNA	TRNA 15	0.122548	0.620404
554	TRNA	TRNA 15	0.295673	0.509386
555	TRNA	TRNA 15	0.175053	0.580246
556	TRNA	TRNA 15	0.0797233	0.593076
557	TRNA	TRNA 15	0.143097	0.622506
558	TRNA	TRNA 15	0.187834	0.514827
559	TRNA	TRNA 15	0.240631	0.299393
560	TRNA	TRNA 15	0.104073	0.609772
561	TRNA	TRNA 15	0.138503	0.521417
562	TRNA	TRNA 15	0.194473	0.598618
563	TRNA	TRNA 15	0.145104	0.813011
564	TRNA	TRNA 15	0.212925	0.406504
565	TRNA	TRNA 15	0.195526	0.556476
566	TRNA	TRNA 15	0.160341	0.485798
567	TRNA	TRNA 15	0.199762	0.413472
568	TRNA	TRNA 15	0.137329	0.598358
569	TRNA	TRNA 15	0.126101	0.496697
570	TRNA	TRNA 15	0.209248	0.507226
571	TRNA	TRNA 15	0.146551	0.621009
572	TRNA	TRNA 15	0.194154	0.58703
573	TRNA	TRNA 15	0.218044	0.521852
574	TRNA	TRNA 15	0.180022	0.552153
575	TRNA	TRNA 15	0.108879	0.700886
576	TRNA	TRNA 15	0.188859	0.607931
577	TRNA	TRNA 15	0.16988	0.602499
578	TRNA	TRNA 15	0.149003	0.601036
579	TRNA	TRNA 15	0.187229	0.605878
580	TRNA	TRNA 15	0.296971	0.629584
581	TRNA	TRNA 15	0.168393	0.500718
582	TRNA	TRNA 15	0.158834	0.763783
583	TRNA	TRNA 15	0.239039	0.394197
584	TRNA	TRNA 15	0.186626	0.466403
585	TRNA	TRNA 15	0.21676	0.742707
586	TRNA	TRNA 15	0.181274	0.560084
587	TRNA	TRNA 15	0.166719	0.764141
588	TRNA	TRNA 15	0.164314	0.60699
589	TRNA	TRNA 15	0.165378	0.68202
590	TRNA	TRNA 15	0.184342	0.526289
591	TRNA	TRNA 15	0.230971	0.643762
592	TRNA	TRNA 15	0.283758	0.357202
593	TRNA	TRNA 15	0.148602	0.540747
594	TRNA	TRNA 15	0.201606	0.462301
595	TRNA	TRNA 15	0.206298	0.718857
596	TRNA	TRNA 15	0.19632	0.502607
597	TRNA	TRNA 15	0.185108	0.741475
598	TRNA	TRNA 15	0.245028	0.56061
599	TRNA	TRNA 15	0.214468	0.689776
600	TRNA	TRNA 15	0.167782	0.586137
601	TRNA	TRNA 15	0.206663	0.561137
602	TRNA	TRNA 15	0.100738	0.357749
603	TRNA	TRNA 15	0.11778	0.639199
604	TRNA	TRNA 15	0.190784	0.599777
605	TRNA	TRNA 15	0.184851	0.893676
606	TRNA	TRNA 15	0.270579	0.503563
607	TRNA	TRNA 15	0.152655	0.688245
608	TRNA	TRNA 15	0.139701	0.743297
609	TRNA	TRNA 15	0.206632	0.524288
610	TRNA	TRNA 15	0.0941779	0.781183
611	TRNA	TRNA 15	0.162966	0.630367
612	TRNA	TRNA 15	0.238984	0.695523
613	TRNA	TRNA 15	0.247557	0.649667
614	TRNA	TRNA 15	0.167824	0.655907
615	TRNA	TRNA 15	0.156469	0.486988
616	TRNA	TRNA 15	0.202981	0.570044
617	TRNA	TRNA 15	0.18707	0.678502
618	TRNA	TRNA 15	0.208299	0.672957
619	TRNA	TRNA 15	0.214305	0.594663
620	TRNA	TRNA 15	0.105272	0.72624
621	TRNA	TRNA 15	0.152743	0.529975
622	TRNA	TRNA 15	0.169058	0.595384
623	TRNA	TRNA 15	0.144835	0.759502
624	TRNA	TRNA 15	0.220174	0.789881
625	TRNA	TRNA 15	0.210327	0.625127
626	TRNA	TRNA 15	0.203145	0.659567
627	TRNA	TRNA 15	0.173617	0.503813
628	TRNA	TRNA 15	0.241401	0.566065
629	TRNA	TRNA 15	0.351208	0.452858
630	TRNA	TRNA 15	0.214086	0.51609
631	TRNA	TRNA 15	0.142054	0.654874
632	TRNA	TRNA 15	0.22695	0.632163
633	TRNA	TRNA 15	0.213853	0.668738
634	TRNA	TRNA 15	0.161147	0.570246
635	TRNA	TRNA 15	0.176172	0.695064
636	TRNA	TRNA 15	0.171617	0.692287
637	TRNA	TRNA 15	0.25928	0.529069
638	TRNA	TRNA 15	0.18586	0.542
639	TRNA	TRNA 15	0.224094	0.722476
640	TRNA	TRNA 15	0.20827	0.662458
641	TRNA	TRNA 15	0.101127	0.49371
642	TRNA	TRNA 15	0.164215	0.440859
643	TRNA	TRNA 15	0.18918	0.623001
644	TRNA	TRNA 15	0.215507	0.507331
645	TRNA	TRNA 15	0.246336	0.51625
646	TRNA	TRNA 15	0.166653	0.49371
647	TRNA	TRNA 15	0.142646	0.693057
648	TRNA	TRNA 15	0.210471	0.484122
649	TRNA	TRNA 15	0.272009	0.516073
650	TRNA	TRNA 15	0.172966	0.533507
651	TRNA	TRNA 15	0.143546	0.581761
652	TRNA	TRNA 15	0.187413	0.832881
653	TRNA	TRNA 15	0.177529	0.657013
654	TRNA	TRNA 15	0.223776	0.468755
655	TRNA	TRNA 15	0.106647	0.351006
656	TRNA	TRNA 15	0.195748	0.672588
657	TRNA	TRNA 15	0.238714	0.653414
658	TRNA	TRNA 15	0.218252	0.500634
659	TRNA	TRNA 15	0.190972	0.785552
660	TRNA	TRNA 15	0.118068	0.72864
661	TRNA	TRNA 15	0.229643	0.561125
662	TRNA	TRNA 15	0.155785	0.475936
663	TRNA	TRNA 15	0.140774	0.625285
664	TRNA	TRNA 15	0.206521	0.541554
665	TRNA	TRNA 15	0.133118	0.658832
666	TRNA	TRNA 15	0.156697	0.583613
667	TRNA	TRNA 15	0.172648	0.53327
668	TRNA	TRNA 15	0.137716	0.619298
669	TRNA	TRNA 15	0.151114	0.616603
670	TRNA	TRNA 15	0.112707	0.809607
671	TRNA	TRNA 15	0.244685	0.587578
672	TRNA	TRNA 15	0.174613	0.483102
673	TRNA	TRNA 15	0.181327	0.749146
674	TRNA	TRNA 15	0.144514	0.61386
675	TRNA	TRNA 15	0.196367	0.723563
676	TRNA	TRNA 15	0.19953	0.85183
677	TRNA	TRNA 15	0.227775	0.518002
678	TRNA	TRNA 15	0.18732	0.778455
679	TRNA	TRNA 15	0.227872	0.650334
680	TRNA	TRNA 15	0.163336	0.650585
681	TRNA	TRNA 15	0.146747	0.585038
682	TRNA	TRNA 15	0.240046	0.552987
683	TRNA	TRNA 15	0.0832731	0.637659
684	TRNA	TRNA 15	0.160983	0.591396
685	TRNA	TRNA 15	0.121784	0.592427
686	TRNA	TRNA 15	0.249094	0.667631
687	TRNA	TRNA 15	0.176121	0.629264
688	TRNA	TRNA 15	0.174248	0.751561
689	TRNA	TRNA 15	0.138911	0.657427
690	TRNA	TRNA 15	0.16362	0.594562
691	TRNA	TRNA 15	0.289805	0.432407
692	TRNA	TRNA 15	0.179766	0.589125
693	TRNA	TRNA 15	0.217898	0.571756
694	TRNA	TRNA 15	0.295373	0.683066
695	TRNA	TRNA 15	0.162429	0.437848
696	TRNA	TRNA 15	0.18575	0.588921
697	TRNA	TRNA 15	0.171837	0.776
698	TRNA	TRNA 15	0.100806	0.776544
699	TRNA	TRNA 15	0.211919	0.735182
700	TRNA	TRNA 15	0.25835	0.610428
701	TRNA	TRNA 15	0.153121	0.62528
702	TRNA	TRNA 15	0.221519	0.676937
703	TRNA	TRNA 15	0.200989	0.687453
704	TRNA	TRNA 15	0.150479	0.705279
705	TRNA	TRNA 15	0.148536	0.576233
706	TRNA	TRNA 15	0.227391	0.626444
707	TRNA	TRNA 15	0.210534	0.631725
708	TRNA	TRNA 15	0.294968	0.716889
709	TRNA	TRNA 15	0.217451	0.707858
710	TRNA	TRNA 15	0.192969	0.714209
711	TRNA	TRNA 15	0.0977763	0.488513
712	TRNA	TRNA 15	0.127705	0.470752
713	TRNA	TRNA 15	0.0904257	0.680751
714	TRNA	TRNA 15	0.143346	0.414288
715	TRNA	TRNA 15	0.229773	0.623931
716	TRNA	TRNA 15	0.162896	0.836764
717	TRNA	TRNA 15	0.218265	0.554739
718	TRNA	TRNA 15	0.181639	0.625707
719	TRNA	TRNA 15	0.168193	0.6051
720	TRNA	TRNA 15	0.100648	0.406281
721	TRNA	TRNA 15	0.299503	0.500839
722	TRNA	TRNA 15	0.227086	0.559575
723	TRNA	TRNA 15	0.10385	0.603856
724	TRNA	TRNA 15	0.133019	0.777207
725	TRNA	TRNA 15	0.122533	0.451039
726	TRNA	TRNA 15	0.174339	0.679986
727	TRNA	TRNA 15	0.179807	0.668166
728	TRNA	TRNA 15	0.177897	0.439282
729	TRNA	TRNA 15	0.147416	0.497179
730	TRNA	TRNA 15	0.219312	0.598567
731	TRNA	TRNA 15	0.173391	0.69707
732	TRNA	TRNA 15	0.284666	0.691346
733	TRNA	TRNA 15	0.122532	0.721267
734	TRNA	TRNA 15	0.0689303	0.575704
735	TRNA	TRNA 15	0.175674	0.479654
736	TRNA	TRNA 15	0.165377	0.571335
737	TRNA	TRNA 15	0.140576	0.508496
738	TRNA	TRNA 15	0.192972	0.479795
739	TRNA	TRNA 15	0.212158	0.661609
740	TRNA	TRNA 15	0.211566	0.525753
741	TRNA	TRNA 15	0.154492	0.629165
742	TRNA	TRNA 15	0.191363	0.648791
743	TRNA	TRNA 15	0.16137	0.55969
744	TRNA	TRNA 15	0.199631	0.432866
745	TRNA	TRNA 15	0.175272	0.570106
746	TRNA	TRNA 15	0.149731	0.476511
747	TRNA	TRNA 15	0.236739	0.64709
748	TRNA	TRNA 15	0.181859	0.615207
749	TRNA	TRNA 15	0.166219	0.859139
750	TRNA	TRNA 15	0.261411	0.68716
751	TRNA	TRNA 15	0.141236	0.547471
752	TRNA	TRNA 15	0.227437	0.485198
753	TRNA	TRNA 15	0.15602	0.522284
754	TRNA	TRNA 15	0.165907	0.650288
755	TRNA	TRNA 15	0.15992	0.414301
756	TRNA	TRNA 15	0.154914	0.751737
757	TRNA	TRNA 15	0.219049	0.593191
758	TRNA	TRNA 15	0.211529	0.681082
759	TRNA	TRNA 15	0.14457	0.52597
760	TRNA	TRNA 15	0.166961	0.594247
761	TRNA	TRNA 15	0.188144	0.537984
762	TRNA	TRNA 15	0.137216	0.537159
763	TRNA	TRNA 15	0.162495	0.761198
764	TRNA	TRNA 15	0.228053	1.00847
765	TRNA	TRNA 15	0.217715	0.566004
766	TRNA	TRNA 15	0.169797	0.641619
767	TRNA	TRNA 15	0.164474	0.572338
768	TRNA	TRNA 15	0.153318	0.473517
769	TRNA	TRNA 15	0.172325	0.830635
770	TRNA	TRNA 15	0.249622	0.616636
771	TRNA	TRNA 15	0.300271	0.555334
772	TRNA	TRNA 15	0.205837	0.605213
773	TRNA	TRNA 15	0.258044	0.507129
774	TRNA	TRNA 15	0.193151	0.42776
775	TRNA	TRNA 15	0.191607	0.573093
776	TRNA	TRNA 15	0.162979	0.587648
777	TRNA	TRNA 15	0.19646	0.555755
778	TRNA	TRNA 15	0.22408	0.670977
779	TRNA	TRNA 15	0.113674	0.738667
780	TRNA	TRNA 15	0.238571	0.503067
781	TRNA	TRNA 15	0.179165	0.49744
782	TRNA	TRNA 15	0.174494	0.655536
783	TRNA	TRNA 15	0.179261	0.568444
784	TRNA	TRNA 15	0.194162	0.597582
785	TRNA	TRNA 15	0.242124	0.578292
786	TRNA	TRNA 15	0.158409	0.624244
787	TRNA	TRNA 15	0.274469	0.506915
788	TRNA	TRNA 15	0.215964	0.634647
789	TRNA	TRNA 15	0.187934	0.640931
790	TRNA	TRNA 15	0.19597	0.496292
791	TRNA	TRNA 15	0.183482	0.477741
792	TRNA	TRNA 15	0.173909	0.714262
793	TRNA	TRNA 15	0.179374	0.731325
794	TRNA	TRNA 15	0.0894528	0.619794
795	TRNA	TRNA 15	0.229496	0.656796
796	TRNA	TRNA 15	0.144881	0.732759
797	TRNA	TRNA 15	0.118098	0.59469
798	TRNA	TRNA 15	0.164793	0.670573
799	TRNA	TRNA 15	0.202453	0.590303
800	TRNA	TRNA 15	0.172962	0.6345
801	TRNA	TRNA 15	0.239747	0.789281
802	TRNA	TRNA 15	0.168624	0.729682
803	TRNA	TRNA 15	0.227463	0.498827
804	TRNA	TRNA 15	0.194094	0.631451
805	TRNA	TRNA 15	0.0726779	0.678717
806	TRNA	TRNA 15	0.175904	0.69459
807	TRNA	TRNA 15	0.279554	0.580221
808	TRNA	TRNA 15	0.179516	0.585477
809	TRNA	TRNA 15	0.142495	0.743805
810	TRNA	TRNA 15	0.241722	0.537526
811	TRNA	TRNA 15	0.0873492	0.584068
812	TRNA	TRNA 15	0.169933	0.604071
813	TRNA	TRNA 15	0.174084	0.624549
814	TRNA	TRNA 15	0.162571	0.748115
815	TRNA	TRNA 15	0.163318	0.670413
816	TRNA	TRNA 15	0.215386	0.546222
817	TRNA	TRNA 15	0.215401	0.536801
818	TRNA	TRNA 15	0.146214	0.730291
819	TRNA	TRNA 15	0.141537	0.556301
820	TRNA	TRNA 15	0.0353159	0.491967
821	TRNA	TRNA 15	0.197375	0.505281
822	TRNA	TRNA 15	0.124833	0.480373
823	TRNA	TRNA 15	0.328256	0.487104
824	TRNA	TRNA 15	0.211184	0.642978
825	TRNA	TRNA 15	0.167699	0.638437
826	TRNA	TRNA 15	0.0747481	0.567142
827	TRNA	TRNA 15	0.193258	0.520782
828	TRNA	TRNA 15	0.177642	0.616617
829	TRNA	TRNA 15	0.201221	0.757979
830	TRNA	TRNA 15	0.138735	0.678262
831	TRNA	TRNA 15	0.205102	0.583896
832	TRNA	TRNA 15	0.146494	0.57883
833	TRNA	TRNA 15	0.173983	0.772385
834	TRNA	TRNA 15	0.147663	0.723108
835	TRNA	TRNA 15	0.183698	0.435844
836	TRNA	TRNA 15	0.117899	0.468948
837	TRNA	TRNA 15	0.0642555	0.627932
838	TRNA	TRNA 15	0.198246	0.675414
839	TRNA	TRNA 15	0.229395	0.646969
840	TRNA	TRNA 15	0.114735	0.391015
841	TRNA	TRNA 15	0.165289	0.657114
842	TRNA	TRNA 15	0.175593	0.59358
843	TRNA	TRNA 15	0.156767	0.66257
844	TRNA	TRNA 15	0.198136	0.458179
845	TRNA	TRNA 15	0.198965	0.628504
846	TRNA	TRNA 15	0.241894	0.51455
847	TRNA	TRNA 15	0.123497	0.677229
848	TRNA	TRNA 15	0.201921	0.498799
849	TRNA	TRNA 15	0.208286	0.619464
850	TRNA	TRNA 15	0.176307	0.658027
851	TRNA	TRNA 15	0.164954	0.629142
852	TRNA	TRNA 15	0.165815	0.581769
853	TRNA	TRNA 15	0.149723	0.701229
854	TRNA	TRNA 15	0.185719	0.470573
855	TRNA	TRNA 15	0.218564	0.577404
856	TRNA	TRNA 15	0.24413	0.640776
857	TRNA	TRNA 15	0.184201	0.523619
858	TRNA	TRNA 15	0.233835	0.666496
859	TRNA	TRNA 15	0.190131	0.511251
860	TRNA	TRNA 15	0.155692	0.79452
861	TRNA	TRNA 15	0.200795	0.771317
862	TRNA	TRNA 15	0.123833	0.466218
863	TRNA	TRNA 15	0.121211	0.539587
864	TRNA	TRNA 15	0.0804925	0.499376
865	TRNA	TRNA 15	0.109589	0.62212
866	TRNA	TRNA 15	0.236115	0.524203
867	TRNA	TRNA 15	0.141372	0.504893
868	TRNA	TRNA 15	0.176336	0.472152
869	TRNA	TRNA 15	0.122669	0.666707
870	TRNA	TRNA 15	0.201789	0.587621
871	TRNA	TRNA 15	0.115202	0.49276
872	TRNA	TRNA 15	0.29005	0.408464
873	TRNA	TRNA 15	0.238609	0.589138
874	TRNA	TRNA 15	0.196963	0.599638
875	TRNA	TRNA 15	0.1074	0.443975
876	TRNA	TRNA 15	0.235384	0.330209
877	TRNA	TRNA 15	0.16539	0.642758
878	TRNA	TRNA 15	0.200019	0.728266
879	TRNA	TRNA 15	0.183442	0.572778
880	TRNA	TRNA 15	0.172762	0.574652
881	TRNA	TRNA 15	0.100763	0.593922
882	TRNA	TRNA 15	0.062078	0.68406
883	TRNA	TRNA 15	0.178084	0.671781
884	TRNA	TRNA 15	0.13678	0.576119
885	TRNA	TRNA 15	0.147953	0.769597
886	TRNA	TRNA 15	0.17712	0.653453
887	TRNA	TRNA 15	0.20815	0.49827
888	TRNA	TRNA 15	0.267224	0.705475
889	TRNA	TRNA 15	0.14499	0.521456
890	TRNA	TRNA 15	0.240554	0.705947
891	TRNA	TRNA 15	0.204186	0.517255
892	TRNA	TRNA 15	0.193994	0.58337
893	TRNA	TRNA 15	0.128182	0.322583
894	TRNA	TRNA 15	0.217764	0.678171
895	TRNA	TRNA 15	0.194759	0.500268
896	TRNA	TRNA 15	0.149879	0.720239
897	TRNA	TRNA 15	0.199911	0.593367
898	TRNA	TRNA 15	0.14314	0.599396
899	TRNA	TRNA 15	0.096778	0.485572
900	TRNA	TRNA 15	0.103416	0.570631
901	TRNA	TRNA 15	0.197317	0.491362
902	TRNA	TRNA 15	0.185888	0.648132
903	TRNA	TRNA 15	0.26987	0.409084
904	TRNA	TRNA 15	0.168671	0.737978
905	TRNA	TRNA 15	0.227079	0.775316
906	TRNA	TRNA 15	0.170061	0.579
907	TRNA	TRNA 15	0.183608	0.495269
908	TRNA	TRNA 15	0.143963	0.620632
909	TRNA	TRNA 15	0.131112	0.834376
910	TRNA	TRNA 15	0.157311	0.520157
911	TRNA	TRNA 15	0.14657	0.724088
912	TRNA	TRNA 15	0.230916	0.628108
913	TRNA	TRNA 15	0.170789	0.506001
914	TRNA	TRNA 15	0.200301	0.504427
915	TRNA	TRNA 15	0.132934	0.776813
916	TRNA	TRNA 15	0.163445	0.655608
917	TRNA	TRNA 15	0.189323	0.665113
918	TRNA	TRNA 15	0.115536	0.493921
919	TRNA	TRNA 15	0.238228	0.583688
920	TRNA	TRNA 15	0.216326	0.762023
921	TRNA	TRNA 15	0.201478	0.842875
922	TRNA	TRNA 15	0.140215	0.571796
923	TRNA	TRNA 15	0.143227	0.746509
924	TRNA	TRNA 15	0.125719	0.530058
925	TRNA	TRNA 15	0.224151	0.553252
926	TRNA	TRNA 15	0.155391	0.566906
927	TRNA	TRNA 15	0.167853	0.490364
928	TRNA	TRNA 15	0.216415	0.643756
929	TRNA	TRNA 15	0.20506	0.760239
930	TRNA	TRNA 15	0.167194	0.523379
931	TRNA	TRNA 15	0.175831	0.681494
932	TRNA	TRNA 15	0.222629	0.464133
933	TRNA	TRNA 15	0.230637	0.669721
934	TRNA	TRNA 15	0.186143	0.686857
935	TRNA	TRNA 15	0.166963	0.479508
936	TRNA	TRNA 15	0.211449	0.442357
937	TRNA	TRNA 15	0.245561	0.818883
938	TRNA	TRNA 15	0.130605	0.518666
939	TRNA	TRNA 15	0.207515	0.526841
940	TRNA	TRNA 15	0.209438	0.600584
941	TRNA	TRNA 15	0.188371	0.644509
942	TRNA	TRNA 15	0.166513	0.721337
943	TRNA	TRNA 15	0.200488	0.641947
944	TRNA	TRNA 15	0.15811	0.624885
945	TRNA	TRNA 15	0.212644	0.710938
946	TRNA	TRNA 15	0.18316	0.451997
947	TRNA	TRNA 15	0.1353	0.656968
948	TRNA	TRNA 15	0.128818	0.532922
949	TRNA	TRNA 15	0.163117	0.473322
950	TRNA	TRNA 15	0.097742	0.744217
951	TRNA	TRNA 15	0.205884	0.580381
952	TRNA	TRNA 15	0.149632	0.587298
953	TRNA	TRNA 15	0.157376	0.563028
954	TRNA	TRNA 15	0.0998871	0.642675
955	TRNA	TRNA 15	0.231729	0.655819
956	TRNA	TRNA 15	0.0853318	0.543308
957	TRNA	TRNA 15	0.236497	0.582912
958	TRNA	TRNA 15	0.0943034	0.576357
959	TRNA	TRNA 15	0.152664	0.721402
960	TRNA	TRNA 15	0.0869984	0.600811
961	TRNA	TRNA 15	0.109614	0.647632
962	TRNA	TRNA 15	0.23696	0.586756
963	TRNA	TRNA 15	0.196823	0.670485
964	TRNA	TRNA 15	0.18867	0.743164
965	TRNA	TRNA 15	0.132856	0.67076
966	TRNA	TRNA 15	0.24167	0.74493
967	TRNA	TRNA 15	0.180612	0.745249
968	TRNA	TRNA 15	0.187464	0.405889
969	TRNA	TRNA 15	0.210695	0.497948
970	TRNA	TRNA 15	0.248665	0.547892
971	TRNA	TRNA 15	0.21966	0.631626
972	TRNA	TRNA 15	0.177279	0.641636
973	TRNA	TRNA 15	0.248289	0.644956
974	TRNA	TRNA 15	0.120788	0.601125
975	TRNA	TRNA 15	0.222335	0.534845
976	TRNA	TRNA 15	0.206816	0.555487
977	TRNA	TRNA 15	0.16858	0.746382
978	TRNA	TRNA 15	0.154775	0.550212
979	TRNA	TRNA 15	0.17442	0.706527
980	TRNA	TRNA 15	0.193861	0.557443
981	TRNA	TRNA 15	0.0823288	0.433923
982	TRNA	TRNA 15	0.186254	0.540087
983	TRNA	TRNA 15	0.131507	0.903065
984	TRNA	TRNA 15	0.19495	0.523713
985	TRNA	TRNA 15	0.133568	0.569572
986	TRNA	TRNA 15	0.183706	0.651855
987	TRNA	TRNA 15	0.239487	0.739734
988	TRNA	TRNA 15	0.21983	0.575269
989	TRNA	TRNA 15	0.175542	0.644995
990	TRNA	TRNA 15	0.111789	0.66976
991	TRNA	TRNA 15	0.223626	0.784154
992	TRNA	TRNA 15	0.17295	0.396718
993	TRNA	TRNA 15	0.154196	0.519237
994	TRNA	TRNA 15	0.107071	0.745995
995	TRNA	TRNA 15	0.174481	0.499328
996	TRNA	TRNA 15	0.191034	0.738594
997	TRNA	TRNA 15	0.174141	0.577399
998	TRNA	TRNA 15	0.142559	0.402977
999	TRNA	TRNA 15	0.197209	0.649923
1000	TRNA	TRNA 15	0.159996	0.658529
1001	TRNA	TRNA 15	0.252004	0.76486
1002	TRNA	TRNA 15	0.221081	0.63214
1003	TRNA	TRNA 15	0.201491	0.686222
1004	TRNA	TRNA 15	0.320334	0.671422
1005	TRNA	TRNA 15	0.238659	0.647147
1006	TRNA	TRNA 15	0.147146	0.737754
1007	TRNA	TRNA 15	0.17949	0.552733
1008	TRNA	TRNA 15	0.12489	0.605353
1009	TRNA	TRNA 15	0.148079	0.512491
1010	TRNA	TRNA 15	0.209404	0.490411
1011	TRNA	TRNA 15	0.171415	0.526702
1012	TRNA	TRNA 15	0.236699	0.568891
1013	TRNA	TRNA 15	0.271295	0.77747
1014	TRNA	TRNA 15	0.163617	0.69284
1015	TRNA	TRNA 15	0.174485	0.721101
1016	TRNA	TRNA 15	0.280747	0.578302
1017	TRNA	TRNA 15	0.16711	0.490574
1018	TRNA	TRNA 15	0.164096	0.61243
1019	TRNA	TRNA 15	0.13111	0.618358
1020	TRNA	TRNA 15	0.202964	0.608238
1021	TRNA	TRNA 15	0.176832	0.732497
1022	TRNA	TRNA 15	0.187649	0.634689
1023	TRNA	TRNA 15	0.140651	0.631158
1024	TRNA	TRNA 15	0.253814	0.775352
1025	TRNA	TRNA 15	0.112367	0.580695
1026	TRNA	TRNA 15	0.198768	0.764922
1027	TRNA	TRNA 15	0.123382	0.676138
1028	TRNA	TRNA 15	0.143754	0.584366
1029	TRNA	TRNA 15	0.179802	0.537866
1030	TRNA	TRNA 15	0.0719711	0.636077
1031	TRNA	TRNA 15	0.152381	0.673617
1032	TRNA	TRNA 15	0.136057	0.674274
1033	TRNA	TRNA 15	0.140736	0.580372
1034	TRNA	TRNA 15	0.180897	0.573862
1035	TRNA	TRNA 15	0.133655	0.676324
1036	TRNA	TRNA 15	0.172646	0.599964
1037	TRNA	TRNA 15	0.164577	0.640901
1038	TRNA	TRNA 15	0.161044	0.461228
1039	TRNA	TRNA 15	0.129953	0.572051
1040	TRNA	TRNA 15	0.103031	0.559553
1041	TRNA	TRNA 15	0.17286	0.406836
1042	TRNA	TRNA 15	0.106927	0.496107
1043	TRNA	TRNA 15	0.118223	0.584025
1044	TRNA	TRNA 15	0.235436	0.548705
1045	TRNA	TRNA 15	0.166308	0.601081
1046	TRNA	TRNA 15	0.209006	0.51908
1047	TRNA	TRNA 15	0.154694	0.487192
1048	TRNA	TRNA 15	0.166681	0.559318
1049	TRNA	TRNA 15	0.262235	0.760937
1050	TRNA	TRNA 15	0.113303	0.54708
1051	TRNA	TRNA 15	0.198881	0.606901
1052	TRNA	TRNA 15	0.262868	0.730175
1053	TRNA	TRNA 15	0.200635	0.750492
1054	TRNA	TRNA 15	0.168482	0.566046
1055	TRNA	TRNA 15	0.13508	0.444802
1056	TRNA	TRNA 15	0.134881	0.499828
1057	TRNA	TRNA 15	0.266299	0.486526
1058	TRNA	TRNA 15	0.191091	0.570043
1059	TRNA	TRNA 15	0.340414	0.512147
1060	TRNA	TRNA 15	0.205943	0.600725
1061	TRNA	TRNA 15	0.118129	0.755935
1062	TRNA	TRNA 15	0.196524	0.601073
1063	TRNA	TRNA 15	0.161352	0.580657
1064	TRNA	TRNA 15	0.0740237	0.667256
1065	TRNA	TRNA 15	0.176955	0.615373
1066	TRNA	TRNA 15	0.206001	0.679045
1067	TRNA	TRNA 15	0.167883	0.629388
1068	TRNA	TRNA 15	0.222033	0.726715
1069	TRNA	TRNA 15	0.176202	0.505751
1070	TRNA	TRNA 15	0.142139	0.667202
1071	TRNA	TRNA 15	0.20722	0.789745
1072	TRNA	TRNA 15	0.186632	0.477774
1073	TRNA	TRNA 15	0.175399	0.64313
1074	TRNA	TRNA 15	0.194452	0.524079
1075	TRNA	TRNA 15	0.153976	0.735518
1076	TRNA	TRNA 15	0.167428	0.54167
1077	TRNA	TRNA 15	0.159908	0.413429
1078	TRNA	TRNA 15	0.216679	0.413117
1079	TRNA	TRNA 15	0.133265	0.596969
1080	TRNA	TRNA 15	0.188635	0.651864
1081	TRNA	TRNA 15	0.208076	0.545968
1082	TRNA	TRNA 15	0.179611	0.573375
1083	TRNA	TRNA 15	0.145021	0.420132
1084	TRNA	TRNA 15	0.1535	0.537555
1085	TRNA	TRNA 15	0.208063	0.705356
1086	TRNA	TRNA 15	0.127908	0.628722
1087	TRNA	TRNA 15	0.254877	0.644639
1088	TRNA	TRNA 15	0.248368	0.658431
1089	TRNA	TRNA 15	0.203369	0.542586
1090	TRNA	TRNA 15	0.167131	0.61058
1091	TRNA	TRNA 15	0.165092	0.498608
1092	TRNA	TRNA 15	0.206158	0.509571
1093	TRNA	TRNA 15	0.268473	0.524144
1094	TRNA	TRNA 15	0.153089	0.533181
1095	TRNA	TRNA 15	0.227477	0.609421
1096	TRNA	TRNA 15	0.222389	0.321828
1097	TRNA	TRNA 15	0.125632	0.40935
1098	TRNA	TRNA 15	0.0976955	0.532213
1099	TRNA	TRNA 15	0.204006	0.688074
1100	TRNA	TRNA 15	0.124152	0.443927
1101	TRNA	TRNA 15	0.237646	0.433325
1102	TRNA	TRNA 15	0.200381	0.67423
1103	TRNA	TRNA 15	0.224648	0.428006
1104	TRNA	TRNA 15	0.0520958	0.628811
1105	TRNA	TRNA 15	0.0871139	0.701071
1106	TRNA	TRNA 15	0.161202	0.736834
1107	TRNA	TRNA 15	0.233238	0.404839
1108	TRNA	TRNA 15	0.173402	0.751686
1109	TRNA	TRNA 15	0.209217	0.568818
1110	TRNA	TRNA 15	0.190415	0.753149
1111	TRNA	TRNA 15	0.15549	0.558437
1112	TRNA	TRNA 15	0.129768	0.348178
1113	TRNA	TRNA 15	0.22304	0.711683
1114	TRNA	TRNA 15	0.222704	0.502301
1115	TRNA	TRNA 15	0.141484	0.822473
1116	TRNA	TRNA 15	0.149762	0.378649
1117	TRNA	TRNA 15	0.183465	0.647242
1118	TRNA	TRNA 15	0.159363	0.525851
1119	TRNA	TRNA 15	0.184774	0.472592
1120	TRNA	TRNA 15	0.168076	0.59166
1121	TRNA	TRNA 15	0.206753	0.547333
1122	TRNA	TRNA 15	0.159492	0.476338
1123	TRNA	TRNA 15	0.13082	0.530105
1124	TRNA	TRNA 15	0.154417	0.65481
1125	TRNA	TRNA 15	0.11537	0.616352
1126	TRNA	TRNA 15	0.167659	0.512025
1127	TRNA	TRNA 15	0.234168	0.65095
1128	TRNA	TRNA 15	0.19863	0.680249
1129	TRNA	TRNA 15	0.152793	0.368819
1130	TRNA	TRNA 15	0.13229	0.765324
1131	TRNA	TRNA 15	0.160505	0.71672
1132	TRNA	TRNA 15	0.140264	0.718833
1133	TRNA	TRNA 15	0.241125	0.479438
1134	TRNA	TRNA 15	0.140833	0.294324
1135	TRNA	TRNA 15	0.168647	0.490758
1136	TRNA	TRNA 15	0.163708	0.662418
1137	TRNA	TRNA 15	0.180402	0.527781
1138	TRNA	TRNA 15	0.148041	0.578709
1139	TRNA	TRNA 15	0.188567	0.588449
1140	TRNA	TRNA 15	0.185449	0.591889
1141	TRNA	TRNA 15	0.177296	0.581565
1142	TRNA	TRNA 15	0.156176	0.73503
1143	TRNA	TRNA 15	0.0600069	0.666603
1144	TRNA	TRNA 15	0.22536	0.433556
1145	TRNA	TRNA 15	0.164874	0.653677
1146	TRNA	TRNA 15	0.169258	0.71766
1147	TRNA	TRNA 15	0.205945	0.570776
1148	TRNA	TRNA 15	0.151203	0.531171
1149	TRNA	TRNA 15	0.169192	0.805579
1150	TRNA	TRNA 15	0.210394	0.543588
1151	TRNA	TRNA 15	0.240594	0.693604
1152	TRNA	TRNA 15	0.129362	0.610152
1153	TRNA	TRNA 15	0.239585	0.499572
1154	TRNA	TRNA 15	0.0589994	0.645147
1155	TRNA	TRNA 15	0.146337	0.451013
1156	TRNA	TRNA 15	0.17642	0.690231
1157	TRNA	TRNA 15	0.168239	0.698472
1158	TRNA	TRNA 15	0.207572	0.598487
1159	TRNA	TRNA 15	0.206203	0.61579
1160	TRNA	TRNA 15	0.189162	0.363787
1161	TRNA	TRNA 15	0.127919	0.616744
1162	TRNA	TRNA 15	0.306676	0.781492
1163	TRNA	TRNA 15	0.164776	0.448743
1164	TRNA	TRNA 15	0.152797	0.585471
1165	TRNA	TRNA 15	0.182272	0.511745
1166	TRNA	TRNA 15	0.161212	0.898001
1167	TRNA	TRNA 15	0.219535	0.639745
1168	TRNA	TRNA 15	0.135453	0.683795
1169	TRNA	TRNA 15	0.156982	0.569294
1170	TRNA	TRNA 15	0.183152	0.550756
1171	TRNA	TRNA 15	0.166512	0.606386
1172	TRNA	TRNA 15	0.128525	0.73899
1173	TRNA	TRNA 15	0.196976	0.714177
1174	TRNA	TRNA 15	0.118045	0.777073
1175	TRNA	TRNA 15	0.167573	0.538057
1176	TRNA	TRNA 15	0.15702	0.631003
1177	TRNA	TRNA 15	0.218438	0.548911
1178	TRNA	TRNA 15	0.142739	0.675739
1179	TRNA	TRNA 15	0.205152	0.543689
1180	TRNA	TRNA 15	0.202196	0.844593
1181	TRNA	TRNA 15	0.154275	0.52787
1182	TRNA	TRNA 15	0.216048	0.657778
1183	TRNA	TRNA 15	0.213172	0.63027
1184	TRNA	TRNA 15	0.137383	0.684498
1185	TRNA	TRNA 15	0.191626	0.765612
1186	TRNA	TRNA 15	0.21617	0.42648
1187	TRNA	TRNA 15	0.167275	0.587605
1188	TRNA	TRNA 15	0.12841	0.782164
1189	TRNA	TRNA 15	0.113257	0.583831
1190	TRNA	TRNA 15	0.200992	0.372971
1191	TRNA	TRNA 15	0.145394	0.833592
1192	TRNA	TRNA 15	0.189104	0.594469
1193	TRNA	TRNA 15	0.22427	0.556608
1194	TRNA	TRNA 15	0.204953	0.688823
1195	TRNA	TRNA 15	0.194277	0.499375
1196	TRNA	TRNA 15	0.191323	0.688402
1197	TRNA	TRNA 15	0.211595	0.716627
1198	TRNA	TRNA 15	0.118559	0.578626
1199	TRNA	TRNA 15	0.200592	0.698823
1200	TRNA	TRNA 15	0.123671	0.692387
1201	TRNA	TRNA 15	0.149063	0.739116
1202	TRNA	TRNA 15	0.221848	0.449355
1203	TRNA	TRNA 15	0.167652	0.802711
1204	TRNA	TRNA 15	0.137206	0.652853
1205	TRNA	TRNA 15	0.213121	0.68907
1206	TRNA	TRNA 15	0.199578	0.699563
1207	TRNA	TRNA 15	0.202926	0.535388
1208	TRNA	TRNA 15	0.216438	0.692432
1209	TRNA	TRNA 15	0.195049	0.685273
1210	TRNA	TRNA 15	0.0895994	0.718171
1211	TRNA	TRNA 15	0.126303	0.667389
1212	TRNA	TRNA 15	0.2048	0.451852
1213	TRNA	TRNA 15	0.1506	0.540062
1214	TRNA	TRNA 15	0.243084	0.60395
1215	TRNA	TRNA 15	0.27642	0.631321
1216	TRNA	TRNA 15	0.196924	0.763414
1217	TRNA	TRNA 15	0.224465	0.698521
1218	TRNA	TRNA 15	0.198906	0.625244
1219	TRNA	TRNA 15	0.154623	0.574081
1220	TRNA	TRNA 15	0.101211	0.70695
1221	TRNA	TRNA 15	0.141663	0.670102
1222	TRNA	TRNA 15	0.180657	0.727249
1223	TRNA	TRNA 15	0.131608	0.758055
1224	TRNA	TRNA 15	0.232786	0.521189
1225	TRNA	TRNA 15	0.188003	0.559694
1226	TRNA	TRNA 15	0.18505	0.683647
1227	TRNA	TRNA 15	0.15629	0.506474
1228	TRNA	TRNA 15	0.199803	0.637018
1229	TRNA	TRNA 15	0.188908	0.929932
1230	TRNA	TRNA 15	0.152915	0.698182
1231	TRNA	TRNA 15	0.165393	0.51526
1232	TRNA	TRNA 15	0.201585	0.645721
1233	TRNA	TRNA 15	0.230926	0.544877
1234	TRNA	TRNA 15	0.237542	0.45893
1235	TRNA	TRNA 15	0.187078	0.551625
1236	TRNA	TRNA 15	0.234387	0.653304
1237	TRNA	TRNA 15	0.209039	0.576157
1238	TRNA	TRNA 15	0.217503	0.637673
1239	TRNA	TRNA 15	0.21067	0.399105
1240	TRNA	TRNA 15	0.134871	0.539514
1241	TRNA	TRNA 15	0.206415	0.631737
1242	TRNA	TRNA 15	0.206291	0.530533
1243	TRNA	TRNA 15	0.214453	0.717854
1244	TRNA	TRNA 15	0.233453	0.578798
1245	TRNA	TRNA 15	0.192514	0.663693
1246	TRNA	TRNA 15	0.199129	0.613945
1247	TRNA	TRNA 15	0.175271	0.747396
1248	TRNA	TRNA 15	0.282812	0.637804
1249	TRNA	TRNA 15	0.164924	0.705449
1250	TRNA	TRNA 15	0.178787	0.659565
1251	TRNA	TRNA 15	0.202275	0.427535
1252	TRNA	TRNA 15	0.168578	0.56278
1253	TRNA	TRNA 15	0.153102	0.564417
1254	TRNA	TRNA 15	0.197941	0.587568
1255	TRNA	TRNA 15	0.157857	0.59661
1256	TRNA	TRNA 15	0.202748	0.486717
1257	TRNA	TRNA 15	0.146833	0.530948
1258	TRNA	TRNA 15	0.15081	0.668625
1259	TRNA	TRNA 15	0.185518	0.54954
1260	TRNA	TRNA 15	0.214989	0.564166
1261	TRNA	TRNA 15	0.228107	0.623838
1262	TRNA	TRNA 15	0.193483	0.622466
1263	TRNA	TRNA 15	0.145194	0.623432
1264	TRNA	TRNA 15	0.238235	0.539664
1265	TRNA	TRNA 15	0.199041	0.496474
1266	TRNA	TRNA 15	0.23111	0.558429
1267	TRNA	TRNA 15	0.231262	0.539156
1268	TRNA	TRNA 15	0.211146	0.572998
1269	TRNA	TRNA 15	0.136495	0.817886
1270	TRNA	TRNA 15	0.267574	0.524824
1271	TRNA	TRNA 15	0.158347	0.750327
1272	TRNA	TRNA 15	0.139948	0.571888
1273	TRNA	TRNA 15	0.158921	0.501269
1274	TRNA	TRNA 15	0.196655	0.464107
1275	TRNA	TRNA 15	0.207767	0.471222
1276	TRNA	TRNA 15	0.242679	0.645963
1277	TRNA	TRNA 15	0.172095	0.502164
1278	TRNA	TRNA 15	0.186379	0.623476
1279	TRNA	TRNA 15	0.153657	0.426792
1280	TRNA	TRNA 15	0.126331	0.569589
1281	TRNA	TRNA 15	0.184782	0.691373
1282	TRNA	TRNA 15	0.230817	0.637587
1283	TRNA	TRNA 15	0.156524	0.64684
1284	TRNA	TRNA 15	0.185531	0.643524
1285	TRNA	TRNA 15	0.157121	0.645443
1286	TRNA	TRNA 15	0.116215	0.834052
1287	TRNA	TRNA 15	0.205493	0.524708
1288	TRNA	TRNA 15	0.198688	0.492758
1289	TRNA	TRNA 15	0.197047	0.713099
1290	TRNA	TRNA 15	0.193781	0.479842
1291	TRNA	TRNA 15	0.151136	0.585949
1292	TRNA	TRNA 15	0.100508	0.705378
1293	TRNA	TRNA 15	0.208678	0.758309
1294	TRNA	TRNA 15	0.158793	0.764483
1295	TRNA	TRNA 15	0.208123	0.87184
1296	TRNA	TRNA 15	0.18168	0.629431
1297	TRNA	TRNA 15	0.2329	0.516509
1298	TRNA	TRNA 15	0.136749	0.668812
1299	TRNA	TRNA 15	0.337059	0.572225
1300	TRNA	TRNA 15	0.199766	0.679674
1301	TRNA	TRNA 15	0.121319	0.455369
1302	TRNA	TRNA 15	0.227979	0.479637
1303	TRNA	TRNA 15	0.153267	0.586346
1304	TRNA	TRNA 15	0.191478	0.626439
1305	TRNA	TRNA 15	0.235421	0.64215
1306	TRNA	TRNA 15	0.112883	0.683059
1307	TRNA	TRNA 15	0.157696	0.719113
1308	TRNA	TRNA 15	0.17135	0.646703
1309	TRNA	TRNA 15	0.198175	0.543428
1310	TRNA	TRNA 15	-0.0150796	0.453267
1311	TRNA	TRNA 15	0.17508	0.641821
1312	TRNA	TRNA 15	0.106209	0.720215
1313	TRNA	TRNA 15	0.083687	0.610306
1314	TRNA	TRNA 15	0.17013	0.531492
1315	TRNA	TRNA 15	0.200972	0.668441
1316	TRNA	TRNA 15	0.175418	0.619707
1317	TRNA	TRNA 15	0.154675	0.647433
1318	TRNA	TRNA 15	0.162212	0.576098
1319	TRNA	TRNA 15	0.188101	0.468795
1320	TRNA	TRNA 15	0.211518	0.481863
1321	TRNA	TRNA 15	0.191704	0.771896
1322	TRNA	TRNA 15	0.218589	0.907716
1323	TRNA	TRNA 15	0.180188	0.691457
1324	TRNA	TRNA 15	0.146326	0.69092
1325	TRNA	TRNA 15	0.230864	0.627168
1326	TRNA	TRNA 15	0.241351	0.0348701
1327	TRNA	TRNA 15	0.212524	0.690835
1328	TRNA	TRNA 15	0.170398	0.678114
1329	TRNA	TRNA 15	0.157478	0.679079
1330	TRNA	TRNA 15	0.178515	0.699301
1331	TRNA	TRNA 15	0.135332	0.674641
1332	TRNA	TRNA 15	0.227729	0.605288
1333	TRNA	TRNA 15	0.0868354	0.463791
1334	TRNA	TRNA 15	0.162503	0.639846
1335	TRNA	TRNA 15	0.213258	0.577153
1336	TRNA	TRNA 15	0.114825	0.49599
1337	TRNA	TRNA 15	0.15601	0.618585
1338	TRNA	TRNA 15	0.204178	0.812091
1339	TRNA	TRNA 15	0.199746	0.378657
1340	TRNA	TRNA 15	0.161952	0.516982
1341	TRNA	TRNA 15	0.144589	0.474582
1342	TRNA	TRNA 15	0.169927	0.476227
1343	TRNA	TRNA 15	0.150342	0.776989
1344	TRNA	TRNA 15	0.226855	0.366639
1345	TRNA	TRNA 15	0.104155	0.589126
1346	TRNA	TRNA 15	0.287786	0.420868
1347	TRNA	TRNA 15	0.0922873	0.605152
1348	TRNA	TRNA 15	0.0546706	-0.154746
1349	TRNA	TRNA 15	0.163379	0.558645
1350	TRNA	TRNA 15	0.144717	0.538416
1351	TRNA	TRNA 15	0.211483	0.677685
1352	TRNA	TRNA 15	0.161425	0.58736
1353	TRNA	TRNA 15	0.123612	0.632313
1354	TRNA	TRNA 15	0.21103	0.590292
1355	TRNA	TRNA 15	0.185442	0.532409
1356	TRNA	TRNA 15	0.196907	0.623913
1357	TRNA	TRNA 15	0.148295	0.559309
1358	TRNA	TRNA 15	0.198956	0.587724
1359	TRNA	TRNA 15	0.126072	0.744719
1360	TRNA	TRNA 15	0.143189	0.741079
1361	TRNA	TRNA 15	0.144129	0.505202
1362	TRNA	TRNA 15	0.235916	0.529088
1363	TRNA	TRNA 15	0.184625	0.626996
1364	TRNA	TRNA 15	0.25793	0.612907
1365	TRNA	TRNA 15	0.0885054	0.625812
1366	TRNA	TRNA 15	0.173575	0.550364
1367	TRNA	TRNA 15	0.189543	0.588817
1368	TRNA	TRNA 15	0.196958	0.608798
1369	TRNA	TRNA 15	0.136217	0.716306
1370	TRNA	TRNA 15	0.154639	0.609875
1371	TRNA	TRNA 15	0.159151	0.627386
1372	TRNA	TRNA 15	0.215457	0.558766
1373	TRNA	TRNA 15	0.176528	0.600737
1374	TRNA	TRNA 15	0.202418	0.695271
1375	TRNA	TRNA 15	0.229541	0.559875
1376	TRNA	TRNA 15	0.121468	0.865149
1377	TRNA	TRNA 15	0.18245	0.858329
1378	TRNA	TRNA 15	0.164212	0.722695
1379	TRNA	TRNA 15	0.100178	0.685087
1380	TRNA	TRNA 15	0.211524	0.83743
1381	TRNA	TRNA 15	0.213667	0.512232
1382	TRNA	TRNA 15	0.135646	0.636532
1383	TRNA	TRNA 15	0.15059	0.718328
1384	TRNA	TRNA 15	0.190809	0.511842
1385	TRNA	TRNA 15	0.242528	0.644288
1386	TRNA	TRNA 15	0.259542	0.532451
1387	TRNA	TRNA 15	0.193562	0.618698
1388	TRNA	TRNA 15	0.214822	0.420197
1389	TRNA	TRNA 15	0.255577	0.691591
1390	TRNA	TRNA 15	0.242279	0.643258
1391	TRNA	TRNA 15	0.169397	0.710125
1392	TRNA	TRNA 15	0.149382	0.573613
1393	TRNA	TRNA 15	0.183245	0.575983
1394	TRNA	TRNA 15	0.172716	0.604968
1395	TRNA	TRNA 15	0.178028	0.513908
1396	TRNA	TRNA 15	0.237918	0.598761
1397	TRNA	TRNA 15	0.144423	0.590249
1398	TRNA	TRNA 15	0.201226	0.622782
1399	TRNA	TRNA 15	0.126956	0.458688
1400	TRNA	TRNA 15	0.147659	0.684776
1401	TRNA	TRNA 15	0.250974	0.434413
1402	TRNA	TRNA 15	0.186417	0.683446
1403	TRNA	TRNA 15	0.21285	0.601572
1404	TRNA	TRNA 15	0.125652	0.444991
1405	TRNA	TRNA 15	0.158257	0.647383
1406	TRNA	TRNA 15	0.201215	0.65164
1407	TRNA	TRNA 15	0.232015	0.538195
1408	TRNA	TRNA 15	0.0963145	0.525202
1409	TRNA	TRNA 15	0.13982	0.609349
1410	TRNA	TRNA 15	0.191445	0.543636
1411	TRNA	TRNA 15	0.229674	0.600242
1412	TRNA	TRNA 15	0.215615	0.554156
1413	TRNA	TRNA 15	0.247898	0.481513
1414	TRNA	TRNA 15	0.166365	0.759102
1415	TRNA	TRNA 15	0.141231	0.593236
1416	TRNA	TRNA 15	0.163509	0.571224
1417	TRNA	TRNA 15	0.219731	0.311846
1418	TRNA	TRNA 15	0.195267	0.570127
1419	TRNA	TRNA 15	0.24867	0.48646
1420	TRNA	TRNA 15	0.280112	0.778252
1421	TRNA	TRNA 15	0.190701	0.446536
1422	TRNA	TRNA 15	0.199847	0.444763
1423	TRNA	TRNA 15	0.23398	0.555967
1424	TRNA	TRNA 15	0.195131	0.572519
1425	TRNA	TRNA 15	0.197608	0.678182
1426	TRNA	TRNA 15	0.242079	0.638097
1427	TRNA	TRNA 15	0.204089	0.558511
1428	TRNA	TRNA 15	0.0464043	0.64847
1429	TRNA	TRNA 15	0.194968	0.644571
1430	TRNA	TRNA 15	0.224626	0.683983
1431	TRNA	TRNA 15	0.142923	0.627311
1432	TRNA	TRNA 15	0.27262	0.473408
1433	TRNA	TRNA 15	0.18412	0.689969
1434	TRNA	TRNA 15	0.0873938	0.666409
1435	TRNA	TRNA 15	0.147775	0.507224
1436	TRNA	TRNA 15	0.146714	0.593926
1437	TRNA	TRNA 15	0.218535	0.537145
1438	TRNA	TRNA 15	0.162588	0.364627
1439	TRNA	TRNA 15	0.109856	0.479457
1440	TRNA	TRNA 15	0.0886408	0.70021
1441	TRNA	TRNA 15	0.182858	0.600101
1442	TRNA	TRNA 15	0.189152	0.829191
1443	TRNA	TRNA 15	0.107843	0.76072
1444	TRNA	TRNA 15	0.13653	0.738015
1445	TRNA	TRNA 15	0.170787	0.657366
1446	TRNA	TRNA 15	0.167441	0.543404
1447	TRNA	TRNA 15	0.172422	0.501615
1448	TRNA	TRNA 15	0.198242	0.446811
1449	TRNA	TRNA 15	0.158533	0.471911
1450	TRNA	TRNA 15	0.147887	0.588805
1451	TRNA	TRNA 15	0.243542	0.636009
1452	TRNA	TRNA 15	0.250889	0.758069
1453	TRNA	TRNA 15	0.175657	0.591258
1454	TRNA	TRNA 15	0.16397	0.574994
1455	TRNA	TRNA 15	0.226265	0.80305
1456	TRNA	TRNA 15	0.195407	0.46175
1457	TRNA	TRNA 15	0.196	0.446738
1458	TRNA	TRNA 15	0.11601	0.608789
1459	TRNA	TRNA 15	0.203926	0.585428
1460	TRNA	TRNA 15	0.169527	0.781271
1461	TRNA	TRNA 15	0.226479	0.688175
1462	TRNA	TRNA 15	0.176402	0.518946
1463	TRNA	TRNA 15	0.142038	0.570649
1464	TRNA	TRNA 15	0.231137	0.675718
1465	TRNA	TRNA 15	0.119998	0.570493
1466	TRNA	TRNA 15	0.162093	0.663701
1467	TRNA	TRNA 15	0.160962	0.578476
1468	TRNA	TRNA 15	0.138348	0.514866
1469	TRNA	TRNA 15	0.185912	0.53109
1470	TRNA	TRNA 15	0.18837	0.517674
1471	TRNA	TRNA 15	0.151336	0.693131
1472	TRNA	TRNA 15	0.1833	0.687946
1473	TRNA	TRNA 15	0.185682	0.521079
1474	TRNA	TRNA 15	0.127396	0.531793
1475	TRNA	TRNA 15	0.212598	0.703484
1476	TRNA	TRNA 15	0.169945	0.762879
1477	TRNA	TRNA 15	0.214345	0.633784
1478	TRNA	TRNA 15	0.0853655	0.469377
1479	TRNA	TRNA 15	0.173589	0.679402
1480	TRNA	TRNA 15	0.25463	0.712118
1481	TRNA	TRNA 15	0.226958	0.480244
1482	TRNA	TRNA 15	0.148921	0.603893
1483	TRNA	TRNA 15	0.187167	0.505239
1484	TRNA	TRNA 15	0.211354	0.486319
1485	TRNA	TRNA 15	0.267086	0.666243
1486	TRNA	TRNA 15	0.169868	0.610379
1487	TRNA	TRNA 15	0.163199	0.567885
1488	TRNA	TRNA 15	0.221174	0.595407
1489	TRNA	TRNA 15	0.238605	0.672083
1490	TRNA	TRNA 15	0.263082	0.615782
1491	TRNA	TRNA 15	0.145889	0.582356
1492	TRNA	TRNA 15	0.205073	0.65781
1493	TRNA	TRNA 15	0.221582	0.628996
1494	TRNA	TRNA 15	0.189529	0.609605
1495	TRNA	TRNA 15	0.173202	0.631293
1496	TRNA	TRNA 15	0.170686	0.717192
1497	TRNA	TRNA 15	0.156337	0.423703
1498	TRNA	TRNA 15	0.161855	0.639405
1499	TRNA	TRNA 15	0.17525	0.566728
1500	TRNA	TRNA 15	0.179277	0.408528
1501	TRNA	TRNA 15	0.106033	0.551885
1502	TRNA	TRNA 15	0.234124	0.691249
1503	TRNA	TRNA 15	0.180221	0.680671
1504	TRNA	TRNA 15	0.114262	0.573569
1505	TRNA	TRNA 15	0.194016	0.520064
1506	TRNA	TRNA 15	0.172851	0.478711
1507	TRNA	TRNA 15	0.288299	0.795473
1508	TRNA	TRNA 15	0.113908	0.717642
1509	TRNA	TRNA 15	0.179834	0.49167
1510	TRNA	TRNA 15	0.235209	0.418637
1511	TRNA	TRNA 15	0.152682	0.69115
1512	TRNA	TRNA 15	0.151017	0.619829
1513	TRNA	TRNA 15	0.178719	0.791129
1514	TRNA	TRNA 15	0.226249	0.660053
1515	TRNA	TRNA 15	0.290378	0.740653
1516	TRNA	TRNA 15	0.160335	0.580063
1517	TRNA	TRNA 15	0.257061	0.556459
1518	TRNA	TRNA 15	0.182448	0.466738
1519	TRNA	TRNA 15	0.236797	0.337711
1520	TRNA	TRNA 15	0.199396	0.652395
1521	TRNA	TRNA 15	0.223981	0.730235
1522	TRNA	TRNA 15	0.232931	0.66411
1523	TRNA	TRNA 15	0.218627	0.618049
1524	TRNA	TRNA 15	0.0893446	0.456854
1525	TRNA	TRNA 15	0.134877	0.82883
1526	TRNA	TRNA 15	0.126683	0.434336
1527	TRNA	TRNA 15	0.227476	0.34133
1528	TRNA	TRNA 15	0.274644	0.478059
1529	TRNA	TRNA 15	0.145906	0.644805
1530	TRNA	TRNA 15	0.0710213	0.685528
1531	TRNA	TRNA 15	0.144776	0.489887
1532	TRNA	TRNA 15	0.159064	0.616899
1533	TRNA	TRNA 15	0.209289	0.637926
1534	TRNA	TRNA 15	0.201053	0.600946
1535	TRNA	TRNA 15	0.131302	0.643363
1536	TRNA	TRNA 15	0.186224	0.483145
1537	TRNA	TRNA 15	0.153323	0.787325
1538	TRNA	TRNA 15	0.118161	0.565667
1539	TRNA	TRNA 15	0.209019	0.596335
1540	TRNA	TRNA 15	0.180079	0.803761
1541	TRNA	TRNA 15	0.0554134	0.803355
1542	TRNA	TRNA 15	0.157631	0.625475
1543	TRNA	TRNA 15	0.204384	0.695602
1544	TRNA	TRNA 15	0.259141	0.524646
1545	TRNA	TRNA 15	0.297058	0.680805
1546	TRNA	TRNA 15	0.242305	0.573395
1547	TRNA	TRNA 15	0.16584	0.774703
1548	TRNA	TRNA 15	0.195477	0.737784
1549	TRNA	TRNA 15	0.220028	0.567121
1550	TRNA	TRNA 15	0.176948	0.65701
1551	TRNA	TRNA 15	0.225755	0.491505
1552	TRNA	TRNA 15	0.18898	0.438393
1553	TRNA	TRNA 15	0.147717	0.54473
1554	TRNA	TRNA 15	0.233185	0.485014
1555	TRNA	TRNA 15	0.222629	0.524004
1556	TRNA	TRNA 15	0.168012	0.553349
1557	TRNA	TRNA 15	0.204543	0.485711
1558	TRNA	TRNA 15	0.220935	0.721592
1559	TRNA	TRNA 15	0.240118	0.613057
1560	TRNA	TRNA 15	0.182492	0.589628
1561	TRNA	TRNA 15	0.15965	0.705029
1562	TRNA	TRNA 15	0.168057	0.822868
1563	TRNA	TRNA 15	0.213068	0.748677
1564	TRNA	TRNA 15	0.192282	0.657028
1565	TRNA	TRNA 15	0.230514	0.698239
1566	TRNA	TRNA 15	0.180502	0.620586
1567	TRNA	TRNA 15	0.205623	0.666132
1568	TRNA	TRNA 15	0.180134	0.646069
1569	TRNA	TRNA 15	0.196199	0.668616
1570	TRNA	TRNA 15	0.201157	0.509384
1571	TRNA	TRNA 15	0.152439	0.435884
1572	TRNA	TRNA 15	0.225412	0.538585
1573	TRNA	TRNA 15	0.165324	0.763859
1574	TRNA	TRNA 15	0.115419	0.50313
1575	TRNA	TRNA 15	0.113157	0.58814
1576	TRNA	TRNA 15	0.121558	0.666703
1577	TRNA	TRNA 15	0.147285	0.452239
1578	TRNA	TRNA 15	0.106648	0.537514
1579	TRNA	TRNA 15	0.178345	0.492517
1580	TRNA	TRNA 15	0.157692	0.546447
1581	TRNA	TRNA 15	0.193128	0.588428
1582	TRNA	TRNA 15	0.174691	0.634892
1583	TRNA	TRNA 15	0.190205	0.613768
1584	TRNA	TRNA 15	0.170544	0.680109
1585	TRNA	TRNA 15	0.106358	0.653677
1586	TRNA	TRNA 15	0.217129	0.708955
1587	TRNA	TRNA 15	0.196807	0.58932
1588	TRNA	TRNA 15	0.205559	0.610571
1589	TRNA	TRNA 15	0.134817	0.528376
1590	TRNA	TRNA 15	0.168665	0.40418
1591	TRNA	TRNA 13	0.522906	0.395763
1592	TRNA	TRNA 13	0.375017	0.278947
1593	TRNA	TRNA 13	0.309018	0.111493
1594	TRNA	TRNA 13	0.42863	0.576793
1595	TRNA	TRNA 13	0.341423	0.310446
1596	TRNA	TRNA 13	0.302318	0.214113
1597	TRNA	TRNA 13	0.378476	0.352174
1598	TRNA	TRNA 13	0.371843	0.410206
1599	TRNA	TRNA 13	0.368895	0.371431
1600	TRNA	TRNA 13	0.343217	0.538953
1601	TRNA	TRNA 13	0.263123	0.513718
1602	TRNA	TRNA 13	0.328652	0.439666
1603	TRNA	TRNA 13	0.398156	0.518598
1604	TRNA	TRNA 13	0.348213	0.531526
1605	TRNA	TRNA 13	0.299181	0.436712
1606	TRNA	TRNA 13	0.48563	0.175392
1607	TRNA	TRNA 13	0.393077	0.427542
1608	TRNA	TRNA 13	0.308344	0.17401
1609	TRNA	TRNA 13	0.437769	0.177594
1610	TRNA	TRNA 13	0.562732	0.363651
1611	TRNA	TRNA 13	0.426805	0.315853
1612	TRNA	TRNA 13	0.43774	0.478502
1613	TRNA	TRNA 13	0.321852	0.75138
1614	TRNA	TRNA 13	0.446578	0.360888
1615	TRNA	TRNA 13	0.417869	0.556248
1616	TRNA	TRNA 13	0.385305	0.472532
1617	TRNA	TRNA 13	0.399216	0.50784
1618	TRNA	TRNA 13	0.38898	0.480783
1619	TRNA	TRNA 13	0.149768	0.363848
1620	TRNA	TRNA 13	0.362094	0.509817
1621	TRNA	TRNA 13	0.366751	0.175877
1622	TRNA	TRNA 13	0.355966	0.343784
1623	TRNA	TRNA 13	0.512652	0.296486
1624	TRNA	TRNA 13	0.486607	0.298982
1625	TRNA	TRNA 13	0.33031	0.41655
1626	TRNA	TRNA 13	0.433093	0.351977
1627	TRNA	TRNA 13	0.337148	0.251191
1628	TRNA	TRNA 13	0.287882	0.51362
1629	TRNA	TRNA 13	0.459572	0.26008
1630	TRNA	TRNA 13	0.401849	0.488284
1631	TRNA	TRNA 13	0.444134	0.408695
1632	TRNA	TRNA 13	0.260279	0.706558
1633	TRNA	TRNA 13	0.286722	0.950469
1634	TRNA	TRNA 13	0.380955	0.298317
1635	TRNA	TRNA 13	0.413199	0.408451
1636	TRNA	TRNA 13	0.29583	0.630318
1637	TRNA	TRNA 13	0.32353	0.503302
1638	TRNA	TRNA 13	0.300503	0.368179
1639	TRNA	TRNA 13	0.391109	0.681781
1640	TRNA	TRNA 13	0.322534	0.288649
1641	TRNA	TRNA 13	0.366696	0.589086
1642	TRNA	TRNA 13	0.328586	0.529662
1643	TRNA	TRNA 13	0.329557	0.222499
1644	TRNA	TRNA 13	0.385345	0.182873
1645	TRNA	TRNA 13	0.10872	0.695529
1646	TRNA	TRNA 13	0.352237	0.518438
1647	TRNA	TRNA 13	0.360148	0.511676
1648	TRNA	TRNA 13	0.345677	0.554265
1649	TRNA	TRNA 13	0.323607	0.395198
1650	TRNA	TRNA 13	0.368126	0.25167
1651	TRNA	TRNA 13	0.332186	0.861986
1652	TRNA	TRNA 13	0.376071	0.209175
1653	TRNA	TRNA 13	0.31775	0.396444
1654	TRNA	TRNA 13	0.416614	0.28208
1655	TRNA	TRNA 13	0.289269	0.703239
1656	TRNA	TRNA 13	0.42102	0.18223
1657	TRNA	TRNA 13	0.429289	0.338847
1658	TRNA	TRNA 13	0.367769	0.328796
1659	TRNA	TRNA 13	0.38942	0.51445
1660	TRNA	TRNA 13	0.387729	0.26664
1661	TRNA	TRNA 13	0.373316	0.226612
1662	TRNA	TRNA 13	0.457637	0.127874
1663	TRNA	TRNA 13	0.393093	0.583294
1664	TRNA	TRNA 13	0.288146	0.39532
1665	TRNA	TRNA 13	0.374262	0.309383
1666	TRNA	TRNA 13	0.353191	0.760755
1667	TRNA	TRNA 13	0.423079	0.341283
1668	TRNA	TRNA 13	0.373093	0.59844
1669	TRNA	TRNA 13	0.329263	0.717079
1670	TRNA	TRNA 13	0.384047	0.453746
1671	TRNA	TRNA 13	0.384103	0.56818
1672	TRNA	TRNA 13	0.329417	0.615554
1673	TRNA	TRNA 13	0.336242	0.577844
1674	TRNA	TRNA 13	0.459029	0.298501
1675	TRNA	TRNA 13	0.358437	0.551602
1676	TRNA	TRNA 13	0.420034	0.296462
1677	TRNA	TRNA 13	0.296639	0.267557
1678	TRNA	TRNA 13	0.41881	0.517707
1679	TRNA	TRNA 13	0.34887	0.30669
1680	TRNA	TRNA 13	0.401537	0.463078
1681	TRNA	TRNA 13	0.114377	0.290747
1682	TRNA	TRNA 13	0.280357	0.309984
1683	TRNA	TRNA 13	0.326856	0.0292822
1684	TRNA	TRNA 13	0.359871	0.534185
1685	TRNA	TRNA 13	0.34873	0.262381
1686	TRNA	TRNA 13	0.229426	0.252165
1687	TRNA	TRNA 13	0.429085	0.167045
1688	TRNA	TRNA 13	0.442005	0.500273
1689	TRNA	TRNA 13	0.307536	0.369339
1690	TRNA	TRNA 13	0.414477	0.328315
1691	TRNA	TRNA 13	0.322407	0.206258
1692	TRNA	TRNA 13	0.275977	0.396819
1693	TRNA	TRNA 13	0.38306	0.629102
1694	TRNA	TRNA 13	0.391999	0.51578
1695	TRNA	TRNA 13	0.414546	0.290766
1696	TRNA	TRNA 13	0.318717	0.309056
1697	TRNA	TRNA 13	0.412781	0.269361
1698	TRNA	TRNA 13	0.31218	0.16334
1699	TRNA	TRNA 13	0.355972	0.830563
1700	TRNA	TRNA 13	0.345771	0.507655
1701	TRNA	TRNA 13	0.378822	0.300632
1702	TRNA	TRNA 13	0.451335	0.376048
1703	TRNA	TRNA 13	0.411968	0.268496
1704	TRNA	TRNA 13	0.354297	0.396942
1705	TRNA	TRNA 13	0.32916	0.258516
1706	TRNA	TRNA 13	0.423489	0.76834
1707	TRNA	TRNA 13	0.335657	0.430102
1708	TRNA	TRNA 13	0.384134	0.690467
1709	TRNA	TRNA 13	0.317558	0.492226
1710	TRNA	TRNA 13	0.369137	0.312604
1711	TRNA	TRNA 13	0.409072	0.30851
1712	TRNA	TRNA 13	0.344904	0.500564
1713	TRNA	TRNA 13	0.380928	0.517681
1714	TRNA	TRNA 13	0.409441	0.407513
1715	TRNA	TRNA 13	0.327276	0.329629
1716	TRNA	TRNA 13	0.330445	0.688568
1717	TRNA	TRNA 13	0.273567	0.403037
1718	TRNA	TRNA 13	0.364686	0.0584749
1719	TRNA	TRNA 13	0.433678	0.470074
1720	TRNA	TRNA 13	0.17831	0.647708
1721	TRNA	TRNA 13	0.372505	0.410709
1722	TRNA	TRNA 13	0.317447	0.3527
1723	TRNA	TRNA 13	0.586406	0.0918816
1724	TRNA	TRNA 13	0.381521	0.563448
1725	TRNA	TRNA 13	0.383821	0.607504
1726	TRNA	TRNA 13	0.47891	0.461987
1727	TRNA	TRNA 13	0.326722	0.742667
1728	TRNA	TRNA 13	0.383642	0.469222
1729	TRNA	TRNA 13	0.352725	0.240482
1730	TRNA	TRNA 13	0.399442	0.391806
1731	TRNA	TRNA 13	0.149724	0.600291
1732	TRNA	TRNA 13	0.384045	0.728798
1733	TRNA	TRNA 13	0.304595	0.465723
1734	TRNA	TRNA 13	0.387971	0.247809
1735	TRNA	TRNA 13	0.368244	0.534183
1736	TRNA	TRNA 13	0.367939	0.662728
1737	TRNA	TRNA 13	0.269758	0.405643
1738	TRNA	TRNA 13	0.299032	0.396444
1739	TRNA	TRNA 13	0.382999	0.218606
1740	TRNA	TRNA 13	0.332	0.317937
1741	TRNA	TRNA 13	0.426109	0.402877
1742	TRNA	TRNA 13	0.445394	0.378171
1743	TRNA	TRNA 13	0.452589	0.462381
1744	TRNA	TRNA 13	0.344459	0.906128
1745	TRNA	TRNA 13	0.370567	0.38735
1746	TRNA	TRNA 13	0.316523	0.533537
1747	TRNA	TRNA 13	0.295099	0.433347
1748	TRNA	TRNA 13	0.323515	0.698403
1749	TRNA	TRNA 13	0.234909	0.700606
1750	TRNA	TRNA 13	0.42338	0.249636
1751	TRNA	TRNA 13	0.391758	0.342519
1752	TRNA	TRNA 13	0.393084	0.169813
1753	TRNA	TRNA 13	0.390411	0.497235
1754	TRNA	TRNA 13	0.334464	0.233643
1755	TRNA	TRNA 13	0.499338	0.503727
1756	TRNA	TRNA 13	0.363007	0.64084
1757	TRNA	TRNA 13	0.364325	0.423449
1758	TRNA	TRNA 13	0.142881	0.606421
1759	TRNA	TRNA 13	0.35042	0.564059
1760	TRNA	TRNA 13	0.374846	0.275142
1761	TRNA	TRNA 13	0.312022	0.695157
1762	TRNA	TRNA 13	0.353566	0.354609
1763	TRNA	TRNA 13	0.387451	0.219878
1764	TRNA	TRNA 13	0.363094	0.73782
1765	TRNA	TRNA 13	0.352449	0.549059
1766	TRNA	TRNA 13	0.424708	0.769934
1767	TRNA	TRNA 13	0.462489	0.190537
1768	TRNA	TRNA 13	0.34207	0.131192
1769	TRNA	TRNA 13	0.374988	0.402529
1770	TRNA	TRNA 13	0.259241	0.443332
1771	TRNA	TRNA 13	0.360485	0.4981
1772	TRNA	TRNA 13	0.321959	0.554653
1773	TRNA	TRNA 13	0.444952	0.231741
1774	TRNA	TRNA 13	0.363497	0.240973
1775	TRNA	TRNA 13	0.543464	0.354534
1776	TRNA	TRNA 13	0.382259	0.391245
1777	TRNA	TRNA 13	0.419991	0.262759
1778	TRNA	TRNA 13	0.30821	0.470309
1779	TRNA	TRNA 13	0.294279	0.627485
1780	TRNA	TRNA 13	0.358133	0.360475
1781	TRNA	TRNA 13	0.394052	0.560838
1782	TRNA	TRNA 13	0.191785	0.406647
1783	TRNA	TRNA 13	0.377044	0.298528
1784	TRNA	TRNA 13	0.314786	0.493895
1785	TRNA	TRNA 13	0.46757	0.168253
1786	TRNA	TRNA 13	0.277153	0.282265
1787	TRNA	TRNA 13	0.234099	0.314248
1788	TRNA	TRNA 13	0.326108	0.554636
1789	TRNA	TRNA 13	0.427636	0.290821
1790	TRNA	TRNA 13	0.408902	0.470238
1791	TRNA	TRNA 13	0.230541	0.618448
1792	TRNA	TRNA 13	0.376053	0.328866
1793	TRNA	TRNA 13	0.444813	0.434867
1794	TRNA	TRNA 13	0.408158	0.540456
1795	TRNA	TRNA 13	0.421081	0.485505
1796	TRNA	TRNA 13	0.391672	0.446621
1797	TRNA	TRNA 13	0.438613	0.361438
1798	TRNA	TRNA 13	0.285051	0.562999
1799	TRNA	TRNA 13	0.445804	0.448167
1800	TRNA	TRNA 13	0.377859	0.694264
1801	TRNA	TRNA 13	0.276954	0.0914379
1802	TRNA	TRNA 13	0.291854	0.325141
1803	TRNA	TRNA 13	0.340559	0.403783
1804	TRNA	TRNA 13	0.415499	0.315524
1805	TRNA	TRNA 13	0.403574	0.441721
1806	TRNA	TRNA 13	0.454058	0.215052
1807	TRNA	TRNA 13	0.313023	0.86341
1808	TRNA	TRNA 13	0.348566	0.455436
1809	TRNA	TRNA 13	0.392399	0.314728
1810	TRNA	TRNA 13	0.347591	0.327261
1811	TRNA	TRNA 13	0.239865	0.219904
1812	TRNA	TRNA 13	0.527382	0.241572
1813	TRNA	TRNA 13	0.419139	0.302064
1814	TRNA	TRNA 13	0.286396	0.347207
1815	TRNA	TRNA 13	0.297932	0.366423
1816	TRNA	TRNA 13	0.366538	0.842319
1817	TRNA	TRNA 13	0.417672	0.327532
1818	TRNA	TRNA 13	0.353165	0.626103
1819	TRNA	TRNA 13	0.380695	0.542658
1820	TRNA	TRNA 13	0.274852	0.52728
1821	TRNA	TRNA 13	0.320721	0.427071
1822	TRNA	TRNA 13	0.479247	0.363618
1823	TRNA	TRNA 13	0.376459	0.46826
1824	TRNA	TRNA 13	0.210373	0.388896
1825	TRNA	TRNA 13	0.334517	0.619949
1826	TRNA	TRNA 13	0.343413	0.494116
1827	TRNA	TRNA 13	0.498923	0.235699
1828	TRNA	TRNA 13	0.403049	0.0874807
1829	TRNA	TRNA 13	0.547137	0.305946
1830	TRNA	TRNA 13	0.156037	0.733203
1831	TRNA	TRNA 13	0.315337	0.655356
1832	TRNA	TRNA 13	0.234834	0.500627
1833	TRNA	TRNA 13	0.435138	0.413032
1834	TRNA	TRNA 13	0.538114	0.121033
1835	TRNA	TRNA 13	0.449116	0.421701
1836	TRNA	TRNA 13	0.196239	0.564558
1837	TRNA	TRNA 13	0.355756	0.390723
1838	TRNA	TRNA 13	0.408259	0.294583
1839	TRNA	TRNA 13	0.296149	0.224055
1840	TRNA	TRNA 13	0.40837	0.383676
1841	TRNA	TRNA 13	0.235151	0.431743
1842	TRNA	TRNA 13	0.331366	0.145325
1843	TRNA	TRNA 13	0.264404	0.402392
1844	TRNA	TRNA 13	0.374137	0.275285
1845	TRNA	TRNA 13	0.314068	0.637796
1846	TRNA	TRNA 13	0.375185	0.443663
1847	TRNA	TRNA 13	0.468401	0.283953
1848	TRNA	TRNA 13	0.201517	0.977207
1849	TRNA	TRNA 13	0.408813	0.633273
1850	TRNA	TRNA 13	0.373999	0.430259
1851	TRNA	TRNA 13	0.343022	0.355545
1852	TRNA	TRNA 13	0.332276	0.392204
1853	TRNA	TRNA 13	0.39442	0.365821
1854	TRNA	TRNA 13	0.428156	0.42186
1855	TRNA	TRNA 13	0.305004	0.364568
1856	TRNA	TRNA 13	0.320069	0.299343
1857	TRNA	TRNA 13	0.327027	0.66355
1858	TRNA	TRNA 13	0.332597	0.228063
1859	TRNA	TRNA 13	0.166767	0.764232
1860	TRNA	TRNA 13	0.390736	0.485055
1861	TRNA	TRNA 13	0.370824	0.134869
1862	TRNA	TRNA 13	0.337593	0.225955
1863	TRNA	TRNA 13	0.432969	0.377786
1864	TRNA	TRNA 13	0.374176	0.210938
1865	TRNA	TRNA 13	0.380119	0.464749
1866	TRNA	TRNA 13	0.611492	0.133351
1867	TRNA	TRNA 13	0.408199	0.369761
1868	TRNA	TRNA 13	0.354831	0.418313
1869	TRNA	TRNA 13	0.413643	0.628051
1870	TRNA	TRNA 13	0.388772	0.471397
1871	TRNA	TRNA 13	0.361171	0.249006
1872	TRNA	TRNA 13	0.38172	0.540676
1873	TRNA	TRNA 13	0.336873	0.945986
1874	TRNA	TRNA 13	0.368407	0.422508
1875	TRNA	TRNA 13	0.26951	0.101378
1876	TRNA	TRNA 13	0.38055	0.255494
1877	TRNA	TRNA 13	0.312498	0.495361
1878	TRNA	TRNA 13	0.21304	0.715769
1879	TRNA	TRNA 13	0.253447	0.504396
1880	TRNA	TRNA 13	0.233403	0.338616
1881	TRNA	TRNA 13	0.363763	0.415621
1882	TRNA	TRNA 13	0.326867	0.425202
1883	TRNA	TRNA 13	0.292492	0.417007
1884	TRNA	TRNA 13	0.259235	0.588476
1885	TRNA	TRNA 13	0.18295	0.566524
1886	TRNA	TRNA 13	0.296785	0.610171
1887	TRNA	TRNA 13	0.315781	0.211943
1888	TRNA	TRNA 13	0.338793	0.29242
1889	TRNA	TRNA 13	0.468815	0.622059
1890	TRNA	TRNA 13	0.416825	0.324546
1891	TRNA	TRNA 13	0.322442	0.298624
1892	TRNA	TRNA 13	0.394007	0.337192
1893	TRNA	TRNA 13	0.371661	0.303116
1894	TRNA	TRNA 13	0.757044	0.181714
1895	TRNA	TRNA 13	0.323383	0.229711
1896	TRNA	TRNA 13	0.474299	0.333133
1897	TRNA	TRNA 13	0.425717	0.201213
1898	TRNA	TRNA 13	0.343779	0.662355
1899	TRNA	TRNA 13	0.40732	0.543734
1900	TRNA	TRNA 13	0.354618	0.257069
1901	TRNA	TRNA 13	0.506703	0.363093
1902	TRNA	TRNA 13	0.380374	0.332503
1903	TRNA	TRNA 13	0.252228	0.282063
1904	TRNA	TRNA 13	0.208427	0.616403
1905	TRNA	TRNA 13	0.512017	0.315421
1906	TRNA	TRNA 13	0.365483	0.39362
1907	TRNA	TRNA 13	0.327384	0.424996
1908	TRNA	TRNA 13	0.337406	0.597933
1909	TRNA	TRNA 13	0.401886	0.527507
1910	TRNA	TRNA 13	0.318632	0.255479
1911	TRNA	TRNA 13	0.332732	0.422372
1912	TRNA	TRNA 13	0.389545	0.408035
1913	TRNA	TRNA 13	0.379719	0.311839
1914	TRNA	TRNA 13	0.322059	0.597453
1915	TRNA	TRNA 13	0.350646	0.706031
1916	TRNA	TRNA 13	0.335116	0.952255
1917	TRNA	TRNA 13	0.364939	0.468267
1918	TRNA	TRNA 13	0.388743	0.40393
1919	TRNA	TRNA 13	0.234255	0.333435
1920	TRNA	TRNA 13	0.327503	0.663613
1921	TRNA	TRNA 13	0.428076	-0.0469688
1922	TRNA	TRNA 13	0.470937	0.495598
1923	TRNA	TRNA 13	0.255806	0.424829
1924	TRNA	TRNA 13	0.378494	0.509199
1925	TRNA	TRNA 13	0.38555	0.0079751
1926	TRNA	TRNA 13	0.296295	0.510184
1927	TRNA	TRNA 13	0.269607	0.461276
1928	TRNA	TRNA 13	0.434435	0.414151
1929	TRNA	TRNA 13	0.495086	0.516714
1930	TRNA	TRNA 13	0.443138	0.442118
1931	TRNA	TRNA 13	0.331527	0.363003
1932	TRNA	TRNA 13	0.357146	0.52952
1933	TRNA	TRNA 13	0.419635	0.372147
1934	TRNA	TRNA 13	0.392918	0.556018
1935	TRNA	TRNA 13	0.50513	0.383435
1936	TRNA	TRNA 13	0.364866	0.256944
1937	TRNA	TRNA 13	0.429291	0.368929
1938	TRNA	TRNA 13	0.409777	0.285206
1939	TRNA	TRNA 13	0.426989	0.395418
1940	TRNA	TRNA 13	0.290132	0.861398
1941	TRNA	TRNA 13	0.396339	0.56737
1942	TRNA	TRNA 13	0.533179	0.35625
1943	TRNA	TRNA 13	0.361794	0.533129
1944	TRNA	TRNA 13	0.36241	0.324334
1945	TRNA	TRNA 13	0.30636	0.591746
1946	TRNA	TRNA 13	0.24222	0.361799
1947	TRNA	TRNA 13	0.380962	0.218589
1948	TRNA	TRNA 13	0.390959	0.21525
1949	TRNA	TRNA 13	0.309704	0.30773
1950	TRNA	TRNA 13	0.343548	0.561326
1951	TRNA	TRNA 13	0.331185	0.37547
1952	TRNA	TRNA 13	0.478754	0.496874
1953	TRNA	TRNA 13	0.25081	0.436911
1954	TRNA	TRNA 13	0.455735	0.0429397
1955	TRNA	TRNA 13	0.388105	0.281166
1956	TRNA	TRNA 13	0.364233	0.900577
1957	TRNA	TRNA 13	0.39403	0.490396
1958	TRNA	TRNA 13	0.440755	0.330239
1959	TRNA	TRNA 13	0.478694	0.388306
1960	TRNA	TRNA 13	0.25932	0.127348
1961	TRNA	TRNA 13	0.436589	0.200012
1962	TRNA	TRNA 13	0.390821	0.584539
1963	TRNA	TRNA 13	0.378157	0.306532
1964	TRNA	TRNA 13	0.440182	0.345467
1965	TRNA	TRNA 13	0.364006	0.413781
1966	TRNA	TRNA 13	0.374181	0.426776
1967	TRNA	TRNA 13	0.319841	0.483347
1968	TRNA	TRNA 13	0.362957	0.542941
1969	TRNA	TRNA 13	0.535707	0.124918
1970	TRNA	TRNA 13	0.349869	0.453113
1971	TRNA	TRNA 13	0.397486	0.594972
1972	TRNA	TRNA 13	0.259066	0.537623
1973	TRNA	TRNA 13	0.353081	0.152119
1974	TRNA	TRNA 13	0.320389	0.622893
1975	TRNA	TRNA 13	0.421953	0.128784
1976	TRNA	TRNA 13	0.383963	0.264048
1977	TRNA	TRNA 13	0.440429	0.184741
1978	TRNA	TRNA 13	0.323286	0.327754
1979	TRNA	TRNA 13	0.353945	0.396975
1980	TRNA	TRNA 13	0.266018	0.51683
1981	TRNA	TRNA 13	0.352009	0.267192
1982	TRNA	TRNA 13	0.34821	0.292051
1983	TRNA	TRNA 13	0.482457	0.207734
1984	TRNA	TRNA 13	0.40075	0.447957
1985	TRNA	TRNA 13	0.291807	0.424987
1986	TRNA	TRNA 13	0.378893	0.478291
1987	TRNA	TRNA 13	0.333451	0.503476
1988	TRNA	TRNA 13	0.334161	0.170923
1989	TRNA	TRNA 13	0.412299	0.310906
1990	TRNA	TRNA 13	0.397567	0.507788
1991	TRNA	TRNA 13	0.366225	0.420931
1992	TRNA	TRNA 13	0.432271	0.440774
1993	TRNA	TRNA 13	0.371574	0.415812
1994	TRNA	TRNA 13	0.406849	0.498153
1995	TRNA	TRNA 13	0.279087	0.285294
1996	TRNA	TRNA 13	0.314542	0.211109
1997	TRNA	TRNA 13	0.380702	0.450522
1998	TRNA	TRNA 13	0.311468	0.303863
[truncated: 93,458 more rows]

[truncated: 9 more sheets: Figure 4h, Figure 4i, Fig 5b, Fig 5d, Fig 5e, Fig 5f, Fig 5g, Fig 5h, Fig 5i]
